# Supplementary material for: Shiga toxin remodels the intestinal epithelial transcriptional response to Enterohemorrhagic Escherichia coli
Source: PLoS Pathog. 2021 Feb 2;17(2):e1009290. doi: 10.1371/journal.ppat.1009290 (PMC7880444; doi:10.1371/journal.ppat.1009290)
Supplement: S1 Table — (XLSX) [file ppat.1009290.s012.xlsx]

## Sheet: Dataset S1
Table S1
Results of DESeq2 comparing WT vs mock infected rabbit colonic epithelial cells
Position	Locus Tag	Annotation (HGNC)	Base Mean	Log2FoldChange (wt/mock)	lfcSE	pvalue	padj	Rank	r-log transformed counts						Gene Function
									mock1	mock2	mock3	wt1	wt2	wt3
1	ENSOCUG00000014251	WDR31	238.046	-0.337432	0.381141	0.300974	0.48273	-0.316295	7.84599	8.05867	8.14349	7.70323	8.05905	7.22543	WD repeat domain 31
2	ENSOCUG00000005054	RNF183	17.591	0.761568	0.800398	0.0945398	0.219955	0.657666	3.56026	3.51498	4.08048	4.29393	4.30767	4.13471	Ring finger protein 183
3	ENSOCUG00000005046	PRPF4	1997.07	0.752447	0.368224	0.0196699	0.0730076	1.13663	10.4127	10.7067	10.5275	10.8187	11.6481	11.06	Pre-mRNA processing factor 4
4	ENSOCUG00000005044	CDC26	659.058	0.278284	0.374239	0.389927	0.571397	0.243062	9.05991	8.91541	9.54825	9.16644	9.87683	9.22998	Cell division cycle 26
5	ENSOCUG00000005040	SLC31A1	2094.35	-0.26659	0.390205	0.421786	0.600149	-0.221741	10.9339	10.9825	11.4374	11.4103	10.531	10.3791	Solute carrier family 31 member 1
6	ENSOCUG00000005028	FKBP15	1908.27	-0.282697	0.281041	0.27467	0.452933	-0.343966	10.9531	11.1897	10.8665	10.884	10.7681	10.6235	Peptidylprolyl isomerase (EC 5.2.1.8)
7	ENSOCUG00000026691	SLC31A2	138.988	-0.200385	0.333761	0.498934	0.666942	-0.175912	7.17132	7.1047	7.29991	7.10517	7.07624	6.89598	Solute carrier family 31 member 2
8	ENSOCUG00000029203	ZFP37	8.03439	-0.0687769	0.643427	0.828815	0.904522	-0.0435807	2.89786	2.64298	3.19176	2.63049	2.92857	3.0375	ZFP37 zinc finger protein
9	ENSOCUG00000009840	SLC46A2	14.2124	1.31877	1.08151	0.0230585	0.0822981	1.08461	3.2623	3.16113	3.51917	3.69779	4.1568	3.88033	Solute carrier family 46 member 2
10	ENSOCUG00000009834	SNX30	955.644	-0.27904	0.401172	0.408783	0.587877	-0.230713	9.90764	10.136	9.98139	10.3248	9.23496	9.25729	Sorting nexin family member 30
11	ENSOCUG00000016717	INIP	554.186	0.169498	0.297184	0.535405	0.69892	0.155572	9.01364	8.99967	9.08737	9.10763	9.41704	8.97759	INTS3 and NABP interacting protein
12	ENSOCUG00000016711	KIAA1958	92.2424	-0.090486	0.421265	0.792923	0.881173	-0.0549389	6.45497	6.90898	6.13825	6.55671	6.15465	6.62581	KIAA1958
13	ENSOCUG00000016808	HSDL2	4431.05	-0.822313	0.389077	0.0146226	0.0588362	-1.23036	12.6792	12.0115	12.4137	11.9244	11.1534	11.7521	Hydroxysteroid dehydrogenase like 2
14	ENSOCUG00000017670	PTBP3	5281.14	0.978357	0.334639	0.00124414	0.00925063	2.03383	11.6822	11.8651	11.9855	12.633	12.3568	12.98	Polypyrimidine tract binding protein 3
15	ENSOCUG00000010435	SUSD1	754.532	0.647277	0.310115	0.0216594	0.0783898	1.10574	9.02134	9.33513	9.33318	9.59001	9.90554	9.84575	Sushi domain containing 1
16	ENSOCUG00000021292		3444.12	-0.325239	0.366091	0.308581	0.490356	-0.309489	11.9698	11.5907	12.0378	11.212	12.0383	11.2482	Uncharacterized protein
17	ENSOCUG00000014366	UGCG	1582.8	3.36399	0.401659	4.17054e-18	1.62611e-15	14.7889	8.45874	8.54414	8.58256	11.2624	10.4544	11.4654	UDP-glucose ceramide glucosyltransferase
18	ENSOCUG00000031538		157.39	-0.13686	0.381237	0.673127	0.802432	-0.0955917	7.38392	7.0093	7.57232	6.83892	7.31925	7.41918
19	ENSOCUG00000008533	DNAJC25	736.268	0.000887316	0.30662	0.999683	0.999808	8.33673e-05	9.51312	9.32968	9.68907	9.3185	9.42353	9.76733	DnaJ heat shock protein family (Hsp40) member C25
20	ENSOCUG00000025587		10.6221	-0.380043	0.7109	0.297236	0.478512	-0.320107	2.99734	3.04515	3.82883	3.01694	3.15817	3.04428
21	ENSOCUG00000004879		9456.23	0.754127	0.295141	0.00544277	0.0284619	1.54574	12.8588	12.9316	12.6764	13.2237	13.5538	13.5971	Prostaglandin reductase 1
22	ENSOCUG00000004283		3.10316	-0.130994	0.718203	0.566729	0.723597	-0.140503	1.38704	1.65629	1.70751	1.55899	1.49605	1.38715	Uncharacterized protein
23	ENSOCUG00000004268	ECPAS	8141.07	0.170594	0.273755	0.505176	0.672474	0.172324	12.9088	13.0428	12.7653	13.2249	13.0295	12.9057	KIAA0368
24	ENSOCUG00000026842	LPAR1	128.006	0.166307	0.396061	0.622404	0.767372	0.114994	7.04758	6.89254	6.76363	7.43385	6.63704	6.95025	Lysophosphatidic acid receptor 1
25	ENSOCUG00000016227	SVEP1	143.235	-1.11112	0.46187	0.00419535	0.0236234	-1.62666	7.50793	7.09344	7.69454	6.3216	6.44246	6.90204	Sushi, von Willebrand factor type A, EGF and pentraxin domain containing 1
26	ENSOCUG00000030643		30936.1	0.651054	0.372591	0.0491482	0.139926	0.854103	14.4052	14.1678	14.968	15.115	15.4179	14.8658
27	ENSOCUG00000025279	C9orf152	1045.63	0.241695	0.261432	0.324008	0.50582	0.296004	9.8998	9.96787	9.89354	10.2009	10.1329	10.0405	Chromosome 9 open reading frame 152
28	ENSOCUG00000025387		134.351	-0.289788	0.546168	0.446943	0.622589	-0.205798	6.31994	5.99277	7.99725	6.55565	6.82962	6.88618	Uncharacterized protein
29	ENSOCUG00000001034	PTPN3	2105.74	0.356078	0.309515	0.206463	0.374506	0.426541	10.8195	11.1067	10.6051	11.2243	10.9567	11.3316	Tyrosine-protein phosphatase non-receptor type (EC 3.1.3.48)
30	ENSOCUG00000016177	EPB41L4B	6438.91	-1.06095	0.347075	0.000748545	0.00624543	-2.20444	13.1218	13.0302	12.7848	12.4211	11.9525	11.7979	Erythrocyte membrane protein band 4.1 like 4B
31	ENSOCUG00000014570	FRRS1L	3.46588	0.16909	0.723707	0.489139	0.658474	0.181461	1.82015	1.55579	1.55928	1.83463	1.71238	1.82203	Ferric chelate reductase 1 like
32	ENSOCUG00000001887	TMEM245	405.718	0.323284	0.311486	0.253369	0.429427	0.367111	8.51467	8.7189	8.24743	8.80625	8.72169	8.83775	Transmembrane protein 245
33	ENSOCUG00000022183	CTNNAL1	744.35	-0.0291084	0.328024	0.918276	0.954722	-0.0201228	9.78191	9.44797	9.36759	9.52851	9.15585	9.78678	Catenin alpha like 1
34	ENSOCUG00000001882	ABITRAM	477.45	0.478114	0.372832	0.139862	0.287197	0.541819	8.60402	8.62444	8.69454	8.66641	9.52444	8.86381	Family with sequence similarity 206 member A
35	ENSOCUG00000001868	ELP1	2056.72	0.493825	0.306181	0.0764868	0.190158	0.720885	10.7065	10.9567	10.583	11.0087	11.4163	11.1163	Elongator complex protein 1
36	ENSOCUG00000015782	ACTL7B	10.9901	0.495581	0.79799	0.185783	0.348796	0.457428	3.15183	2.85395	3.34997	3.39723	3.54125	3.63163	Actin like 7B
37	ENSOCUG00000031317		9.14729	0.240138	0.65914	0.494233	0.662544	0.178785	2.77553	3.15488	3.1523	3.11986	3.1494	3.36447
38	ENSOCUG00000036796		7.09613	-2.37818	1.90564	0.00859299	0.0401659	-1.39614	3.06437	2.78727	2.6205	2.35572	2.25617	2.31262
39	ENSOCUG00000005904	KLF4	4463.47	0.557011	0.415108	0.113102	0.249042	0.603728	11.7881	11.8511	11.7345	12.8457	11.4901	12.3051	Kruppel like factor 4
40	ENSOCUG00000007316	RAD23B	4179.63	0.551566	0.263785	0.0249125	0.0869733	1.06061	11.8143	11.6978	11.7788	12.129	12.2129	12.3447	Uncharacterized protein
41	ENSOCUG00000012546	ZNF462	991.16	1.04666	0.35389	0.000945007	0.00743083	2.12896	9.12225	9.64714	9.36569	10.0396	10.2254	10.524	Zinc finger protein 462
42	ENSOCUG00000032716		1.92947	0.118938	0.75441	0.252799	NA	NA	0.457829	0.457943	0.460253	0.456944	0.458853	0.994927
43	ENSOCUG00000005809	FKTN	1083.28	0.101907	0.266177	0.683838	0.809885	0.0915764	9.92552	10.0817	10.0921	10.1028	10.0308	10.2267	Fukutin
44	ENSOCUG00000038140	TAL2	2.59651	0.00440088	0.714827	0.984951	NA	NA	1.42778	1.11233	1.11454	1.40547	1.1132	1.15964
45	ENSOCUG00000023297	FSD1L	30.8057	-2.24266	0.906883	0.000951319	0.00745845	-2.12735	5.06581	4.71117	5.46315	4.28338	3.63892	3.85634	Fibronectin type III and SPRY domain containing 1 like
46	ENSOCUG00000005946	SLC44A1	7345.17	0.0164456	0.293074	0.954333	0.975383	0.0108247	12.8332	12.9076	12.7493	13.0011	12.4849	12.9824	Solute carrier family 44 member 1
47	ENSOCUG00000007880	NIPSNAP3A	3156.01	-0.424472	0.349966	0.170681	0.329998	-0.481489	11.9203	11.6425	11.7947	11.8089	10.9757	11.2417	Nipsnap homolog 3A
48	ENSOCUG00000009279	ABCA1	3805.08	2.41819	0.656912	1.92975e-05	0.000327832	3.48435	9.74866	9.8826	10.8615	13.1046	10.9906	12.0972	ATP binding cassette subfamily A member 1
49	ENSOCUG00000005655	SMC2	2663.44	0.92323	0.38388	0.00621011	0.031586	1.50051	10.6022	11.0045	10.9696	11.118	11.9763	11.7995	Structural maintenance of chromosomes 2
50	ENSOCUG00000012947		10.2455	0.130943	0.627288	0.708842	0.825831	0.0831087	3.45917	3.27872	2.91693	3.2431	3.50427	3.27762	Uncharacterized protein
51	ENSOCUG00000030222		2.95093	0.19966	0.741597	0.386052	0.567628	0.245936	1.50356	1.31677	1.31977	1.48857	1.6835	1.41625
52	ENSOCUG00000016738	GRIN3A	3.93343	0.113769	0.673791	0.705853	0.823873	0.0841396	1.94293	1.8138	1.9826	2.03343	1.86848	2.02143	Glutamate ionotropic receptor NMDA type subunit 3A
53	ENSOCUG00000012019	RNF20	4027.47	0.029318	0.291618	0.91692	0.953917	0.0204896	11.7925	11.7784	12.2443	11.9895	12.0704	11.887	Ring finger protein 20
54	ENSOCUG00000014944	ALDOB	32151.3	-2.14725	0.417336	2.69785e-08	1.24647e-06	-5.90432	15.6589	15.3613	15.3068	14.1418	13.1283	13.5827	Fructose-bisphosphate aldolase B (EC 4.1.2.13) (Liver-type aldolase)
55	ENSOCUG00000027506		65.5316	-0.365456	0.531619	0.342905	0.524084	-0.280599	6.31986	6.27577	5.72065	5.97993	6.06403	4.96039	Uncharacterized protein
56	ENSOCUG00000014941	ZNF189	427.72	-0.396547	0.321481	0.169329	0.328547	-0.483402	8.94883	8.97898	8.73248	8.7436	8.26174	8.58038	Zinc finger protein 189
57	ENSOCUG00000006340	MRPL50	1114.09	0.733174	0.466004	0.053138	0.14799	0.829767	9.33416	9.29125	10.1575	9.83117	10.894	10.1647	Mitochondrial ribosomal protein L50
58	ENSOCUG00000039388		49.4551	0.927176	0.581348	0.0334852	0.107231	0.96968	5.25038	4.79558	5.39375	5.57656	6.06778	5.81214
59	ENSOCUG00000013668	PLPPR1	29.7755	-0.317921	0.518602	0.403286	0.583093	-0.234262	4.88301	4.76081	5.22956	4.93383	4.60336	4.63567	Phospholipid phosphatase related 1
60	ENSOCUG00000022518		29.8226	-0.238622	0.546699	0.527271	0.692033	-0.159873	4.85919	4.73573	5.17254	4.25239	5.081	4.68586	40S ribosomal protein SA (37 kDa laminin receptor precursor) (37LRP) (37/67 kDa laminin receptor) (LRP/LR) (67 kDa laminin receptor) (67LR) (Laminin receptor 1) (LamR) (Laminin-binding protein precursor p40) (LBP/p40)
61	ENSOCUG00000025109		7015.66	-0.56726	0.422337	0.10542	0.237326	-0.624655	12.9393	12.6463	13.3106	12.3562	12.9149	11.7189	Uncharacterized protein
62	ENSOCUG00000006373	MSANTD3-TMEFF1	597.641	0.210769	0.296668	0.439621	0.616039	0.210392	9.14688	8.92019	9.27588	9.1701	9.45953	9.27422	MSANTD3-TMEFF1 readthrough
63	ENSOCUG00000004242	TEX10	1827.54	1.01532	0.379187	0.00239223	0.0154264	1.81173	10.1932	10.3086	10.3366	10.5952	11.5168	11.193	Testis expressed 10
64	ENSOCUG00000004233	INVS	312.173	-0.543437	0.342381	0.0731356	0.184439	-0.734148	8.49635	8.60197	8.32822	8.27014	7.95751	7.76244	Inversin
65	ENSOCUG00000004220	ERP44	2841.74	-0.0598285	0.288108	0.819139	0.898317	-0.0465705	11.574	11.2911	11.6	11.6098	11.2015	11.4774	Endoplasmic reticulum protein 44
66	ENSOCUG00000004217	STX17	333.905	0.519175	0.366927	0.104575	0.236089	0.626925	8.12632	8.08527	8.12952	8.78849	8.05339	8.739	Syntaxin 17
67	ENSOCUG00000031880		18.4699	0.53148	0.919679	0.104774	0.23637	0.626407	2.84049	2.75626	3.67097	3.63381	2.94111	4.78702
68	ENSOCUG00000000737	NR4A3	80.2511	5.67065	1.29029	4.80346e-07	1.47104e-05	4.83238	3.05597	2.79391	3.404	5.41811	3.51832	7.38776	Nuclear receptor subfamily 4 group A member 3
69	ENSOCUG00000039058		2683.76	-0.052973	0.29032	0.840696	0.911875	-0.0400645	11.5276	11.099	11.5524	11.2297	11.4576	11.3875
70	ENSOCUG00000005676	ALG2	1877.4	0.150555	0.367336	0.636455	0.776788	0.109697	10.9305	10.7729	10.6201	10.4893	11.4579	10.5954	ALG2, alpha-1,3/1,6-mannosyltransferase
71	ENSOCUG00000016292	TGFBR1	616.004	0.803685	0.358577	0.0113508	0.0490017	1.30979	8.79864	8.92136	8.81949	9.56897	9.08847	9.83428	Receptor protein serine/threonine kinase (EC 2.7.11.30)
72	ENSOCUG00000016236	COL15A1	65.7369	0.156751	0.49409	0.675522	0.804238	0.0946152	5.30584	5.5081	6.49129	6.06583	6.13516	5.9714	Collagen type XV alpha 1 chain
73	ENSOCUG00000016221	GALNT12	20030.2	0.0751687	0.28726	0.776738	0.869887	0.0605374	14.3104	14.2849	14.1549	14.2534	14.5813	14.0654	Polypeptide N-acetylgalactosaminyltransferase (EC 2.4.1.-) (Protein-UDP acetylgalactosaminyltransferase)
74	ENSOCUG00000016201	ANKS6	657.24	0.646388	0.288371	0.0149196	0.0596606	1.22431	8.96464	9.15919	9.01587	9.69546	9.49261	9.56187	Ankyrin repeat and sterile alpha motif domain containing 6
75	ENSOCUG00000016527	GABBR2	6.85705	-0.251385	0.651746	0.479715	0.650995	-0.186423	2.75358	2.85963	2.85627	2.73017	2.65556	2.67948	Gamma-aminobutyric acid type B receptor subunit 2
76	ENSOCUG00000016513	TBC1D2	1361.44	0.30907	0.366656	0.333195	0.514348	0.288743	10.1927	10.6508	9.65749	10.5454	10.6946	10.3413	TBC1 domain family member 2
77	ENSOCUG00000003918	CORO2A	11556.1	0.174697	0.371576	0.591275	0.743223	0.128881	13.4486	13.4737	13.2323	14.1007	13.0177	13.2841	Coronin
78	ENSOCUG00000003913	TRIM14	209.771	-0.911342	0.339221	0.00278899	0.0173336	-1.76111	7.94442	8.09466	7.91424	7.38555	7.27883	7.1526	Tripartite motif containing 14
79	ENSOCUG00000012467	NANS	18412.6	-0.643223	0.30354	0.019816	0.0733965	-1.13432	14.5155	14.3383	14.3456	13.8516	14.0665	13.5505	Uncharacterized protein
80	ENSOCUG00000029397	ANP32B	4846.71	0.324237	0.366216	0.317119	0.499159	0.301761	11.9335	11.7495	12.4	11.9758	12.786	12.2034	Uncharacterized protein
81	ENSOCUG00000010701	HEMGN	26.9892	-1.90889	0.845684	0.00208343	0.013814	-1.85968	5.03544	5.12757	4.55621	3.85428	3.76559	4.24315	Hemogen
82	ENSOCUG00000013794	TRMO	489.495	-0.379446	0.31725	0.183707	0.346027	-0.46089	9.16561	9.03405	9.03874	8.66997	9.01483	8.50089	tRNA methyltransferase O
83	ENSOCUG00000013881	XPA	313.842	-0.840305	0.391365	0.013018	0.0542508	-1.26559	8.4956	8.19941	8.89314	7.89051	7.60068	8.0235	Uncharacterized protein
84	ENSOCUG00000013853	NCBP1	5137.25	1.0421	0.344268	0.00083432	0.00675573	2.17033	11.7614	11.8825	11.6642	12.2494	12.9713	12.6435	Nuclear cap binding protein subunit 1
85	ENSOCUG00000013841	TSTD2	841.112	-0.0635202	0.259108	0.790596	0.879468	-0.0557797	9.75426	9.71701	9.75755	9.69717	9.74078	9.6229	Thiosulfate sulfurtransferase like domain containing 2
86	ENSOCUG00000013831	TMOD1	27.2486	-1.11541	0.799972	0.0290256	0.0971532	-1.01254	4.87578	4.36344	5.30246	4.36212	3.99106	4.23364	Tropomodulin 1
87	ENSOCUG00000000060	TDRD7	2960.46	0.656857	0.335417	0.0285965	0.0961388	1.0171	11.1207	11.3089	11.1379	12.1249	11.5803	11.4854	Tudor domain containing 7
88	ENSOCUG00000029006		19.5475	-1.31253	1.12883	0.0236448	0.083727	-1.07713	4.31262	4.42549	4.54832	3.82563	3.29255	3.79539	Uncharacterized protein
89	ENSOCUG00000025908		54.02	-2.90208	0.781445	1.3289e-05	0.000240647	-3.61862	6.11366	5.95029	6.00866	4.36967	3.80825	4.72352	Uncharacterized protein
90	ENSOCUG00000007935	IGFBPL1	18.6276	-1.10009	0.843586	0.0331432	0.106505	-0.972632	4.23327	3.99965	4.67343	3.82422	3.65733	3.75588	Insulin like growth factor binding protein like 1
91	ENSOCUG00000003832	SHB	2361.1	0.978575	0.296944	0.000362061	0.0034825	2.45811	10.7163	10.8479	10.5372	11.3689	11.5073	11.6626	Uncharacterized protein
92	ENSOCUG00000036651		157.465	0.768209	0.662346	0.0847672	0.204387	0.689546	6.63019	7.26072	5.54446	7.63214	6.53834	7.97243
93	ENSOCUG00000003830	SLC25A51	625.694	-0.104498	0.321067	0.715517	0.830906	-0.0804482	9.2647	9.6444	8.98711	9.15844	9.33988	9.19606	Uncharacterized protein
94	ENSOCUG00000002438	DCAF10	971.029	0.479524	0.269808	0.0559642	0.15335	0.814316	9.63546	9.72866	9.72779	10.1638	9.9961	10.1379	DDB1 and CUL4 associated factor 10
95	ENSOCUG00000003598	EXOSC3	738.563	0.832312	0.339484	0.00627972	0.0318067	1.49748	9.16709	9.05834	9.07391	9.39803	9.95071	9.98155	Uncharacterized protein
96	ENSOCUG00000010994	TRMT10B	325.044	0.0654036	0.36351	0.83847	0.910806	0.0405742	8.14649	7.86224	8.72254	8.41188	8.45134	8.20829	tRNA methyltransferase 10B
97	ENSOCUG00000000068	FRMPD1	2.08002	-0.192605	0.775971	0.136059	NA	NA	1.1433	0.952181	0.757287	0.754082	0.755927	0.755017
98	ENSOCUG00000001996	TOMM5	1480.98	-0.0497335	0.343097	0.867066	0.927462	-0.0327041	10.6246	10.3272	10.6602	10.1985	10.9328	10.1983	Uncharacterized protein
99	ENSOCUG00000001992	FBXO10	1621.35	0.169028	0.29276	0.531887	0.695578	0.157654	10.4957	10.5653	10.6755	10.5796	11.0006	10.5611	F-box protein 10
100	ENSOCUG00000024773	POLR1E	1716.2	0.670401	0.463937	0.0749874	0.187495	0.72701	10.2691	10.3471	10.3438	10.2211	11.6787	10.5538	RNA polymerase I subunit E
101	ENSOCUG00000007041	ZBTB5	221.42	0.0713482	0.395514	0.832851	0.907502	0.0421526	7.82956	8.0674	7.1076	7.92654	7.48549	7.94926	Zinc finger and BTB domain containing 5
102	ENSOCUG00000007031	GRHPR	2684.13	0.214477	0.307156	0.440361	0.616627	0.209977	11.3692	11.198	11.272	11.5455	11.7143	11.0889	Glyoxylate and hydroxypyruvate reductase
103	ENSOCUG00000001002	ZCCHC7	829.872	0.385262	0.321749	0.184191	0.346694	0.460053	9.34212	9.38789	9.73786	9.88053	9.56195	10.0462	Uncharacterized protein
104	ENSOCUG00000022333		388.037	-0.32195	0.394582	0.334568	0.515263	-0.287971	8.60859	8.40343	9.06395	8.56784	7.83067	8.66733
105	ENSOCUG00000012281	PAX5	309.975	-0.708162	0.638462	0.10129	0.230757	-0.636845	8.46317	8.79277	8.23604	8.20183	5.87608	7.89204	Paired box 5
106	ENSOCUG00000032768		204.911	-0.469174	0.617397	0.244145	0.419077	-0.377706	7.6813	8.25942	7.41272	7.73241	5.26528	7.40079
107	ENSOCUG00000001041	MELK	940.297	1.40505	0.482885	0.000665227	0.00569289	2.24467	8.94783	9.42321	8.63794	9.53056	10.6916	10.29	Non-specific serine/threonine protein kinase (EC 2.7.11.1)
108	ENSOCUG00000014164	RNF38	997.259	0.128779	0.274049	0.615691	0.761959	0.118069	9.82809	9.92092	9.9568	10.0748	9.82554	10.1211	Uncharacterized protein
109	ENSOCUG00000000010	GNE	12037.5	0.150151	0.290761	0.554303	0.712895	0.146974	13.6302	13.6081	13.1293	13.6557	13.6516	13.5517	Glucosamine (UDP-N-acetyl)-2-epimerase/N-acetylmannosamine kinase
110	ENSOCUG00000000009	CLTA	8406.35	-0.177217	0.291143	0.518906	0.684537	-0.164603	13.0624	12.8786	13.3371	12.7972	13.1152	12.9239	Clathrin light chain
111	ENSOCUG00000000008	CCIN	2.02336	0.18627	0.772927	0.154975	NA	NA	0.770921	0.771007	0.772746	0.77026	1.03952	1.02043	Calicin
112	ENSOCUG00000000007	GLIPR2	131.408	1.00533	0.389541	0.00324086	0.0194695	1.71064	6.63831	6.43414	6.60258	7.23583	7.50614	7.17593	GLI pathogenesis related 2
113	ENSOCUG00000015652	RECK	21.6719	-0.499307	0.717048	0.21147	0.380351	-0.419815	4.29493	3.78096	4.96353	3.65504	4.32971	3.86305	Reversion inducing cysteine rich protein with kazal motifs
114	ENSOCUG00000036240		24.223	-0.288033	0.549306	0.450918	0.626053	-0.203389	4.39912	4.90556	4.60913	4.17759	4.6337	4.45683
115	ENSOCUG00000016631	FAM221B	88.9285	-1.06456	0.540554	0.0126097	0.0530469	-1.27534	6.63205	6.82443	6.7552	6.35778	5.4654	5.70664	Family with sequence similarity 221 member B
116	ENSOCUG00000016636	TMEM8B	399.529	-1.45661	0.463227	0.00028532	0.00290858	-2.53632	9.01482	9.16121	8.87122	8.3082	7.24931	7.64448	Transmembrane protein 8B
117	ENSOCUG00000027206	HINT2	1419.92	-1.54062	0.326818	4.0504e-07	1.2696e-05	-4.89633	11.0067	10.7951	10.835	9.88998	9.57982	9.39488	Uncharacterized protein
118	ENSOCUG00000006464	SPAG8	5.72185	-0.0959858	0.697159	0.705827	0.823873	-0.0841396	2.64498	2.45185	2.09293	2.2273	2.55331	2.0869	Uncharacterized protein
119	ENSOCUG00000006453	NPR2	47.8919	-0.207633	0.560317	0.578969	0.734497	-0.13401	5.53709	4.54519	6.12626	5.16257	5.10126	5.68182	Guanylate cyclase (EC 4.6.1.2)
120	ENSOCUG00000010265	RGP1	3086.01	0.174583	0.281811	0.504751	0.672076	0.172581	11.3855	11.6294	11.4975	11.5467	11.8825	11.5252	RGP1 homolog, RAB6A GEF complex partner 1
121	ENSOCUG00000027782	MSMP	570.435	0.118667	0.299759	0.667331	0.798447	0.0977541	8.83512	9.31279	9.10059	9.28299	9.15273	9.16989	Beta-microseminoprotein
122	ENSOCUG00000010248	GBA2	2437.83	0.0445802	0.313061	0.869338	0.928525	0.0322065	11.202	11.4064	11.0325	11.5894	11.0258	11.1036	Non-lysosomal glucosylceramidase (NLGase) (EC 3.2.1.45)
123	ENSOCUG00000028989	CREB3	3337.79	-0.924143	0.369255	0.00451951	0.0248601	-1.6045	12.1026	11.8731	12.0497	11.6149	10.8249	11.0109	cAMP responsive element binding protein 3
124	ENSOCUG00000010203	TLN1	11523.3	0.665239	0.33853	0.0284964	0.0958634	1.01835	13.0717	13.3703	12.9442	13.4313	14.0562	13.6248	Talin 1
125	ENSOCUG00000010198	TPM2	638.491	-1.33739	0.624743	0.00531459	0.0279562	-1.55352	9.57281	8.30229	10.3569	7.97359	8.76399	8.39044	Tropomyosin beta chain (Beta-tropomyosin) (Tropomyosin-2)
126	ENSOCUG00000010187	CA9	27.945	-1.06676	0.964826	0.0398555	0.120829	-0.91783	4.82237	3.78969	5.44372	4.08139	3.92692	4.16973	Carbonic anhydrase 9
127	ENSOCUG00000010181	ARHGEF39	481.797	0.34148	0.397293	0.311351	0.493251	0.306932	8.73013	9.0603	8.17602	8.59623	9.36795	9.04755	Rho guanine nucleotide exchange factor 39
128	ENSOCUG00000010176	CCDC107	1315.41	-0.923095	0.294368	0.000665984	0.00569632	-2.24441	10.7974	10.5348	10.635	9.89965	10.0237	9.75114	Coiled-coil domain containing 107
129	ENSOCUG00000019601		54.6181	-0.568296	0.524645	0.150599	0.302714	-0.518968	5.72253	5.81288	6.18961	4.99521	5.66673	5.61048
130	ENSOCUG00000027505	SIT1	6.21833	-1.14678	2.49789	0.0163926	0.0639783	-1.19397	2.39744	2.22173	2.90271	2.10254	1.99717	1.99418	Signaling threshold regulating transmembrane adaptor 1
131	ENSOCUG00000010170	CD72	38.9617	2.5246	1.18388	0.00165225	0.011534	1.93802	3.71887	3.83461	3.55164	4.03869	6.24689	4.02163	CD72 molecule
132	ENSOCUG00000010158	TESK1	1359.57	-0.653409	0.288639	0.013699	0.056309	-1.24942	10.6843	10.6967	10.536	10.2582	10.0544	9.92592	Testis-specific kinase 1
133	ENSOCUG00000011571	RUSC2	202.303	-0.131208	0.479304	0.71731	0.832054	-0.0798485	7.46707	7.69102	7.85772	7.98395	6.18692	7.7188	RUN and SH3 domain containing 2
134	ENSOCUG00000026734	FAM166B	3.66945	-0.0882738	0.673477	0.761913	0.860956	-0.0650191	1.92838	1.93087	1.73685	1.90889	1.77797	1.76889	Family with sequence similarity 166 member B
135	ENSOCUG00000011954	UNC13B	6759.04	-0.327397	0.293279	0.221324	0.392635	-0.406011	12.7449	13.1388	12.6148	12.5669	12.5742	12.5403	Unc-13 homolog B
136	ENSOCUG00000026284		437.685	0.476105	0.346373	0.120699	0.259656	0.585602	8.53361	8.61185	8.43928	8.61644	9.29403	8.83766
137	ENSOCUG00000006457	FAM214B	2332.94	0.300569	0.340601	0.316715	0.498719	0.302144	11.0874	11.0944	10.8821	11.6217	10.7723	11.3843	Family with sequence similarity 214 member B
138	ENSOCUG00000006451	STOML2	4818.36	0.415022	0.387702	0.213863	0.383458	0.416282	12.0578	11.961	11.9537	11.8383	12.962	12.0889	Stomatin like 2
139	ENSOCUG00000002653	PIGO	1545.84	0.0109299	0.347661	0.972802	0.985814	0.00620493	10.6597	10.821	10.1555	10.4585	10.9411	10.2574	Phosphatidylinositol glycan anchor biosynthesis class O
140	ENSOCUG00000006442	FANCG	436.39	0.248927	0.431727	0.483017	0.653734	0.184599	8.64446	8.95433	7.99707	8.48282	9.41503	8.39299	Fanconi anemia complementation group G
141	ENSOCUG00000006433	VCP	30392.1	0.437225	0.319745	0.125866	0.267069	0.573377	14.6964	14.8125	14.4625	14.9279	15.378	14.7972	Valosin containing protein
142	ENSOCUG00000015327		7.04315	0.181814	0.677397	0.568853	0.725637	0.13928	2.62012	2.9152	2.43361	2.81682	2.80754	2.84971	Uncharacterized protein
143	ENSOCUG00000027846	DNAJB5	169.084	0.577664	0.463479	0.121936	0.261297	0.582866	7.13344	7.05878	6.99255	7.38026	6.94758	8.13535	DnaJ heat shock protein family (Hsp40) member B5
144	ENSOCUG00000016448	CCL21	73.3841	-0.876992	0.831903	0.0649787	0.170175	-0.769104	6.74273	5.97212	6.33116	4.2366	6.14723	5.04571	C-C motif chemokine ligand 21
145	ENSOCUG00000001224	CCL27	80.1956	-1.04126	0.454334	0.00635704	0.0321214	-1.49321	6.62609	6.62936	6.49476	5.67288	5.73284	6.07955	C-C motif chemokine ligand 27
146	ENSOCUG00000023782	IL11RA	814.301	-1.41756	0.302946	5.81857e-07	1.72768e-05	-4.76254	10.2341	9.89664	10.0132	8.96968	8.9555	8.86633	Interleukin 11 receptor subunit alpha
147	ENSOCUG00000024714	GALT	1331.74	-1.32749	0.340211	2.0822e-05	0.000347712	-3.45878	10.8478	10.7653	10.6523	9.85582	9.78502	9.29223	Galactose-1-phosphate uridylyltransferase (EC 2.7.7.12)
148	ENSOCUG00000000364	SIGMAR1	1697.83	0.510356	0.417206	0.144763	0.294237	0.531302	10.4254	10.5443	10.2779	10.3651	11.5362	10.5109	Sigma non-opioid intracellular receptor 1
149	ENSOCUG00000000358	DCTN3	2509.5	-0.317526	0.34252	0.293282	0.474008	-0.324214	11.3991	11.1646	11.653	10.9382	11.4971	10.8088	Dynactin subunit 3
150	ENSOCUG00000000357	RPP25L	1100.37	0.149095	0.291626	0.579448	0.734872	0.133788	10.0213	10.0462	10.0286	10.0789	10.4228	9.93756	Ribonuclease P/MRP subunit p25 like
151	ENSOCUG00000000355	CNTFR	6.89175	-0.568132	0.900257	0.119292	0.257389	-0.58941	2.60033	2.32947	3.09233	2.31657	2.34108	2.43045	Ciliary neurotrophic factor receptor
152	ENSOCUG00000015352	ENHO	13.8353	-0.474141	0.708047	0.232262	0.405564	-0.39194	3.91014	3.81315	3.8609	3.83771	3.28474	3.31582	Energy homeostasis associated
153	ENSOCUG00000015336	DNAI1	102.669	0.400911	0.899313	0.0287082	0.0964138	1.01586	3.50808	3.05561	4.61296	7.78524	6.04743	3.51304	Dynein axonemal intermediate chain 1
154	ENSOCUG00000026083	FAM219A	29.2513	-0.0341102	0.466346	0.922611	0.957283	-0.0189599	4.97128	4.90242	4.7491	4.83561	4.78055	4.93945	Family with sequence similarity 219 member A
155	ENSOCUG00000004768	MYORG	354.789	-2.17191	0.781703	0.000413725	0.00388134	-2.41102	8.75475	9.4113	8.03498	7.79046	5.74949	6.41298	Myogenesis regulating glycosidase (putative)
156	ENSOCUG00000006219	NUDT2	665.329	-0.833431	0.361215	0.00892048	0.0412982	-1.38407	9.68974	9.70964	9.56387	8.78994	9.30431	8.60745	Nudix hydrolase 2
157	ENSOCUG00000009071	KIF24	331.804	1.11007	0.570928	0.0124295	0.0524823	1.27999	7.42473	8.21986	7.0277	7.97712	9.18928	8.60863	Kinesin family member 24
158	ENSOCUG00000009069	UBAP1	4486.44	0.169917	0.286142	0.521703	0.687151	0.162948	12.0155	12.1288	12.0002	12.3855	11.8998	12.2647	Uncharacterized protein
159	ENSOCUG00000028075		23.5423	-0.8659	0.654162	0.0555591	0.152536	-0.816629	4.80545	4.5594	4.76298	4.1636	4.35042	4.10844
160	ENSOCUG00000008044	DCAF12	2345.77	0.00204121	0.274744	0.993697	0.996556	0.00149851	11.1834	11.382	10.9792	11.2176	11.2336	11.1308	DDB1 and CUL4 associated factor 12
161	ENSOCUG00000002573	UBAP2	7639.45	0.22095	0.318777	0.444183	0.619987	0.207618	12.7146	12.9412	12.6802	12.7056	13.3545	12.8013	Ubiquitin associated protein 2
162	ENSOCUG00000023588	UBE2R2	2274.01	0.50898	0.262476	0.0378084	0.116748	0.93275	10.855	11.0152	10.8514	11.2875	11.3628	11.3681	Ubiquitin-conjugating enzyme E2 R2
163	ENSOCUG00000031760		263.721	0.853475	0.431212	0.0188087	0.0705645	1.15141	7.53337	7.65878	7.5369	7.74873	8.75541	8.2163
164	ENSOCUG00000026918	NOL6	635.019	0.89081	0.450323	0.0176962	0.0674675	1.17091	8.82363	9.07376	8.37382	9.07471	10.0996	9.39503	Nucleolar protein 6
165	ENSOCUG00000017852	AQP3	237.795	-0.45931	0.476442	0.219397	0.39025	-0.408657	7.96784	8.37015	7.75816	7.34389	6.8284	8.17425	Aquaporin 3 (Gill blood group)
166	ENSOCUG00000017851	AQP7	5.84756	0.0703064	0.665021	0.818862	0.898135	0.0466582	2.48804	2.63384	2.22278	2.39087	2.59104	2.56439	Uncharacterized protein
167	ENSOCUG00000008957	NFX1	3533.49	0.445399	0.268134	0.0743668	0.186627	0.729026	11.4556	11.7096	11.5444	12.0222	11.9801	11.8622	Nuclear transcription factor, X-box binding 1
168	ENSOCUG00000037014		4.69125	0.0302047	0.681371	0.914467	0.952604	0.0210875	2.08923	1.94985	2.27128	2.11252	2.34732	1.89673
169	ENSOCUG00000008948	CHMP5	4011.92	-0.598457	0.350851	0.0526337	0.146893	-0.832999	12.2269	11.7111	12.5107	11.8385	11.5201	11.5586	Charged multivesicular body protein 5
170	ENSOCUG00000008945	BAG1	8184.78	0.256825	0.303469	0.342496	0.523832	0.280808	12.727	12.7776	13.0685	12.833	13.0717	13.3525	Uncharacterized protein
171	ENSOCUG00000008937	SPINK4	316.944	1.11783	0.753388	0.0262265	0.0901981	1.0448	7.65207	6.4682	7.74728	6.7814	8.67797	9.24414	Serine peptidase inhibitor, Kazal type 4
172	ENSOCUG00000032176		1.65661	0.0306284	0.713364	0.879607	NA	NA	0.605794	0.697943	0.718142	0.689158	0.606473	0.779905
173	ENSOCUG00000008928	SMU1	12121.8	-0.0401026	0.263009	0.864055	0.925852	-0.0334586	13.6251	13.6277	13.4893	13.6396	13.3584	13.6181	SMU1, DNA replication regulator and spliceosomal factor
174	ENSOCUG00000024998		721.984	-0.133524	0.354218	0.66566	0.79735	-0.0983512	9.67552	9.35374	9.58815	8.98082	9.84865	9.24678	DNA-directed RNA polymerase subunit
175	ENSOCUG00000004833	DNAJA1	2540.13	0.776902	0.365085	0.0152376	0.0605337	1.218	10.7497	10.7171	11.1502	11.1088	11.8308	11.6918	DnaJ heat shock protein family (Hsp40) member A1
176	ENSOCUG00000000738	APTX	1527.85	0.351696	0.347503	0.252269	0.42829	0.368262	10.2245	10.3713	10.5455	10.4024	11.1413	10.4579	Uncharacterized protein
177	ENSOCUG00000005089	NDUFB6	3286.25	-0.646196	0.328924	0.0283101	0.0953779	-1.02055	11.8169	11.6348	12.2229	11.3099	11.5281	11.1719	NADH:ubiquinone oxidoreductase subunit B6
178	ENSOCUG00000031843	SMIM27	122.522	-0.433793	0.355985	0.164052	0.321809	-0.492402	7.19332	6.96681	7.09046	6.85973	6.72486	6.6212
179	ENSOCUG00000005077	TOPORS	1452.07	0.686876	0.354035	0.0279847	0.09462	1.02402	10.0263	9.95409	10.3884	10.7783	10.3483	11.0261	TOP1 binding arginine/serine rich protein
180	ENSOCUG00000004710	DDX58	1123.06	2.01198	0.386502	2.35815e-08	1.12195e-06	5.95003	8.59658	9.15562	9.13101	10.252	10.5658	10.8739	DExD/H-box helicase 58
181	ENSOCUG00000015960	ACO1	6096.84	-0.0861073	0.32061	0.762759	0.861526	-0.0647317	12.6963	12.8507	12.1735	12.5007	12.3183	12.721	Cytoplasmic aconitate hydratase
182	ENSOCUG00000024611		1527.28	0.407369	0.300721	0.13824	0.284825	0.545422	10.4338	10.4177	10.2699	10.4617	10.9755	10.7114	Uncharacterized protein
183	ENSOCUG00000029817		2.41633	-0.194945	0.730118	0.430691	NA	NA	1.19765	1.24173	1.36312	1.18953	1.10644	1.19841
184	ENSOCUG00000031260		3.94611	-0.188025	0.70953	0.497428	0.665653	-0.176752	1.94279	1.81979	2.11175	1.88863	1.7271	1.90477
185	ENSOCUG00000011540	LINGO2	4.65014	0.0132285	0.690753	0.962014	0.980059	0.00874792	2.07713	2.30576	1.8896	2.30334	1.88672	2.12077
186	ENSOCUG00000006510	C9orf72	1125.6	0.606456	0.319655	0.035668	0.111999	0.950784	9.79679	9.6941	9.98112	10.5653	10.0394	10.4049	Chromosome 9 open reading frame 72
187	ENSOCUG00000017681	MOB3B	734.276	0.942018	0.347	0.00248079	0.0158695	1.79944	8.74941	9.28049	9.00329	9.61759	9.80215	10.0133	MOB kinase activator 3B
188	ENSOCUG00000002019	IFNK	1.76848	0.240711	0.792939	0.126363	NA	NA	0.611853	0.611942	0.613752	0.701551	0.719465	0.91496	Interferon kappa
189	ENSOCUG00000021090		81.6022	0.79143	0.485113	0.0422003	0.12537	0.901807	5.58933	6.05639	6.14049	6.46607	6.33936	6.84149	Uncharacterized protein
190	ENSOCUG00000036968		2.4886	0.00667351	0.722093	0.971595	NA	NA	0.976637	0.976771	1.31473	0.975602	0.977836	1.33765
191	ENSOCUG00000017666	TEK	80.3391	-1.04934	0.757948	0.0333005	0.106874	-0.971126	6.38136	5.37651	7.1856	5.38291	5.11548	6.0108	TEK receptor tyrosine kinase
192	ENSOCUG00000001320	IFT74	303.963	-0.810287	0.559034	0.0531096	0.147937	-0.829924	8.37041	7.75976	9.05075	7.88075	6.81417	8.04456	Intraflagellar transport 74
193	ENSOCUG00000029228	LRRC19	4461.4	0.0291989	0.458021	0.940852	0.967855	0.0141899	11.9	11.3626	12.5951	12.4788	10.8281	12.3747	Leucine rich repeat containing 19
194	ENSOCUG00000015471	PLAA	2376.71	0.786088	0.279685	0.00243661	0.0156684	1.80498	10.924	10.7736	10.7739	11.3258	11.596	11.5097	Phospholipase A2 activating protein
195	ENSOCUG00000015461	CAAP1	551.102	0.267672	0.303634	0.334713	0.515434	0.287827	9.02984	8.93024	8.9718	8.93139	9.23558	9.41839	Uncharacterized protein
196	ENSOCUG00000023508		101.635	-0.110809	0.408677	0.742718	0.848805	-0.0711921	6.62161	6.50155	6.92508	6.38973	6.96432	6.31837	60S ribosomal protein L29
197	ENSOCUG00000003706		681.545	-0.192272	0.419744	0.578364	0.734079	-0.134257	9.59166	9.06315	9.70005	8.67157	9.88731	8.87984	Uncharacterized protein
198	ENSOCUG00000033820		9.61835	-0.317025	0.846137	0.00910514	0.0418261	-1.37855	1.37081	1.37136	2.6527	1.3665	1.37566	1.37121
199	ENSOCUG00000037400		16.6416	-1.30384	1.05645	0.0231465	0.0825238	-1.08342	4.15832	3.88552	4.39025	3.36	3.29126	3.75723
200	ENSOCUG00000027058		54.3635	-0.815101	0.608102	0.0609613	0.162611	-0.78885	5.96739	5.41859	6.30292	5.30323	5.59393	4.89342	Uncharacterized protein
201	ENSOCUG00000015387		38.8755	-0.715012	0.771893	0.107104	0.239899	-0.619971	4.89795	4.27798	6.09382	4.561	4.87529	4.4661
202	ENSOCUG00000017580	TUSC1	76.2147	-0.174844	0.463139	0.627961	0.770522	-0.113215	6.45239	6.46298	5.87528	5.87232	5.73761	6.57576	Tumor suppressor candidate 1
203	ENSOCUG00000005891	ELAVL2	70.6251	0.452584	0.517622	0.245537	0.420658	0.37607	6.30875	5.62343	5.42825	5.79546	6.40914	6.49815	ELAV-like protein
204	ENSOCUG00000006069	DMRTA1	4.29938	-0.158519	0.707327	0.550209	0.7103	-0.148558	1.81597	2.33214	1.71413	1.93479	1.82731	1.81689	DMRT like family A1
205	ENSOCUG00000012306	CDKN2B	566.018	-0.0722442	0.429804	0.832826	0.907502	-0.0421526	9.27732	9.02693	9.14234	9.51176	7.90836	9.24805	Cyclin dependent kinase inhibitor 2B
206	ENSOCUG00000027972	CDKN2A	65.1481	0.0621189	0.555686	0.870744	0.929096	0.0319395	5.42422	5.49105	6.36825	6.6369	4.76418	5.59536	Cyclin dependent kinase inhibitor 2A
207	ENSOCUG00000012289	MTAP	1439.91	0.608973	0.353133	0.0507062	0.142785	0.845318	10.1867	9.97725	10.3151	10.3003	11.0718	10.6483	S-methyl-5'-thioadenosine phosphorylase (EC 2.4.2.28) (5'-methylthioadenosine phosphorylase) (MTA phosphorylase) (MTAP) (MTAPase)
208	ENSOCUG00000031845		23.9667	-0.335511	0.576544	0.386293	0.567751	-0.245842	4.65358	4.31985	4.8849	4.11499	4.67497	4.25773
209	ENSOCUG00000008548	KLHL9	1563.77	0.188788	0.323958	0.514061	0.681012	0.166845	10.652	10.4906	10.3746	10.8335	10.224	10.8973	Kelch like family member 9
210	ENSOCUG00000026843		3.22442	-0.138843	0.722701	0.534356	0.697836	-0.156247	1.44618	1.34141	1.84609	1.52339	1.34277	1.44706
211	ENSOCUG00000029669	HACD4	318.804	-0.687835	0.447489	0.060694	0.162196	-0.789961	8.5314	8.24909	8.81464	7.941	7.24275	8.31538	Very-long-chain (3R)-3-hydroxyacyl-CoA dehydratase (EC 4.2.1.134)
212	ENSOCUG00000006192	FOCAD	3898.59	0.673405	0.381726	0.0415798	0.124037	0.906449	11.4853	11.9114	11.1329	11.7491	12.3942	12.2874	Focadhesin
213	ENSOCUG00000032941		3.52968	0.170675	0.710176	0.523977	0.689463	0.161489	1.54998	1.55071	1.73352	1.54438	1.98549	1.60077
214	ENSOCUG00000008137	MLLT3	594.732	-0.935109	0.378989	0.00490213	0.0263236	-1.57965	9.59207	9.29423	9.63491	9.02504	8.28508	8.72264	MLLT3, super elongation complex subunit
215	ENSOCUG00000012439	ACER2	996.115	0.915585	0.317098	0.00154547	0.010927	1.9615	9.34573	9.45389	9.66259	10.4173	10.0203	10.299	Alkaline ceramidase (EC 3.5.1.23)
216	ENSOCUG00000025352		62.4939	-0.820552	0.583355	0.0553582	0.152154	-0.817716	6.46777	6.03164	5.94008	5.5385	5.84947	4.95416	40S ribosomal protein S4
217	ENSOCUG00000003336	RPS6	60625.7	-0.85508	0.4335	0.0172356	0.0664404	-1.17757	16.0103	15.5224	16.7218	15.2073	15.6572	15.1918
218	ENSOCUG00000003320	DENND4C	2390.96	0.558037	0.347363	0.068427	0.176158	0.754099	10.882	11.0694	10.8091	11.6018	10.9109	11.6546	DENN domain containing 4C
219	ENSOCUG00000037713		6.46909	0.0341236	0.658629	0.914315	0.952516	0.0211279	2.74946	2.7194	2.33913	2.50806	2.67144	2.75222
220	ENSOCUG00000012244	PLIN2	6270.08	2.01812	0.555691	3.11431e-05	0.000487761	3.31179	11.3247	11.2797	11.4168	12.2612	12.3181	13.8712	Perilipin
221	ENSOCUG00000003507	HAUS6	750.533	0.852565	0.332587	0.00438528	0.0243583	1.61335	9.0831	8.98651	9.26007	9.56351	9.78518	10.0916	HAUS augmin like complex subunit 6
222	ENSOCUG00000003506	RRAGA	1715.47	0.365298	0.301773	0.185352	0.348142	0.458244	10.7072	10.5465	10.4242	10.6414	11.1237	10.8445	Ras related GTP binding A
223	ENSOCUG00000004895	ADAMTSL1	15.4011	-0.301796	0.717064	0.356976	0.539072	-0.268353	4.04758	3.15359	4.23663	3.62976	3.03201	3.7403	ADAMTS like 1
224	ENSOCUG00000001183	SH3GL2	1261.7	-0.69675	0.417771	0.0471976	0.135922	-0.866711	10.5445	10.4973	10.617	10.3572	9.87483	9.15612	SH3 domain containing GRB2 like 2, endophilin A1
225	ENSOCUG00000002551	CNTLN	97.0756	0.177128	0.509167	0.638306	0.778334	0.108834	6.07966	5.98819	6.93389	6.59649	5.69742	7.13365	Centlein
226	ENSOCUG00000030028		12.2936	0.196311	0.583012	0.601994	0.751893	0.123844	3.63935	3.58277	3.38045	3.73206	3.61776	3.64286
227	ENSOCUG00000004460	BNC2	38.4075	-0.708113	0.75198	0.109993	0.244198	-0.612259	5.6484	4.36237	5.66307	4.41575	4.32378	5.13322	Basonuclin 2
228	ENSOCUG00000009327	CCDC171	55.0695	-0.140798	0.465	0.696329	0.817472	-0.0875269	5.88997	5.86249	5.68695	6.02742	5.14674	5.71113	Coiled-coil domain containing 171
229	ENSOCUG00000027772		3.24793	-0.14694	0.73967	0.428618	0.606379	-0.217256	1.18029	1.18048	1.84189	1.28607	1.30793	1.18043
230	ENSOCUG00000009319	PSIP1	1607.34	-0.185168	0.357166	0.553589	0.712362	-0.147299	10.4461	10.2975	11.2132	10.4369	10.5028	10.6756	PC4 and SFRS1 interacting protein 1
231	ENSOCUG00000009315	SNAPC3	729.289	0.404223	0.34207	0.183689	0.346027	0.46089	9.33288	9.21179	9.35069	9.34494	10.0555	9.47207	Small nuclear RNA activating complex polypeptide 3
232	ENSOCUG00000010656	TTC39B	934.374	0.81334	0.41183	0.0206461	0.0756473	1.12121	9.50952	9.69027	8.88329	10.1722	9.70903	10.4444	Tetratricopeptide repeat domain 39B
233	ENSOCUG00000010379	FREM1	18.5457	-0.57079	0.722083	0.172253	0.331891	-0.479004	4.36916	4.4559	4.07034	4.13684	3.4814	3.8997	FRAS1 related extracellular matrix 1
234	ENSOCUG00000010374	CER1	59.9435	-1.32037	1.20134	0.0228676	0.0817811	-1.08735	6.39107	5.95386	5.97423	5.52838	3.78627	4.30866	Cerberus 1, DAN family BMP antagonist
235	ENSOCUG00000010367	ZDHHC21	489.704	-0.0036395	0.284938	0.986552	0.993388	-0.00288128	9.11089	8.88926	8.78321	8.96098	8.90494	8.93089	Palmitoyltransferase (EC 2.3.1.225)
236	ENSOCUG00000004249	NFIB	1418.66	0.394209	0.27934	0.127504	0.269295	0.569772	10.1519	10.3861	10.2984	10.7033	10.6965	10.4502	Nuclear factor 1
237	ENSOCUG00000035371		11.8853	1.7843	1.48118	0.0122348	0.0518932	1.28489	3.12786	2.80798	2.9645	3.41736	3.65502	3.8394
238	ENSOCUG00000004401	MPDZ	232.104	-0.0537101	0.434188	0.875364	0.931327	-0.0308978	7.42091	7.60048	8.3286	8.21475	7.10423	7.80117	Multiple PDZ domain crumbs cell polarity complex component
239	ENSOCUG00000004226	LURAP1L	2645.27	2.74828	0.269704	2.00872e-25	1.8889e-22	21.7238	9.71874	9.83129	9.70752	11.915	11.8574	11.8693	Leucine rich adaptor protein 1 like
240	ENSOCUG00000004221	TYRP1	1.95087	-0.132445	0.740679	0.431612	NA	NA	1.06905	0.826706	0.727646	0.724721	0.835447	0.725573	TRP-1 (Tyrosinase related protein 1)
241	ENSOCUG00000005565		5.19215	0.757676	1.26569	0.034813	0.110224	0.957724	1.98735	1.98762	2.11866	2.3839	2.37351	2.48137	Uncharacterized protein
242	ENSOCUG00000039457		3.46382	-0.388293	0.87189	0.0588154	0.158554	-0.799824	1.30601	1.3641	1.95055	1.24348	1.31323	1.24522
243	ENSOCUG00000000847	PTPRD	510.922	-1.3709	0.518001	0.00144793	0.0103611	-1.9846	9.26966	9.26747	9.54865	8.55805	7.19	8.36659	Protein tyrosine phosphatase, receptor type D
244	ENSOCUG00000027888		12.18	-1.05444	1.01164	0.0425002	0.125932	-0.899865	3.53577	3.44493	3.97707	3.14413	3.28541	3.07172	Uncharacterized protein
245	ENSOCUG00000000982	DMAC1	793.417	-0.574529	0.32295	0.0475156	0.136567	-0.864655	9.7655	9.77834	9.97079	9.21256	9.62818	9.11911	Distal membrane arm assembly complex 1
246	ENSOCUG00000026913		32.4484	-0.395912	0.611338	0.314992	0.496932	-0.303703	5.43666	5.21866	4.264	4.58517	5.0067	4.43789
247	ENSOCUG00000006819	KDM4C	1334.54	-0.098459	0.323702	0.732181	0.842022	-0.0746766	10.4339	10.3519	10.4735	10.5166	9.82943	10.5115	Lysine demethylase 4C
248	ENSOCUG00000004106	GLDC	27.3912	-0.628977	0.573026	0.127795	0.269694	-0.569128	4.90373	4.96486	4.8922	4.62387	4.58709	4.29156	Glycine cleavage system P protein (EC 1.4.4.2)
249	ENSOCUG00000000518	UHRF2	557.715	0.199619	0.326638	0.49804	0.666137	0.176437	8.97955	9.26543	8.76586	8.92975	9.41419	9.21529	Ubiquitin like with PHD and ring finger domains 2
250	ENSOCUG00000000524		39.9024	-0.17147	0.493867	0.641341	0.780929	-0.107389	5.47516	4.84752	5.5919	5.03741	5.41311	5.1261
251	ENSOCUG00000014925		32.9778	0.0649743	0.594625	0.860061	0.923491	0.0345675	4.52732	5.23472	4.56818	3.86403	5.56339	4.61591
252	ENSOCUG00000013813	IL33	911.668	0.558302	0.298181	0.0406528	0.122088	0.913326	9.40925	9.44435	9.7868	9.98069	10.0287	10.096	Uncharacterized protein
253	ENSOCUG00000011554		115.391	0.471391	0.434852	0.187535	0.350881	0.45484	6.95704	6.44923	6.26265	6.75292	6.94462	7.26959	Uncharacterized protein
254	ENSOCUG00000016474	KIAA2026	642.226	-0.0312391	0.367535	0.919835	0.955495	-0.0197716	9.20452	9.55465	9.18913	9.4686	8.63376	9.57853	Uncharacterized protein
255	ENSOCUG00000016469	MLANA	7.67606	0.100508	0.656291	0.753893	0.855279	0.0678923	2.9693	2.52503	2.81528	2.56461	3.13176	2.83508	Melan-A
256	ENSOCUG00000017609	ERMP1	2770.42	-0.615878	0.421243	0.0806576	0.197306	-0.704861	11.5905	11.9533	11.3905	11.6209	10.6134	10.6797	Endoplasmic reticulum metallopeptidase 1
257	ENSOCUG00000010108	RIC1	540.305	0.902974	0.336969	0.00294534	0.0181024	1.74226	8.57741	8.75299	8.51328	9.365	9.07902	9.60027	RIC1 homolog, RAB6A GEF complex partner 1
258	ENSOCUG00000008117	CD274	62.4016	4.25095	0.848744	2.76685e-08	1.26736e-06	5.8971	3.85604	3.51075	4.36018	6.50584	5.86155	6.17002	CD274 molecule
259	ENSOCUG00000008095	PLGRKT	3080.25	0.537589	0.356016	0.0872331	0.208512	0.680868	11.0941	11.1052	11.6178	11.9201	12.0025	11.359	Plasminogen receptor with a C-terminal lysine
260	ENSOCUG00000037721		3.41138	0.287041	0.821151	0.0504259	0.142296	0.846807	1.30946	1.30966	1.31354	1.66111	1.31119	1.89448
261	ENSOCUG00000016853	JAK2	1854.89	1.97998	0.46321	2.399e-06	5.84777e-05	4.23301	9.59942	9.47859	9.92618	11.6753	10.4334	11.4916	Tyrosine-protein kinase (EC 2.7.10.2)
262	ENSOCUG00000008161	RCL1	886.879	0.881983	0.434198	0.015926	0.0626304	1.20321	9.29479	9.10666	9.42959	9.50795	10.633	9.81876	RNA terminal phosphate cyclase like 1
263	ENSOCUG00000037691		26.2473	0.508783	0.614167	0.215087	0.38495	0.414596	4.0686	4.358	4.75855	4.72488	5.01832	4.689
264	ENSOCUG00000013279		3.53102	0.0392562	0.684792	0.885972	0.936716	0.028392	1.85041	1.77623	1.60118	1.68189	1.70019	1.92125
265	ENSOCUG00000011411	AK3	10032.8	-0.164042	0.33457	0.577425	0.733502	-0.134599	13.3903	12.8985	13.6675	13.3069	13.3436	12.9017	GTP:AMP phosphotransferase AK3, mitochondrial (EC 2.7.4.10) (Adenylate kinase 3) (AK 3) (Adenylate kinase 3 alpha-like 1)
266	ENSOCUG00000003468	CDC37L1	592.845	0.761621	0.490232	0.0516572	0.144701	0.839529	8.77601	8.36152	8.97361	9.44851	8.5191	10.0093	Cell division cycle 37 like 1
267	ENSOCUG00000003455	SPATA6L	68.8659	-0.374645	0.490613	0.319013	0.50081	-0.300327	6.58938	5.63976	6.22195	6.08222	5.52998	5.94438	Spermatogenesis associated 6 like
268	ENSOCUG00000003465	PLPP6	228.591	-0.0401586	0.367801	0.899597	0.943942	-0.0250547	7.86653	8.13751	7.40919	7.67747	7.62498	8.06355	Phospholipid phosphatase 6
269	ENSOCUG00000022202	SLC1A1	1805.82	0.127188	0.313484	0.65638	0.791319	0.101648	10.5789	10.779	10.88	11.2	10.7073	10.6129	Amino acid transporter
270	ENSOCUG00000026987		23.8063	-0.429977	0.642548	0.277943	0.456602	-0.340462	4.66522	4.23432	4.89909	4.02021	4.67024	3.90159
271	ENSOCUG00000035504		6.88115	0.164804	0.694703	0.572022	0.728342	0.137664	2.79829	2.35748	2.2514	2.43733	2.42392	3.0254
272	ENSOCUG00000013264		177.231	0.109766	0.350326	0.72468	0.837987	0.0767628	7.14119	7.59405	7.45962	7.73059	7.41775	7.33896	Amino acid transporter
273	ENSOCUG00000023004	GLIS3	140.947	0.665126	0.706172	0.128592	0.27092	0.567159	6.06278	6.92921	6.20084	6.81042	5.47712	8.18564	Uncharacterized protein
274	ENSOCUG00000023393		14.068	0.602888	0.687872	0.158512	0.31431	0.502642	3.57975	3.54621	3.61946	3.73501	3.98901	4.01205
275	ENSOCUG00000014086	RFX3	342.713	-0.161411	0.342934	0.592431	0.74413	-0.128351	8.34828	8.52704	8.56611	8.40204	7.89435	8.59863	Regulatory factor X3
276	ENSOCUG00000018171		2.73376	0.253592	0.772565	0.239431	NA	NA	1.22117	1.22128	1.33551	1.45242	1.27382	1.54062
277	ENSOCUG00000004189	PUM3	2075.75	1.0942	0.388607	0.00146414	0.0104432	1.98117	10.3145	10.277	10.6299	10.8775	11.7639	11.2702	Uncharacterized protein
278	ENSOCUG00000002231	VLDLR	1422.14	2.41914	0.428989	1.73527e-09	1.12308e-07	6.94959	9.11718	9.12059	8.83942	10.4082	11.478	10.7227	Very low-density lipoprotein receptor (VLDL receptor) (VLDL-R)
279	ENSOCUG00000006320	SMARCA2	1874.93	-1.1572	0.422119	0.00148567	0.0105696	-1.97594	11.1715	11.1548	11.347	10.606	9.51381	10.2621	SWI/SNF related, matrix associated, actin dependent regulator of chromatin, subfamily a, member 2
280	ENSOCUG00000030716		6.59724	-0.654712	1.01451	0.0779565	0.192584	-0.715379	2.71277	2.87249	2.71256	2.27816	2.34311	2.52566
281	ENSOCUG00000000241		499.205	-0.285217	0.323354	0.324139	0.505974	-0.295872	9.28951	9.10136	8.77868	8.64498	9.00763	8.78464
282	ENSOCUG00000023438		3.6728	-0.126818	0.694141	0.640131	0.780066	-0.107869	1.83507	1.79436	1.96727	1.6497	1.85225	1.83647
283	ENSOCUG00000018988		4.22497	-0.824098	1.47396	0.0170396	0.065812	-1.1817	2.03827	2.04128	2.18326	1.71918	1.78106	1.72102
284	ENSOCUG00000004753	KANK1	4375.69	-0.553014	0.375235	0.0883756	0.210485	-0.67678	12.2686	12.4115	12.2346	12.2595	11.5944	11.2838	KN motif and ankyrin repeat domains 1
285	ENSOCUG00000003208	DOCK8	1690.82	0.107984	0.293442	0.690844	0.814321	0.0892041	10.4674	10.9014	10.6005	10.9262	10.6132	10.74	Dedicator of cytokinesis 8
286	ENSOCUG00000000733		403.519	0.0566131	0.319877	0.847365	0.915764	0.0382165	8.72444	8.35578	8.75745	8.80329	8.41161	8.77275	Uncharacterized protein
287	ENSOCUG00000014125	PGM5	148.379	-1.72245	0.714588	0.00168094	0.0116478	-1.93376	7.87218	6.55251	7.80102	5.36207	5.9184	6.69308	Phosphoglucomutase 5
288	ENSOCUG00000036624		160.421	0.0223214	0.385219	0.948812	0.972413	0.0121491	7.25327	7.53168	7.0719	7.67027	6.90643	7.25539
289	ENSOCUG00000002637	FAM122A	802.16	0.604776	0.347701	0.0497325	0.14098	0.850844	9.18872	9.48305	9.30781	10.1578	9.44839	9.89024	Family with sequence similarity 122A
290	ENSOCUG00000015811	PIP5K1B	3524.29	0.0517186	0.372278	0.877253	0.932122	0.0305275	11.6976	11.8482	11.6705	12.308	11.1034	11.6587	Phosphatidylinositol-4-phosphate 5-kinase type 1 beta
291	ENSOCUG00000015076	FXN	1410.21	0.226086	0.343558	0.460177	0.634883	0.197307	10.5512	10.3809	10.0238	10.4182	10.9166	10.2081	Frataxin
292	ENSOCUG00000013019	TJP2	9603.4	2.29365	0.44151	2.31351e-08	1.10791e-06	5.9555	11.89	12.1118	11.4588	13.2956	13.3638	14.2385	Tight junction protein 2
293	ENSOCUG00000013503	FAM189A2	791.669	0.636998	0.519511	0.111017	0.245841	0.609346	9.10084	9.34589	9.06974	10.6631	9.14328	8.9976	Family with sequence similarity 189 member A2
294	ENSOCUG00000013515	APBA1	35.7531	-0.299967	0.541667	0.432972	0.610307	-0.214452	5.45874	5.1458	5.04198	5.17226	5.15233	4.39185	Amyloid beta precursor protein binding family A member 1
295	ENSOCUG00000012575	PTAR1	246.397	1.30653	0.370161	9.32221e-05	0.00121356	2.91594	7.09231	7.15169	7.55329	8.33973	8.20183	8.32655	Protein prenyltransferase alpha subunit repeat containing 1
296	ENSOCUG00000008788	C9orf135	48.1311	0.0782275	0.644288	0.81628	0.896103	0.0476421	4.59462	4.89847	5.64155	6.32049	3.57166	3.70993	Chromosome 9 open reading frame 135
297	ENSOCUG00000000271	MAMDC2	18.9515	0.0546218	0.652272	0.866647	0.927262	0.0327974	4.06329	3.18164	4.35787	4.55499	3.33278	3.95272	MAM domain containing 2
298	ENSOCUG00000013243	SMC5	608.984	0.344859	0.330234	0.244188	0.419077	0.377706	8.9978	8.9568	9.25016	9.11106	9.26244	9.69889	Structural maintenance of chromosomes 5
299	ENSOCUG00000006343	KLF9	40.5698	-0.742459	0.747902	0.0985681	0.226232	-0.645445	5.46592	5.69889	5.33187	4.97843	3.99434	5.14935	Kruppel like factor 9
300	ENSOCUG00000014193	TRPM3	4.00634	-0.616714	1.16645	0.00909349	0.0417966	-1.37886	1.85606	1.77121	2.163	1.56044	1.56413	1.56231	Transient receptor potential cation channel subfamily M member 3
301	ENSOCUG00000001131	CEMIP2	3027.59	0.562335	0.353301	0.0711607	0.180912	0.742532	11.1099	11.561	11.0443	11.5806	11.5263	12.1246	Transmembrane protein 2
302	ENSOCUG00000030444		47.9967	0.203102	0.499989	0.589236	0.74162	0.129819	5.61367	5.69191	4.82501	5.43769	5.51954	5.88357
303	ENSOCUG00000000819	ABHD17B	1218.71	1.37715	0.515124	0.00137795	0.00997642	2.00103	9.38852	9.23324	9.5877	10.3488	9.73517	11.2932	Abhydrolase domain containing 17B
304	ENSOCUG00000024578	C9orf85	715.427	0.683882	0.443062	0.0613154	0.163125	0.787479	8.76868	8.59923	9.59361	9.44912	9.51092	10.1066	Chromosome 9 open reading frame 85
305	ENSOCUG00000012403	GDA	46.3276	-2.42158	1.11078	0.00153765	0.0108813	-1.96332	6.32584	5.19659	5.1975	4.12081	3.55518	4.59505	Guanine deaminase
306	ENSOCUG00000000795	ZFAND5	3263.98	0.509692	0.319029	0.076103	0.189469	0.722461	11.4848	11.2492	11.4906	11.8925	11.5043	12.1164	Zinc finger AN1-type containing 5
307	ENSOCUG00000036963		18.4228	0.223881	0.597589	0.551252	0.711111	0.148063	4.16478	3.67109	4.14095	3.92394	3.94337	4.59643
308	ENSOCUG00000009437	TMC1	72.2451	0.0410574	0.510689	0.915556	0.953013	0.0209012	6.48659	5.47537	6.04054	6.06962	5.27168	6.62267	Transmembrane channel-like protein
309	ENSOCUG00000009444	ALDH1A1	15447	-0.241758	0.382882	0.45317	0.628034	-0.202017	14.2914	14.0702	13.577	13.5769	14.2467	13.2337	Retinal dehydrogenase 1
310	ENSOCUG00000015493	ANXA1	56928.4	0.739774	0.37976	0.0289757	0.0970266	1.01311	15.4413	15.0548	15.6216	15.4972	16.3197	16.2006	Annexin
311	ENSOCUG00000026530		20.3644	-0.210826	0.541323	0.574899	0.731366	-0.135865	4.43068	4.08962	4.59019	4.18706	4.34032	4.1807
312	ENSOCUG00000024168		41.5022	-0.566274	0.597189	0.169139	0.328297	-0.483734	5.29137	5.11696	5.88661	5.04827	5.31211	4.66971
313	ENSOCUG00000026323		138.811	-0.428104	0.512162	0.265018	0.441955	-0.354622	7.47903	6.67638	7.45101	6.31288	7.42355	6.25893
314	ENSOCUG00000003734	TRPM6	1729.24	-0.0530882	0.477812	0.87437	0.931101	-0.0310033	10.5414	10.8023	10.844	11.4285	9.04465	10.4279	Uncharacterized protein
315	ENSOCUG00000006076	C9orf40	130.237	0.723232	0.374269	0.0268059	0.0915051	1.03855	6.64018	6.74457	6.67533	7.02487	7.38563	7.30459	Chromosome 9 open reading frame 40
316	ENSOCUG00000017017	CARNMT1	531.279	1.17549	0.346673	0.000188575	0.00209632	2.67854	8.50992	8.5251	8.28288	9.06838	9.46651	9.59226	Carnosine N-methyltransferase 1
317	ENSOCUG00000017026	NMRK1	330.259	-1.89097	0.441078	2.17528e-06	5.35809e-05	-4.27099	9.03879	8.25512	8.9202	7.60964	7.18316	7.0769	Nicotinamide riboside kinase 1
318	ENSOCUG00000017040	OSTF1	1443.56	0.208774	0.280203	0.422452	0.600776	0.221288	10.4568	10.1577	10.5436	10.5773	10.6391	10.5211	Osteoclast stimulating factor 1
319	ENSOCUG00000028054		4.43653	0.463307	0.86311	0.13809	0.284583	0.545792	1.94466	1.85195	1.96859	2.26821	2.00177	2.21151	Serine/threonine-protein phosphatase (EC 3.1.3.16)
320	ENSOCUG00000001616	PCSK5	604.721	0.0458962	0.438807	0.899532	0.943936	0.0250576	8.96476	9.29196	9.24974	9.88496	8.15126	9.03127	Proprotein convertase subtilisin/kexin type 5
321	ENSOCUG00000001622	RFK	536.623	0.491022	0.32727	0.0946883	0.220237	0.65711	8.95253	8.47404	8.97608	9.21416	9.14781	9.37668	Uncharacterized protein
322	ENSOCUG00000007916	GCNT1	1744.59	-1.32393	0.457579	0.000755897	0.00629363	-2.2011	11.2043	11.3986	10.7591	10.3436	9.25479	10.1232	Glucosaminyl (N-acetyl) transferase 1, core 2
323	ENSOCUG00000008553	PRUNE2	6.7788	-0.488843	0.916315	0.0904848	0.213788	-0.670017	2.3459	2.48531	3.05448	2.11919	2.12572	2.39567	Prune homolog 2
324	ENSOCUG00000001328	VPS13A	1083.92	1.02693	0.445369	0.00647105	0.0325815	1.48703	9.46619	9.52682	9.46997	10.3359	9.62274	10.9192	Vacuolar protein sorting 13 homolog A
325	ENSOCUG00000005507	GNA14	1694.5	0.173182	0.370316	0.588768	0.741456	0.129914	10.6221	10.6939	10.541	10.4529	10.316	11.3371	G protein subunit alpha 14
326	ENSOCUG00000016559	GNAQ	1347.33	0.261723	0.330017	0.373134	0.555031	0.255683	10.2035	10.2044	10.3615	10.807	10.0395	10.5326	G protein subunit alpha q
327	ENSOCUG00000007758	CEP78	686.644	1.4097	0.386892	5.19441e-05	0.000746744	3.12683	8.5621	8.79873	8.59133	9.40841	10.2031	9.66851	Centrosomal protein 78
328	ENSOCUG00000007765	PSAT1	526.196	0.363411	0.355651	0.24559	0.420658	0.37607	8.69411	8.89092	8.94051	8.91899	9.59439	8.88309	Phosphoserine aminotransferase (EC 2.6.1.52)
329	ENSOCUG00000024344		10.5766	-0.857277	0.942161	0.0696931	0.178429	-0.748534	3.40077	3.57195	3.50075	3.01212	3.23011	2.93444	Uncharacterized protein
330	ENSOCUG00000011891	TLE4	800.968	0.491431	0.31903	0.0879595	0.209785	0.678225	9.46049	9.46247	9.27239	9.99718	9.47803	9.94234	Transducin like enhancer of split 4
331	ENSOCUG00000022657		415.627	0.236758	0.344768	0.439541	0.615982	0.210432	8.2755	8.51251	8.86276	8.60027	9.0599	8.65975	Glyceraldehyde-3-phosphate dehydrogenase (EC 1.2.1.12)
332	ENSOCUG00000000531	TLE1	276.534	0.310662	0.518803	0.418816	0.597305	0.223804	7.68452	7.8225	7.96762	8.9084	6.61161	8.11336	Transducin like enhancer of split 1
333	ENSOCUG00000035151		335.778	0.294185	0.526493	0.444783	0.620446	0.207296	7.96968	7.99395	8.32195	9.17597	6.68668	8.44666
334	ENSOCUG00000023951		50.3829	0.1877	0.635625	0.597915	0.748846	0.125607	5.76494	5.47802	3.87606	5.33014	6.19681	4.95972
335	ENSOCUG00000027755		67.97	-0.152848	0.591301	0.67239	0.801852	-0.0959059	5.30853	5.27251	6.75977	6.33223	4.41379	5.82582	Uncharacterized protein
336	ENSOCUG00000001548	RASEF	1008.78	1.11899	0.476151	0.00505776	0.0269281	1.56979	9.32587	9.51589	9.06472	10.1461	9.53943	10.8883	RAS and EF-hand domain containing
337	ENSOCUG00000005373	MFSD14B	1405.81	-0.0518437	0.309725	0.851072	0.917846	-0.0372301	10.4904	10.6077	10.3114	10.6413	10.0533	10.5099	Major facilitator superfamily domain containing 14B
338	ENSOCUG00000019191		2.05615	0.0604728	0.712783	0.773742	NA	NA	0.882964	0.883057	1.09446	1.04352	0.983973	0.975534
339	ENSOCUG00000029283	ZNF484	187.09	0.424846	0.348304	0.167876	0.326693	0.48586	7.1686	7.58574	7.23346	7.78536	7.73391	7.57264	Uncharacterized protein
340	ENSOCUG00000016888	IARS	5310.14	0.644391	0.295418	0.0174281	0.0668441	1.17494	12.046	12.1582	11.9433	12.3555	12.8003	12.6234	Isoleucyl-tRNA synthetase
341	ENSOCUG00000025933	SNORA84	2.25045	0.312206	0.831739	0.0695255	NA	NA	0.957596	0.957693	0.959675	1.18722	1.22669	1.04996
342	ENSOCUG00000008053	NOL8	1596.6	0.512725	0.297665	0.0597948	0.160463	0.794624	10.298	10.2334	10.5996	10.6764	10.8325	10.9707	Uncharacterized protein
343	ENSOCUG00000007236	CENPP	122.153	0.785766	0.473827	0.0408016	0.122376	0.912304	6.56303	6.60337	6.34848	6.66769	7.60873	7.01709	Centromere protein P
344	ENSOCUG00000009017	OGN	867.812	-1.20742	1.58392	0.0239308	0.0844127	-1.07359	9.14925	7.37491	11.2116	7.74204	7.63309	8.46124	Mimecan (Osteoglycin)
345	ENSOCUG00000016193	OMD	5.42084	-0.248019	0.780267	0.199086	0.365343	-0.4373	1.50996	1.51034	2.64945	1.63937	1.51329	1.65361	Osteomodulin
346	ENSOCUG00000028053	ASPN	171.032	-1.64008	0.991113	0.00807225	0.0384629	-1.41496	7.47567	5.19931	8.51935	5.41003	5.89079	6.58626	Asporin
347	ENSOCUG00000008288	ECM2	19.5913	-1.13292	0.957562	0.0333664	0.107021	-0.970529	4.49833	3.73591	4.6953	3.52368	3.72745	3.85044	Extracellular matrix protein 2
348	ENSOCUG00000007241	IPPK	571.669	1.09544	0.385473	0.00128529	0.00949036	2.02272	8.55408	8.64339	8.51525	8.94092	9.75364	9.62358	Inositol-pentakisphosphate 2-kinase (EC 2.7.1.158)
349	ENSOCUG00000025050		8672.96	-0.352752	0.361961	0.265016	0.441955	-0.354622	13.1859	12.9261	13.4953	12.6812	13.3122	12.4959
350	ENSOCUG00000010743	BICD2	858.977	-0.18895	0.317496	0.506627	0.674012	-0.171332	9.77573	10.0314	9.62769	9.68704	9.33137	9.86877	BICD cargo adaptor 2
351	ENSOCUG00000000822	WNK2	131.185	-0.0363777	0.430274	0.914322	0.952516	-0.0211279	6.63548	7.56683	6.5713	7.05186	7.12401	6.75499	WNK lysine deficient protein kinase 2
352	ENSOCUG00000024298	NINJ1	280.776	0.0791679	0.347655	0.79933	0.885216	0.0529506	8.3859	7.81531	7.98623	7.9118	8.13927	8.38081	Ninjurin 1
353	ENSOCUG00000010338	CARD19	1146.2	0.137041	0.315824	0.63063	0.772391	0.112163	10.2714	9.85315	10.1141	10.0614	10.0145	10.5086	Caspase recruitment domain family member 19
354	ENSOCUG00000015829	FGD3	1723.76	1.69988	0.532976	0.000194933	0.00214466	2.66864	9.4007	9.84907	9.81486	11.8828	10.7367	10.3304	FYVE, RhoGEF and PH domain containing 3
355	ENSOCUG00000032156		8.71916	0.180327	0.676149	0.573666	0.729855	0.136763	2.90234	3.1696	2.65173	3.3531	2.92694	2.90435
356	ENSOCUG00000037177		6.62995	-0.422475	0.795672	0.207901	0.37609	-0.424708	2.83426	2.86848	2.55386	2.60712	2.31443	2.46491
357	ENSOCUG00000010598	FAM120A	6646.9	0.329014	0.290182	0.217772	0.388494	0.410615	12.5742	12.7459	12.237	12.8827	12.8261	12.7791	Family with sequence similarity 120A
358	ENSOCUG00000011530	PHF2	1762.67	0.234228	0.335472	0.435951	0.613023	0.212523	10.5111	11.0642	10.2484	10.8484	10.8475	10.9378	PHD finger protein 2
359	ENSOCUG00000006551	BARX1	6.0921	-0.252597	0.794733	0.111746	0.246838	-0.607588	2.80946	1.45235	1.46146	1.44832	1.62754	1.45222	BARX homeobox 1
360	ENSOCUG00000000256	PTPDC1	37.3312	0.618302	0.690456	0.15024	0.302244	0.519642	4.64562	5.03422	4.49807	4.33387	5.43953	5.75277	Protein tyrosine phosphatase domain containing 1
361	ENSOCUG00000018323		1.86648	0.174745	0.768889	0.176668	NA	NA	0.632731	0.632829	0.634814	0.80987	0.633609	0.982878
362	ENSOCUG00000018624	MIRLET7F1	2.44303	0.299372	0.825222	0.0680035	NA	NA	0.944275	0.944407	0.94709	0.993627	1.11283	1.41173
363	ENSOCUG00000018491	MIRLET7D	14.9567	0.49051	0.706601	0.222768	0.39459	0.403854	3.42184	3.37766	3.93008	3.93018	3.77077	4.16294
364	ENSOCUG00000034725		2.5363	-0.0537168	0.718634	0.774465	NA	NA	1.02863	1.02877	1.4493	1.12335	1.02984	1.22585
365	ENSOCUG00000022253		17.3011	-0.0672152	0.614722	0.842812	0.912942	-0.0395569	3.4729	4.15136	4.27832	4.13724	3.3844	4.14955	Uncharacterized protein
366	ENSOCUG00000001990	NAA35	3022.57	0.307292	0.258858	0.205483	0.373024	0.428263	11.4107	11.459	11.388	11.7527	11.5473	11.7375	N(alpha)-acetyltransferase 35, NatC auxiliary subunit
367	ENSOCUG00000001999	GOLM1	36255.4	-1.19226	0.367377	0.000294901	0.00297274	-2.52684	15.6253	15.5422	15.3438	14.8391	14.033	14.462	Golgi membrane protein 1
368	ENSOCUG00000010949	TUT7	6288.34	0.819688	0.348338	0.00814345	0.0386869	1.41244	12.0598	12.0501	12.3979	13.1008	12.4559	13.046	Zinc finger CCHC-type containing 6
369	ENSOCUG00000003518	DAPK1	3351.25	0.130363	0.296024	0.634903	0.775783	0.11026	11.5049	11.9448	11.4186	11.8459	11.7025	11.7368	Death associated protein kinase 1
370	ENSOCUG00000029295	FBP1	4111.12	-2.56042	0.399769	1.28505e-11	1.38802e-09	-8.8576	12.7009	12.4056	12.3851	10.8981	10.0495	10.2531	Fructose-1,6-bisphosphatase 1
371	ENSOCUG00000000678	AOPEP	761.45	0.109147	0.354393	0.722108	0.835949	0.0778202	9.6295	9.72287	9.06082	9.46135	9.95851	9.32014	Chromosome 9 open reading frame 3
372	ENSOCUG00000021535		1.6427	0.156874	0.763199	0.215676	NA	NA	0.478151	0.478237	0.479965	0.797126	0.478915	0.625312
373	ENSOCUG00000018814		2.02297	0.148324	0.731956	0.479821	NA	NA	1.00171	0.868553	0.870399	1.09669	0.968744	0.960373
374	ENSOCUG00000010476	FANCC	470.312	-0.540503	0.373889	0.0945284	0.219955	-0.657666	9.05906	9.43104	8.59195	8.76888	8.51593	8.45136	Fanconi anemia complementation group C
375	ENSOCUG00000030587		1011.56	-0.5215	0.421688	0.137026	0.283083	-0.548086	10.259	9.74627	10.4389	9.31474	10.197	9.224
376	ENSOCUG00000033841		19.4272	-0.466601	0.640314	0.248161	0.423882	-0.372755	4.46205	4.29258	4.36301	4.30222	3.67531	4.01003
377	ENSOCUG00000002973	PTCH1	191.14	-0.450949	0.451471	0.21437	0.384132	-0.415519	7.61642	8.08302	7.41614	7.8077	6.89417	6.95553	Patched 1
378	ENSOCUG00000008778		94.1601	-0.486961	0.477569	0.193681	0.358603	-0.445386	6.5389	6.2002	7.17019	6.00651	6.29021	6.47187	Uncharacterized protein
379	ENSOCUG00000000442	ERCC6L2	1012.86	-0.103301	0.339238	0.730161	0.840782	-0.0753168	9.91483	10.2663	9.84434	10.1713	9.44543	10.0358	Uncharacterized protein
380	ENSOCUG00000023971		6.18031	-0.133648	0.680058	0.648913	0.786708	-0.104187	2.55943	2.39509	2.78122	2.24058	2.62596	2.52288	Uncharacterized protein
381	ENSOCUG00000008540	SLC35D2	1820.36	-0.590091	0.358142	0.0608909	0.162556	-0.788998	11.1228	10.8219	11.1754	10.8556	10.4925	10.0536	Solute carrier family 35 member D2
382	ENSOCUG00000023077	HABP4	497.847	-0.407033	0.301466	0.137537	0.283846	-0.546918	9.17139	8.9744	9.18479	8.75346	8.9314	8.58285	Hyaluronan binding protein 4
383	ENSOCUG00000005332	CDC14B	506.662	-0.562769	0.325458	0.0535089	0.148686	-0.827729	9.16186	9.20498	9.20014	8.99526	8.52263	8.52734	Cell division cycle 14B
384	ENSOCUG00000013208	PRXL2C	298.931	-0.737163	0.562434	0.0761868	0.189648	-0.722051	8.39637	8.3244	8.66671	8.46123	7.059	6.85969	AhpC/TSA antioxidant enzyme domain containing 1
385	ENSOCUG00000029054	ZNF782	138.701	-0.757828	0.448694	0.0402613	0.121369	-0.915894	7.4673	7.14785	7.41168	7.12345	6.44854	6.41796	Zinc finger protein 510
386	ENSOCUG00000008397	CTSV	14735	-0.332703	0.469936	0.363318	0.545095	-0.263528	13.5316	13.2001	14.6782	14.0911	12.8856	13.481	Uncharacterized protein
387	ENSOCUG00000008405		7.69587	-0.176771	0.669988	0.580886	0.735995	-0.133125	2.88928	3.02709	2.95924	2.95929	2.54024	2.89174	Uncharacterized protein
388	ENSOCUG00000029501		857.045	-0.2668	0.283327	0.306074	0.488103	-0.311488	9.9569	9.67985	9.89453	9.6314	9.47801	9.73054	Uncharacterized protein
389	ENSOCUG00000008078	SPTLC1	2670.79	-0.0616726	0.265806	0.801147	0.886122	-0.0525063	11.5134	11.2633	11.4359	11.4441	11.2249	11.3823	Uncharacterized protein
390	ENSOCUG00000016548	ROR2	875.668	-1.12919	0.422788	0.00201266	0.0134396	-1.87161	10.1635	10.511	9.4352	9.30927	9.04993	9.04164	Receptor tyrosine kinase like orphan receptor 2
391	ENSOCUG00000035123		46.6322	2.27923	0.65472	4.4729e-05	0.000663917	3.17789	4.76034	4.41696	4.38518	5.92408	5.37504	6.02509
392	ENSOCUG00000000145	NFIL3	1834.25	1.83329	0.425389	2.1591e-06	5.33996e-05	4.27246	9.61254	9.9674	9.73163	11.3005	10.6036	11.7041	Nuclear factor, interleukin 3 regulated
393	ENSOCUG00000007430	AUH	914.51	-0.98824	0.359816	0.00202408	0.0135046	-1.86952	10.2813	9.91545	10.2265	9.64489	9.07675	9.12451	AU RNA binding methylglutaconyl-CoA hydratase
394	ENSOCUG00000017539	SYK	113.551	3.00852	0.553479	3.75213e-09	2.26346e-07	6.64523	4.76255	5.12122	5.63487	7.36806	7.17359	7.03952	Tyrosine-protein kinase (EC 2.7.10.2)
395	ENSOCUG00000024724		20.5685	0.00291623	0.525192	0.996511	0.998197	0.000783641	4.2754	4.53747	4.1668	4.54985	4.17774	4.25261	Uncharacterized protein
396	ENSOCUG00000013296	GADD45G	250.56	1.86354	0.446101	3.793e-06	8.45674e-05	4.0728	7.04939	7.03552	6.75042	8.31937	7.85565	8.76862	Growth arrest and DNA damage inducible gamma
397	ENSOCUG00000012955	SEMA4D	1630.34	-0.00878381	0.33141	0.977545	0.988678	-0.00494534	10.506	11.0312	10.3504	10.4915	10.901	10.5401	Semaphorin 4D
398	ENSOCUG00000012932	SECISBP2	2787.31	0.489951	0.268873	0.0502046	0.141847	0.84818	11.2624	11.2936	11.0628	11.5371	11.6788	11.6646	SECIS binding protein 2
399	ENSOCUG00000030530		204.833	0.95396	0.472884	0.0143125	0.0579576	1.23689	7.03506	6.82409	7.48559	7.57264	7.73913	8.39621
400	ENSOCUG00000033803		2041.2	1.02375	0.525247	0.0145946	0.0587977	1.23064	10.3031	10.5022	10.1909	10.2649	12.0204	11.0443
401	ENSOCUG00000015412	SHC3	2.01958	0.00954707	0.718672	0.95996	NA	NA	0.833063	0.785859	0.997893	0.785096	1.05591	0.785835
402	ENSOCUG00000015376	S1PR3	2.76178	0.302293	0.79727	0.184451	NA	NA	1.31238	1.21315	1.21598	1.30361	1.4181	1.59032	Sphingosine-1-phosphate receptor 3
403	ENSOCUG00000011880	SPIN1	1667.86	-0.0917496	0.268758	0.711268	0.827656	-0.0821502	10.7063	10.7336	10.7853	10.8284	10.6278	10.5039	Uncharacterized protein
404	ENSOCUG00000037848		5.46357	0.172956	0.719365	0.499345	0.667379	0.175627	2.35469	2.0932	1.9883	2.67586	1.98468	2.27785
405	ENSOCUG00000007770	CDK20	576.753	0.503761	0.349253	0.102929	0.233425	0.631852	9.06629	8.97386	8.65174	9.65466	9.0149	9.32273	Cyclin dependent kinase 20
406	ENSOCUG00000000213	NTM	4.69667	0.0177427	0.681512	0.950891	0.973359	0.0117269	2.03642	1.89976	2.32642	2.31893	2.00308	1.99368	Neurotrimin
407	ENSOCUG00000032363		3.69117	-0.0522683	0.71209	0.799097	0.88508	-0.0530174	1.72523	1.52917	1.95132	1.9239	1.5307	1.52912
408	ENSOCUG00000001730	SNX19	4052.55	0.354135	0.313883	0.211679	0.380602	0.419529	11.6668	12.1308	11.5256	12.1289	12.2328	12.0068	Sorting nexin 19
409	ENSOCUG00000034919		647.201	5.08051	0.648884	2.85892e-16	7.61713e-14	13.1182	5.57804	6.34717	5.73473	8.12076	9.91394	10.273
410	ENSOCUG00000000374	ADAMTS15	765.592	4.87426	0.685317	6.23661e-14	1.03852e-11	10.9836	5.39659	6.5826	6.49924	8.43191	10.2302	10.4636	ADAM metallopeptidase with thrombospondin type 1 motif 15
411	ENSOCUG00000000370	ADAMTS8	25.5873	1.0174	1.29626	0.0396554	0.120451	0.91919	3.85375	3.85968	3.1909	3.42257	5.24573	4.7267	ADAM metallopeptidase with thrombospondin type 1 motif 8
412	ENSOCUG00000010058	ZBTB44	537.703	0.245105	0.335319	0.413813	0.592616	0.227227	8.8453	9.07971	8.89749	9.44574	8.74404	9.20491	Zinc finger and BTB domain containing 44
413	ENSOCUG00000009365	ST14	31003.1	0.431562	0.335142	0.148593	0.299888	0.523042	14.5887	14.8465	14.6283	15.387	15.1387	14.6117	Suppressor of tumorigenicity 14 protein homolog (EC 3.4.21.109) (Serine protease 14)
414	ENSOCUG00000010051	APLP2	34976.1	-0.750873	0.319517	0.00924833	0.0422432	-1.37424	15.4054	15.5668	15.046	14.9065	14.6148	14.5607	Amyloid beta precursor like protein 2
415	ENSOCUG00000003736	PRDM10	300.078	0.149668	0.370979	0.643341	0.782623	0.106447	7.99832	8.56697	7.68084	8.4094	8.13403	8.29271	PR/SET domain 10
416	ENSOCUG00000003729	NFRKB	2945.17	0.769524	0.372805	0.0189027	0.0707656	1.15018	10.9563	11.3535	10.9594	12.21	11.5674	11.4572	Nuclear factor related to kappaB binding protein
417	ENSOCUG00000022280	TMEM45B	10965.2	-0.145239	0.356864	0.640116	0.780066	-0.107869	13.4614	13.3261	13.6277	13.8052	13.1798	12.783	Transmembrane protein 45B
418	ENSOCUG00000037727		362.33	0.587251	0.298209	0.0313673	0.102606	0.988825	8.28554	8.22918	8.15605	8.66962	8.6232	8.81809
419	ENSOCUG00000020963		7.75147	0.137094	0.627888	0.69594	0.817269	0.0876352	3.05569	2.85207	2.70593	2.9622	2.95341	2.99499	Uncharacterized protein
420	ENSOCUG00000025278	ARHGAP32	4082.89	0.542807	0.349053	0.0802093	0.19654	0.70655	11.4767	11.9488	11.6418	12.3271	11.7327	12.4306	Rho GTPase activating protein 32
421	ENSOCUG00000015565	KCNJ5	3.32311	-0.212236	0.75296	0.325034	0.506553	-0.295375	1.29424	1.40605	1.89644	1.44162	1.2959	1.35193
422	ENSOCUG00000013415	FLI1	92.9275	1.47422	0.668917	0.00387612	0.0222251	1.65316	5.49932	5.10039	6.1908	6.20902	6.98439	7.10596	Fli-1 proto-oncogene, ETS transcription factor
423	ENSOCUG00000010492	ETS1	725.77	0.712933	0.392997	0.0345614	0.109644	0.960013	8.925	8.84594	9.45919	9.28011	9.93342	9.93631	ETS proto-oncogene 1, transcription factor
424	ENSOCUG00000038440		6.91925	-0.35093	0.690946	0.336829	0.517646	-0.285967	2.91426	2.71149	2.89104	2.64995	2.64628	2.67087
425	ENSOCUG00000032592		10.1797	-0.0490161	0.607692	0.885798	0.936657	-0.0284196	3.35086	3.25479	3.36758	3.34566	2.974	3.47224
426	ENSOCUG00000012544	KIRREL3	236.94	-0.0880838	0.372638	0.781229	0.872484	-0.0592427	7.8516	7.85509	8.03362	8.04131	8.04084	7.24201	Kirre like nephrin family adhesion molecule 3
427	ENSOCUG00000012528	ST3GAL4	10555.4	-1.03799	0.698144	0.029468	0.0980796	-1.00842	13.8867	13.3823	13.7693	13.4875	11.5501	11.0476	ST3 beta-galactoside alpha-2,3-sialyltransferase 4
428	ENSOCUG00000012520		1034.87	-0.0135395	0.349814	0.964023	0.981149	-0.00826489	10.0293	10.0262	9.97627	9.69069	10.4752	9.62228	Uncharacterized protein
429	ENSOCUG00000012519	TIRAP	100.333	0.238378	0.474479	0.520233	0.68561	0.163923	6.85543	6.57234	5.7068	6.89571	6.26989	6.88424	TIR domain containing adaptor protein
430	ENSOCUG00000026364	FOXRED1	2048.16	0.0898843	0.300495	0.745378	0.850568	0.0702909	11.0573	10.9569	10.8384	11.0628	11.2758	10.6974	FAD dependent oxidoreductase domain containing 1
431	ENSOCUG00000017057	SRPRA	11423.9	-0.199012	0.287151	0.473007	0.646005	-0.189764	13.6497	13.6147	13.3938	13.1893	13.6248	13.3037	SRP receptor alpha subunit
432	ENSOCUG00000017049	FAM118B	3270.5	0.4846	0.354217	0.122037	0.261442	0.582625	11.4073	11.0752	11.6814	12.0561	12.016	11.4126	Family with sequence similarity 118 member B
433	ENSOCUG00000017039	RPUSD4	1112.08	0.673587	0.33319	0.024131	0.0850063	1.07055	9.8431	9.84392	9.6156	10.0215	10.6499	10.3207	RNA pseudouridylate synthase domain containing 4
434	ENSOCUG00000012610	CDON	606.692	0.18826	0.325142	0.521528	0.686976	0.163058	8.95856	9.25659	9.2127	9.60553	8.98641	9.28142	Cell adhesion associated, oncogene regulated
435	ENSOCUG00000004476	DDX25	8.28322	-0.9471	1.24972	0.0460469	0.133328	-0.875078	3.155	3.03887	3.16108	2.79226	2.52493	2.6322	DEAD-box helicase 25
436	ENSOCUG00000004468	PUS3	499.212	0.00376013	0.302699	0.991682	0.995669	0.00188488	8.90175	8.86373	9.097	8.87411	9.19241	8.77454	Pseudouridylate synthase 3
437	ENSOCUG00000004473	HYLS1	637.88	0.760602	0.397657	0.0260814	0.0899347	1.04607	8.82131	8.98822	8.88089	8.92957	9.92279	9.67273	HYLS1, centriolar and ciliogenesis associated
438	ENSOCUG00000037176		144.298	0.557644	0.706622	0.182691	0.344981	0.462205	5.33093	4.93063	7.48174	7.62044	7.33911	6.90218
439	ENSOCUG00000014703	STT3A	11780.6	0.0881332	0.28318	0.723521	0.837099	0.077223	13.5094	13.5828	13.3297	13.3994	13.8003	13.4425	Checkpoint kinase 1
440	ENSOCUG00000014670	EI24	4911.61	0.0967159	0.262768	0.693891	0.816288	0.0881567	12.1793	12.2215	12.2501	12.1887	12.4781	12.217	EI24, autophagy associated transmembrane protein
441	ENSOCUG00000014646	FEZ1	209.301	-2.67151	0.614321	1.00714e-06	2.75688e-05	-4.55958	8.23893	7.22097	8.52646	6.54749	5.49661	6.03965	Fasciculation and elongation protein zeta 1
442	ENSOCUG00000014633	PKNOX2	20.0932	-0.282846	0.689312	0.406659	0.58617	-0.231977	4.31224	3.61391	4.71271	3.97743	3.27301	4.27127	PBX/knotted 1 homeobox 2
443	ENSOCUG00000014753	TMEM218	488.863	-0.683721	0.360863	0.0306627	0.100963	-0.995839	9.52827	8.85797	9.02094	8.72306	8.54545	8.44287	Transmembrane protein 218
444	ENSOCUG00000014409	CCDC15	4698.94	-0.35056	0.416117	0.307164	0.488833	-0.31084	12.6403	12.3797	11.8886	12.5471	11.6497	11.3778	Coiled-coil domain containing 15
445	ENSOCUG00000002647	ROBO4	25.9038	0.529598	0.922139	NA	NA	NA	3.15455	2.84449	3.72523	5.45178	2.6534	3.0135	Roundabout guidance receptor 4
446	ENSOCUG00000026476		33.4409	3.21544	1.24753	0.00044188	0.0040879	2.3885	3.21696	3.22167	3.31189	3.86165	3.47977	5.95558
447	ENSOCUG00000002631	MSANTD2	531.495	1.46508	0.529095	0.000925879	0.00730919	2.13613	7.92239	8.12665	8.41518	9.09594	8.64012	10.0876	Myb/SANT DNA binding domain containing 2
448	ENSOCUG00000002623	ESAM	11.7084	0.73684	0.849804	0.100141	0.228725	0.640686	3.15688	3.15904	3.38271	3.3492	3.68577	3.77486	Endothelial cell adhesion molecule
449	ENSOCUG00000002609	NRGN	4.98745	-0.0595634	0.695707	0.808371	0.890478	-0.0503768	2.1605	2.44742	1.92469	2.3793	2.03565	1.91942	Neurogranin
450	ENSOCUG00000003044	SPA17	22.8772	-0.214103	0.562228	0.568179	0.725241	-0.139518	4.59285	4.01265	4.84347	4.38279	4.46744	4.21948	Sperm surface protein Sp17 (Sperm autoantigenic protein 17)
451	ENSOCUG00000003036	SIAE	2811.4	-0.568487	0.34961	0.0649489	0.170153	-0.769161	11.7631	11.8846	11.2861	11.2326	11.3626	10.787	Sialic acid acetylesterase
452	ENSOCUG00000003027	TBRG1	755.692	0.126895	0.27675	0.623967	0.768233	0.114507	9.44648	9.39881	9.65148	9.50332	9.68612	9.64203	Transforming growth factor beta regulator 1
453	ENSOCUG00000017511		43016	-0.512016	0.398166	0.132222	0.276192	-0.558789	15.3963	15.1417	16.0481	14.8072	15.4959	14.8382	40S ribosomal protein S8
454	ENSOCUG00000014264	ZNF202	646.925	0.39227	0.338691	0.192273	0.357047	0.447275	9.21157	9.27749	8.87591	9.24893	9.81054	9.32825	Zinc finger protein 202
455	ENSOCUG00000010504		7.96097	-0.0447657	0.651548	0.883297	0.935487	-0.028962	2.99221	2.96169	2.90584	2.99285	3.09484	2.56696	Uncharacterized protein
456	ENSOCUG00000010502	SCN3B	21.868	-0.374806	0.669457	0.323697	0.505483	-0.296294	4.2186	4.05196	4.88245	4.35635	3.66986	4.2229	Sodium voltage-gated channel beta subunit 3
457	ENSOCUG00000010493	GRAMD1B	1154.55	-0.223057	0.411546	0.514832	0.681671	-0.166425	10.355	10.4418	9.92082	10.5659	9.9099	9.20576	GRAM domain containing 1B
458	ENSOCUG00000015533	HSPA8	69730.6	1.03009	0.425696	0.00484134	0.0261024	1.58332	15.5804	15.6668	15.1844	15.7697	16.9011	16.3327	Heat shock protein family A (Hsp70) member 8
459	ENSOCUG00000015523	JHY	18.2366	-0.615661	0.742146	0.148222	0.299366	-0.523798	3.68745	4.64611	4.20944	3.79946	3.63233	3.94236	Junctional cadherin complex regulator
460	ENSOCUG00000013086	CRTAM	4.68723	-0.288952	0.8016	0.149676	0.301502	-0.52071	1.576	1.80896	2.43986	1.73955	1.57855	1.5762	Cytotoxic and regulatory T-cell molecule
461	ENSOCUG00000013072	UBASH3B	781.435	3.13404	0.351593	3.81072e-20	2.0306e-17	16.6924	7.44715	7.83346	7.86544	9.90473	10.3231	10.0594	Ubiquitin associated and SH3 domain containing B
462	ENSOCUG00000011346	SORL1	11237.4	-0.730049	0.41524	0.036528	0.113961	-0.943243	13.5637	14.1514	13.2798	13.4541	12.7569	12.7118	Sortilin-related receptor
463	ENSOCUG00000011339	SC5D	1657.75	-0.0440578	0.341832	0.883537	0.935503	-0.0289549	10.7918	10.6387	10.6837	11.1195	10.2968	10.3906	Sterol-C5-desaturase
464	ENSOCUG00000001263	TECTA	11.9199	-0.281058	0.769862	0.262366	0.439458	-0.357083	2.23566	2.23653	4.03292	2.73038	2.33621	2.66349	Tectorin alpha
465	ENSOCUG00000002876	TBCEL	69.6847	-1.69007	0.587652	0.000509477	0.00458328	-2.33882	6.69	6.5086	5.92085	5.57451	5.09634	5.1228	Tubulin folding cofactor E like
466	ENSOCUG00000002692	GRIK4	8.15158	0.2594	0.714603	0.406551	0.586141	0.231998	2.53101	3.10345	2.6073	3.11614	3.00603	2.97367	Glutamate ionotropic receptor kainate type subunit 4
467	ENSOCUG00000005196	ARHGEF12	4275.52	0.225159	0.335249	0.45513	0.629713	0.200857	11.7711	12.1622	11.853	12.3312	11.6452	12.3561	Rho guanine nucleotide exchange factor 12
468	ENSOCUG00000031915		22.5304	0.00747613	0.516198	0.986692	0.993404	0.00287429	4.5298	4.49056	4.38865	4.51816	4.15609	4.68021
469	ENSOCUG00000002831	POU2F3	8.89933	-0.155072	0.614487	0.661623	0.794928	-0.0996722	3.29713	3.04663	3.14941	2.98414	3.21598	3.00795	POU domain protein
470	ENSOCUG00000025219	OAF	623.586	-0.772874	0.436315	0.0333167	0.106905	-0.971001	9.78815	9.67784	9.06881	9.12465	8.98296	8.20116	Out at first homolog
471	ENSOCUG00000021297	TRIM29	573.551	-4.11849	0.496881	7.13407e-18	2.63159e-15	-14.5798	9.95403	9.46007	9.36479	6.84496	6.71406	5.81867	Tripartite motif containing 29
472	ENSOCUG00000028128		7.43253	0.115208	0.675707	0.701641	0.821055	0.0856279	2.70782	2.85209	2.56859	2.44702	3.10766	2.78338	Uncharacterized protein
473	ENSOCUG00000010458	NECTIN1	2597.4	-0.205603	0.337069	0.493164	0.661942	-0.17918	11.3845	11.8028	10.929	11.3058	11.2308	11.1522	Nectin cell adhesion molecule 1
474	ENSOCUG00000005593	FXYD6	344.154	-1.47157	0.402295	4.51927e-05	0.000667082	-3.17582	8.81059	8.47088	9.06076	7.92881	7.46563	7.45131	FXYD domain-containing ion transport regulator
475	ENSOCUG00000010359		118.864	1.03489	0.595247	0.0210232	0.076765	1.11484	6.22214	6.36803	6.19949	6.61278	6.50609	7.83323	FXYD domain-containing ion transport regulator
476	ENSOCUG00000010335	DSCAML1	1.92673	0.0988183	0.739316	0.488665	NA	NA	0.706576	0.600171	0.602308	0.599249	0.601011	1.03566	DS cell adhesion molecule like 1
477	ENSOCUG00000010318	CEP164	731.89	0.181978	0.272493	0.473423	0.646225	0.189616	9.31094	9.5486	9.42777	9.51885	9.64714	9.59791	Centrosomal protein 164
478	ENSOCUG00000022776	BACE1	821.287	-0.277898	0.337215	0.352484	0.534054	-0.272415	9.64022	10.0666	9.61794	9.81781	9.20223	9.50424	Beta-secretase 1
479	ENSOCUG00000011993	RNF214	1320.73	0.240635	0.26224	0.327492	0.508635	0.293594	10.1355	10.2977	10.3302	10.5129	10.4525	10.4236	Ring finger protein 214
480	ENSOCUG00000011974	PCSK7	5396.37	0.723141	0.299237	0.00836774	0.0394709	1.40372	11.9654	12.2768	11.8083	12.6876	12.58	12.6855	Proprotein convertase subtilisin/kexin type 7
481	ENSOCUG00000011970	TAGLN	344.169	-1.60472	0.77059	0.00403594	0.0229277	-1.63964	8.70128	7.39102	9.44374	6.53711	7.99741	6.64399	Transgelin
482	ENSOCUG00000011955	SIDT2	5798.59	-0.410612	0.297062	0.130147	0.273322	-0.563326	12.6334	12.6434	12.7087	12.2958	12.54	11.9928	SID1 transmembrane family member 2
483	ENSOCUG00000039266	PAFAH1B2	1873.62	0.0216029	0.268368	0.933859	0.963794	0.0160159	10.8916	10.7306	10.9504	10.751	10.8597	11.0123
484	ENSOCUG00000011238	SIK3	2534.34	-0.32953	0.329608	0.263716	0.440934	-0.355626	11.4132	11.7346	11.0834	11.2697	10.8478	11.241	SIK family kinase 3
485	ENSOCUG00000010728	APOA1	172.02	-5.03896	0.5068	2.227e-24	1.97782e-21	-20.7038	8.12066	7.66119	7.46392	4.62458	4.41011	4.69793	Apolipoprotein A-I
486	ENSOCUG00000011233	APOA4	2.77193	-0.143526	0.741532	0.416973	NA	NA	1.01917	1.60671	1.02252	1.01795	1.1425	1.07771	Apolipoprotein A-IV (Predicted) (Apolipoprotein A4)
487	ENSOCUG00000004619	ZPR1	3266.42	0.983784	0.411085	0.00584806	0.0301669	1.52047	11.0731	11.0768	11.2028	11.4244	12.5147	11.7705	ZPR1 zinc finger
488	ENSOCUG00000004615	BUD13	1106.1	0.402563	0.31302	0.156095	0.310596	0.507804	9.99639	9.91978	9.80663	9.9831	10.5556	10.1911	BUD13 homolog
489	ENSOCUG00000000864	CADM1	1050.18	-1.70271	0.403877	3.52559e-06	7.9963e-05	-4.09711	10.3923	10.4208	10.5699	9.46035	8.53761	9.04531	Cell adhesion molecule 1
490	ENSOCUG00000022316	NXPE2	2358.39	-3.53068	1.35678	0.000303392	0.00303316	-2.5181	11.7914	11.4797	11.5635	9.34741	6.69667	6.82783	Neurexophilin and PC-esterase domain family member 2
491	ENSOCUG00000010311	NXPE4	7089.64	-2.18677	0.696659	0.00013393	0.0016122	-2.79258	13.2992	13.0909	13.3197	12.195	9.94767	10.4493	Neurexophilin and PC-esterase domain family member 4
492	ENSOCUG00000001714	NXPE1	17.1667	-1.05955	1.16198	0.0407042	0.122174	-0.913022	4.08836	4.36953	4.17003	3.82485	3.17027	3.40064	NXPE family member 1
493	ENSOCUG00000004274	REXO2	2268.67	0.313249	0.407048	0.362649	0.544658	0.263876	10.9189	10.6256	11.2271	11.8679	10.8388	10.7701	RNA exonuclease 2
494	ENSOCUG00000003342	RBM7	2290.73	0.633371	0.378145	0.0545316	0.150585	0.822219	10.8247	10.4907	11.053	11.7677	10.9114	11.3521	Uncharacterized protein
495	ENSOCUG00000031697		8.35029	-0.306251	0.731367	0.333422	0.514589	-0.28854	2.99019	2.71613	3.31166	2.69554	2.99169	2.50361
496	ENSOCUG00000007470	ZBTB16	49.5438	-0.818604	0.706059	0.0724355	0.183163	-0.737163	5.92774	5.00823	6.1506	4.51551	5.45309	5.05536	Zinc finger and BTB domain containing 16
497	ENSOCUG00000007462	HTR3A	2.8809	-0.252374	0.80268	0.068518	NA	NA	1.63348	1.42027	1.13011	1.1255	1.12815	1.12684	5-hydroxytryptamine receptor 3A
498	ENSOCUG00000007441	USP28	574.71	0.333739	0.341537	0.27035	0.448367	0.348367	9.03166	9.02204	8.92267	8.86206	9.2688	9.63607	Ubiquitin specific peptidase 28
499	ENSOCUG00000007436	ZW10	1777.87	0.417053	0.32881	0.153928	0.307317	0.512413	10.5894	10.6919	10.4401	10.5751	11.2841	10.9149	Zw10 kinetochore protein
500	ENSOCUG00000033098		4.31705	-0.117402	0.689639	0.669372	0.799745	-0.0970487	2.16891	1.82716	2.19393	1.91723	2.03312	2.01683
501	ENSOCUG00000036182		2.57195	0.0537673	0.717932	0.783056	NA	NA	1.16663	1.25987	1.06673	1.06281	1.06507	1.48645
502	ENSOCUG00000011657	DRD2	3.92573	-0.283748	0.821041	0.0398543	0.120829	-0.91783	1.31627	1.18229	2.0991	1.18001	1.18436	1.18222	Dopamine receptor D2
503	ENSOCUG00000011625	TTC12	1133.12	-0.201536	0.258537	0.403641	0.583242	-0.234151	10.1929	10.2785	10.2106	10.0368	10.1269	9.998	Tetratricopeptide repeat domain 12
504	ENSOCUG00000006190	NCAM1	34.09	-1.69341	0.761635	0.0027899	0.0173336	-1.76111	5.49275	4.6116	5.53297	4.40364	4.24781	4.32272	Neural cell adhesion molecule 1
505	ENSOCUG00000009672	PLET1	9.30275	0.884832	1.07597	0.0610055	0.162679	0.788667	2.79132	2.79377	2.72243	2.85803	3.07769	3.59722	Uncharacterized protein
506	ENSOCUG00000007360	PTS	284.56	-0.207464	0.371779	0.516264	0.682686	-0.165779	7.75503	8.16263	8.61714	8.20896	8.00458	7.86627	6-pyruvoyl tetrahydrobiopterin synthase (PTP synthase) (PTPS) (EC 4.2.3.12)
507	ENSOCUG00000009662	BCO2	3751.35	-0.535261	0.299628	0.0494855	0.140586	-0.852059	12.145	11.8422	12.2055	11.7964	11.5578	11.4294	Beta-carotene oxygenase 2
508	ENSOCUG00000005255	IL18	1266.1	-0.50276	0.308403	0.0719593	0.182305	-0.739203	10.4777	10.295	10.6823	9.8629	10.0074	10.2592	Uncharacterized protein
509	ENSOCUG00000025177		4.43019	0.180921	0.70171	0.528227	0.692775	0.159408	1.88452	2.02255	2.14898	2.27466	2.07956	2.06384
510	ENSOCUG00000017358	TIMM8B	2214.85	-0.142635	0.359007	0.651834	0.788055	-0.103444	11.1743	10.6942	11.4993	10.7909	11.3962	10.784	Translocase of inner mitochondrial membrane 8 homolog B
511	ENSOCUG00000017354	NKAPD1	1334.03	0.0820263	0.363061	0.793472	0.881411	0.0548215	10.0011	9.97748	10.7999	10.5394	10.0807	10.5464	NKAP domain containing 1
512	ENSOCUG00000028144	PIH1D2	37.6754	0.0665571	0.449704	0.855015	0.920112	0.0361593	5.28932	5.00944	5.28443	5.2855	5.08955	5.35997	PIH1 domain containing 2
513	ENSOCUG00000015590	DLAT	3520.25	0.198189	0.273048	0.436755	0.613692	0.21205	11.7823	11.7503	11.5154	11.6951	11.9381	11.938	Acetyltransferase component of pyruvate dehydrogenase complex (EC 2.3.1.12)
514	ENSOCUG00000012919	DIXDC1	137.621	-0.521339	0.411752	0.130854	0.27423	-0.561885	7.28845	7.05934	7.4635	7.09848	6.42248	6.87695	DIX domain containing 1
515	ENSOCUG00000012977	C11orf52	373.1	-1.58343	0.462192	9.2866e-05	0.00120991	-2.91725	8.98624	8.72942	9.06607	8.1503	7.34868	7.21898	Chromosome 11 open reading frame 52
516	ENSOCUG00000012976	HSPB2	1.99941	-0.185276	0.773236	0.147899	NA	NA	0.953408	0.740446	1.03815	0.739708	0.741121	0.740423	Uncharacterized protein
517	ENSOCUG00000012972	CRYAB	82.3395	-1.63592	0.633671	0.00122563	0.00914273	-2.03892	6.86185	5.84591	6.96761	5.75728	5.19406	5.41796	Alpha-crystallin B chain
518	ENSOCUG00000029240	C11orf1	37.4978	-0.161286	0.518269	0.664116	0.79656	-0.0987813	5.48479	4.96151	5.24051	5.12765	4.54932	5.43665	Chromosome 11 open reading frame 1
519	ENSOCUG00000034621	FDXACB1	248.307	-0.185848	0.299974	0.495669	0.663855	-0.177927	7.89918	8.09702	8.08169	7.91261	7.80295	7.89955
520	ENSOCUG00000012930	PPP2R1B	8021	0.530672	0.281301	0.0412989	0.123361	0.908822	12.6567	12.863	12.5936	13.0242	13.3248	13.135	Protein phosphatase 2 scaffold subunit Abeta
521	ENSOCUG00000012915	SIK2	1588.53	0.427795	0.36776	0.180325	0.342483	0.465361	10.2496	10.7451	10.0862	10.7788	10.3865	11.127	Salt inducible kinase 2
522	ENSOCUG00000012904	LAYN	18.5966	-0.480492	0.697349	0.229653	0.40267	-0.395051	4.68638	3.78826	4.10286	4.07689	3.90091	3.52324	Layilin
523	ENSOCUG00000012566	POU2AF1	6.02271	-0.442479	0.762146	0.22725	0.399661	-0.398308	2.56213	2.76394	2.58104	2.42688	2.46156	2.35406	POU class 2 associating factor 1
524	ENSOCUG00000022422	COLCA2	28.8398	-1.65877	0.943336	0.00714738	0.0351412	-1.45418	4.90189	5.04201	5.14301	4.46489	3.92632	3.6641	Colorectal cancer associated 2
525	ENSOCUG00000039274		28.0764	0.11807	0.57636	0.751478	0.85375	0.0686691	4.74054	4.02487	4.93739	4.72005	5.16767	4.1506
526	ENSOCUG00000013948	ARHGAP20	49.5212	0.303511	0.618882	0.427068	0.604978	0.218261	4.72019	4.38039	5.93311	4.75286	6.08991	5.6677	Rho GTPase activating protein 20
527	ENSOCUG00000017826	FDX1	763.835	-0.463027	0.310055	0.0978658	0.225018	-0.647783	9.88424	9.45392	9.86678	9.44763	9.21122	9.37596	Ferredoxin 1
528	ENSOCUG00000014267	RDX	2233.06	0.180966	0.339188	0.547164	0.707957	0.149993	10.8591	10.6296	11.4338	11.0015	11.3183	11.2521	Radixin
529	ENSOCUG00000005283	ZC3H12C	383.186	1.24097	0.401983	0.000475755	0.00433056	2.36346	7.73011	7.9955	8.0122	8.94352	8.45076	9.25809	Zinc finger CCCH-type containing 12C
530	ENSOCUG00000006972		9.75982	0.0105174	0.598988	0.979148	0.989297	0.00467333	3.31333	3.34856	3.06622	3.07961	3.41533	3.25143	Uncharacterized protein
531	ENSOCUG00000003843	DDX10	1173.25	0.616143	0.400165	0.0700798	0.178932	0.747311	9.43059	9.5997	10.3074	10.0878	10.6833	10.4292	RNA helicase (EC 3.6.4.13)
532	ENSOCUG00000016757	EXPH5	1768.97	0.149074	0.35427	0.627019	0.769974	0.113524	10.5443	10.8603	10.6737	10.9654	10.2091	11.1687	Exophilin 5
533	ENSOCUG00000014539	POGLUT3	632.13	-0.462059	0.333767	0.119156	0.257236	-0.589669	9.50193	9.755	9.08691	8.98946	9.03638	9.17036	KDEL motif containing 2
534	ENSOCUG00000014663	ATM	693.704	0.330984	0.305175	0.234508	0.408192	0.389135	9.19245	9.32657	9.30964	9.5561	9.29134	9.80063	ATM serine/threonine kinase
535	ENSOCUG00000026209	NPAT	838.558	0.518496	0.308371	0.0643826	0.168974	0.77218	9.48752	9.49712	9.3797	9.82786	9.66791	10.161	Nuclear protein, coactivator of histone transcription
536	ENSOCUG00000002882	ACAT1	7548.82	-1.24544	0.305432	1.12103e-05	0.000210091	-3.67759	13.3675	13.1825	13.1961	12.4227	12.2329	11.9805	Acetyl-CoA acetyltransferase 1
537	ENSOCUG00000010907	CUL5	725.051	0.571653	0.335658	0.0563598	0.153906	0.812743	9.22913	9.11714	9.27725	9.54666	9.43905	10.052	Cullin-5
538	ENSOCUG00000021112	RAB39A	4.7109	0.371547	0.82631	0.157374	0.312791	0.504745	1.82888	2.03233	1.83419	2.23301	2.39902	1.93661	RAB39A, member RAS oncogene family
539	ENSOCUG00000011878	SLC35F2	35.4234	-0.497965	0.637425	0.222423	0.394153	-0.404336	5.06956	5.49938	5.15266	5.21558	4.74842	4.09972	Solute carrier family 35 member F2
540	ENSOCUG00000011869	ELMOD1	1.60223	0.0454275	0.71483	0.821218	NA	NA	0.737827	0.565677	0.567164	0.648702	0.665366	0.657165	ELMO domain containing 1
541	ENSOCUG00000025398	CWF19L2	847.256	0.49418	0.310912	0.0798682	0.195914	0.707934	9.34563	9.3513	9.71091	9.81137	9.79998	10.0981	CWF19 like 2, cell cycle control (S. pombe)
542	ENSOCUG00000004490	GUCY1A2	1.53944	0.0289112	0.721367	0.869369	NA	NA	0.660668	0.489142	0.490542	0.647243	0.489691	0.580319	Guanylate cyclase 1 soluble subunit alpha 2
543	ENSOCUG00000023190		3.99519	0.22436	0.739065	0.38089	0.562797	0.249648	2.00158	1.73505	1.73907	2.01605	2.02487	2.00349	Uncharacterized protein
544	ENSOCUG00000000231	AASDHPPT	942.283	0.864938	0.34527	0.00513148	0.0272169	1.56516	9.37312	9.27611	9.61392	10.0776	9.87626	10.4678	Aminoadipate-semialdehyde dehydrogenase-phosphopantetheinyl transferase
545	ENSOCUG00000000230	KBTBD3	72.038	-0.730383	0.556427	0.0775616	0.191998	-0.716703	6.25766	5.70514	6.84046	5.94651	5.56669	5.68554	Kelch repeat and BTB domain containing 3
546	ENSOCUG00000022457	MSANTD4	456.867	-0.398552	0.319991	0.165595	0.323698	-0.48986	9.07859	8.79021	9.07264	8.87845	8.51957	8.47662	Myb/SANT DNA binding domain containing 4 with coiled-coils
547	ENSOCUG00000029247		276.967	-0.402258	0.582461	0.307321	0.488986	-0.310704	8.86938	7.50435	7.91701	6.77158	6.59825	8.56946	Uncharacterized protein
548	ENSOCUG00000001103	CASP1	2624.91	1.40288	0.353898	1.44375e-05	0.000258163	3.58811	10.742	10.3419	10.6569	11.5492	12.0825	11.541	Caspase 1
549	ENSOCUG00000007503	CASP4	14007.8	2.83376	0.497254	8.8808e-10	6.25411e-08	7.20383	11.6486	11.3871	12.5486	14.38	13.7346	14.5655	Uncharacterized protein
550	ENSOCUG00000015312	PDGFD	246.033	0.433834	0.471002	0.245398	0.420555	0.376178	7.61285	7.35104	7.92555	8.46082	7.08028	8.32491	Platelet-derived growth factor D
551	ENSOCUG00000016257	DYNC2H1	93.764	-0.0634664	0.445193	0.855717	0.920619	-0.0359199	6.71412	6.61969	6.27528	6.79558	5.77586	6.64198	Uncharacterized protein
552	ENSOCUG00000006512	DCUN1D5	1616.53	1.18301	0.353672	0.000218581	0.00235302	2.62837	9.9229	9.77797	10.3089	10.7163	11.1862	11.0892	DCN1-like protein (Defective in cullin neddylation protein 1-like protein)
553	ENSOCUG00000002481	MMP13	1425.77	1.15308	0.690092	0.0187757	0.070474	1.15197	9.21083	8.87532	10.2571	11.5149	9.26069	10.7302	Matrix metalloproteinase (EC 3.4.24.-)
554	ENSOCUG00000029729		109.129	-0.973413	0.411773	0.00598816	0.0306718	-1.51326	6.77923	7.18085	7.103	6.18911	6.38297	6.34995	Uncharacterized protein
555	ENSOCUG00000008303	MMP12	18.1485	1.82271	1.10277	0.00690969	0.0342188	1.46574	3.31558	3.31769	3.79495	4.35875	4.13465	4.42732	Matrix metalloproteinase (EC 3.4.24.-)
556	ENSOCUG00000029337	MMP3	230.697	11.7957	3.70387	2.18828e-07	7.38014e-06	5.13194	3.10894	3.11516	3.23105	4.96238	8.0039	8.76731	Matrix metalloproteinase (EC 3.4.24.-)
557	ENSOCUG00000017958	MMP1	35586.9	9.67631	2.00473	3.13188e-08	1.40858e-06	5.85122	7.16024	6.65118	8.39037	14.3281	14.2269	16.1562	Interstitial collagenase (EC 3.4.24.7) (Matrix metalloproteinase-1) (MMP-1)
558	ENSOCUG00000021775	MMP10	9087.83	7.14523	2.56544	7.22861e-05	0.000985978	3.00613	5.79688	5.69642	8.03549	12.6554	13.0951	13.9684	Matrix metalloproteinase (EC 3.4.24.-)
559	ENSOCUG00000001090	MMP27	2.18806	0.197693	0.777279	0.135216	NA	NA	0.800579	0.800698	0.803094	0.983657	0.80164	1.23241	Matrix metalloproteinase (EC 3.4.24.-)
560	ENSOCUG00000002930	MMP20	48.6034	-0.218051	0.583927	0.55806	0.716098	-0.145027	5.51407	4.95192	6.06752	5.52465	4.27767	5.70038	Matrix metalloproteinase (EC 3.4.24.-)
561	ENSOCUG00000015329	MMP7	2.18362	0.0330361	0.707102	0.882056	NA	NA	1.15649	1.07533	0.985078	1.14268	0.98386	1.15778	Matrix metalloproteinase (EC 3.4.24.-)
562	ENSOCUG00000038533		3.07807	-0.239257	0.738081	0.37048	0.552678	-0.257528	1.73936	1.59781	1.53513	1.54376	1.42131	1.51319
563	ENSOCUG00000006165	TMEM123	1157.21	0.00744864	0.337614	0.980347	0.990083	0.00432836	10.1641	9.71887	10.4853	10.3324	9.89707	10.2395	Transmembrane protein 123
564	ENSOCUG00000013890	BIRC2	2388.26	0.169781	0.311608	0.540487	0.702572	0.153309	11.1256	10.9845	11.2718	11.5045	10.8917	11.3953	Baculoviral IAP repeat containing 2
565	ENSOCUG00000010109	BIRC3	35784.2	6.84277	0.743801	1.97209e-21	1.21253e-18	17.9163	9.46306	9.08079	10.8813	15.1941	14.1791	16.174	Baculoviral IAP repeat containing 3
566	ENSOCUG00000025834	YAP1	1812.51	0.813595	0.346973	0.00846707	0.0397634	1.40052	10.2955	10.4606	10.4193	10.858	10.8445	11.4852	Yes associated protein 1
567	ENSOCUG00000006104	CFAP300	6.24348	-0.183026	0.712491	0.496051	0.664255	-0.177665	2.03012	2.14979	2.92795	2.32024	2.32337	2.09201	Chromosome 11 open reading frame 70
568	ENSOCUG00000000342	CEP126	6.49959	-0.676721	1.13368	0.0458993	0.133071	-0.875918	2.85787	2.3704	2.77158	2.35027	2.15844	2.1555
569	ENSOCUG00000026522		136.178	0.893384	0.47928	0.0221541	0.0797468	1.09829	6.34917	6.82177	6.60329	6.92536	7.78476	7.14864	Uncharacterized protein
570	ENSOCUG00000024698	SUMO4	3.22373	-0.202719	0.743058	0.371736	0.553724	-0.256707	1.81961	1.50943	1.58741	1.40653	1.61522	1.40792	Small ubiquitin-related modifier (SUMO)
571	ENSOCUG00000017832	TRPC6	64.7391	-3.55328	0.63592	1.56073e-09	1.02674e-07	-6.98854	6.5868	6.43682	5.68122	4.38736	4.40839	4.13462	Transient receptor potential cation channel subfamily C member 6
572	ENSOCUG00000014693	PGR	104.427	0.281199	0.379008	0.3902	0.571536	0.242957	6.6073	6.56163	6.55177	6.64144	6.6229	7.08861	Progesterone receptor (PR) (Nuclear receptor subfamily 3 group C member 3)
573	ENSOCUG00000006927	ARHGAP42	339.656	1.68725	0.600144	0.000631812	0.00545501	2.2632	6.91477	7.53079	7.5461	8.67466	7.67362	9.42104	Rho GTPase activating protein 42
574	ENSOCUG00000024451		5.75301	-0.51841	0.936197	0.0855222	0.205666	-0.686837	2.66086	2.53925	2.44659	2.10262	2.32297	2.10512
575	ENSOCUG00000007222		3401.64	0.199141	0.287043	0.453713	0.628405	0.201761	11.5579	11.5425	11.7919	11.8423	11.9918	11.5658	Uncharacterized protein
576	ENSOCUG00000032903		3.27524	-0.0300614	0.684036	0.907928	0.949132	-0.0226733	1.70081	1.61635	1.74044	1.75866	1.52128	1.70218
577	ENSOCUG00000026047		10.0994	0.0885085	0.60049	0.806528	0.889244	0.0509788	3.34387	3.21177	3.23781	3.10849	3.56191	3.24691	Uncharacterized protein
578	ENSOCUG00000024211	JRKL	309.501	-0.00551223	0.309384	0.981953	0.990816	-0.00400711	8.22976	8.13759	8.43357	8.30061	8.06868	8.40806	JRK like
579	ENSOCUG00000007312	CCDC82	526.999	0.0518699	0.394722	0.878249	0.932622	0.0302944	8.95074	8.63499	9.30078	8.98929	8.38876	9.50161	Coiled-coil domain containing 82
580	ENSOCUG00000010820	MAML2	118.768	-0.659406	0.48866	0.0871997	0.208512	-0.680868	6.96148	7.28748	7.02452	6.61214	5.83145	6.86148	Mastermind like transcriptional coactivator 2
581	ENSOCUG00000014568	MTMR2	469.802	0.614989	0.320752	0.0336407	0.107448	0.9688	8.63485	8.43225	8.64152	8.91658	8.99196	9.32766	Myotubularin related protein 2
582	ENSOCUG00000014557	CEP57	741.886	0.203023	0.344054	0.50788	0.675174	0.170584	9.18738	9.08371	9.84984	9.52918	9.63399	9.67873	Centrosomal protein 57
583	ENSOCUG00000014549	FAM76B	456.296	0.529994	0.377731	0.104103	0.235253	0.628464	8.29465	8.43001	8.84568	9.04463	8.61192	9.32436	Family with sequence similarity 76 member B
584	ENSOCUG00000026640	SESN3	762.508	0.037591	0.393155	0.909328	0.94991	0.0223173	9.64546	9.70758	9.1815	9.92614	8.75561	9.73622	Sestrin 3
585	ENSOCUG00000014040	ENDOD1	589.116	-0.391015	0.327399	0.181274	0.343306	-0.464318	9.46778	9.52516	8.99988	8.79904	9.10749	9.08448	Endonuclease domain containing 1
586	ENSOCUG00000001631	KDM4D	2.83035	0.134894	0.703816	0.608284	NA	NA	1.43032	1.51526	1.3411	1.56942	1.43983	1.51476	Uncharacterized protein
587	ENSOCUG00000001629	CWC15	3094.95	-0.142159	0.380307	0.660212	0.794262	-0.100036	11.3748	11.1191	12.1808	11.2741	11.7981	11.3615	CWC15 spliceosome associated protein homolog
588	ENSOCUG00000001078	AMOTL1	424.634	-0.0997908	0.345726	0.741616	0.848336	-0.0714322	8.61338	9.12255	8.45484	8.89566	8.48364	8.59851	Angiomotin like 1
589	ENSOCUG00000002860	PIWIL4	461.899	-1.04184	0.432723	0.00474006	0.0257649	-1.58897	9.26095	9.4491	8.66674	8.64237	8.0131	8.04028	Piwi like RNA-mediated gene silencing 4
590	ENSOCUG00000014204	FUT4	782.866	-1.11389	0.447579	0.00335755	0.019968	-1.69967	10.1555	10.1775	9.35145	9.33599	8.52167	8.91529	Fucosyltransferase 4
591	ENSOCUG00000034472	C11orf97	188.288	-1.81197	0.744762	0.00144235	0.0103258	-1.98608	8.33499	7.94755	7.17288	6.92682	5.16965	6.3898
592	ENSOCUG00000033194		13.0945	0.435467	0.758622	0.236194	0.410324	0.386873	3.25611	3.68867	3.00484	3.8559	3.49741	3.8906
593	ENSOCUG00000014912	ANKRD49	475.587	-0.0510244	0.311677	0.853952	0.91934	-0.036524	8.86496	8.64161	9.16846	8.80966	8.78985	8.98626	Uncharacterized protein
594	ENSOCUG00000014899	MRE11	577.776	-0.211837	0.277853	0.408722	0.587877	-0.230713	9.33226	9.24689	9.19521	9.03192	8.98149	9.2076	MRE11 homolog, double strand break repair nuclease
595	ENSOCUG00000015502	GPR83	7.68453	-0.598591	0.962393	0.0930001	0.217828	-0.661887	3.11762	3.07061	2.50239	2.63771	2.36045	2.47208	G protein-coupled receptor 83
596	ENSOCUG00000009473	PANX1	966.329	0.42232	0.325283	0.147232	0.297968	0.525831	9.67078	9.84717	9.56706	9.94415	10.3993	9.81346	Pannexin
597	ENSOCUG00000009466	HEPHL1	24.5053	2.39988	1.14198	0.00199628	0.013347	1.87462	3.29857	3.94735	3.56879	4.61717	5.03177	4.5964	Hephaestin like 1
598	ENSOCUG00000029520	UBE2I	7057.41	0.109298	0.323248	0.708417	0.82572	0.0831672	12.7478	12.6453	12.777	12.5021	13.2358	12.6057	Uncharacterized protein
599	ENSOCUG00000026554	VSTM5	306.766	-0.63091	0.375863	0.0526109	0.146855	-0.833112	8.62093	8.51064	8.28702	8.0798	8.12745	7.48565	V-set and transmembrane domain containing 5
600	ENSOCUG00000012818	MED17	1426.73	0.58697	0.310032	0.0371652	0.115364	0.937931	10.2236	10.3271	9.97406	10.4827	10.9058	10.6527	Mediator of RNA polymerase II transcription subunit 17 (Mediator complex subunit 17)
601	ENSOCUG00000012810	C11orf54	1086.9	-1.21505	0.353741	0.000147161	0.00172054	-2.76433	10.5157	10.1368	10.6276	9.69987	9.22837	9.32769	Chromosome 11 open reading frame 54
602	ENSOCUG00000001096	TAF1D	1144.89	-0.434688	0.537393	0.265065	0.441987	-0.35459	9.59943	8.99802	11.2248	9.40669	9.73956	10.0853	Uncharacterized protein
603	ENSOCUG00000019855		23.4026	1.31433	0.755751	0.0126131	0.0530473	1.27534	4.01197	4.04938	4.16845	4.51057	4.60718	4.94006
604	ENSOCUG00000019024		19.1963	0.917081	0.737234	0.0540513	0.149768	0.824582	3.80109	3.84446	4.04897	4.21104	4.43746	4.53968
605	ENSOCUG00000023335		5.14384	0.445333	0.833851	0.169381	0.328568	0.483375	2.21156	2.12764	2.03807	2.47958	2.18401	2.45747
606	ENSOCUG00000018616		15.3463	0.744579	0.956398	0.0864254	0.207167	0.68368	3.11023	3.38897	3.7666	3.90873	4.13713	4.05944
607	ENSOCUG00000019520		20.813	1.33262	0.973769	0.0196946	0.0730821	1.13619	3.51525	3.67331	4.06168	4.605	4.10231	4.72491
608	ENSOCUG00000018187	SNORD6	10.3852	0.398371	0.766897	0.243562	0.418395	0.378414	2.74098	2.90908	3.32733	3.09831	3.47076	3.55737
609	ENSOCUG00000019486		33.4656	0.779263	0.73874	0.08772	0.209454	0.678912	4.35031	4.15419	4.98198	5.04333	4.72028	5.62062
610	ENSOCUG00000029678	CEP295	1026.3	0.211038	0.357569	0.501799	0.669372	0.174332	9.42424	9.75678	10.3	9.91837	9.97615	10.3254	Centrosomal protein 295
611	ENSOCUG00000025554		10.6564	0.0150276	0.629738	0.967492	0.982988	0.00745183	2.883	3.20391	3.65705	3.13502	3.41409	3.37588
612	ENSOCUG00000025409		35.671	0.671892	0.544462	0.100116	0.228715	0.640706	4.72878	4.97878	4.86314	5.1977	5.16224	5.54902
613	ENSOCUG00000018751		15.2898	-0.309964	0.646174	0.403505	0.583168	-0.234206	3.61691	3.65764	4.34222	3.38666	3.92302	3.62014
614	ENSOCUG00000034784		370.902	0.127721	0.337833	0.673507	0.802577	0.0955131	8.47779	8.44384	8.48006	8.34202	8.95839	8.3323
615	ENSOCUG00000000199	DEUP1	4.85973	-0.836903	1.43709	0.0290234	0.0971532	-1.01254	2.24956	2.25289	2.39768	1.98668	1.89417	1.89211
616	ENSOCUG00000000649	SLC36A4	374.011	-0.107204	0.358845	0.730139	0.840782	-0.0753168	8.55139	8.66293	8.53843	8.42008	7.97669	8.87642	Solute carrier family 36 member 4
617	ENSOCUG00000039112		3.64016	-0.175143	0.732036	0.445176	0.62085	-0.207013	1.5699	2.06094	1.46623	1.64898	1.4638	1.57081
618	ENSOCUG00000007427	FAT3	7.8208	-0.324828	0.781457	0.236574	0.410708	-0.386466	2.41863	3.1666	2.96474	2.58206	2.42117	2.67956	FAT atypical cadherin 3
619	ENSOCUG00000023399	RPS3A	3.77145	-0.033441	0.662198	0.908808	0.949639	-0.0224416	1.84906	1.80688	2.01902	1.87559	1.90714	1.85016	40S ribosomal protein S3a
620	ENSOCUG00000014147	CHORDC1	862.603	0.894119	0.372477	0.00616829	0.0314533	1.50233	9.21984	8.9589	9.55992	9.68306	10.2425	10.1448	Cysteine and histidine rich domain containing 1
621	ENSOCUG00000014137	NAALAD2	8.71614	-0.387767	0.789413	0.22021	0.391316	-0.407473	3.20297	2.60902	3.31468	2.95558	2.49807	2.6086	N-acetylated alpha-linked acidic dipeptidase 2
622	ENSOCUG00000026120	FOLH1	51.1696	-1.53874	1.29434	0.0150367	0.060004	-1.22182	6.09	4.70055	6.21264	4.27537	3.60149	5.03446	Folate hydrolase 1
623	ENSOCUG00000016685	NOX4	2.27244	-0.113654	0.721915	0.587329	NA	NA	1.30377	1.06663	0.970031	0.966724	1.07531	1.06633	NADPH oxidase 4
624	ENSOCUG00000014527	CTSC	3118.32	-0.083565	0.275657	0.740833	0.84772	-0.0717473	11.5509	11.8005	11.554	11.5667	11.7153	11.3953	Cathepsin C
625	ENSOCUG00000014522	RAB38	388.84	-0.221745	0.359104	0.478044	0.649721	-0.187273	8.63288	8.71804	8.71888	8.8426	8.47527	7.9602	Uncharacterized protein
626	ENSOCUG00000000713	TMEM135	540.798	0.751372	0.370193	0.0205108	0.0752894	1.12327	8.72409	8.67925	8.64417	9.61906	8.8129	9.43145	Transmembrane protein 135
627	ENSOCUG00000006445	FZD4	467.484	0.204927	0.460461	0.575582	0.731947	0.13552	7.95507	9.07939	8.79354	8.62359	8.16109	9.56673	Frizzled class receptor 4
628	ENSOCUG00000004137	PRSS23	1129.8	-1.86815	0.551488	7.78901e-05	0.00105165	-2.97813	10.2751	10.0674	11.1141	9.47436	8.16541	8.94449	Protease, serine 23
629	ENSOCUG00000012005	ME3	86.8773	-1.16894	0.951353	0.0293285	0.0977984	-1.00967	5.55149	6.52105	7.27487	6.11524	4.29538	5.17076	Malic enzyme
630	ENSOCUG00000013108	HIKESHI	1099.3	-0.0051009	0.349744	0.985406	0.992623	-0.00321579	10.0825	9.75311	10.3665	9.7365	10.4667	9.93607	Hikeshi, heat shock protein nuclear import factor
631	ENSOCUG00000021263	EED	1131.83	0.430122	0.318611	0.134625	0.279557	0.553529	9.94942	9.74432	10.066	9.95731	10.4669	10.4403	Embryonic ectoderm development
632	ENSOCUG00000023809	PICALM	5394.73	0.882038	0.370742	0.00741668	0.0361473	1.44192	11.9567	11.8693	11.9327	12.6784	12.1413	13.08	Phosphatidylinositol binding clathrin assembly protein
633	ENSOCUG00000009770	CCDC83	3.95705	0.564663	1.04342	0.0331822	0.10658	0.972322	1.54478	1.60233	1.5494	1.81637	1.66608	2.17965	Coiled-coil domain containing 83
634	ENSOCUG00000033217		1.5449	0.15006	0.761166	0.234273	NA	NA	0.419926	0.420004	0.421587	0.59091	0.420626	0.68605
635	ENSOCUG00000013753	SYTL2	4430.93	0.493843	0.474981	0.190776	0.355159	0.449577	11.7608	11.6739	11.8632	12.3671	10.9819	12.8806	Synaptotagmin like 2
636	ENSOCUG00000016547	CCDC89	6.91088	-0.0126112	0.629832	0.966988	0.982788	-0.00754022	2.62521	2.7839	2.84911	2.87907	2.54705	2.783	Coiled-coil domain containing 89
637	ENSOCUG00000016544	CREBZF	371.727	0.595503	0.437436	0.0992884	0.227411	0.643189	8.19173	8.44485	7.8483	8.70967	8.08313	9.202	CREB/ATF bZIP transcription factor
638	ENSOCUG00000016534	TMEM126A	1850.77	-0.243511	0.350419	0.427212	0.605069	-0.218195	10.6715	10.5736	11.4221	10.655	10.8294	10.6595	Transmembrane protein 126A
639	ENSOCUG00000016529	TMEM126B	472.22	-0.545108	0.448723	0.133865	0.278523	-0.555138	8.85573	8.28682	9.68762	8.54962	8.61893	8.45272	Uncharacterized protein
640	ENSOCUG00000010534	DLG2	5.84593	0.0102233	0.6476	0.977082	0.988513	0.00501744	2.31209	2.4861	2.62536	2.46205	2.65895	2.31302	Discs large MAGUK scaffold protein 2
641	ENSOCUG00000035571		566.296	0.76632	0.310281	0.00671763	0.0335273	1.4746	8.88699	8.84199	8.54412	9.29171	9.48351	9.4253
642	ENSOCUG00000004475	ANKRD42	252.986	-0.020601	0.397315	0.947868	0.971758	-0.0124419	8.03625	7.73587	8.1156	7.9318	7.28248	8.3827	Ankyrin repeat domain 42
643	ENSOCUG00000026829	CCDC90B	1054.75	0.284722	0.377997	0.382918	0.564542	0.248304	9.84232	9.36283	10.2559	10.0134	9.8409	10.51	Coiled-coil domain containing 90B
644	ENSOCUG00000004462	PCF11	2535.59	0.926016	0.457961	0.0156048	0.0616861	1.20981	10.6067	10.7607	10.8845	11.4755	10.7764	12.1875	PCF11 cleavage and polyadenylation factor subunit
645	ENSOCUG00000007580	RAB30	339.263	1.72214	0.536668	0.000172265	0.00195169	2.70959	7.29271	7.33305	7.53283	8.04112	8.40931	9.4641	RAB30, member RAS oncogene family
646	ENSOCUG00000007575	DDIAS	504.675	1.39646	0.368517	3.10205e-05	0.000486647	3.31279	8.17945	8.48716	7.99212	9.10646	9.32711	9.58675	DNA damage induced apoptosis suppressor
647	ENSOCUG00000039636		458.576	0.668398	0.448558	0.0699411	0.178717	0.747833	8.46265	7.88527	8.80251	9.20595	8.45766	9.37953
648	ENSOCUG00000000526	PRCP	2760.43	-0.0398734	0.257008	0.866047	0.926994	-0.0329231	11.3768	11.4792	11.4835	11.4166	11.2944	11.515	Prolylcarboxypeptidase
649	ENSOCUG00000034638		118.694	-1.06913	0.433492	0.00388628	0.0222674	-1.65233	7.1819	7.39774	6.88377	6.4116	6.14633	6.514
650	ENSOCUG00000035434		16.1892	-0.401691	0.60491	0.310144	0.492119	-0.30793	4.13887	4.1912	3.96737	3.94217	3.91064	3.65711
651	ENSOCUG00000021220		23039.1	-0.00264894	0.397318	0.988501	0.99391	-0.00265307	14.5359	14.2271	14.6176	13.7876	15.1008	14.0875	60S ribosomal protein L36
652	ENSOCUG00000004686	TENM4	212.766	-0.981582	0.541903	0.0201282	0.0742261	-1.12944	8.00751	8.34832	7.58567	7.70654	6.56011	6.7831	Teneurin transmembrane protein 4
653	ENSOCUG00000017469	NARS2	962.226	0.627255	0.360561	0.0472984	0.136096	0.866155	9.67306	9.57294	9.47099	9.59593	10.4067	10.2646	Asparaginyl-tRNA synthetase 2, mitochondrial
654	ENSOCUG00000017463	GAB2	803.811	-1.14567	0.457778	0.00301555	0.0184276	-1.73453	9.96777	10.0791	9.94002	9.55228	8.42875	8.64265	Uncharacterized protein
655	ENSOCUG00000021262	USP35	26.0807	0.0174585	0.549298	0.965386	0.982033	0.00787372	5.02256	4.6213	4.00449	4.72221	4.69948	4.52205	Ubiquitin specific peptidase 35
656	ENSOCUG00000005752		50.4146	-0.634318	0.526377	0.111619	0.246604	-0.607999	5.74996	5.46177	6.14555	5.52463	5.12223	5.31084
657	ENSOCUG00000027266	KCTD21	8.03545	-0.137373	0.61803	0.694643	0.816376	-0.0881095	2.96861	2.93568	3.14941	3.03694	2.83422	2.93484	Potassium channel tetramerization domain containing 21
658	ENSOCUG00000011266	ALG8	4905.93	0.233687	0.351535	0.453652	0.628377	0.20178	11.8502	11.7946	12.574	12.237	12.599	12.1853	Alpha-1,3-glucosyltransferase (EC 2.4.1.-)
659	ENSOCUG00000005742	KCTD14	326.211	2.19307	0.515788	2.01829e-06	5.02562e-05	4.29881	6.95935	6.76079	7.39238	8.09689	9.31429	8.60432	Potassium channel tetramerization domain containing 14
660	ENSOCUG00000010638	INTS4	2344.82	0.650261	0.355543	0.0378313	0.116774	0.932655	10.8599	10.9812	10.6773	11.0063	11.8136	11.3379	Integrator complex subunit 4
661	ENSOCUG00000025658	AAMDC	1183.49	-0.589082	0.329597	0.0454843	0.132154	-0.878919	10.5684	10.3064	10.3865	9.75173	10.2235	9.65985	Adipogenesis associated Mth938 domain containing
662	ENSOCUG00000011923	RSF1	1923.14	0.00870768	0.334949	0.980235	0.990083	0.00432836	10.7011	10.6153	11.2623	10.8249	10.6625	11.166	Remodeling and spacing factor 1
663	ENSOCUG00000003238	AQP11	192.629	-1.00078	0.563393	0.0206243	0.0755845	-1.12157	7.80752	7.73503	8.06623	7.58369	6.68733	6.16659	Aquaporin
664	ENSOCUG00000020951		376.698	0.672376	0.578643	0.10866	0.241994	0.616196	8.02854	7.64214	8.33762	8.10377	7.69683	9.6245
665	ENSOCUG00000024393	CLNS1A	2337.05	0.355932	0.350027	0.245457	0.420611	0.376119	11.071	10.8071	11.0875	10.9733	11.7724	11.0913	Methylosome subunit pICln
666	ENSOCUG00000009905	RPL37A	118.462	-0.279941	0.420822	0.418801	0.597305	-0.223804	6.77189	6.75775	7.31667	6.45773	7.07652	6.55456	Uncharacterized protein
667	ENSOCUG00000039473		110.937	0.351421	0.407839	0.306057	0.488103	0.311488	6.36073	6.92191	6.47322	6.99593	6.62556	7.07682
668	ENSOCUG00000010538	PAK1	5495.55	0.688562	0.272738	0.00660693	0.0331092	1.48005	12.0774	12.1629	12.0151	12.609	12.5594	12.8166	Non-specific serine/threonine protein kinase (EC 2.7.11.1)
669	ENSOCUG00000023355	MYO7A	111.735	0.372994	0.53663	0.339638	0.520762	0.283361	6.6246	6.38734	6.46282	5.68735	7.56789	6.74215	Myosin VIIA
670	ENSOCUG00000025830	CAPN5	2347.91	0.0258572	0.298537	0.927936	0.960315	0.0175863	11.2313	11.3142	10.974	11.4485	10.9561	11.155	Calpain 5
671	ENSOCUG00000013809	B3GNT6	1311.94	-1.63046	0.521079	0.000238983	0.00252671	-2.59744	10.9194	11.0723	10.1325	9.55355	8.50268	9.70172	Hexosyltransferase (EC 2.4.1.-)
672	ENSOCUG00000021559	ACER3	272.188	0.289908	0.297859	0.288319	0.468305	0.329471	7.87277	8.06951	7.92249	8.24516	8.20592	8.14498	Alkaline ceramidase 3
673	ENSOCUG00000021411	TSKU	503.962	0.00563235	0.438242	0.991954	0.995696	0.00187313	9.18886	8.98932	8.54734	9.63268	8.47436	8.17733	Tsukushi, small leucine rich proteoglycan
674	ENSOCUG00000015394	LRRC32	11.4942	0.0584691	0.592193	0.873533	0.930829	0.03113	3.60331	3.35101	3.42132	3.61433	3.20574	3.63455	Leucine rich repeat containing 32
675	ENSOCUG00000017880	EMSY	532.391	-0.277876	0.316834	0.328953	0.509777	-0.29262	9.19795	9.40931	8.81831	8.95146	8.86324	8.94013	EMSY, BRCA2 interacting transcriptional repressor
676	ENSOCUG00000039271		51.381	-0.0315871	0.501715	0.928759	0.96098	-0.0172855	6.06516	5.56465	5.06229	6.0028	5.42116	5.25204
677	ENSOCUG00000009178	THAP12	1987.78	0.559573	0.260189	0.0213988	0.0777045	1.10955	10.6757	10.6661	10.7315	11.1681	11.0879	11.2225	Uncharacterized protein
678	ENSOCUG00000038500		4.52742	-0.145147	0.692692	0.606355	0.755097	-0.121997	2.22817	2.29942	1.89	1.97571	2.09208	2.07569
679	ENSOCUG00000001726	WNT11	1053.11	5.43689	0.479241	4.94328e-31	1.31705e-27	26.8804	6.59672	6.29674	6.35666	10.7259	9.51203	10.7715	Protein Wnt
680	ENSOCUG00000014223	UVRAG	5821.98	1.43909	0.391732	5.18919e-05	0.000746664	3.12687	11.6396	11.2904	12.0575	13.1647	12.5714	12.914	Diacylglycerol O-acyltransferase 2
681	ENSOCUG00000028270		3.36314	0.178494	0.712087	0.509065	0.676299	0.169861	1.54716	1.72529	1.66263	1.84457	1.64935	1.7639
682	ENSOCUG00000014215	MOGAT2	1.45042	0.108039	0.751748	0.317799	NA	NA	0.175626	0.175707	0.177351	0.585192	0.176353	0.175685	Monoacylglycerol O-acyltransferase 2
683	ENSOCUG00000003302	MAP6	12.4221	0.0471157	0.6002	0.897533	0.942669	0.0256409	3.80157	3.47511	3.29385	3.8382	3.50652	3.32951	Microtubule associated protein 6
684	ENSOCUG00000026029		357.231	-0.339133	0.383645	0.300607	0.482336	-0.316651	8.97859	8.07206	8.61092	8.01489	8.32909	8.4786	Uncharacterized protein
685	ENSOCUG00000032044		22.195	-0.427508	0.673597	0.274981	0.45332	-0.343595	4.89371	4.26288	4.25943	3.63996	3.93352	4.54414
686	ENSOCUG00000026378	GDPD5	638.918	-0.406473	0.33446	0.171558	0.331223	-0.47988	9.35131	9.64458	9.41409	9.32571	9.20677	8.71413	Glycerophosphodiester phosphodiesterase domain containing 5
687	ENSOCUG00000012395	KLHL35	2.4055	-0.12262	0.710169	0.612193	NA	NA	1.35172	1.27925	1.10542	1.18674	1.20412	1.15057	Kelch like family member 35
688	ENSOCUG00000022412	RPS3	97541.1	-0.19799	0.385672	0.549004	0.709432	-0.149089	16.6464	16.3504	16.898	15.9958	17.0118	16.033	Ribosomal protein S3
689	ENSOCUG00000024972		8.77448	2.976	1.5594	0.00313586	0.018967	1.722	2.52837	2.58711	2.47743	3.12378	3.37901	2.98106
690	ENSOCUG00000027978		7.78613	0.179312	0.674398	0.577259	0.733375	0.134674	3.01257	2.80387	2.52775	2.91695	2.78277	3.13319
691	ENSOCUG00000026291	ARRB1	3388.64	-0.1965	0.407151	0.565251	0.722217	-0.141332	11.724	11.8336	11.846	12.2513	11.1193	10.9454	Beta-arrestin-1
692	ENSOCUG00000037539		565.177	-0.19539	0.444587	0.581022	0.735998	-0.133123	9.068	9.42962	9.09994	9.70267	8.20079	8.46764
693	ENSOCUG00000014225	SLCO2B1	454.157	0.00797657	0.508362	0.986919	0.993453	0.00285276	8.6083	8.75135	8.85644	9.55889	8.47721	6.86856	Solute carrier organic anion transporter family member
694	ENSOCUG00000012531	NEU3	71.5211	0.334161	0.481416	0.372316	0.55433	0.256231	5.43855	6.35932	5.87198	5.96172	6.24516	6.51109	Neuraminidase 3
695	ENSOCUG00000038071		2589.08	-0.153121	0.253248	0.519113	0.684697	-0.164501	11.4577	11.3376	11.4062	11.1922	11.3387	11.2723
696	ENSOCUG00000012514	XRRA1	19.8926	-2.16854	0.924912	0.0013608	0.00988756	-2.00491	4.50667	4.28873	4.58535	3.37105	3.73239	3.60608	X-ray radiation resistance associated 1
697	ENSOCUG00000026028		6.35906	-0.481124	0.810524	0.180884	0.343015	-0.464687	2.8052	2.47326	2.76344	2.41653	2.53257	2.3401	Uncharacterized protein
698	ENSOCUG00000001789	RNF169	280.559	-0.581898	0.407326	0.0902477	0.213438	-0.670727	8.34323	8.66555	7.87382	8.00035	7.43151	7.92564	Ring finger protein 169
699	ENSOCUG00000022782	CHRDL2	1.60769	0.222674	0.784803	0.150624	NA	NA	0.503954	0.504035	0.505665	0.592452	0.610042	0.766763	Chordin like 2
700	ENSOCUG00000002523	POLD3	2824.83	0.347785	0.267025	0.162702	0.319921	0.494957	11.121	11.3959	11.3657	11.5782	11.6446	11.577	DNA polymerase delta 3, accessory subunit
701	ENSOCUG00000035070		22.2811	-0.354446	0.628653	0.358232	0.540375	-0.267305	3.91416	4.9742	4.34339	4.45604	3.99564	4.03117
702	ENSOCUG00000016447	KCNE3	1705.17	-2.28532	0.601541	1.21675e-05	0.000224867	-3.64807	11.2369	11.469	10.787	10.0067	8.78235	8.27553	Potassium voltage-gated channel subfamily E regulatory subunit 3
703	ENSOCUG00000005709	PGM2L1	22.8558	-0.224271	0.575205	0.550544	0.710599	-0.148375	4.63003	4.67667	4.29	4.66338	3.86148	4.35926	Phosphoglucomutase 2 like 1
704	ENSOCUG00000010111	P4HA3	15.475	-0.746488	0.948034	0.0863587	0.2071	-0.683819	4.29737	3.11846	4.12094	3.20697	3.36191	3.50547	Prolyl 4-hydroxylase subunit alpha 3
705	ENSOCUG00000026735	PPME1	1114.18	0.407998	0.294982	0.131441	0.275136	0.560452	9.88558	9.93647	9.94821	10.0194	10.4943	10.2755	Protein phosphatase methylesterase 1 (PME-1) (EC 3.1.1.-)
706	ENSOCUG00000004011	C2CD3	888.872	0.177549	0.356944	0.573277	0.729476	0.136989	9.47629	10.1645	9.23373	9.8278	9.92846	9.8382	C2 calcium dependent domain containing 3
707	ENSOCUG00000034963		31.9252	-0.855682	0.604354	0.0506612	0.142743	-0.845445	5.2666	5.30358	4.89734	4.46098	4.76546	4.63042
708	ENSOCUG00000034991	UCP3	4.70306	0.0593795	0.671982	0.84102	0.911979	0.040015	2.26903	2.2346	1.97132	2.09725	2.25539	2.27115
709	ENSOCUG00000012591	UCP2	6169.58	-0.667054	0.362401	0.0354415	0.111441	-0.952954	13.0446	12.8067	12.6173	12.2063	12.5743	11.7612	Uncoupling protein 2
710	ENSOCUG00000012583	DNAJB13	7.95363	-0.414173	0.776657	0.227732	0.400146	-0.397781	3.07097	2.79781	3.16769	2.87964	2.51166	2.71115	DnaJ heat shock protein family (Hsp40) member B13
711	ENSOCUG00000012572	PAAF1	697.989	0.197987	0.315445	0.489945	0.658972	0.181133	9.29826	9.32414	9.41925	9.36431	9.85173	9.27856	Proteasomal ATPase associated factor 1
712	ENSOCUG00000012571	COA4	977.729	-0.0418798	0.361499	0.889259	0.938826	-0.0274149	9.93471	9.77871	10.0903	9.73572	10.3664	9.36876	Cytochrome c oxidase assembly factor 4 homolog
713	ENSOCUG00000009302		2120.65	-0.253036	0.32587	0.383259	0.564822	-0.248088	11.1752	10.9641	11.2996	10.6949	11.2796	10.6702	Uncharacterized protein
714	ENSOCUG00000009297	RAB6A	3046.06	0.420618	0.333441	0.153629	0.306912	0.512986	11.3627	11.1046	11.5418	11.9129	11.3107	11.9008	Uncharacterized protein
715	ENSOCUG00000007621	PLEKHB1	189.77	-2.55528	0.391619	6.02829e-12	6.9832e-10	-9.15595	8.10916	7.74073	8.10312	6.29266	6.24687	6.02681	Pleckstrin homology domain containing B1
716	ENSOCUG00000024033		1858.19	-0.828254	0.311005	0.00344924	0.0203994	-1.69038	11.1403	10.875	11.3551	10.5679	10.3388	10.3924
717	ENSOCUG00000000318	FAM168A	365.21	-1.00549	0.334775	0.000898133	0.00716087	-2.14503	8.89332	8.76842	8.78727	8.02722	8.19704	7.76382	Family with sequence similarity 168 member A
718	ENSOCUG00000025119	RELT	157.294	1.75127	0.683585	0.00115696	0.00873346	2.05881	5.90186	6.63182	5.95026	6.89036	6.97232	8.3835	RELT, TNF receptor
719	ENSOCUG00000029716	ARHGEF17	132.915	0.433197	0.482508	0.251008	0.426783	0.369793	6.62102	6.90918	6.76968	6.57352	7.81333	6.79337	Rho guanine nucleotide exchange factor 17
720	ENSOCUG00000017568	P2RY6	148.538	3.53046	0.544369	6.27446e-12	7.21609e-10	9.1417	5.00318	5.47998	5.17084	7.07338	8.09313	7.39765	Pyrimidinergic receptor P2Y6
721	ENSOCUG00000010457	FCHSD2	610.855	-0.0567693	0.318269	0.840792	0.911875	-0.0400645	9.20871	9.30375	9.31072	9.31908	8.81056	9.44515	FCH and double SH3 domains 2
722	ENSOCUG00000010446	ATG16L2	177.786	0.0684637	0.358389	0.829919	0.905355	0.0431809	7.05159	7.62246	7.54977	7.68363	7.39908	7.37437	Autophagy related 16 like 2
723	ENSOCUG00000021327	STARD10	10293.5	-0.155102	0.290651	0.558644	0.716444	-0.144818	13.4247	13.2025	13.5315	13.3729	13.3717	12.9685	StAR related lipid transfer domain containing 10
724	ENSOCUG00000021605	ARAP1	3732.71	-0.153868	0.339067	0.606446	0.755153	-0.121965	11.8252	12.0335	11.9178	12.2177	11.3745	11.5709	ArfGAP with RhoGAP domain, ankyrin repeat and PH domain 1
725	ENSOCUG00000014917	PDE2A	302.866	-0.499704	0.334819	0.0935248	0.218539	-0.660471	8.6313	8.46937	8.10938	7.93542	7.97486	8.0788	Phosphodiesterase (EC 3.1.4.-)
726	ENSOCUG00000017356	CLPB	1884.5	0.145369	0.343607	0.634813	0.775783	0.11026	10.9041	10.9354	10.5057	10.6674	11.3512	10.6494	ClpB homolog, mitochondrial AAA ATPase chaperonin
727	ENSOCUG00000000167	INPPL1	6781.28	-0.206619	0.326669	0.487077	0.656872	-0.182519	12.753	13.1438	12.4208	12.8095	12.5915	12.4264	Inositol polyphosphate phosphatase like 1
728	ENSOCUG00000022850	FOLR2	91.8155	-0.437749	0.487077	0.245217	0.420332	-0.376408	7.14874	6.45696	6.10748	5.9886	6.52828	6.16696	Folate receptor beta
729	ENSOCUG00000025778	ANAPC15	757.027	-0.533505	0.341002	0.0774072	0.19179	-0.717173	9.7535	9.5917	9.92126	9.2205	9.59712	8.95438	Uncharacterized protein
730	ENSOCUG00000000164	LAMTOR1	2186.49	-0.19807	0.3163	0.488221	0.657625	-0.182021	11.234	11.147	11.1435	10.9672	11.3096	10.5909	Late endosomal/lysosomal adaptor, MAPK and MTOR activator 1
731	ENSOCUG00000000162	LRTOMT	140.475	-0.527637	0.435159	0.139729	0.286998	-0.542121	7.51767	7.31506	7.06381	7.26375	6.54028	6.57212	Uncharacterized protein
732	ENSOCUG00000012335	NUMA1	9098.53	-0.595855	0.347641	0.0535533	0.148732	-0.827594	13.316	13.7293	12.9468	13.0051	12.8192	12.6501	Nuclear mitotic apparatus protein 1
733	ENSOCUG00000012326	IL18BP	586.352	3.79291	0.486377	4.05907e-16	1.06374e-13	12.9732	6.52609	6.88759	6.9624	9.27724	10.2644	9.09544	Interleukin 18 binding protein (Interleukin 18 binding protein isoform 1)
734	ENSOCUG00000012317	RNF121	4054.71	-0.171935	0.262581	0.499935	0.668	-0.175223	12.0799	12.078	12.0017	11.9824	11.9988	11.7265	Ring finger protein 121
735	ENSOCUG00000036297		1001.7	-0.158423	0.323939	0.584464	0.73831	-0.131761	9.99868	10.152	9.93566	9.75071	10.2384	9.55661
736	ENSOCUG00000012313		13.6831	-0.285339	0.677136	0.415348	0.594056	-0.226173	3.18922	3.65435	4.11551	3.81032	3.15792	3.19119	Uncharacterized protein
737	ENSOCUG00000025690	ART5	1.92502	-0.277136	0.811856	0.0901501	NA	NA	0.898496	0.942453	0.979445	0.756537	0.758141	0.757349
738	ENSOCUG00000023526		70.9276	0.283977	0.580793	0.461729	0.636475	0.196219	4.967	5.20768	6.55415	6.45142	5.37291	6.41679	NAD(P)(+)--arginine ADP-ribosyltransferase (EC 2.4.2.31) (Mono(ADP-ribosyl)transferase)
739	ENSOCUG00000013630		16.8904	-0.127751	0.640956	0.699948	0.819674	-0.0863588	3.73816	3.26131	4.47438	3.95122	3.27662	4.00745	Uncharacterized protein
740	ENSOCUG00000026823		4.27005	0.0432988	0.698769	0.860169	0.923545	0.034542	1.71554	1.87094	2.10114	2.23494	1.83236	1.7157
741	ENSOCUG00000007307		53.7724	-0.422692	0.522191	0.274338	0.452494	-0.344387	5.8272	5.55015	6.14112	5.35014	5.04548	5.89496	NAD(P)(+)--arginine ADP-ribosyltransferase (EC 2.4.2.31) (Mono(ADP-ribosyl)transferase)
742	ENSOCUG00000007303		289.087	-0.9802	0.522516	0.017786	0.0676969	-1.16943	8.35703	8.19458	8.78787	7.96059	6.67375	7.73207	Cholinergic receptor nicotinic alpha 10 subunit
743	ENSOCUG00000017583	NUP98	8774.57	1.04274	0.354145	0.00109273	0.00835806	2.07789	12.4197	12.8559	12.2592	13.3494	13.2077	13.6848	Nucleoporin 98
744	ENSOCUG00000017600	PGAP2	1523.99	-0.154001	0.340091	0.610046	0.757687	-0.12051	10.6716	10.6219	10.6109	10.1735	10.9351	10.1811	Post-GPI attachment to proteins 2
745	ENSOCUG00000017602	RHOG	1756.78	0.504738	0.336232	0.0926353	0.217168	0.663204	10.5266	10.3691	10.6352	10.8255	11.3338	10.6401	Ras homolog family member G
746	ENSOCUG00000013363	STIM1	3450.93	-0.736614	0.32971	0.0128481	0.0537812	-1.26937	11.9428	12.2892	11.7397	11.5505	11.3775	11.1434	Stromal interaction molecule 1
747	ENSOCUG00000013372	RRM1	4967.21	0.716816	0.384265	0.0318621	0.103673	0.984333	11.8038	12.1891	11.5568	12.1329	12.9338	12.3976	Ribonucleoside-diphosphate reductase (EC 1.17.4.1)
748	ENSOCUG00000026456		6.46476	0.471009	0.87847	0.125666	0.266766	0.573869	2.2436	2.53408	2.25078	2.7117	2.84851	2.61129	Olfactory receptor
749	ENSOCUG00000022440		19.7868	0.788581	1.18082	0.0503414	0.142108	0.847381	2.79228	2.96157	3.63448	3.29063	4.96083	3.43098	Olfactory receptor
750	ENSOCUG00000023802		435.417	0.959154	0.344229	0.00194617	0.0130723	1.88365	8.16384	8.35453	8.31251	8.72909	9.16512	9.23872	Uncharacterized protein
751	ENSOCUG00000000568		3651.99	-1.18344	0.508111	0.00438943	0.0243644	-1.61324	12.0653	12.3424	12.166	11.1754	10.0178	11.5968	Globin A1 (Hemoglobin subunit beta-1/2)
752	ENSOCUG00000002114		41.1323	0.826825	0.904544	0.0763166	0.189853	0.721582	4.47447	3.84174	4.97924	4.50939	6.22149	4.66298	Uncharacterized protein
753	ENSOCUG00000007791	FAM160A2	1622.26	0.478503	0.330984	0.104404	0.235848	0.627368	10.2684	10.6631	10.2662	10.511	11.0865	10.8767	Family with sequence similarity 160 member A2
754	ENSOCUG00000024068	OR52W1	4.09167	-0.032968	0.65643	0.912215	0.951594	-0.0215485	1.99996	1.91632	2.12956	1.98511	2.01696	2.00135
755	ENSOCUG00000017869	C11orf42	50.1143	-0.106574	0.481384	0.768799	0.86519	-0.0628884	5.20571	5.39551	6.12635	5.65305	5.60213	5.39318	Chromosome 11 open reading frame 42
756	ENSOCUG00000007797	CCKBR	4.80621	-0.104302	0.682141	0.712141	0.82831	-0.0818071	2.47602	2.12944	1.93966	2.11142	2.14563	2.12888	Gastrin/cholecystokinin type B receptor
757	ENSOCUG00000039447		388.389	-0.946926	0.33732	0.00182558	0.0124505	-1.90481	8.98078	8.84719	8.85466	7.90212	8.36364	8.06461
758	ENSOCUG00000037294		2.12249	-0.209591	0.757393	0.298866	NA	NA	1.07138	0.944334	1.15307	0.895787	0.897363	0.989324
759	ENSOCUG00000007808	CAVIN3	429.495	-0.524458	0.539547	0.186261	0.34944	-0.456628	9.1845	8.05888	9.24327	7.18373	8.91707	8.29059	Caveolae associated protein 3
760	ENSOCUG00000015737	SMPD1	2455.88	-0.971836	0.446892	0.00898433	0.0415097	-1.38185	11.7881	11.5618	11.3651	11.1524	10.6691	9.90958
761	ENSOCUG00000016929	APBB1	217.931	-1.27454	0.349507	6.1866e-05	0.00086149	-3.06475	8.27511	8.04653	7.97215	7.12835	7.06372	7.22032	Amyloid beta precursor protein binding family B member 1
762	ENSOCUG00000016940	TRIM3	1457.76	-0.127618	0.400808	0.704202	0.822848	-0.0846806	10.4088	10.5468	10.6866	11.0366	9.72627	10.0716	Tripartite motif containing 3
763	ENSOCUG00000016950	ARFIP2	3871.81	-0.35006	0.280519	0.175738	0.335966	-0.473705	12.0386	11.9998	12.1304	11.7334	11.9459	11.5338	ADP ribosylation factor interacting protein 2
764	ENSOCUG00000016956	TIMM10B	1311.66	-0.195317	0.344266	0.520121	0.685519	-0.163981	10.4078	10.3568	10.5371	10.0865	10.6759	9.81254	Uncharacterized protein
765	ENSOCUG00000016970	DNHD1	4.66322	0.691701	1.17322	0.0416556	0.124209	0.905848	1.84938	1.95451	1.85446	2.14376	2.19438	2.37155	Dynein heavy chain domain 1
766	ENSOCUG00000027619	RRP8	978.915	0.252691	0.390793	0.447206	0.622835	0.205627	9.64093	9.861	9.82362	9.48183	10.6094	9.68997	Ribosomal RNA processing 8
767	ENSOCUG00000006593	ILK	3892.51	-0.661654	0.350466	0.0324177	0.104884	-0.979293	12.2085	12.0479	12.24	11.1906	11.9635	11.423	Integrin linked kinase
768	ENSOCUG00000006599	TAF10	1921.51	-0.354577	0.305156	0.198428	0.364521	-0.438277	11.1805	10.8786	11.0697	10.766	10.9395	10.4284	Transcription initiation factor TFIID subunit 10
769	ENSOCUG00000006604	TPP1	1754.12	-0.988307	0.334384	0.00106784	0.00819517	-2.08644	11.0598	11.2397	10.9663	10.3503	10.4544	9.89686	Tripeptidyl peptidase 1
770	ENSOCUG00000006606	DCHS1	58.3203	-0.344504	0.4416	0.334461	0.515263	-0.287971	6.19341	5.80295	5.88777	5.4555	5.73834	5.86793	Dachsous cadherin-related 1
771	ENSOCUG00000022999		71.1106	0.345099	0.404423	0.312065	0.494025	0.306251	6.02868	6.0256	5.93461	6.36722	6.38527	6.01002
772	ENSOCUG00000005726	MRPL17	3177.69	0.707452	0.582264	0.0975529	0.224612	0.648567	11.1428	10.9022	11.175	10.7218	12.8206	10.9082	Mitochondrial ribosomal protein L17
773	ENSOCUG00000027246		839.699	-0.170164	0.304173	0.536907	0.699811	-0.155019	9.75643	9.835	9.75705	9.75976	9.27216	9.78806	Uncharacterized protein
774	ENSOCUG00000034458		1.82307	0.120757	0.722833	0.57012	NA	NA	0.722469	0.723077	0.735341	0.671718	0.727907	0.973156
775	ENSOCUG00000037993		18.7138	-0.54532	0.757727	0.178076	0.339109	-0.469661	3.73796	4.01194	4.74425	3.98497	3.37496	3.85159
776	ENSOCUG00000016801		1279.14	-0.416158	0.59786	0.292188	0.472931	-0.325203	10.6452	10.5873	10.1448	10.7712	7.49757	9.37015	Uncharacterized protein
777	ENSOCUG00000029676	ZNF214	53.4081	0.802177	0.658733	0.073198	0.184536	0.733919	4.78361	5.02922	5.67848	5.26726	6.08727	6.18436	Zinc finger protein 214
778	ENSOCUG00000000460	NLRP14	2.25065	0.324231	0.838994	0.0655802	NA	NA	0.964683	0.964795	0.967077	1.13447	1.16579	1.22954	NLR family pyrin domain containing 14
779	ENSOCUG00000021095	RBMXL2	2.25417	0.275482	0.811528	0.0835227	NA	NA	0.83622	0.836342	0.838819	1.29917	0.952338	0.891273	Uncharacterized protein
780	ENSOCUG00000017504	SYT9	119.588	-1.80515	0.697043	0.0009888	0.00768344	-2.11444	7.22325	7.4002	7.05939	6.49541	5.08242	5.35563	Synaptotagmin 9
781	ENSOCUG00000014983	PPFIBP2	1004.78	0.0995009	0.314954	0.72979	0.840782	0.0753168	10.0103	9.97196	9.76568	10.2457	9.61857	10.0829	PPFIA binding protein 2
782	ENSOCUG00000015001	CYB5R2	47.2087	-0.114328	0.519707	0.756008	0.857044	-0.0669967	5.5186	5.9161	5.02569	4.90859	5.89259	5.24676	NADH-cytochrome b5 reductase (EC 1.6.2.2)
783	ENSOCUG00000021726		1.76607	0.0242423	0.712527	0.905385	NA	NA	0.673013	0.673093	0.883675	0.756842	0.773758	0.765434
784	ENSOCUG00000004225	EIF3F	13239.4	-0.467966	0.354439	0.133653	0.278321	-0.555454	13.9861	13.6691	13.9485	13.1848	13.873	13.0907	Eukaryotic translation initiation factor 3 subunit F (eIF3f) (Eukaryotic translation initiation factor 3 subunit 5) (eIF-3-epsilon) (eIF3 p47)
785	ENSOCUG00000017198	TUB	22.2381	-0.212714	0.560577	0.571584	0.728061	-0.137832	4.69559	4.429	4.38206	4.58015	3.90653	4.40248	Tubby-like protein
786	ENSOCUG00000002626	LMO1	5.97907	-0.639505	0.986268	0.0872475	0.208512	-0.680868	2.67323	2.50491	2.68754	2.36301	2.29878	2.18324	LIM domain only 1
787	ENSOCUG00000003826	STK33	4.01026	-0.143391	0.722985	0.524556	0.690054	-0.161117	1.67324	1.62091	2.16424	1.5616	1.56529	1.89992	Serine/threonine kinase 33
788	ENSOCUG00000020948		2.12352	-0.303841	0.827393	0.0712189	NA	NA	1.06066	1.0218	1.14235	0.885058	0.886622	0.885849
789	ENSOCUG00000005433	TRIM66	75.8309	-0.162083	0.441872	0.64699	0.785567	-0.104817	6.48534	6.39813	5.90301	6.46539	5.7473	6.09622	Tripartite motif containing 66
790	ENSOCUG00000005442	RPL27A	63691.6	-0.444828	0.411476	0.194433	0.359539	-0.444255	15.9967	15.6621	16.5742	15.2977	16.1785	15.3498	Uncharacterized protein
791	ENSOCUG00000018960		6.81353	0.617606	0.907006	0.11636	0.253183	0.596565	2.43302	2.43487	2.41276	2.54427	2.54789	3.08899
792	ENSOCUG00000019761	SNORA3B	12.6576	0.268223	0.6066	0.479144	0.650694	0.186623	3.40803	3.48695	3.67764	3.57912	3.59048	3.90947
793	ENSOCUG00000005447	ST5	1306.98	0.263185	0.370313	0.413606	0.592465	0.227337	10.184	10.351	10.0437	10.9716	10.0542	10.1078	Suppression of tumorigenicity 5
794	ENSOCUG00000027825	AKIP1	910.91	-0.00490501	0.291086	0.983028	0.9914	-0.00375099	9.85952	9.59047	10.0054	9.87543	9.9165	9.67044	A-kinase interacting protein 1
795	ENSOCUG00000003156	C11orf16	43.8147	4.12995	0.681107	1.15359e-10	9.6795e-09	8.01415	3.7893	3.7938	3.88045	5.53465	5.77531	5.73256	Chromosome 11 open reading frame 16
796	ENSOCUG00000003150	TMEM9B	2126.98	0.0315239	0.257212	0.897558	0.942669	0.0256409	11.0526	10.9433	11.1187	11.0376	11.0034	11.1554	TMEM9 domain family member B
797	ENSOCUG00000003161	NRIP3	22.4992	1.08612	0.924673	0.0377703	0.116676	0.93302	3.81684	3.62756	4.19751	4.89967	4.02254	4.70985	Nuclear receptor interacting protein 3
798	ENSOCUG00000003165	SCUBE2	33.2635	-1.07223	0.923616	0.0383285	0.117853	-0.928658	5.0342	4.01633	5.76327	4.45969	4.15096	4.26617	Signal peptide, CUB domain and EGF like domain containing 2
799	ENSOCUG00000016329	DENND5A	1621.58	1.112	0.376075	0.000900151	0.00717338	2.14428	9.86188	10.1438	10.1489	10.8563	10.6091	11.4066	DENN domain containing 5A
800	ENSOCUG00000005756	TMEM41B	523.38	0.37742	0.329142	0.201309	0.368249	0.433859	9.07148	8.67421	8.74186	9.23368	8.88101	9.3649	Transmembrane protein 41B
801	ENSOCUG00000007093	IPO7	9850.23	1.13537	0.359654	0.000477414	0.00434127	2.36238	12.7116	12.53	12.7049	13.3206	13.3581	14.0291	Uncharacterized protein
802	ENSOCUG00000019857		5.87387	0.292888	0.750078	0.312665	0.494464	0.305865	2.19795	2.19932	2.34002	2.08652	2.76147	2.53394
803	ENSOCUG00000005226	ZNF143	1019.06	0.765778	0.30256	0.00568202	0.0294816	1.53045	9.64358	9.45812	9.71862	10.0963	10.2004	10.4385	Zinc finger protein 143
804	ENSOCUG00000032535		96.0029	-0.56766	0.429197	0.109956	0.244166	-0.612314	7.07769	6.52939	6.6048	6.46161	6.11064	6.3085
805	ENSOCUG00000013074	WEE1	845.321	0.530443	0.384505	0.109349	0.243054	0.614297	9.42406	9.76706	8.95067	9.61568	10.2428	9.8244	Wee1-like protein kinase (EC 2.7.10.2)
806	ENSOCUG00000032277		9.29506	-0.136043	0.621219	0.695951	0.817269	-0.0876352	3.15213	3.28636	3.22851	3.32828	2.87729	3.11897
807	ENSOCUG00000008896	SWAP70	1058.44	0.156818	0.264498	0.527446	0.692195	0.159771	9.93865	10.0021	9.99018	10.2002	9.97584	10.1471	Switching B-cell complex subunit SWAP70
808	ENSOCUG00000008986	SBF2	1907.53	-0.0434658	0.377007	0.891041	0.939617	-0.0270492	10.8761	11.1581	10.6125	11.2092	10.1116	10.9902	SET binding factor 2
809	ENSOCUG00000009897	ADM	381.939	0.552185	0.497969	0.15336	0.3066	0.513428	8.56064	7.91942	8.00186	8.86793	7.66135	9.27742	Adrenomedullin
810	ENSOCUG00000034265		1.48191	0.142322	0.759099	0.251933	NA	NA	0.327941	0.328019	0.329584	0.647636	0.328634	0.429225
811	ENSOCUG00000002805	AMPD3	2536.26	-0.744289	0.438461	0.0403866	0.121563	-0.9152	11.6682	11.7718	11.2224	11.4296	10.3666	10.4698	AMP deaminase (EC 3.5.4.6)
812	ENSOCUG00000002807	RNF141	821.303	-0.109847	0.281423	0.670622	0.800699	-0.0965305	9.76409	9.5885	9.81694	9.74795	9.44879	9.67283	Ring finger protein 141
813	ENSOCUG00000009659	LYVE1	94.4695	-2.14613	0.701766	0.000186106	0.00207468	-2.68305	7.4202	5.7908	6.86336	5.02467	5.25675	5.64838	Lymphatic vessel endothelial hyaluronan receptor 1
814	ENSOCUG00000010773	MRVI1	29.8881	-0.576567	0.63542	0.167581	0.326383	-0.486272	4.68849	4.59558	5.48549	4.42665	4.75203	4.42079	Murine retrovirus integration site 1 homolog
815	ENSOCUG00000013302	CTR9	4542.85	0.154802	0.249785	0.517028	0.683188	0.16546	12.0096	12.074	12.1548	12.2	12.2624	12.173	CTR9 homolog, Paf1/RNA polymerase II complex component
816	ENSOCUG00000013326	EIF4G2	63276.8	1.50903	0.299224	8.52685e-08	3.34094e-06	5.47613	15.1297	15.1487	15.1439	16.3597	16.105	16.5748	Eukaryotic translation initiation factor 4 gamma 2
817	ENSOCUG00000023632	SNORD97	2.6442	0.250756	0.757173	0.305969	NA	NA	1.28442	1.18699	1.25082	1.52969	1.2429	1.37289
818	ENSOCUG00000027743		341.213	-1.29201	0.553466	0.00368521	0.0214421	-1.66873	8.66124	8.57593	9.01041	8.26741	6.88442	7.24894
819	ENSOCUG00000015212	GALNT18	2634.04	-0.553398	0.447517	0.127505	0.269295	-0.569772	11.5235	11.7054	11.4964	11.6775	10.3415	10.5209	Polypeptide N-acetylgalactosaminyltransferase (EC 2.4.1.-) (Protein-UDP acetylgalactosaminyltransferase)
820	ENSOCUG00000004832	USP47	5263.42	0.374545	0.312587	0.181349	0.343326	0.464294	12.1636	12.087	12.2518	12.7848	12.1238	12.5361	Ubiquitin specific peptidase 47
821	ENSOCUG00000004841	DKK3	34.9467	-1.03473	0.865707	0.0409596	0.12271	-0.911121	5.67457	4.43098	5.3218	4.34129	4.82599	4.02874	Dickkopf WNT signaling pathway inhibitor 3
822	ENSOCUG00000001299	MICAL2	5885.61	0.276563	0.300625	0.311861	0.49385	0.306405	12.3029	12.6501	12.1423	12.7652	12.6681	12.4533	Microtubule associated monooxygenase, calponin and LIM domain containing 2
823	ENSOCUG00000001302	MICALCL	1013.48	-0.383749	0.380463	0.239171	0.413474	-0.383552	10.0826	10.4595	9.77071	10.1742	9.34898	9.61348	MICAL C-terminal like
824	ENSOCUG00000013101	PARVA	3756.44	-0.238888	0.270053	0.339351	0.52045	-0.283621	11.9308	12.0574	11.9251	11.93	11.7366	11.5965	Parvin alpha
825	ENSOCUG00000007955	TEAD1	732.977	0.839199	0.334267	0.00529171	0.0278542	1.55511	9.04354	9.13683	9.08423	9.78143	9.45822	10.0691	TEA domain transcription factor 1
826	ENSOCUG00000026389	RASSF10	89.8693	-0.219449	0.452074	0.540284	0.702365	-0.153437	6.64972	6.90312	5.87136	6.09574	6.42645	6.48454	Ras association domain family member 10
827	ENSOCUG00000039545		1.7468	-0.177073	0.759971	0.262382	NA	NA	0.863681	0.792489	0.619814	0.660529	0.618875	0.618249
828	ENSOCUG00000039009		2.31364	0.205181	0.780288	0.123276	NA	NA	0.87015	0.870276	0.872817	0.86918	1.08748	1.30371
829	ENSOCUG00000005952	BTBD10	1018.18	0.644303	0.306665	0.0211066	0.0769114	1.11401	9.68297	9.67696	9.66371	10.0612	10.0607	10.4803	BTB domain containing 10
830	ENSOCUG00000005940	ARNTL	881.102	0.301222	0.324348	0.300908	0.482673	0.316347	9.27243	9.57815	9.94177	9.88971	9.80398	10.0077	Aryl hydrocarbon receptor nuclear translocator like
831	ENSOCUG00000005469	PTH	2.21492	0.0461284	0.696887	0.852624	NA	NA	1.19575	1.11448	1.02417	1.1819	1.12268	1.1142	Parathyroid hormone (PTH)
832	ENSOCUG00000004336	FAR1	3290.02	0.714732	0.319236	0.0131421	0.0546092	1.26273	11.3176	11.2049	11.4158	12.0429	11.5641	12.1299	Fatty acyl-CoA reductase (EC 1.2.1.84)
833	ENSOCUG00000011350	SPON1	191.36	-0.249228	0.495847	0.502177	0.669732	-0.174099	8.09412	6.72884	7.74496	6.72996	6.99545	7.96089	Spondin 1
834	ENSOCUG00000011362	RRAS2	2769.73	0.941302	0.280343	0.000311531	0.00310095	2.5085	11.0268	10.7787	11.0653	11.7209	11.7363	11.7635	RAS related 2
835	ENSOCUG00000000432	COPB1	10557.6	0.191157	0.29236	0.460343	0.635057	0.197187	13.394	13.2507	13.1486	13.5339	13.1292	13.6227	Coatomer subunit beta (Beta-coat protein)
836	ENSOCUG00000000439	PSMA1	7278.88	-0.0933447	0.324681	0.750662	0.853561	-0.0687652	12.972	12.5168	13.0409	12.6115	13.0989	12.5385	Proteasome endopeptidase complex (EC 3.4.25.1)
837	ENSOCUG00000035584		7.05336	-1.15079	1.39776	0.0331394	0.106505	-0.972632	3.02903	2.89509	2.56979	2.41464	2.43843	2.42676
838	ENSOCUG00000007719	PDE3B	382.383	-0.911845	0.491197	0.0212309	0.077241	-1.11215	9.00506	8.85996	8.73319	8.56596	7.2088	7.92576	Phosphodiesterase (EC 3.1.4.-)
839	ENSOCUG00000021933	CYP2R1	157.319	-0.74764	0.352701	0.0165573	0.0643691	-1.19132	7.53403	7.41028	7.63821	7.02444	6.82363	6.98332	Cytochrome P450 family 2 subfamily R member 1
840	ENSOCUG00000021599		44.7452	0.46588	0.648265	0.250329	0.426173	0.370414	4.84288	4.85058	5.31303	4.78167	6.2976	4.73503
841	ENSOCUG00000003076	CALCB	2.02316	0.266275	0.805803	0.0979242	NA	NA	0.745707	0.745813	0.747961	0.838768	1.12171	0.848273	Calcitonin related polypeptide beta
842	ENSOCUG00000003080	INSC	1.60346	-0.0341629	0.721543	0.842884	NA	NA	0.709581	0.629197	0.538899	0.536818	0.538014	0.710841	INSC, spindle orientation adaptor protein
843	ENSOCUG00000009923	PTPN5	4.11961	0.0603786	0.711809	0.780532	0.871949	0.0595091	2.05561	1.66905	1.67238	1.79315	1.67036	2.14143	Protein tyrosine phosphatase, non-receptor type 5
844	ENSOCUG00000004469	ZDHHC13	3150.2	1.83812	0.369768	9.56592e-08	3.71167e-06	5.43043	10.5008	10.4971	10.7336	12.4439	11.6288	11.9993	Palmitoyltransferase (EC 2.3.1.225)
845	ENSOCUG00000004485	E2F8	727.204	0.913876	0.45078	0.0151008	0.060214	1.2203	8.76149	9.44191	8.50483	9.33266	10.1331	9.81876	E2F transcription factor 8
846	ENSOCUG00000007597	NAV2	315.748	-0.809247	0.50956	0.0429272	0.126916	-0.896484	8.29341	8.7722	8.5937	8.42176	7.11386	7.41054	Neuron navigator 2
847	ENSOCUG00000000749	HTATIP2	2008.1	-0.423703	0.324845	0.145302	0.294892	-0.530336	11.2339	11.0055	11.1625	10.917	10.3167	10.9264	HIV-1 Tat interactive protein 2
848	ENSOCUG00000000750	PRMT3	985.26	1.46387	0.367454	1.27429e-05	0.000233076	3.6325	9.11556	9.01367	9.29792	9.88378	10.4235	10.6023	Protein arginine methyltransferase 3
849	ENSOCUG00000000761	NELL1	1.58052	-0.082493	0.737382	0.544849	NA	NA	0.384395	0.737642	0.386176	0.47831	0.385145	0.384456
850	ENSOCUG00000034392		54.6885	0.0524507	0.493998	0.890065	0.939077	0.027299	5.35123	5.20782	6.21841	5.43015	5.77096	5.96267
851	ENSOCUG00000034419		400.455	-1.62178	0.369231	1.76145e-06	4.4414e-05	-4.35248	9.06187	9.11449	8.95859	7.93679	7.93317	7.39044
852	ENSOCUG00000000222	ANO5	28.6948	-0.0813573	0.509573	0.823922	0.901089	-0.0452323	4.91183	4.75432	4.86621	5.09336	4.37809	4.7296	Anoctamin
853	ENSOCUG00000025100		276.744	0.639976	0.419149	0.0689585	0.177173	0.751602	7.75056	7.92748	7.56658	7.89874	8.80482	8.08992	Phosphoglycerate kinase (EC 2.7.2.3)
854	ENSOCUG00000036206		1.9536	-0.079987	0.716956	0.695811	NA	NA	1.05315	0.898645	0.808157	0.805622	0.906721	0.898366
855	ENSOCUG00000008345	FANCF	156.457	-0.917199	0.411375	0.0092803	0.0423266	-1.37339	7.56273	7.6747	7.42614	7.12773	6.7519	6.52387	Fanconi anemia complementation group F
856	ENSOCUG00000014464	GAS2	2.86899	0.103352	0.697904	0.690728	NA	NA	1.35056	1.48726	1.51672	1.51223	1.58425	1.44373	Growth arrest specific 2
857	ENSOCUG00000036117		65.7821	-0.578615	0.452226	0.114516	0.25088	-0.600533	6.19125	5.95037	6.42396	5.81352	5.59875	5.88127
858	ENSOCUG00000028087		2.60229	0.11058	0.71926	0.611466	NA	NA	1.31717	1.18116	1.13212	1.50848	1.23868	1.12942	Uncharacterized protein
859	ENSOCUG00000033310		270.497	-0.068076	0.487289	0.849312	0.916752	-0.0377479	8.29354	8.16137	7.61621	6.63708	8.67723	7.75748
860	ENSOCUG00000011624	FIBIN	47.8952	-3.77769	0.826093	2.63167e-07	8.6742e-06	-5.06177	6.27127	5.20959	5.60383	3.58977	4.17703	3.77403	Fin bud initiation factor homolog (zebrafish)
861	ENSOCUG00000006085	BBOX1	1.69749	-0.0213197	0.720465	0.901464	NA	NA	0.83646	0.574801	0.576525	0.74387	0.575478	0.625094	Gamma-butyrobetaine hydroxylase 1
862	ENSOCUG00000004054	CCDC34	734.223	-0.203892	0.316536	0.47374	0.646288	-0.189574	9.58395	9.27442	9.87378	9.26158	9.4503	9.5235	Coiled-coil domain containing 34
863	ENSOCUG00000004061	LGR4	9833.04	-0.30266	0.468074	0.405645	0.585272	-0.232642	13.2975	13.3873	13.4681	13.7525	11.7255	12.7686	Leucine rich repeat containing G protein-coupled receptor 4
864	ENSOCUG00000004075	LIN7C	1609.91	0.483747	0.355092	0.122073	0.261482	0.582558	10.2458	10.0357	10.7698	10.6324	10.7576	11.0808	Protein lin-7 homolog
865	ENSOCUG00000006731	BDNF	2.98789	0.405864	0.90254	0.0323826	0.104847	0.979443	1.28809	1.28822	1.29075	1.37224	1.633	1.60952	Brain-derived neurotrophic factor (BDNF)
866	ENSOCUG00000013950	KIF18A	396.886	0.684756	0.355751	0.0292695	0.0976219	1.01045	8.35051	8.34977	8.13441	8.45618	8.99949	9.05984	Kinesin-like protein
867	ENSOCUG00000014291	METTL15	305.208	-0.142715	0.310542	0.610663	0.758042	-0.120307	8.47509	8.27489	8.15728	8.11301	8.0664	8.3581	Methyltransferase like 15
868	ENSOCUG00000027628	ARL14EP	669.851	0.365881	0.317477	0.196697	0.362294	0.440939	9.05955	9.0092	9.48263	9.45302	9.43137	9.69162	ADP ribosylation factor like GTPase 14 effector protein
869	ENSOCUG00000004904	MPPED2	16.5105	-1.72603	1.97576	0.0128835	0.0538728	-1.26863	2.93298	3.34767	4.64617	3.02005	2.64113	2.93548	Metallophosphoesterase domain containing 2
870	ENSOCUG00000027642	DNAJC24	188.225	0.0552518	0.463581	0.882503	0.935027	0.0291759	7.06394	6.92878	8.06856	6.85524	7.98857	7.49193
871	ENSOCUG00000029612	IMMP1L	598.795	0.500684	0.279462	0.0528485	0.147415	0.831458	9.07857	8.88338	9.00382	9.43868	9.42593	9.36096	Mitochondrial inner membrane protease subunit (EC 3.4.21.-)
872	ENSOCUG00000001925	ELP4	655.759	0.484311	0.295662	0.0737622	0.18549	0.731679	9.19739	9.06247	9.11339	9.51029	9.71792	9.3477	Elongator acetyltransferase complex subunit 4
873	ENSOCUG00000011075	PAX6	26.1263	-0.66662	0.750609	0.12619	0.267472	-0.572721	4.90898	4.43669	5.04084	4.54368	3.70927	4.35016	Paired box protein Pax-6
874	ENSOCUG00000016268	RCN1	1854.6	0.0972796	0.298962	0.724759	0.837987	0.0767628	10.9668	10.461	10.9316	10.8511	11.0221	10.8021	Reticulocalbin 1
875	ENSOCUG00000029350		398.072	-1.00796	0.361929	0.00176091	0.0121075	-1.91695	9.16448	8.8087	8.82736	8.25334	7.79826	8.24305	Uncharacterized protein
876	ENSOCUG00000005882	WT1	57.7553	-0.782398	0.856478	0.0858721	0.206185	-0.685743	5.64437	4.58553	6.69651	4.72149	4.20335	5.62405	Wilms tumor 1
877	ENSOCUG00000032583		4.65079	-0.520339	0.922945	0.100036	0.228617	-0.640892	2.31378	1.95899	2.29148	1.949	1.86618	1.95868
878	ENSOCUG00000004483	EIF3M	10442.4	-0.131661	0.324655	0.667353	0.798447	-0.0977541	13.4115	12.9959	13.6924	13.0881	13.5202	13.192	Eukaryotic translation initiation factor 3 subunit M (eIF3m)
879	ENSOCUG00000004491	CCDC73	171.508	-0.0993794	0.410109	0.768357	0.864875	-0.0630468	7.55244	6.82638	7.76424	7.14658	7.66428	7.15299	Coiled-coil domain containing 73
880	ENSOCUG00000012440	PRRG4	339.474	0.0524245	0.409083	0.882325	0.935027	0.0291759	8.48709	8.26016	8.30813	8.99663	7.74235	8.10769	Proline rich and Gla domain 4
881	ENSOCUG00000015381	QSER1	1560.89	0.966436	0.312753	0.000746494	0.00623421	2.20522	10.0056	10.2169	10.1081	10.8269	10.7143	11.1661	Glutamine and serine rich 1
882	ENSOCUG00000015409	TCP11L1	254.995	0.386101	0.34337	0.205373	0.372951	0.428348	7.82559	7.93445	7.64032	8.34954	8.16754	7.83414	T-complex 11 like 1
883	ENSOCUG00000023635		10.4679	-0.147063	0.629585	0.669041	0.799707	-0.0970689	3.52415	3.09464	3.44194	3.28415	3.45477	2.95356	Uncharacterized protein
884	ENSOCUG00000015417	CSTF3	1784.85	0.742768	0.277339	0.00389401	0.0222957	1.65178	10.2755	10.4953	10.5266	11.0186	11.0368	11.1141	Cleavage stimulation factor subunit 3
885	ENSOCUG00000001215	HIPK3	1775.32	0.700995	0.373576	0.0316049	0.103151	0.986525	10.3222	10.5814	10.3095	11.1116	10.4706	11.3792	Homeodomain interacting protein kinase 3
886	ENSOCUG00000033520		335.045	0.193974	0.374785	0.551331	0.711111	0.148063	8.04946	8.50365	8.23067	8.12488	8.90001	8.18937
887	ENSOCUG00000026496		988.058	0.193008	0.347265	0.52915	0.693429	0.158998	9.82903	9.95758	9.72575	9.54099	10.4324	9.9329
888	ENSOCUG00000014601	CD59	927.345	-1.53062	0.496448	0.000312946	0.00311116	-2.50708	10.6873	10.2605	9.5744	8.81883	9.37584	8.44374	CD59 glycoprotein
889	ENSOCUG00000038151		517.518	-0.275219	0.283605	0.291513	0.472139	-0.32593	9.18246	9.10662	9.08089	8.99106	8.72384	8.93307
890	ENSOCUG00000014606		422.592	-0.325092	0.291193	0.222621	0.394373	-0.404093	8.98179	8.81914	8.72928	8.65709	8.4819	8.57242	Uncharacterized protein
891	ENSOCUG00000001532	LMO2	557.287	-0.42883	0.385857	0.193069	0.357945	-0.446184	8.96004	9.26097	9.56638	9.27443	8.42673	8.7789	LIM domain only 2
892	ENSOCUG00000039277		2.02179	-0.0429166	0.713489	0.829306	NA	NA	0.789826	0.789929	1.10884	0.835857	0.898308	0.889352
893	ENSOCUG00000024887	CAPRIN1	11132.5	0.256995	0.251279	0.282524	0.461991	0.335366	13.3336	13.2945	13.3499	13.4628	13.6456	13.5179	Cell cycle associated protein 1
894	ENSOCUG00000001398	NAT10	2900.57	1.5305	0.479066	0.000233401	0.00248577	2.60454	10.4952	10.8048	10.4412	11.0983	12.5001	11.7257	RNA cytidine acetyltransferase (EC 2.3.1.-) (18S rRNA cytosine acetyltransferase) (N-acetyltransferase 10)
895	ENSOCUG00000001405	ABTB2	703.443	3.98432	0.558449	6.11817e-14	1.02953e-11	10.9874	6.84509	6.99901	6.74478	9.71437	8.72656	10.6039	Ankyrin repeat and BTB domain containing 2
896	ENSOCUG00000014198	CAT	6659.87	-1.11132	0.431014	0.00245082	0.0157375	-1.80306	13.134	13.053	12.9649	12.6041	11.7305	11.5191	Catalase (EC 1.11.1.6)
897	ENSOCUG00000014207	ELF5	43.5922	-0.191801	0.567745	0.606188	0.755097	-0.121997	5.07806	4.99592	5.95387	5.66821	4.39063	5.20568	E74 like ETS transcription factor 5
898	ENSOCUG00000010261	EHF	9743.28	0.184352	0.327157	0.533292	0.696846	0.156863	13.0222	12.9581	13.4217	13.6501	13.2219	13.0061	ETS homologous factor
899	ENSOCUG00000021141	APIP	699.456	0.143968	0.37453	0.657328	0.792103	0.101218	9.45125	9.04267	9.53371	9.08768	9.97854	9.2248	Methylthioribulose-1-phosphate dehydratase (MTRu-1-P dehydratase) (EC 4.2.1.109) (APAF1-interacting protein)
900	ENSOCUG00000008004	PDHX	640.857	0.59561	0.291705	0.0260364	0.0898081	1.04668	9.00979	9.08736	9.01272	9.3432	9.63823	9.60545	Dihydrolipoamide acetyltransferase component of pyruvate dehydrogenase complex (EC 2.3.1.-)
901	ENSOCUG00000000715	CD44	1339.14	2.23836	0.665659	6.56973e-05	0.000905377	3.04317	8.04509	7.95423	9.74534	10.9355	10.3566	11.0891	CD44 molecule (Indian blood group)
902	ENSOCUG00000000718	SLC1A2	13.6349	-0.40304	0.641382	0.305355	0.48741	-0.312105	4.00861	3.80535	3.67259	3.70499	3.62491	3.40828	Amino acid transporter
903	ENSOCUG00000000721	PAMR1	58.4408	-1.2967	0.760092	0.0131031	0.0545342	-1.26333	6.31845	5.34612	6.35928	5.00182	5.52988	4.53688	Peptidase domain containing associated with muscle regeneration 1
904	ENSOCUG00000031421		2.88781	-0.165176	0.729499	0.46733	NA	NA	1.48936	1.4068	1.61515	1.51128	1.31437	1.31332
905	ENSOCUG00000026770	FJX1	23.3394	-0.168358	0.523618	0.651305	0.787844	-0.10356	4.74029	4.58586	4.38198	4.19625	4.49257	4.62705
906	ENSOCUG00000003818	TRIM44	2816.73	-0.122096	0.308282	0.659572	0.793731	-0.100327	11.361	11.3279	11.784	11.5349	11.1172	11.492	Tripartite motif containing 44
907	ENSOCUG00000026068	LDLRAD3	2252.33	-1.4979	0.402777	3.41658e-05	0.000529893	-3.27581	11.6557	11.6571	11.2859	10.5412	9.69766	10.4586	Low density lipoprotein receptor class A domain containing 3
908	ENSOCUG00000015674	COMMD9	2799.16	-0.780129	0.378921	0.0182011	0.069014	-1.16106	11.5832	11.6643	11.9019	11.3849	11.0311	10.4763	COMM domain containing 9
909	ENSOCUG00000012007	PRR5L	325.438	-0.792341	1.35595	0.02526	0.0877516	-1.05674	8.59053	8.96843	8.48827	7.29779	4.48302	4.83649	Proline rich 5 like
910	ENSOCUG00000012011	TRAF6	1257.09	0.638871	0.33564	0.0328466	0.10584	0.975352	9.87743	10.105	9.89731	10.7388	10.1039	10.6446	TNF receptor associated factor 6
911	ENSOCUG00000006998	C11orf74	72.211	-0.557117	0.598011	0.175025	0.335165	-0.474742	6.77183	6.04679	5.95376	5.40979	6.34443	5.09131	Chromosome 11 open reading frame 74
912	ENSOCUG00000038153		9.64688	-0.655517	0.855656	0.119189	0.257258	-0.589631	3.33018	2.94678	3.55456	2.88007	3.01424	2.90044
913	ENSOCUG00000028011		15.4046	-0.406313	0.62689	0.30428	0.486374	-0.31303	4.2444	3.86757	3.90082	3.92792	3.61865	3.66729
914	ENSOCUG00000028119		6.06986	-0.148259	0.655664	0.647836	0.786177	-0.10448	2.56774	2.35946	2.78638	2.43212	2.51165	2.53179	Uncharacterized protein
915	ENSOCUG00000021849		314.067	-0.355541	0.410542	0.29872	0.480179	-0.318597	8.23341	8.00091	8.87287	7.76025	8.45263	7.91303
916	ENSOCUG00000034334	API5	3713.53	0.596658	0.273664	0.018831	0.0705762	1.15134	11.6785	11.4255	11.5883	12.0124	12.0182	12.187
917	ENSOCUG00000014674	TTC17	2369.08	-0.0965854	0.323352	0.737111	0.845481	-0.0728963	11.2132	11.4328	11.0692	11.3954	10.7066	11.2583	Tetratricopeptide repeat domain 17
918	ENSOCUG00000016351	HSD17B12	3205.62	0.694969	0.265001	0.00496617	0.0265427	1.57605	11.3	11.2896	11.3376	12.0028	11.7958	11.861	Hydroxysteroid 17-beta dehydrogenase 12
919	ENSOCUG00000016359	ALKBH3	718.411	-0.213347	0.38589	0.51487	0.681671	-0.166425	9.42553	9.07876	10.0169	9.35312	9.66511	8.93853	AlkB homolog 3, alpha-ketoglutaratedependent dioxygenase
920	ENSOCUG00000021313	C11orf96	10.1683	-0.671735	0.925473	0.101814	0.231654	-0.635161	3.54884	2.89832	3.51195	2.78055	2.80784	3.11184	Uncharacterized protein
921	ENSOCUG00000007361	EXT2	7292.23	-0.780232	0.322159	0.00719201	0.0352817	-1.45245	13.1128	13.3136	12.8393	12.5502	12.5324	12.1527	Exostosin glycosyltransferase 2
922	ENSOCUG00000035173		188.966	-1.61874	0.398165	7.4844e-06	0.000150173	-3.82341	7.93316	8.03202	7.83316	7.01349	6.58389	6.53799
923	ENSOCUG00000000861	CD82	4121.45	-1.70935	0.489592	6.27993e-05	0.000871954	-3.05951	12.5983	12.5227	12.1611	11.5976	10.5381	10.392	Tetraspanin
924	ENSOCUG00000023681	TSPAN18	169.548	-0.0104156	0.389055	0.971867	0.985303	-0.00643019	7.31947	7.19209	7.62739	6.87036	7.7078	7.41887	Tetraspanin
925	ENSOCUG00000001307	TP53I11	1988.33	-0.0167757	0.302956	0.948587	0.972246	-0.0122239	10.8594	11.1454	10.8531	10.6598	11.1988	10.9137	Tumor protein p53 inducible protein 11
926	ENSOCUG00000037356		69.6384	-0.0474363	0.442907	0.891067	0.939617	-0.0270492	6.22014	6.19876	5.90799	5.53501	6.39922	6.11852
927	ENSOCUG00000027797	PRDM11	295.357	0.120598	0.36903	0.708204	0.825611	0.0832243	8.00835	8.37149	7.98221	8.41371	7.70348	8.47879	Uncharacterized protein
928	ENSOCUG00000039163		16.0349	-0.291731	0.626418	0.436532	0.613431	-0.212234	3.94619	4.21987	3.96216	3.95439	3.39369	3.97804
929	ENSOCUG00000005321	SYT13	3.19975	-0.273509	0.814175	0.0535528	0.148732	-0.827594	1.80598	1.52524	1.22762	1.22238	1.2254	1.22391	Synaptotagmin 13
930	ENSOCUG00000006596	CHST1	5.74195	-0.148996	0.693054	0.596428	0.747453	-0.126416	2.31437	2.31636	2.66977	2.21923	2.56263	2.13493	Sulfotransferase (EC 2.8.2.-)
931	ENSOCUG00000015335	SLC35C1	3140.55	0.0880472	0.324404	0.760243	0.859906	0.065549	11.7187	11.7333	11.1624	11.6811	11.8648	11.35	Solute carrier family 35 member C1
932	ENSOCUG00000025433	CRY2	1707.79	0.356504	0.420948	0.309265	0.49115	0.308786	10.5998	10.6665	10.2092	10.8744	9.96425	11.3934	Cryptochrome circadian regulator 2
933	ENSOCUG00000023020	MAPK8IP1	252.625	-1.29201	0.389097	0.000198523	0.00217369	-2.6628	8.17188	8.43109	8.36151	7.59593	7.00657	7.26152	Mitogen-activated protein kinase 8 interacting protein 1
934	ENSOCUG00000001670	PEX16	1207.86	-0.321574	0.315016	0.259416	0.43584	-0.360673	10.481	10.4771	10.1021	10.1421	9.77758	10.2582	Peroxisomal membrane protein PEX16
935	ENSOCUG00000001671	LARGE2	1136.3	0.554927	0.427843	0.119474	0.257616	0.589027	9.95896	9.99796	9.39055	9.77002	10.9062	10.1052	LARGE xylosyl- and glucuronyltransferase 2
936	ENSOCUG00000001675	PHF21A	273.036	-0.921413	0.401925	0.0078945	0.0378415	-1.42203	8.38	8.31892	8.43424	7.9625	7.17131	7.55455	PHD finger protein 21A
937	ENSOCUG00000004418	CREB3L1	4228.91	-1.26778	0.311917	1.13553e-05	0.000211815	-3.67404	12.3706	12.6284	12.2217	11.5478	11.3237	11.233	cAMP responsive element binding protein 3 like 1
938	ENSOCUG00000024752	DGKZ	1637.35	0.527412	0.37341	0.102809	0.233253	0.632174	10.3529	10.7101	9.97434	10.6127	11.235	10.6877	Uncharacterized protein
939	ENSOCUG00000021064		43.4479	1.943	0.764665	0.00103311	0.00796299	2.09892	4.72766	4.3108	4.42265	6.21479	5.20105	5.25786
940	ENSOCUG00000016117	AMBRA1	2954.49	0.448282	0.303559	0.103948	0.235104	0.628739	11.2509	11.5746	11.0191	11.6972	11.6405	11.7657	Autophagy and beclin 1 regulator 1
941	ENSOCUG00000016137	HARBI1	321.953	0.0373647	0.393607	0.911117	0.950912	0.0218598	8.11683	8.53135	8.18445	8.40872	7.6115	8.70958	Harbinger transposase derived 1
942	ENSOCUG00000016144	ATG13	1372.18	-0.288059	0.363692	0.36135	0.54341	-0.264872	10.5485	10.7212	10.3143	10.4134	9.62966	10.5415	Autophagy-related protein 13
943	ENSOCUG00000016160	ARHGAP1	4104.88	-0.359204	0.275307	0.157614	0.313113	-0.504299	12.191	12.1926	12.0453	11.855	11.9806	11.6298	Rho GTPase activating protein 1
944	ENSOCUG00000010953	ZNF408	1171.1	0.452695	0.349902	0.14195	0.29007	0.537497	9.99095	9.96732	9.8954	9.85702	10.7264	10.3664	Zinc finger protein 408
945	ENSOCUG00000016180	F2	168.889	1.02407	0.795705	0.0400217	0.120988	0.917256	7.27451	5.07861	6.28885	7.18421	7.14092	8.27865	Prothrombin (EC 3.4.21.5) (Coagulation factor II)
946	ENSOCUG00000016200	CKAP5	6847.82	0.536283	0.345081	0.0784331	0.193463	0.713403	12.3498	12.7884	12.1261	12.6362	13.1159	13.0342	Cytoskeleton associated protein 5
947	ENSOCUG00000023823	SNORD67	3.59756	0.250899	0.762831	0.287	0.46724	0.33046	1.61042	1.61163	1.51035	1.80112	1.99886	1.50646
948	ENSOCUG00000002052	LRP4	407.184	-1.18682	0.420219	0.00115955	0.0087416	-2.05841	8.97896	9.34277	8.59224	8.3407	7.7928	7.84959	LDL receptor related protein 4
949	ENSOCUG00000002066	C11orf49	283.843	-2.02742	0.436701	3.81638e-07	1.20096e-05	-4.92047	8.80804	8.47501	8.39036	7.3713	6.98652	6.59165	Chromosome 11 open reading frame 49
950	ENSOCUG00000002073	ARFGAP2	5360.76	0.115176	0.277989	0.658937	0.793026	0.100712	12.3088	12.4488	12.2334	12.3348	12.6537	12.282	ADP ribosylation factor GTPase activating protein 2
951	ENSOCUG00000027715	PACSIN3	496.422	-0.864231	0.314942	0.00255229	0.0162102	-1.79021	9.30045	9.28436	9.10951	8.47916	8.70867	8.36649	Protein kinase C and casein kinase substrate in neurons 3
952	ENSOCUG00000002076	DDB2	474.338	-1.12776	0.320723	0.000125798	0.00153982	-2.81253	9.10136	9.37996	9.16539	8.44338	8.33797	8.16201	Damage specific DNA binding protein 2
953	ENSOCUG00000013342	ACP2	2498.53	-1.48836	0.449138	0.000147343	0.00172054	-2.76433	11.8684	11.6608	11.5281	10.5341	10.7926	9.62366	Acid phosphatase 2, lysosomal
954	ENSOCUG00000002095	NR1H3	563.473	-0.700759	0.45144	0.057547	0.156195	-0.806334	9.38884	9.2129	9.53821	8.84529	9.11395	7.84335	Nuclear receptor subfamily 1 group H member 3
955	ENSOCUG00000002099	MADD	2563.23	-0.00279918	0.313017	0.994062	0.996618	-0.00147118	11.1485	11.6475	11.0746	11.2597	11.5044	11.1597	MAP kinase activating death domain
956	ENSOCUG00000002112	MYBPC3	4.47999	0.0174254	0.678401	0.952545	0.97449	0.0112224	1.96663	2.05796	2.19199	1.86472	2.07383	2.2806	Myosin binding protein C, cardiac
957	ENSOCUG00000005557	SLC39A13	790.955	-0.772418	0.386441	0.0207602	0.0760051	-1.11916	10.0799	10.0886	9.3849	9.42772	9.243	8.88014	Solute carrier family 39 member 13
958	ENSOCUG00000026980	PSMC3	12618.3	0.265767	0.346374	0.379504	0.561529	0.250628	13.5036	13.3354	13.5718	13.4867	14.1939	13.3327	Proteasome 26S subunit, ATPase 3
959	ENSOCUG00000001311	CELF1	1259.85	0.928463	0.348941	0.00290482	0.0178919	1.74734	9.76438	10.0539	9.55409	10.3134	10.841	10.5952	CUGBP Elav-like family member 1
960	ENSOCUG00000021229	PTPMT1	1076.88	-0.0806007	0.261839	0.740237	0.847667	-0.0717747	10.1579	10.0129	10.1431	10.0794	9.94504	10.0795	Uncharacterized protein
961	ENSOCUG00000006353	KBTBD4	1052.79	0.181554	0.344289	0.551105	0.711111	0.148063	9.98118	10.0903	9.71546	9.9219	10.521	9.74984	Kelch repeat and BTB domain containing 4
962	ENSOCUG00000006359	NDUFS3	8558.37	-0.211744	0.352493	0.495232	0.663436	-0.178201	13.2044	13.0396	13.1977	12.4858	13.4252	12.7004	NADH:ubiquinone oxidoreductase core subunit S3
963	ENSOCUG00000006361	FAM180B	6.71049	-1.62934	1.88598	0.0173278	0.0666531	-1.17618	3.00506	2.69632	2.46124	2.30266	2.26764	2.25992	Family with sequence similarity 180 member B
964	ENSOCUG00000006365	C1QTNF4	2.42537	-0.119937	0.743619	0.409114	NA	NA	1.38458	0.832546	0.83535	0.831333	0.955663	0.832508
965	ENSOCUG00000006368	MTCH2	11288.2	-0.121439	0.264314	0.613835	0.760483	-0.118911	13.514	13.3958	13.6222	13.4663	13.4909	13.2419	Mitochondrial carrier 2
966	ENSOCUG00000017524	AGBL2	47.3392	-0.196371	0.489883	0.594013	0.74536	-0.127634	5.25406	5.85734	5.62887	5.06369	5.79765	5.29965	ATP/GTP binding protein like 2
967	ENSOCUG00000017534	FNBP4	1727.95	0.391822	0.337781	0.193471	0.358376	0.445662	10.2573	10.3995	10.8917	10.8437	10.6982	11.1421	Formin binding protein 4
968	ENSOCUG00000017545	NUP160	2825.43	1.30002	0.430801	0.000554351	0.00491779	2.30823	10.6616	11.1211	10.1894	11.395	12.0868	11.9414	Nucleoporin 160
969	ENSOCUG00000001933	PTPRJ	1721.58	-0.183734	0.371726	0.564759	0.721798	-0.141585	10.2373	10.958	11.104	11.0123	10.3835	10.3985	Protein tyrosine phosphatase, receptor type J
970	ENSOCUG00000022290		128.139	-0.0286693	0.414133	0.930851	0.962358	-0.0166634	7.26612	7.12504	6.41486	6.86235	7.2558	6.70609	Uncharacterized protein
971	ENSOCUG00000026275		315.638	-0.0434	0.731518	0.730722	0.841109	-0.0751475	8.79462	8.47197	3.73912	8.41484	3.66985	3.61993	Uncharacterized protein
972	ENSOCUG00000033184		71.7537	-0.0178049	0.728238	0.883327	0.935487	-0.028962	6.44242	5.9812	3.3231	6.56544	3.27948	3.24851
973	ENSOCUG00000023413		1.54423	-0.0415704	0.722583	0.808707	NA	NA	0.583009	0.66583	0.493931	0.650674	0.493078	0.492509
974	ENSOCUG00000027838		30.6795	0.42879	0.705435	0.268015	0.445512	0.35114	4.76069	4.50816	3.69749	4.61083	5.59464	4.02432	Uncharacterized protein
975	ENSOCUG00000003078	APLNR	7.78053	-0.100413	0.608614	0.774046	0.868422	-0.0612693	2.94772	3.01902	2.97498	2.98566	2.93886	2.83732	Apelin receptor
976	ENSOCUG00000024188	TNKS1BP1	11469.5	0.731294	0.299959	0.00779672	0.0374782	1.42622	13.0803	13.3505	12.8655	13.6563	13.7755	13.7916	Tankyrase 1 binding protein 1
977	ENSOCUG00000029504	SSRP1	14533.6	0.367459	0.348503	0.234458	0.408192	0.389135	13.495	13.7268	13.6483	13.5519	14.4221	13.7695	FACT complex subunit SSRP1
978	ENSOCUG00000003082	P2RX3	32.3178	-0.281955	0.496553	0.451001	0.626069	-0.203378	5.21752	5.21059	4.78204	4.75206	5.00213	4.87858	p2X purinoceptor
979	ENSOCUG00000012561	SLC43A3	6368.6	0.000850809	0.346199	0.998326	0.999076	0.000401436	12.5598	12.7846	12.5162	12.5072	13.0652	12.1049	Uncharacterized protein
980	ENSOCUG00000025809	RTN4RL2	4.59315	0.473799	0.932108	0.0664645	0.172708	0.762687	1.80416	1.69082	1.69606	1.74279	2.06334	2.39893	Reticulon 4 receptor like 2
981	ENSOCUG00000026004	SLC43A1	95.9885	-0.10455	0.406626	0.756094	0.857044	-0.0669967	6.80064	6.26318	6.70819	6.61496	6.71184	6.15861	Solute carrier family 43 member 1
982	ENSOCUG00000001338	TIMM10	1477.79	0.447829	0.40407	0.191501	0.356093	0.448437	10.1633	10.0356	10.5405	10.2448	11.2412	10.3342	Translocase of inner mitochondrial membrane 10
983	ENSOCUG00000027228	SMTNL1	10.5362	-1.66401	1.41548	0.0139693	0.0570478	-1.24376	3.11287	3.11727	3.80536	2.73017	2.87478	2.74492	Smoothelin like 1
984	ENSOCUG00000021867	UBE2L6	1335.43	-0.0480411	0.364075	0.879802	0.93365	-0.0298157	10.4078	10.2184	10.5315	10.3071	10.7812	9.70582	Ubiquitin conjugating enzyme E2 L6
985	ENSOCUG00000026479	SERPING1	541.76	-0.292585	0.543414	0.442364	0.61815	-0.208906	8.80139	7.45718	10.0088	7.93137	9.01264	9.03711	Plasma protease C1 inhibitor
986	ENSOCUG00000000191	YPEL4	7.73397	-0.352652	0.729502	0.304715	0.486825	-0.312627	2.99478	3.19396	2.53186	2.64276	2.63043	2.78913	Protein yippee-like
987	ENSOCUG00000007045	CLP1	1120.4	0.178097	0.335863	0.553227	0.712068	0.147479	10.0341	10.1798	9.86608	9.8422	10.5902	10.0383	Polyribonucleotide 5'-hydroxyl-kinase Clp1 (EC 2.7.1.78) (Polyadenylation factor Clp1) (Polynucleotide kinase Clp1) (Pre-mRNA cleavage complex II protein Clp1)
988	ENSOCUG00000007047	ZDHHC5	7201.03	0.468795	0.298677	0.0845911	0.204055	0.690252	12.5056	12.837	12.3386	13.0709	12.8724	13.0318	Uncharacterized protein
989	ENSOCUG00000007054	MED19	826.601	-0.0562127	0.298598	0.834762	0.908831	-0.0415169	9.71574	9.60725	9.80625	9.49621	9.92888	9.50489	Mediator of RNA polymerase II transcription subunit 19 (Mediator complex subunit 19)
990	ENSOCUG00000039275	TMX2	5819.47	-0.726901	0.320663	0.0119568	0.0509984	-1.29244	12.6851	12.7039	12.8929	12.2378	12.3197	11.7592
991	ENSOCUG00000032203	SELENOH	3574.64	0.162862	0.38824	0.627704	0.770461	0.11325	11.7508	11.7463	11.5856	11.0979	12.4228	11.7026
992	ENSOCUG00000029627	BTBD18	3.51423	-0.0191769	0.685909	0.938901	0.966531	-0.0147841	1.67179	1.67294	1.89237	1.57238	1.7766	1.8404	BTB domain containing 18
993	ENSOCUG00000014213	CTNND1	13981.7	0.0752008	0.29515	0.775295	0.869141	0.0609098	13.6529	13.9111	13.6065	14.0723	13.6718	13.6059	Catenin delta 1
994	ENSOCUG00000035900		40.565	-1.30208	0.902869	0.0189132	0.0707656	-1.15018	5.58955	5.4168	5.62341	5.08043	3.91334	4.39853
995	ENSOCUG00000005377	LPXN	47.8392	0.413034	0.510293	0.28383	0.463605	0.333851	5.47366	5.17952	5.37564	5.19096	6.05558	5.65941	Leupaxin
996	ENSOCUG00000005385	ZFP91	4760.37	0.104729	0.278159	0.688343	0.812752	0.0900422	12.0006	12.0704	12.3929	12.2316	12.1829	12.3568	Uncharacterized protein
997	ENSOCUG00000039314		141.643	0.0978301	0.337869	0.747148	0.851905	0.0696089	7.01171	7.01543	7.25952	7.07729	7.12245	7.32911
998	ENSOCUG00000005392	CNTF	43.6228	0.976758	0.589147	0.0273471	0.093035	1.03135	4.80284	5.17382	4.97116	5.29737	5.67099	5.90513	Ciliary neurotrophic factor
999	ENSOCUG00000035013		1.7809	-0.128593	0.741774	0.428517	NA	NA	0.580691	0.929217	0.64599	0.673055	0.581523	0.580758
1000	ENSOCUG00000033714	GLYAT	5.42374	-1.04448	1.69134	0.0283564	0.0954931	-1.02003	2.50939	2.57452	2.25624	2.10719	2.01377	2.0666
1001	ENSOCUG00000015042	FAM111A	1936.62	1.14475	0.371271	0.000567057	0.00499229	2.3017	10.2671	10.3393	10.2852	10.7752	11.6487	11.2232	Family with sequence similarity 111 member A
1002	ENSOCUG00000015049	DTX4	3949.35	-0.248408	0.33056	0.403665	0.583242	-0.234151	11.9566	12.1739	12.0042	11.7062	12.1961	11.409	Deltex E3 ubiquitin ligase 4
1003	ENSOCUG00000015057	MPEG1	738.962	3.89992	0.791989	4.61499e-08	1.96211e-06	5.70728	7.43431	5.62626	6.70477	8.13663	10.6374	9.91712	Macrophage expressed 1
1004	ENSOCUG00000022710		1089.91	-0.0602372	0.428427	0.861797	0.924485	-0.0341	9.67068	9.38248	10.7497	9.73582	10.4371	9.74642	60S ribosomal protein L6
1005	ENSOCUG00000002148	OSBP	6972.24	-0.353046	0.310269	0.207561	0.375687	-0.425174	12.9239	13.0905	12.6777	12.8516	12.3417	12.5108	Oxysterol-binding protein
1006	ENSOCUG00000002156	PATL1	1952.02	1.42617	0.428813	0.000167553	0.00191048	2.71886	10.1026	10.219	10.0163	10.9905	10.8294	11.8756	PAT1 homolog 1, processing body mRNA decay factor
1007	ENSOCUG00000013382	STX3	1106.06	-0.0346284	0.277314	0.890329	0.93921	-0.0272371	10.0481	10.1628	10.1605	10.2687	9.90282	10.081	Syntaxin 3
1008	ENSOCUG00000013390	MRPL16	2905.8	-0.252924	0.389753	0.445935	0.621564	-0.206514	11.6835	11.471	11.6566	10.9545	11.9373	10.8052	Mitochondrial ribosomal protein L16
1009	ENSOCUG00000022148		24.784	-0.0710469	0.602244	0.836997	0.91022	-0.0408535	3.78579	4.04644	5.1147	4.34987	4.77926	3.88228
1010	ENSOCUG00000015780	TCN1	95.526	0.298253	0.824126	0.0576379	0.156323	0.805976	3.43494	3.4393	4.94183	5.38372	6.90696	7.32951	Transcobalamin 1
1011	ENSOCUG00000002420	MS4A3	21.3634	5.22252	1.36077	1.37005e-05	0.000246639	3.60794	2.91933	2.92073	3.13715	3.99728	4.22935	4.92906	Membrane spanning 4-domains A3
1012	ENSOCUG00000009077	MS4A2	8.06227	0.58913	0.928439	0.107452	0.240376	0.619108	2.6304	2.41514	2.67968	2.69662	2.83443	3.34653	Membrane spanning 4-domains A2
1013	ENSOCUG00000009084	MS4A6A	309.746	3.2064	0.508638	2.01712e-11	2.08037e-09	8.68186	6.41788	5.61125	6.76894	8.60084	8.74725	8.81912	Uncharacterized protein
1014	ENSOCUG00000010079	MS4A4A	298.724	2.76532	0.760545	1.80673e-05	0.000311569	3.50645	6.62596	4.9896	6.88191	7.8196	8.95196	8.83171	Uncharacterized protein
1015	ENSOCUG00000007947	MS4A12	9.06825	-0.0323056	0.659869	0.91134	0.951082	-0.0217819	3.24038	2.81196	3.05213	3.41473	2.60513	2.81131	Membrane spanning 4-domains A12
1016	ENSOCUG00000022558		1.73768	0.0167135	0.712112	0.935811	NA	NA	0.713593	0.841139	0.668587	0.825826	0.766822	0.666968
1017	ENSOCUG00000000079	MS4A8	27.2158	-2.36881	0.805237	0.000248181	0.00260843	-2.58362	4.79555	5.21691	4.79636	4.03267	3.90343	3.65214	Membrane spanning 4-domains A8
1018	ENSOCUG00000035683		30.0076	0.730873	0.655505	0.0976665	0.224791	0.648221	4.75492	4.56314	4.19517	4.77962	4.92881	5.36198
1019	ENSOCUG00000036455		4.13516	0.0816315	0.702055	0.7405	0.84772	0.0717473	2.13126	1.71199	1.71627	1.88967	1.82518	2.13397
1020	ENSOCUG00000026537	MS4A18	68.4549	0.122966	0.757153	0.0151728	0.0603816	1.2191	2.15898	2.16312	2.24022	2.12569	6.39851	4.28351	Uncharacterized protein
1021	ENSOCUG00000015310	MS4A10	6.32952	-5.40766	3.31906	0.00140422	0.0101208	-1.99479	2.81135	2.67819	2.13889	1.9816	1.98789	1.9848
1022	ENSOCUG00000026432	CCDC86	908.11	1.57007	0.535916	0.000509387	0.00458328	2.33882	8.82334	8.94533	8.82402	9.32089	10.9422	9.81819	Coiled-coil domain containing 86
1023	ENSOCUG00000025455	PTGDR2	1.92127	0.000730824	0.724255	0.998972	NA	NA	0.959494	0.713091	0.714748	0.712381	0.713741	0.961187	CRTH2 protein (Prostaglandin D2 receptor 2)
1024	ENSOCUG00000015689	PRPF19	8139.62	0.54877	0.416053	0.117625	0.254893	0.593642	12.6726	12.6535	12.6558	12.5468	13.8146	12.8588	Pre-mRNA processing factor 19
1025	ENSOCUG00000015708	TMEM109	1721.34	0.106298	0.365498	0.741992	0.848336	0.0714322	10.6895	10.806	10.5313	10.254	11.2973	10.5511	Transmembrane protein 109
1026	ENSOCUG00000015713	TMEM132A	270.783	0.145824	0.343295	0.634589	0.775783	0.11026	7.84378	8.33253	7.75237	8.2835	8.10949	7.99849	Transmembrane protein 132A
1027	ENSOCUG00000015723	SLC15A3	252.145	2.44532	0.614211	5.5385e-06	0.00011604	3.93539	6.43698	5.63996	7.02465	7.98791	8.86565	8.12638	Solute carrier family 15 member 3
1028	ENSOCUG00000012464	CD6	3.85661	-0.304275	0.766691	0.270093	0.448034	-0.348689	2.12133	1.74333	1.87471	1.73279	1.80316	1.64043	CD6 molecule
1029	ENSOCUG00000011143	FOSL1	910.34	6.49601	0.72095	1.08081e-20	5.95786e-18	17.2249	5.45195	5.19007	5.49459	7.81393	10.2773	10.8134	FOS like 1, AP-1 transcription factor subunit
1030	ENSOCUG00000020976	DRAP1	4569.11	-0.0497508	0.331261	0.858671	0.92268	-0.0349489	12.2025	12.1518	12.168	11.696	12.546	11.9632	DR1 associated protein 1
1031	ENSOCUG00000010947	C11orf68	362.228	-0.493149	0.389259	0.137309	0.283478	-0.54748	8.98295	8.74832	8.18103	7.88427	8.35572	8.38472	Chromosome 11 open reading frame 68
1032	ENSOCUG00000039650		1733.13	-2.83454	0.2985	1.83483e-22	1.33326e-19	-18.8751	11.349	11.1084	11.3338	9.22122	8.95822	9.04298
1033	ENSOCUG00000022025		231.688	-0.0680922	0.363984	0.827364	0.903555	-0.0440453	8.01524	8.00545	7.54695	7.39352	8.00137	7.94937	Uncharacterized protein
1034	ENSOCUG00000021968	EIF1AD	2465.39	0.359307	0.370865	0.267233	0.444535	0.352094	11.0697	11.1653	10.9463	11.0752	11.9304	10.9829	Eukaryotic translation initiation factor 1A domain containing
1035	ENSOCUG00000031959		1397.5	-0.1076	0.320538	0.709178	0.826126	-0.0829539	10.3763	10.4442	10.6367	10.2661	10.7377	10.0626
1036	ENSOCUG00000015741	BANF1	17291.5	-0.517278	0.288722	0.0506059	0.142653	-0.845719	14.2517	14.1668	14.3911	13.6563	14.0455	13.7244	Barrier to autointegration factor 1
1037	ENSOCUG00000015722	SF3B2	32413.1	-0.20601	0.323578	0.479705	0.650995	-0.186423	15.2533	15.1309	14.7722	14.5424	15.1873	14.8052	Uncharacterized protein
1038	ENSOCUG00000016490	CATSPER1	48.3832	-1.22941	0.610487	0.00857987	0.0401398	-1.39642	5.89183	6.05986	5.45957	5.27511	4.93063	4.78131	Uncharacterized protein
1039	ENSOCUG00000025097	PACS1	1323.66	-0.300555	0.305664	0.278119	0.456751	-0.34032	10.3664	10.5653	10.5323	10.263	10.4423	9.89116	Phosphofurin acidic cluster sorting protein 1
1040	ENSOCUG00000039337		7.52419	-0.177377	0.666985	0.582123	0.736762	-0.132673	2.52857	2.71388	3.18125	2.68803	2.54133	2.86407
1041	ENSOCUG00000020926	MRPL11	2808.53	0.2014	0.382702	0.541239	0.703117	0.152973	11.3749	11.2751	11.3364	10.9656	12.1202	11.1804	Mitochondrial ribosomal protein L11
1042	ENSOCUG00000010915	DPP3	10772.1	0.144094	0.31507	0.602901	0.752624	0.123422	13.3227	13.4696	13.1362	13.3985	13.7699	13.0998	Dipeptidyl peptidase 3 (EC 3.4.14.4) (Dipeptidyl aminopeptidase III) (Dipeptidyl peptidase III)
1043	ENSOCUG00000010911	PELI3	4.35387	-0.37878	0.780226	0.233167	0.406744	-0.390679	2.31919	1.95858	2.04324	1.85542	1.97159	1.91137	Pellino E3 ubiquitin protein ligase family member 3
1044	ENSOCUG00000027758	BBS1	56.041	-0.8479	0.533507	0.0397294	0.120629	-0.918547	6.00387	6.13677	5.90494	5.35542	5.03805	5.69688	Uncharacterized protein
1045	ENSOCUG00000039117		68.9287	-0.781679	0.566827	0.0630269	0.166417	-0.778803	5.78164	6.66644	6.30527	6.02336	5.47625	5.36436
1046	ENSOCUG00000029788		80.8056	-1.12304	0.514904	0.00715495	0.0351503	-1.45407	6.76763	6.78533	6.14056	6.00073	5.6943	5.60358
1047	ENSOCUG00000000302	ZDHHC24	39.956	-1.35057	0.784432	0.0118689	0.0506641	-1.2953	5.83759	5.67551	4.74433	4.66558	4.27119	4.80968	Palmitoyltransferase (EC 2.3.1.225)
1048	ENSOCUG00000023317	ACTN3	26.338	-0.577883	0.661637	0.169836	0.329051	-0.482737	4.85837	5.01538	4.57386	4.77685	4.07764	4.08331	Actinin alpha 3 (gene/pseudogene)
1049	ENSOCUG00000013700	CTSF	1280.94	-2.26354	0.474237	1.68964e-07	5.93638e-06	-5.22648	10.5986	10.9415	10.8183	9.53834	8.54406	8.45202	Cathepsin F
1050	ENSOCUG00000022515	CCDC87	8.61701	-0.730714	0.895543	0.0972167	0.224161	-0.64944	3.23728	3.2963	2.96533	2.7587	2.88622	2.82098	Coiled-coil domain containing 87
1051	ENSOCUG00000013823	CCS	1060.52	-1.11945	0.348728	0.000375749	0.00358018	-2.4461	10.3528	10.3614	10.4581	9.6	9.64727	9.03165	Copper chaperone for superoxide dismutase
1052	ENSOCUG00000022838	RBM14	938.717	0.917494	0.449936	0.0147332	0.0591177	1.22828	9.55639	9.50801	8.80585	9.67661	10.654	9.98212	RNA binding motif protein 14
1053	ENSOCUG00000004731	RBM4	9015.81	0.476325	0.303853	0.0799911	0.196125	0.707466	12.9595	12.8823	12.8381	13.0739	13.6242	13.2011	RNA-binding protein 4
1054	ENSOCUG00000014485	SPTBN2	2430.08	0.48254	0.319997	0.0916015	0.215471	0.666611	11.0168	11.1747	10.7658	11.235	11.7192	11.2825	Spectrin beta chain
1055	ENSOCUG00000009821	RCE1	1053.71	-0.265838	0.291723	0.319274	0.501022	-0.300144	10.1547	10.2176	10.0681	10.155	9.78387	9.75658	Ras converting CAAX endopeptidase 1
1056	ENSOCUG00000003485		18.1228	-0.107392	0.580161	0.766216	0.863513	-0.0637313	3.96262	4.08643	4.36539	4.43771	3.65116	3.90097	Uncharacterized protein
1057	ENSOCUG00000035272		2.50331	0.0808739	0.722382	0.671869	NA	NA	1.08181	1.08193	1.3094	1.08083	1.37204	1.27076
1058	ENSOCUG00000036538		4.02769	-0.0221016	0.700275	0.92071	0.955931	-0.0195734	1.67222	1.72072	2.13038	1.67093	1.95055	1.89202
1059	ENSOCUG00000038329		34.4544	0.0690781	0.5111	0.855554	0.920507	0.0359731	4.80215	5.39097	4.77042	5.36322	4.69743	5.10406
1060	ENSOCUG00000009988	KDM2A	3637.17	0.105797	0.30119	0.68938	0.813196	0.0898049	11.51	12.0862	11.6407	11.9253	11.7695	11.9184	Lysine demethylase 2A
1061	ENSOCUG00000038516		511.283	0.500246	0.296263	0.0653272	0.170656	0.767879	8.60556	8.93746	8.71231	9.21755	9.1771	9.14772
1062	ENSOCUG00000029982		4.56889	-0.23548	0.723705	0.4069	0.586326	-0.231861	2.1401	1.96921	2.35944	2.04263	2.07657	1.86653
1063	ENSOCUG00000006388	ANKRD13D	6.82065	-2.4101	2.55837	0.00996778	0.0444973	-1.35167	2.47463	2.70729	2.99703	2.16038	2.16683	2.28148	Ankyrin repeat domain 13D
1064	ENSOCUG00000006393	SSH3	2000.78	-0.714743	0.331155	0.0159868	0.0627769	-1.2022	11.2534	11.3946	10.9727	10.8282	10.6021	10.2933	Slingshot protein phosphatase 3
1065	ENSOCUG00000024015	RAD9A	1334.99	-0.0441708	0.345458	0.884685	0.935851	-0.0287934	10.4382	10.6402	10.0192	10.6014	10.4447	9.8937	RAD9 checkpoint clamp component A
1066	ENSOCUG00000004005	POLD4	2226.47	0.049939	0.295266	0.856549	0.921267	0.0356145	11.2704	11.0361	10.9528	11.0312	10.9452	11.3909	Uncharacterized protein
1067	ENSOCUG00000003943	CLCF1	29.8436	1.05588	0.992673	0.0417456	0.124365	0.9053	3.84317	3.73681	4.61446	4.13885	5.1705	5.34125	Cardiotrophin like cytokine factor 1
1068	ENSOCUG00000027936	PPP1CA	5598.39	-0.0262664	0.318258	0.929254	0.961243	-0.0171667	12.5667	12.3971	12.3964	12.3331	12.7944	12.046
1069	ENSOCUG00000007702	TBC1D10C	49.2794	0.0242699	0.436123	0.947761	0.971758	0.0124419	5.38666	5.58122	5.79689	5.71811	5.35976	5.73611	TBC1 domain family member 10C
1070	ENSOCUG00000008072	STX18	974.977	-0.130561	0.317676	0.646934	0.785567	-0.104817	9.88907	9.96088	10.0869	9.77779	10.1847	9.52354	Uncharacterized protein
1071	ENSOCUG00000002426	NSG1	39.9758	0.6671	0.656916	0.124508	0.265173	0.57647	5.3616	4.75058	4.31369	5.37666	5.28741	5.7063	Uncharacterized protein
1072	ENSOCUG00000007993	ZBTB49	286.96	0.486756	0.378343	0.136352	0.282154	0.549513	7.83844	7.95425	7.92842	7.98507	8.12647	8.76022	Zinc finger and BTB domain containing 49
1073	ENSOCUG00000002386	LYAR	2319.16	0.742052	0.429602	0.040294	0.121444	0.915623	10.6049	10.6737	10.9251	10.6619	11.9525	11.3783	Ly1 antibody reactive
1074	ENSOCUG00000026431	TMEM128	1236.79	-0.0751901	0.283447	0.771539	0.866808	-0.0620769	10.3887	10.2493	10.266	10.0674	10.4604	10.1412	Transmembrane protein 128
1075	ENSOCUG00000011611	SLC2A9	3.85936	0.246796	0.737667	0.369479	0.551493	0.25846	1.72688	1.90715	1.67975	1.99219	2.04525	1.77596	Solute carrier family 2 member 9
1076	ENSOCUG00000002549	WDR1	33069.5	0.396186	0.300489	0.149175	0.300568	0.522058	14.804	14.7517	14.8857	15.1342	15.4441	14.8572	WD repeat domain 1
1077	ENSOCUG00000003326	ZNF518B	1218.39	1.24885	0.365635	0.000147309	0.00172054	2.76433	9.59883	9.62293	9.50194	10.7273	10.1085	10.8803	Zinc finger protein 518B
1078	ENSOCUG00000033481		57.7954	0.40066	0.505374	0.296817	0.477981	0.32059	5.28675	5.93808	5.51698	5.9073	5.5261	6.32103
1079	ENSOCUG00000023327		825.698	-0.353516	0.380335	0.277851	0.456502	-0.340558	9.67316	9.31545	10.2903	9.25825	9.72406	9.42582	Uncharacterized protein
1080	ENSOCUG00000007602	HS3ST1	2615.71	4.76967	0.6952	3.86161e-13	5.51176e-11	10.2587	8.11848	8.06336	7.74865	9.35171	12.0558	12.3296	Sulfotransferase (EC 2.8.2.-)
1081	ENSOCUG00000031361		9.54443	6.39928	3.017	0.000191748	0.00211948	2.67377	2.50576	2.50605	2.51206	2.66818	3.17882	3.44865
1082	ENSOCUG00000009035	RAB28	665.913	0.0370636	0.33968	0.904722	0.94683	0.0237282	9.18197	9.26701	9.57354	9.6983	8.95103	9.39314	RAB28, member RAS oncogene family
1083	ENSOCUG00000009041	BOD1L1	2276.77	0.132858	0.342956	0.654405	0.78995	0.1024	10.7322	11.0407	11.366	11.206	10.8001	11.5075	Biorientation of chromosomes in cell division 1 like 1
1084	ENSOCUG00000007950	CPEB2	798.456	2.01713	0.436529	4.36816e-07	1.35328e-05	4.86861	8.31396	8.54563	8.54727	10.3621	9.32456	10.325	Uncharacterized protein
1085	ENSOCUG00000016551	C1QTNF7	8.93778	-0.429782	0.734722	0.249149	0.424978	-0.371634	3.13816	2.83545	3.45234	2.81498	2.85378	3.00156	C1q and TNF related 7
1086	ENSOCUG00000011765	CC2D2A	752.127	-0.16828	0.284672	0.518948	0.684537	-0.164603	9.55994	9.75849	9.53896	9.39697	9.64768	9.36223	Coiled-coil and C2 domain containing 2A
1087	ENSOCUG00000011774	FBXL5	3633.95	1.00507	0.319673	0.000583955	0.00510394	2.29209	11.2861	11.248	11.3755	12.397	11.8125	12.1659	F-box and leucine rich repeat protein 5
1088	ENSOCUG00000002336	BST1	113.686	2.71922	0.637123	1.51755e-06	3.90653e-05	4.40821	5.73898	5.18319	4.85567	6.69737	6.89206	7.70515	Bone marrow stromal cell antigen 1
1089	ENSOCUG00000017793	CD38	1494.76	4.35577	0.411155	1.97287e-27	2.62819e-24	23.5803	7.80771	7.39226	7.87568	10.5751	11.4514	10.8864	ADP-ribosyl cyclase/cyclic ADP-ribose hydrolase 1
1090	ENSOCUG00000016098	FGFBP1	7055.88	0.77282	0.324998	0.00863974	0.0402902	1.3948	12.2301	12.1201	12.7135	13.1259	13.0369	12.9943	Uncharacterized protein
1091	ENSOCUG00000013846		84.6326	5.26187	1.08931	6.10124e-08	2.50731e-06	5.60079	3.1247	3.46828	3.86044	4.92678	7.49644	5.58413	Uncharacterized protein
1092	ENSOCUG00000016623		8615.47	0.505795	0.903289	0.12003	0.258632	0.587317	9.29807	8.88891	12.713	14.084	12.5046	13.0438	Uncharacterized protein
1093	ENSOCUG00000016642	PROM1	11561.2	0.194017	0.308383	0.480304	0.651477	0.186101	13.3174	13.508	13.3536	13.9195	13.2954	13.4259	Prominin 1
1094	ENSOCUG00000002246	TAPT1	1818.21	0.55919	0.377659	0.0880362	0.209902	0.677982	10.5674	10.6481	10.3119	11.0283	10.448	11.4393	Transmembrane anterior posterior transformation 1
1095	ENSOCUG00000015499	LDB2	36.8759	-1.11759	0.73397	0.0244092	0.0857594	-1.06672	5.49315	4.79555	5.67922	4.59976	4.87862	4.32128	LIM domain binding 2
1096	ENSOCUG00000001331		55.0364	0.0637064	0.559787	0.866624	0.927262	0.0327974	5.75748	4.77882	5.96523	5.58607	6.27098	4.62938
1097	ENSOCUG00000005242	QDPR	1794.55	-0.684217	0.290466	0.0102256	0.0454147	-1.3428	11.1819	11.0377	10.9192	10.4977	10.6007	10.2909	Quinoid dihydropteridine reductase
1098	ENSOCUG00000001571	LAP3	13787.7	0.221099	0.348674	0.4794	0.650899	0.186486	13.6805	13.4762	13.7144	13.558	14.3161	13.4461	Leucine aminopeptidase 3
1099	ENSOCUG00000001576	MED28	1228.97	0.30455	0.325991	0.299761	0.481171	0.317701	10.0398	10.0829	10.1925	9.96797	10.7019	10.372	Mediator complex subunit 28
1100	ENSOCUG00000001582	FAM184B	31.0479	-0.0475311	0.503639	0.895014	0.941188	-0.0263237	4.80731	5.13978	4.85001	4.81364	4.53947	5.23062	Family with sequence similarity 184 member B
1101	ENSOCUG00000021289	DCAF16	145.989	-0.331586	0.442887	0.353014	0.534504	-0.272049	7.49328	7.17247	7.23235	7.17167	6.214	7.28967	DDB1 and CUL4 associated factor 16
1102	ENSOCUG00000006792	NCAPG	1340.05	1.30881	0.381467	0.00013811	0.0016477	2.78312	9.64207	9.83286	9.52079	10.2259	11.0433	10.874	Non-SMC condensin I complex subunit G
1103	ENSOCUG00000006802	LCORL	1613.56	0.370194	0.42452	0.292847	0.473591	0.324596	10.4322	10.0456	10.686	10.8862	9.88835	11.2561	Ligand dependent nuclear receptor corepressor like
1104	ENSOCUG00000029840		3.7343	-0.429423	0.885579	0.0898678	0.21296	-0.671702	1.67254	1.90655	2.0007	1.5781	1.5807	1.67334
1105	ENSOCUG00000038249		2.67083	-0.144092	0.742488	0.409174	NA	NA	0.954333	0.954487	1.53049	1.00713	0.95571	1.06843
1106	ENSOCUG00000009517	SLIT2	40.5184	-0.565335	0.784975	0.161808	0.318594	-0.496763	5.15459	5.0487	5.94453	4.84653	3.73305	5.12422	Slit guidance ligand 2
1107	ENSOCUG00000002186	PACRGL	263.714	0.0946842	0.324758	0.748089	0.852375	0.0693692	8.12173	7.72568	8.10019	8.18412	7.88345	8.14431	Uncharacterized protein
1108	ENSOCUG00000019165		5.32752	-0.37718	0.805251	0.194655	0.359782	-0.44396	2.03381	2.17969	2.66497	1.92013	2.04597	2.13361
1109	ENSOCUG00000002189	KCNIP4	28.3253	-0.261977	0.584364	0.488592	0.658015	-0.181764	4.68848	4.74053	5.11036	4.6952	3.95014	4.93587	Potassium voltage-gated channel interacting protein 4
1110	ENSOCUG00000010595		4.9725	0.002123	0.648839	0.997452	0.998577	0.00061851	2.44896	2.18931	2.1682	2.35722	2.20216	2.27268	Uncharacterized protein
1111	ENSOCUG00000035389		1720.99	-0.341283	0.307867	0.22074	0.392053	-0.406655	10.8733	11.0843	10.6602	10.8121	10.4932	10.3853
1112	ENSOCUG00000000919	ADGRA3	1461.7	-0.414381	0.323673	0.152943	0.305962	-0.514333	10.6715	10.9089	10.3896	10.5464	10.2151	10.0915	Adhesion G protein-coupled receptor A3
1113	ENSOCUG00000005568	GBA3	519.077	-0.931649	0.342709	0.0024513	0.0157375	-1.80306	9.15048	9.57699	9.16828	8.69868	8.35346	8.55132	Glucosylceramidase beta 3 (gene/pseudogene)
1114	ENSOCUG00000014668	PPARGC1A	2189.75	-0.812608	0.507451	0.041315	0.123381	-0.90875	11.3226	11.3806	11.447	11.1835	9.43277	10.453	PPARG coactivator 1 alpha
1115	ENSOCUG00000003026	DHX15	8248.48	1.11768	0.298282	5.45714e-05	0.000775448	3.11045	12.3939	12.5667	12.3186	13.1214	13.4331	13.479	DEAH-box helicase 15
1116	ENSOCUG00000019163		115.947	-0.661037	0.531998	0.0993713	0.227488	-0.643041	6.63175	6.6335	7.60602	6.16236	6.83924	6.17012
1117	ENSOCUG00000007460	SOD3	34.262	-2.91639	0.860687	4.51357e-05	0.000666858	-3.17597	5.59273	4.78461	5.33729	3.9604	3.54636	4.05404	Extracellular superoxide dismutase [Cu-Zn] (EC-SOD) (EC 1.15.1.1)
1118	ENSOCUG00000007463	CCDC149	2802.09	-0.722476	0.266465	0.00367642	0.0214181	-1.66922	11.7129	11.7311	11.6632	11.1126	10.9889	11.1925	Coiled-coil domain containing 149
1119	ENSOCUG00000037097		211.858	0.110044	0.328151	0.710857	0.827552	0.0822048	7.71126	7.80718	7.48035	7.8682	7.54234	7.86616
1120	ENSOCUG00000008262	SEPSECS	420.745	0.113184	0.297909	0.680416	0.807575	0.0928172	8.43555	8.84332	8.67739	8.77688	8.69678	8.80908	O-phosphoseryl-tRNA(Sec) selenium transferase (EC 2.9.1.2) (Selenocysteine synthase) (Selenocysteinyl-tRNA(Sec) synthase) (Sep-tRNA:Sec-tRNA synthase)
1121	ENSOCUG00000015972	PI4K2B	856.016	-0.171032	0.361868	0.585947	0.739301	-0.131179	9.86556	9.59336	9.94095	9.9933	9.02773	9.70294	Uncharacterized protein
1122	ENSOCUG00000015990	ZCCHC4	106.63	-0.230962	0.380217	0.47762	0.64942	-0.187474	6.86965	6.70821	6.87432	6.81654	6.70134	6.28439	Zinc finger CCHC-type containing 4
1123	ENSOCUG00000016004	ANAPC4	2968.51	0.23671	0.308352	0.391794	0.572638	0.24212	11.4231	11.4203	11.3994	11.3155	11.9647	11.5259	Anaphase promoting complex subunit 4
1124	ENSOCUG00000002944	SLC34A2	214.491	-1.39431	0.883092	0.0131916	0.0547742	-1.26142	8.01758	8.48167	7.45388	7.49242	6.05409	5.03398	Solute carrier family 34 member 2
1125	ENSOCUG00000017195	SEL1L3	15691.9	-0.173669	0.302201	0.543283	0.704888	-0.15188	14.0312	14.1917	13.7574	14.0247	13.5594	13.9264	SEL1L family member 3
1126	ENSOCUG00000034394		1724.87	-0.519089	0.289298	0.0500941	0.14161	-0.848906	10.8981	10.8524	11.0767	10.51	10.6578	10.2973
1127	ENSOCUG00000013449	RBPJ	1911.75	0.343507	0.274388	0.177152	0.337821	0.471313	10.6305	10.7505	10.8264	10.9795	10.9115	11.195	Recombination signal binding protein for immunoglobulin kappa J region
1128	ENSOCUG00000013457	CCKAR	3.29719	-0.0384663	0.712084	0.848336	0.916441	-0.0378953	1.86886	1.37834	1.38188	1.55965	1.37973	1.6199
1129	ENSOCUG00000013465	TBC1D19	44.4248	-0.502517	0.512322	0.195221	0.360537	-0.443051	5.93919	5.43589	5.35143	5.12688	5.41691	5.08812	TBC1 domain family member 19
1130	ENSOCUG00000014185	STIM2	1243.55	0.332146	0.299522	0.225856	0.397943	0.400179	9.9901	10.2148	10.1407	10.4722	10.1174	10.5915	Stromal interaction molecule 2
1131	ENSOCUG00000034992		603.015	1.2	0.430982	0.00131846	0.00967275	2.01445	8.69474	8.70441	8.24009	9.00978	9.98433	9.56688
1132	ENSOCUG00000000290	PCDH7	87.4302	2.22765	0.747195	0.000234803	0.00249738	2.60251	5.43361	5.42101	4.46203	6.18618	6.44668	7.31939	Protocadherin 7
1133	ENSOCUG00000037359		19.9074	0.528911	0.692202	0.20091	0.367758	0.434438	3.89639	3.7842	4.17906	4.33512	3.81699	4.76766
1134	ENSOCUG00000023563		6.36411	-0.254013	0.724333	0.39003	0.571496	-0.242987	2.89078	2.58404	2.35043	2.62121	2.33386	2.214
1135	ENSOCUG00000010124		2.63209	0.286118	0.788611	0.202269	NA	NA	1.25336	1.15455	1.15725	1.32666	1.52141	1.25417
1136	ENSOCUG00000015669	ARAP2	1199.88	0.207506	0.400639	0.542786	0.704435	0.152159	10.1203	9.98672	10.1657	10.7037	9.35113	10.478	ArfGAP with RhoGAP domain, ankyrin repeat and PH domain 2
1137	ENSOCUG00000032723		13.198	-0.0834681	0.608102	0.810027	0.891503	-0.0498771	3.97627	3.65156	3.26852	3.74245	3.29447	3.70962
1138	ENSOCUG00000001098	DTHD1	31.8214	0.138745	0.503125	0.712256	0.828383	0.0817689	5.10371	4.92335	4.62821	5.23449	4.65523	5.07476	Death domain containing 1
1139	ENSOCUG00000012238	NWD2	7.81553	2.59805	2.2727	0.00790019	0.0378481	1.42196	2.2988	2.29925	2.45141	2.90499	2.64491	3.23786	NACHT and WD repeat domain containing 2
1140	ENSOCUG00000003831	C4orf19	6021.17	-0.226083	0.341893	0.461973	0.636652	-0.196098	12.6509	12.6967	12.5923	12.8767	11.9921	12.2472	Chromosome 4 open reading frame 19
1141	ENSOCUG00000003419	RELL1	2237.14	0.107028	0.373344	0.742182	0.848432	0.0713831	10.9837	10.8399	11.2968	11.2603	10.4319	11.5406	RELT like 1
1142	ENSOCUG00000013740	PGM2	3363.11	0.213164	0.266626	0.393052	0.573931	0.24114	11.6426	11.7114	11.4859	11.8334	11.9013	11.6587	Phosphoglucomutase 2
1143	ENSOCUG00000012442	TBC1D1	6122.32	-0.305134	0.332823	0.301745	0.483448	-0.31565	12.7105	12.9016	12.4618	12.7796	12.109	12.2507	TBC1 domain family member 1
1144	ENSOCUG00000022888		1655.83	-5.4234	0.524909	2.69751e-26	2.87483e-23	-22.5414	10.7945	10.572	11.6761	6.61216	7.4992	6.669	Uncharacterized protein
1145	ENSOCUG00000003698	KLF3	5234.49	0.634156	0.347946	0.0400065	0.120984	0.917272	12.0464	12.0512	11.947	12.9633	12.1206	12.5282	Kruppel like factor 3
1146	ENSOCUG00000003701	TLR10	8.09848	0.350123	0.741427	0.295061	0.47595	0.322438	2.54215	2.74595	2.97816	2.87908	3.08194	3.16553	Toll like receptor 10
1147	ENSOCUG00000001824	TLR1	177.999	-0.730029	0.378886	0.0263924	0.0905684	-1.04302	7.85889	7.66785	7.58406	7.21146	7.27915	6.80086	Toll like receptor 1
1148	ENSOCUG00000006031	TLR6	113.961	-0.426385	0.505619	0.264881	0.44191	-0.354666	6.9507	7.28745	6.5603	7.11518	5.95913	6.1718	Toll like receptor 6
1149	ENSOCUG00000034901		18.7333	-0.735184	0.885909	0.0962718	0.222753	-0.652177	3.88056	4.53696	4.37875	4.11098	3.37446	3.41507
1150	ENSOCUG00000009603	FAM114A1	2664.59	-0.836035	0.373266	0.0104851	0.0463026	-1.33439	11.8343	11.7499	11.3662	11.2697	10.4918	10.8767	Family with sequence similarity 114 member A1
1151	ENSOCUG00000000579	TMEM156	6.85495	0.576507	0.85589	0.140917	0.288604	0.539698	2.65958	2.43592	2.51321	2.77427	2.90617	2.84005	Transmembrane protein 156
1152	ENSOCUG00000010438	KLHL5	638.855	0.166806	0.317232	0.563289	0.720618	0.142295	9.24897	9.2918	9.164	9.65545	9.01949	9.39448	Kelch like family member 5
1153	ENSOCUG00000004716	WDR19	279.999	-0.431929	0.314301	0.12754	0.269333	-0.56971	8.07574	8.4392	8.32034	7.96061	7.91466	7.90155	WD repeat domain 19
1154	ENSOCUG00000004739	RFC1	2465.24	0.133971	0.28248	0.610552	0.758003	0.120329	11.1462	11.0322	11.4026	11.2283	11.4771	11.2439	Replication factor C subunit 1
1155	ENSOCUG00000009086	KLB	14.2476	0.172871	0.61054	0.634889	0.775783	0.11026	3.35005	3.4424	4.06921	3.8961	3.77144	3.79033	Klotho beta
1156	ENSOCUG00000009091	RPL9	44071	-0.360821	0.397917	0.283076	0.462611	-0.334784	15.3198	14.9359	16.1397	14.9679	15.4346	15.1668	Uncharacterized protein
1157	ENSOCUG00000009096	LIAS	608.308	0.158418	0.275786	0.537368	0.700111	0.154833	9.29021	9.03671	9.19062	9.26381	9.36821	9.30427	Lipoyl synthase, mitochondrial (EC 2.8.1.8) (Lipoate synthase) (LS) (Lip-syn) (Lipoic acid synthase)
1158	ENSOCUG00000005531	UGDH	13999.9	0.813434	0.293467	0.00261905	0.0165552	1.78107	13.4125	13.362	13.309	14.1853	14.1541	13.7694	UDP-glucose 6-dehydrogenase (EC 1.1.1.22)
1159	ENSOCUG00000033560		2966.54	-0.941647	0.436802	0.00988911	0.044245	-1.35414	12.0367	11.7505	11.742	11.3345	10.154	11.1368
1160	ENSOCUG00000022085		21.5655	-0.418469	0.601691	0.291535	0.472139	-0.32593	4.27163	4.22122	4.87804	4.11151	4.32542	4.12788	Uncharacterized protein
1161	ENSOCUG00000005872	UBE2K	3077.74	0.652284	0.288118	0.0138203	0.0566054	1.24714	11.2824	11.1783	11.3275	11.6595	12.0332	11.7379	Ubiquitin conjugating enzyme E2 K
1162	ENSOCUG00000005880	PDS5A	3823.39	0.881638	0.281475	0.000671888	0.00573454	2.2415	11.3757	11.5316	11.4523	12.0906	12.108	12.3645	PDS5 cohesin associated factor A
1163	ENSOCUG00000036952		8.7894	0.307498	0.678792	0.394132	0.57503	0.24031	3.01473	3.01823	2.78829	3.11698	2.87244	3.40345
1164	ENSOCUG00000005111	N4BP2	1307.64	0.711755	0.406606	0.0401431	0.121172	0.916597	9.75609	10.1462	9.90809	10.617	9.93231	11.0264	NEDD4 binding protein 2
1165	ENSOCUG00000005126	RHOH	17.9351	0.744966	0.824347	0.0988012	0.226572	0.644793	3.68698	3.40176	4.04752	4.21576	4.04691	4.4906	Ras homolog family member H
1166	ENSOCUG00000017105	CHRNA9	2.44303	0.0179185	0.696198	0.943257	NA	NA	1.37273	1.1238	1.18354	1.20743	1.22486	1.29962	Cholinergic receptor nicotinic alpha 9 subunit
1167	ENSOCUG00000031318		980.226	0.647428	0.312026	0.0222959	0.0801311	1.0962	9.49874	9.74184	9.58674	10.3738	9.90178	10.1794
1168	ENSOCUG00000012034	RBM47	6752.33	0.385923	0.302855	0.160659	0.317034	0.498894	12.5346	12.7049	12.3094	13.0496	12.5997	12.9286	RNA binding motif protein 47
1169	ENSOCUG00000039617		13.386	-1.25753	1.05044	0.0265116	0.0907963	-1.04193	4.03994	3.58353	3.79981	3.41873	3.18693	3.30127
1170	ENSOCUG00000016920	NSUN7	130.564	-1.38711	0.645294	0.00489166	0.0262939	-1.58014	7.41343	7.27913	7.3347	6.85206	5.496	5.70443	NOP2/Sun RNA methyltransferase family member 7
1171	ENSOCUG00000016932	APBB2	611.698	0.182823	0.270574	0.469459	0.642793	0.191929	9.19231	9.22421	9.10532	9.41999	9.30466	9.26022	Amyloid beta precursor protein binding family B member 2
1172	ENSOCUG00000032630		18.3281	0.238294	0.550839	0.532985	0.696501	0.157078	4.17072	3.86432	4.19912	4.19722	4.35039	4.20105
1173	ENSOCUG00000001353	UCHL1	452.785	1.3382	0.57784	0.00368255	0.0214421	1.66873	7.72118	7.62863	8.41714	8.60207	9.88006	8.53121	Ubiquitin carboxyl-terminal hydrolase (EC 3.4.19.12)
1174	ENSOCUG00000015459		655.582	-1.01794	0.34232	0.000967444	0.00755523	-2.12175	9.96523	9.50766	9.48004	8.66508	8.93954	8.86832
1175	ENSOCUG00000015547	LIMCH1	229.853	0.00206321	0.413808	0.997986	0.998924	0.000467745	7.44452	7.42084	8.33027	7.64035	7.55835	8.15759	LIM and calponin homology domains 1
1176	ENSOCUG00000017130	TMEM33	1342.83	0.593591	0.299217	0.0300703	0.0994459	1.00241	10.0357	10.0693	10.1903	10.5317	10.4059	10.8333	Transmembrane protein 33
1177	ENSOCUG00000017135	SLC30A9	2671.07	0.375589	0.31793	0.191578	0.356192	0.448316	11.3435	10.9827	11.2208	11.5534	11.1831	11.783	Solute carrier family 30 member 9
1178	ENSOCUG00000013152	ATP8A1	229.642	0.509923	0.342261	0.0935332	0.218539	0.660471	7.46297	7.60404	7.71961	7.93046	7.84507	8.24692	Phospholipid-transporting ATPase (EC 3.6.3.1)
1179	ENSOCUG00000011108	SHISA3	6.72247	0.281964	0.740263	0.339614	0.520762	0.283361	2.56354	2.30544	2.52669	2.34692	2.7353	2.94273	Uncharacterized protein
1180	ENSOCUG00000002529	GRXCR1	6.43155	0.258907	0.808742	0.029171	0.0974343	1.01129	1.18688	1.18723	1.19416	1.18415	1.18999	2.24396	Glutaredoxin and cysteine rich domain containing 1
1181	ENSOCUG00000024690	KCTD8	2.11035	0.156928	0.746808	0.370646	NA	NA	0.8424	0.943201	0.844707	1.19265	0.843372	0.988833	Potassium channel tetramerization domain containing 8
1182	ENSOCUG00000017915	GUF1	329.415	0.283432	0.392663	0.396856	0.577265	0.238624	7.99743	8.2299	8.34408	8.76016	7.76974	8.65481	Translation factor GUF1, mitochondrial (EC 3.6.5.n1) (Elongation factor 4 homolog) (EF-4) (GTPase GUF1) (Ribosomal back-translocase)
1183	ENSOCUG00000017918	GNPDA2	310.078	0.0447841	0.375156	0.892844	0.940164	0.0267965	8.34197	7.65071	8.54929	8.28132	8.03937	8.48363	Glucosamine-6-phosphate isomerase (EC 3.5.99.6) (Glucosamine-6-phosphate deaminase)
1184	ENSOCUG00000028076		37.6769	-0.730089	0.616981	0.0899918	0.213096	-0.671426	5.1646	4.92921	5.84505	4.86098	4.74839	4.90383
1185	ENSOCUG00000022761	IL3RA	3.56845	0.452336	0.948581	0.0209536	0.0765459	1.11608	1.36334	1.36354	1.36763	1.46584	1.59415	2.01116	Uncharacterized protein
1186	ENSOCUG00000002576	GABRA2	5.16435	-0.0746687	0.656199	0.808111	0.890375	-0.0504269	2.34114	2.1787	2.47669	2.16844	2.28051	2.41467	Gamma-aminobutyric acid type A receptor alpha2 subunit
1187	ENSOCUG00000025314	GABRA4	5.40171	-0.322295	0.808477	0.160562	0.316892	-0.499088	1.78389	1.65303	2.676	1.65	1.79779	1.78502	Gamma-aminobutyric acid type A receptor alpha4 subunit
1188	ENSOCUG00000008834	COMMD8	767.297	0.204004	0.330766	0.489946	0.658972	0.181133	9.46765	9.06087	9.78975	9.52167	9.70552	9.75733	COMM domain containing 8
1189	ENSOCUG00000008840	ATP10D	42.9781	0.599298	0.571786	0.145463	0.295061	0.530088	5.0338	4.80848	5.36744	5.07854	5.66677	5.82912	Phospholipid-transporting ATPase (EC 3.6.3.1)
1190	ENSOCUG00000008876	NFXL1	567.284	0.0487634	0.328023	0.871241	0.929362	0.0318152	9.1154	9.03956	9.19686	9.26448	8.70666	9.40558	Nuclear transcription factor, X-box binding like 1
1191	ENSOCUG00000007643	NIPAL1	3724.83	0.818436	0.412556	0.0203735	0.0748919	1.12557	11.5343	11.4871	11.1186	12.0204	11.5332	12.6324	NIPA like domain containing 1
1192	ENSOCUG00000007656	TEC	210.293	0.446239	0.381976	0.175111	0.335279	0.474594	7.38349	7.15809	7.81392	7.92284	8.04304	7.62711	Tyrosine-protein kinase (EC 2.7.10.2)
1193	ENSOCUG00000007648	TXK	107.2	-0.791053	0.447151	0.0323618	0.10483	-0.979514	6.94418	7.04511	6.93855	6.64405	6.35	5.93237	Tyrosine-protein kinase (EC 2.7.10.2)
1194	ENSOCUG00000038791		268.911	-0.630568	0.397567	0.062472	0.165235	-0.781899	8.50964	7.98151	8.31659	7.61088	8.08176	7.40022
1195	ENSOCUG00000009618	SLAIN2	1222.6	0.0866481	0.308077	0.759968	0.85973	0.0656377	10.3632	10.1661	10.0859	10.4508	9.92004	10.4243	SLAIN motif family member 2
1196	ENSOCUG00000009624	SLC10A4	3.83854	-0.102559	0.686036	0.711078	0.827615	-0.0821714	1.98135	1.98392	1.84088	1.96126	1.72165	1.90449	Solute carrier family 10 member 4
1197	ENSOCUG00000034026		4.24617	-0.0222078	0.696223	0.92355	0.95776	-0.0187434	1.8498	2.20561	1.76057	1.91973	2.10824	1.75696
1198	ENSOCUG00000009628	FRYL	5685.03	0.243233	0.386187	0.465362	0.63973	0.194003	12.1451	12.6291	12.1222	12.6183	11.8254	12.9901	FRY like transcription coactivator
1199	ENSOCUG00000035619		11.8864	-0.281299	0.637411	0.445465	0.621072	-0.206858	3.37497	3.37891	3.90498	3.53069	3.37024	3.21704
1200	ENSOCUG00000020964	OCIAD1	5125.3	0.0166726	0.277372	0.952528	0.97449	0.0112224	12.4195	12.1348	12.3693	12.3744	12.1214	12.4619	OCIA domain containing 1
1201	ENSOCUG00000007907	OCIAD2	11810.5	-0.767659	0.434048	0.0328939	0.105953	-0.974889	13.7091	13.2104	14.263	13.4869	12.8194	12.7356	OCIA domain containing 2
1202	ENSOCUG00000017815	CWH43	32.2522	-0.672193	0.575104	0.106638	0.239191	-0.621256	5.18034	4.97705	5.31533	4.86815	4.44566	4.75531	Cell wall biogenesis 43 C-terminal homolog
1203	ENSOCUG00000012352	DCUN1D4	150.254	1.23961	0.377821	0.000250809	0.00262742	2.58047	6.69872	6.50725	6.69083	7.41131	7.6997	7.51964	DCN1-like protein (Defective in cullin neddylation protein 1-like protein)
1204	ENSOCUG00000037196		43.1279	1.17819	0.625307	0.0123977	0.0524173	1.28053	5.21844	4.6868	4.65877	5.56777	5.80046	5.58663
1205	ENSOCUG00000005466	LRRC66	1385.58	1.28956	0.313652	9.46083e-06	0.000182438	3.73889	9.78962	9.70274	9.79125	11.0619	10.6011	10.7096	Leucine rich repeat containing 66
1206	ENSOCUG00000005474	SGCB	1443.07	0.49931	0.355797	0.110613	0.245149	0.610569	10.4667	10.0872	10.082	10.1777	10.8619	10.8905	Beta-sarcoglycan (Beta-SG)
1207	ENSOCUG00000016580	CTSB	13845.7	-0.358547	0.322473	0.218541	0.389509	-0.409482	13.9515	13.8397	13.9079	13.5003	13.9193	13.1774	Cathepsin B
1208	ENSOCUG00000005160	FDFT1	5222.12	-0.912423	0.435301	0.0122728	0.0520128	-1.28389	12.7045	12.7125	12.56	12.3273	11.7042	11.0664	Farnesyl-diphosphate farnesyltransferase 1
1209	ENSOCUG00000015419	NEIL2	310.887	-2.57775	0.472263	3.99343e-09	2.39097e-07	-6.62143	8.97217	8.74307	8.40303	7.06359	6.93183	6.18256	Uncharacterized protein
1210	ENSOCUG00000002199	GATA4	7.76329	-2.51549	2.82785	0.0090165	0.0416117	-1.38078	3.23878	2.82729	2.33571	2.16973	2.17762	2.30253	GATA binding protein 4
1211	ENSOCUG00000013226	BLK	2.40328	-0.351168	0.858921	0.0491968	NA	NA	1.30494	1.22755	1.26536	1.0386	1.04062	1.03962	Tyrosine-protein kinase (EC 2.7.10.2)
1212	ENSOCUG00000011301	FAM167A	19.9367	-1.50212	0.975501	0.0124118	0.0524216	-1.28049	4.60991	4.61812	4.01814	3.83244	3.43479	3.76198	Family with sequence similarity 167 member A
1213	ENSOCUG00000011294		14.0596	-2.85398	2.26872	0.005001	0.0267021	-1.57346	4.17515	3.739	2.50586	2.62781	2.49421	2.64754	Uncharacterized protein
1214	ENSOCUG00000016992	MTMR9	427.677	0.389706	0.303975	0.159821	0.316083	0.500199	8.54406	8.66755	8.44778	9.05345	8.70463	8.87624	Myotubularin related protein 9
1215	ENSOCUG00000015473	XKR6	816.938	1.43666	0.439618	0.000197217	0.00216532	2.66448	8.72258	8.93059	8.90871	9.31427	10.4747	10.1237	XK-related protein
1216	ENSOCUG00000000468	PINX1	1.79619	-0.134003	0.730209	0.5082	NA	NA	0.891869	0.811022	0.831362	0.841163	0.71952	0.718844	Uncharacterized protein
1217	ENSOCUG00000003370	MSRA	1765.6	-1.01146	0.312712	0.000412399	0.00387345	-2.4119	11.2602	11.0712	10.971	10.3252	10.418	10.0126	Methionine sulfoxide reductase A
1218	ENSOCUG00000005942	KIF13B	4722.6	-0.108283	0.352363	0.727503	0.839217	-0.0761257	12.1754	12.5496	11.9273	12.4808	11.639	12.148	Kinesin family member 13B
1219	ENSOCUG00000017211	HMBOX1	252.23	0.49596	0.382104	0.131933	0.275831	0.559357	7.46767	7.83722	7.82678	8.04831	7.80747	8.49363	Homeobox containing 1
1220	ENSOCUG00000034142		3.16879	0.323161	0.806109	0.167502	0.326269	0.486424	1.41451	1.41465	1.52953	1.76939	1.51643	1.66773
1221	ENSOCUG00000015356	INTS9	1265.12	-0.149796	0.328011	0.607748	0.756119	-0.12141	10.3041	10.4573	10.3297	9.95771	10.6203	9.96457	Integrator complex subunit 9
1222	ENSOCUG00000015351	EXTL3	3005.62	0.512585	0.37161	0.114245	0.250628	0.600971	11.0511	11.7031	10.8862	11.5296	12.0196	11.6464	Exostosin like glycosyltransferase 3
1223	ENSOCUG00000025264	FZD3	115.186	-0.224049	0.36992	0.482899	0.653686	-0.184631	6.70416	7.08398	6.96901	6.89199	6.51473	6.78002	Frizzled class receptor 3
1224	ENSOCUG00000022817	FBXO16	6.60263	-0.653361	1.01149	0.0786647	0.193884	-0.712457	2.90477	2.75584	2.51501	2.37762	2.49077	2.29394	F-box protein 16
1225	ENSOCUG00000014174	ZNF395	835.631	-1.22244	0.42944	0.00102715	0.00792852	-2.10081	9.86622	10.3928	9.85318	9.46239	8.68029	8.73306	Zinc finger protein 395
1226	ENSOCUG00000035478		86.7964	0.521247	0.481054	0.169308	0.328545	0.483405	6.0704	5.82299	6.45631	6.44522	6.2221	6.98783
1227	ENSOCUG00000000034	ELP3	1710.49	0.544147	0.28715	0.0396102	0.120428	0.919274	10.3903	10.5332	10.4966	10.7116	10.9916	11.0887	Elongator complex protein 3 (EC 2.3.1.48)
1228	ENSOCUG00000000032	NUGGC	126.377	-1.48196	0.750977	0.0060678	0.03103	-1.50822	7.53792	7.21238	7.06628	6.76276	5.32965	5.19673	Nuclear GTPase, germinal center associated
1229	ENSOCUG00000033667		2973.63	0.125204	0.346017	0.678766	0.806377	0.093462	11.5842	11.6871	11.0142	11.5145	11.9114	11.2375
1230	ENSOCUG00000026532	SCARA5	312.534	-1.18268	0.534257	0.00590655	0.0303315	-1.51811	8.41536	8.93526	8.43423	8.18396	7.00548	7.14324	Scavenger receptor class A member 5
1231	ENSOCUG00000000031	PBK	434.703	0.704413	0.375844	0.0314825	0.102836	0.987855	8.44461	8.62563	8.02775	8.69148	9.25473	9.0075	PDZ binding kinase
1232	ENSOCUG00000009932	ESCO2	346.684	1.17512	0.440958	0.00190287	0.0128406	1.89142	7.90441	7.84287	7.60484	8.15165	8.76831	9.17786	Establishment of sister chromatid cohesion N-acetyltransferase 2
1233	ENSOCUG00000009924	CCDC25	1286.87	-0.0200443	0.380052	0.947191	0.971375	-0.012613	9.92284	9.82153	10.9005	10.1694	10.3695	10.3525	Coiled-coil domain containing 25
1234	ENSOCUG00000009918	SCARA3	134.614	-0.852668	0.692352	0.0622723	0.164815	-0.783002	7.62815	6.39514	7.52893	5.50289	5.90082	7.11494	Scavenger receptor class A member 3
1235	ENSOCUG00000005985	CLU	4577.79	1.00994	2.39095	0.00702715	0.0346716	1.46003	8.73056	6.93749	9.9475	8.90927	11.5023	13.5979	Clusterin
1236	ENSOCUG00000006251	EPHX2	2998.49	-2.22694	0.379042	4.36228e-10	3.27396e-08	-7.48493	12.2009	11.8782	11.9957	10.6064	10.198	9.81509	Epoxide hydrolase 2
1237	ENSOCUG00000007668	PTK2B	1768.81	-0.0339391	0.268743	0.891619	0.939952	-0.0268945	10.8411	10.8213	10.7414	10.5771	10.823	10.894	Protein tyrosine kinase 2 beta
1238	ENSOCUG00000007658	TRIM35	676.517	-0.193217	0.288129	0.464254	0.638798	-0.194636	9.495	9.57059	9.36648	9.10266	9.35409	9.44964	Tripartite motif containing 35
1239	ENSOCUG00000007652	STMN4	3.24688	0.418086	0.914675	0.0275074	0.0934212	1.02955	1.28297	1.28315	1.28678	1.38253	1.50725	1.85695	Stathmin 4
1240	ENSOCUG00000016002	DPYSL2	3047.07	-0.664126	0.340168	0.0280743	0.0948227	-1.02309	11.6125	11.9914	11.8098	11.565	10.9804	11.028	Dihydropyrimidinase like 2
1241	ENSOCUG00000010542	BNIP3L	4146.03	-2.0013	0.491485	4.9423e-06	0.000105343	-3.97739	12.6182	12.0672	12.6608	11.377	10.1325	10.521	BCL2 interacting protein 3 like
1242	ENSOCUG00000027088	PPP2R2A	4823.61	0.851115	0.30539	0.00235149	0.0152128	1.81779	11.7883	11.6463	11.9502	12.432	12.3488	12.7485	Serine/threonine-protein phosphatase 2A 55 kDa regulatory subunit B alpha isoform (PP2A subunit B isoform B55-alpha) (PP2A subunit B isoform PR55-alpha) (PP2A subunit B isoform R2-alpha) (PP2A subunit B isoform alpha)
1243	ENSOCUG00000011972	EBF2	5.90335	-1.07553	1.80249	0.0250897	0.0874011	-1.05848	2.79152	2.25361	2.49319	2.09075	2.04238	2.15317	Early B-cell factor 2
1244	ENSOCUG00000014109	CDCA2	1053.49	1.1132	0.41017	0.001875	0.0127277	1.89525	9.3177	9.70402	9.17851	9.8527	10.7505	10.3747	Cell division cycle associated 2
1245	ENSOCUG00000014099	KCTD9	1046.48	0.463537	0.350875	0.134102	0.278753	0.55478	9.88344	9.56782	9.87623	10.265	9.72618	10.508	Potassium channel tetramerization domain containing 9
1246	ENSOCUG00000014093	GNRH1	40.7324	-2.44354	0.671647	2.15558e-05	0.000358203	-3.44587	5.67115	5.10286	5.85967	4.21493	4.39774	4.30732	Gonadoliberin
1247	ENSOCUG00000014056	DOCK5	2083.23	1.41414	0.417985	0.000145212	0.0017079	2.76754	10.0199	10.3382	10.2914	11.4507	10.7459	11.8217	Dedicator of cytokinesis 5
1248	ENSOCUG00000023836	NEFL	14.9917	-1.01433	1.28446	0.0393069	0.119847	-0.921371	3.17995	2.97125	4.49385	3.04925	3.11482	2.84158	Neurofilament light
1249	ENSOCUG00000021430	NEFM	56.3787	-2.52868	1.34999	0.00240857	0.0155131	-1.8093	4.30891	3.43626	6.89637	3.79036	4.02591	3.73218	Neurofilament medium polypeptide
1250	ENSOCUG00000001597	ADAMDEC1	207.672	-0.0612171	0.537207	0.864128	0.925868	-0.033451	7.28748	6.0356	8.42368	6.65349	8.12764	7.35606	ADAM like decysin 1
1251	ENSOCUG00000004176	ADAM28	202.672	-0.850481	0.53594	0.0393654	0.119957	-0.920974	7.98002	7.76098	8.0279	7.42179	6.11424	7.42802	ADAM metallopeptidase domain 28
1252	ENSOCUG00000005708	STC1	16.8516	0.373545	0.735437	0.289072	0.469195	0.328647	3.94431	3.62555	3.13247	3.37701	4.13208	4.43272	Stanniocalcin 1
1253	ENSOCUG00000004294	NKX3-1	61.6585	-1.17258	0.578927	0.00923869	0.0422338	-1.37434	6.15148	6.35965	6.06484	5.75404	5.08544	5.1114	NK3 homeobox 1
1254	ENSOCUG00000004114	SLC25A37	433.347	1.47453	0.413567	6.59226e-05	0.000907333	3.04223	7.7886	8.27413	7.7185	8.75112	9.42949	9.15307	Solute carrier family 25 member 37
1255	ENSOCUG00000004102	ENTPD4	816.257	0.312494	0.314425	0.272682	0.450696	0.346117	9.55723	9.51554	9.47895	9.90055	9.40822	9.99992	Ectonucleoside triphosphate diphosphohydrolase 4
1256	ENSOCUG00000006355	DDX60	219.014	-0.29931	0.42136	0.388311	0.569968	-0.24415	8.01533	8.15962	7.31856	8.00769	7.33214	7.27701	DExD/H-box helicase 60
1257	ENSOCUG00000004900	PALLD	1630.96	-0.0884732	0.263992	0.717141	0.832054	-0.0798485	10.635	10.7225	10.7647	10.718	10.477	10.6836	Palladin, cytoskeletal associated protein
1258	ENSOCUG00000006446	CBR4	158.184	0.19811	0.343301	0.517073	0.683191	0.165458	7.33249	7.17724	7.11892	7.60858	7.20859	7.282	Carbonyl reductase 4
1259	ENSOCUG00000003098	SH3RF1	1632.79	1.40518	0.412944	0.000132128	0.00159773	2.7965	9.6966	10.1235	9.77859	10.9675	10.5313	11.4982	SH3 domain containing ring finger 1
1260	ENSOCUG00000031550		494.683	-0.0955595	0.345559	0.751665	0.853805	-0.0686412	8.81857	8.70234	9.33339	8.82331	9.15023	8.65179
1261	ENSOCUG00000016756	NEK1	689.572	-0.367425	0.398305	0.273831	0.451974	-0.344887	9.46871	9.09814	9.98711	9.36633	8.68073	9.44181	NIMA related kinase 1
1262	ENSOCUG00000006220	CLCN3	3564.28	0.169264	0.301709	0.526446	0.691347	0.160304	11.5866	11.9462	11.5622	11.9899	11.5857	11.9933	Chloride channel protein
1263	ENSOCUG00000026923	HPF1	882.474	-0.303393	0.292742	0.259068	0.435394	-0.361118	9.84838	9.69536	10.1307	9.61843	9.58713	9.71097	Histone PARylation factor 1
1264	ENSOCUG00000011514	MFAP3L	954.493	-1.09591	0.601332	0.0155461	0.0615125	-1.21104	10.2665	10.1741	10.2679	9.79873	7.71096	9.08214	Microfibril associated protein 3 like
1265	ENSOCUG00000011526	AADAT	1012.59	0.382911	0.275332	0.133659	0.278321	0.555454	9.73267	9.74782	9.92175	10.0127	10.2289	10.142	Aminoadipate aminotransferase
1266	ENSOCUG00000038175		3.5277	-0.172662	0.759734	0.248633	0.424414	-0.37221	1.10945	1.10967	1.93545	1.10769	1.11148	1.23944
1267	ENSOCUG00000000888	GALNTL6	2.38548	-0.135506	0.726932	0.521105	NA	NA	1.30905	1.05954	1.27206	1.10203	1.06038	1.19515	Polypeptide N-acetylgalactosaminyltransferase (EC 2.4.1.-) (Protein-UDP acetylgalactosaminyltransferase)
1268	ENSOCUG00000029899		6.68987	-0.0390004	0.690467	0.874718	0.931226	-0.0309448	2.93413	2.35485	2.26585	2.25851	2.61961	2.66039
1269	ENSOCUG00000011080	GALNT7	3349.79	0.315992	0.342154	0.299481	0.480914	0.317932	11.6462	11.5747	11.3833	11.9693	11.2758	12.1107	Polypeptide N-acetylgalactosaminyltransferase (EC 2.4.1.-) (Protein-UDP acetylgalactosaminyltransferase)
1270	ENSOCUG00000000074	HMGB2	4411	0.453515	0.321019	0.116553	0.253468	0.596077	11.755	11.8723	11.9819	11.8906	12.5716	12.2903	High mobility group box 2
1271	ENSOCUG00000010418	SAP30	287.726	0.347967	0.3408	0.251093	0.426883	0.369691	8.06633	7.94369	7.9749	7.94725	8.56996	8.30114	Sin3A associated protein 30
1272	ENSOCUG00000000616	SCRG1	2.56233	-0.191346	0.758483	0.282385	NA	NA	1.23924	1.04366	1.4641	1.04247	1.04474	1.14807	Stimulator of chondrogenesis 1
1273	ENSOCUG00000036567		3.94917	0.401517	0.860329	0.106156	0.238412	0.622672	1.57197	1.57219	1.7067	1.71589	2.17966	1.77713
1274	ENSOCUG00000016256	HAND2	36.488	-0.768585	0.79961	0.0908382	0.214211	-0.669157	5.05658	4.15641	5.92685	4.49549	4.2886	4.79586	Heart and neural crest derivatives expressed 2
1275	ENSOCUG00000023773	TPT1	3251.13	-1.00839	0.427042	0.00546154	0.0285414	-1.54452	11.8896	11.439	12.4437	11.4088	10.7445	10.9929	Translationally-controlled tumor protein (TCTP)
1276	ENSOCUG00000008888	FBXO8	933.946	-0.111178	0.333952	0.706329	0.824183	-0.0839762	9.90963	9.64777	10.1258	9.91794	9.37351	10.0231	F-box protein 8
1277	ENSOCUG00000013963	CEP44	112.074	0.21889	0.344172	0.474386	0.646678	0.189312	6.81962	6.67113	6.64346	6.89637	6.81506	6.95247	Centrosomal protein 44
1278	ENSOCUG00000016289	HPGD	3100.11	-1.09568	0.514998	0.00831546	0.039317	-1.40542	12.2389	11.5042	11.9759	10.5678	10.1357	11.5477	15-hydroxyprostaglandin dehydrogenase
1279	ENSOCUG00000007631	GPM6A	181.545	-0.363528	0.79138	0.216706	0.387112	-0.412163	6.02393	4.9319	8.78466	6.35435	4.81701	6.82635	Glycoprotein M6A
1280	ENSOCUG00000013569	SPATA4	2.21512	0.0354223	0.708098	0.872107	NA	NA	1.15247	1.07119	0.980823	1.06218	0.979605	1.22804
1281	ENSOCUG00000012592	ASB5	8.65705	0.130469	0.671451	0.674131	0.803059	0.0952526	2.91242	2.83456	2.89473	2.80756	2.53326	3.45394	Ankyrin repeat and SOCS box protein 5
1282	ENSOCUG00000029741	SPCS3	3694.21	0.211727	0.27613	0.410469	0.58949	0.229523	11.883	11.6206	11.7361	11.7343	12.0319	12.0216	Signal peptidase complex subunit 3 (EC 3.4.-.-)
1283	ENSOCUG00000012211		91.6026	0.81551	0.500529	0.0404576	0.121639	0.914927	6.19129	6.33917	5.59952	6.42128	6.90373	6.85587	Uncharacterized protein
1284	ENSOCUG00000017884	VEGFC	6.37611	-0.310045	0.758874	0.284544	0.464156	-0.333336	2.5069	2.12239	2.93931	2.22478	2.4057	2.23701	Vascular endothelial growth factor C
1285	ENSOCUG00000023661		358.906	0.0235986	0.653333	0.949417	0.972515	0.0121035	8.73516	8.76031	5.18672	7.88055	8.60737	8.51637	Uncharacterized protein
1286	ENSOCUG00000001040	NEIL3	222.455	0.443956	0.497561	0.247032	0.422449	0.374225	7.46981	8.02745	6.41222	7.68925	8.20876	7.91508	Nei like DNA glycosylase 3
1287	ENSOCUG00000022964		1.66502	0.0399787	0.721701	0.821117	NA	NA	0.753496	0.580731	0.582243	0.580083	0.768998	0.672525
1288	ENSOCUG00000002031	AGA	988.918	-0.801211	0.364543	0.0124032	0.0524216	-1.28049	10.2659	10.1679	10.2364	9.88365	9.07295	9.46665	Aspartylglucosaminidase
1289	ENSOCUG00000022735		2.42152	-0.10607	0.719169	0.617318	NA	NA	1.19926	1.06445	1.36396	1.22572	1.0653	1.11208	40S ribosomal protein S27
1290	ENSOCUG00000031041		1.68688	0.134373	0.732499	0.489256	NA	NA	0.628474	0.628551	0.741025	0.711962	0.728763	0.802882
1291	ENSOCUG00000007616	TENM3	65.7656	-0.618795	0.528091	0.120717	0.259659	-0.585596	6.01499	6.16973	6.42405	5.88783	5.0997	5.90887	Uncharacterized protein
1292	ENSOCUG00000004708	DCTD	1491.19	0.0232804	0.303596	0.935428	0.964883	0.0155254	10.6535	10.5186	10.3959	10.2691	10.8303	10.4738	dCMP deaminase
1293	ENSOCUG00000016984	WWC2	957.078	1.11267	0.351122	0.00044653	0.00411663	2.38546	9.18948	9.53602	9.1839	10.0042	10.1145	10.5357	WW and C2 domain containing 2
1294	ENSOCUG00000034698		108.445	0.238787	0.426207	0.496014	0.664255	0.177665	6.10719	6.82425	6.79498	6.65532	6.64846	7.14277
1295	ENSOCUG00000005491	CDKN2AIP	1455.75	0.745555	0.42953	0.038771	0.118712	0.925507	10.1244	10.084	9.99885	10.7002	9.9802	11.287	CDKN2A interacting protein
1296	ENSOCUG00000011812	ING2	314.869	-0.484573	0.332711	0.102033	0.231954	-0.634599	8.33605	8.29556	8.74041	7.93226	8.10356	8.13587	Inhibitor of growth protein
1297	ENSOCUG00000025497	RWDD4	858.201	0.237751	0.3508	0.441615	0.617634	0.209269	9.51503	9.24339	9.96848	9.62699	9.69975	10.1298	RWD domain containing 4
1298	ENSOCUG00000010179	TRAPPC11	3191.82	0.0694781	0.265579	0.782103	0.873276	0.0588484	11.6228	11.6944	11.4995	11.7595	11.4989	11.7301	Trafficking protein particle complex 11
1299	ENSOCUG00000009718	STOX2	65.9603	-0.439744	0.455501	0.2281	0.400616	-0.397271	5.92969	6.25592	6.31991	5.92781	5.4591	6.00064	Storkhead box 2
1300	ENSOCUG00000011944	ENPP6	1.96221	-0.274909	0.81089	0.0895671	NA	NA	0.947056	0.865461	1.02834	0.771815	0.773257	0.772544	Ectonucleotide pyrophosphatase/phosphodiesterase 6
1301	ENSOCUG00000009229	IRF2	3190.74	-0.140946	0.331845	0.644888	0.783967	-0.105702	11.7383	11.5859	11.7519	11.989	11.2769	11.274	Interferon regulatory factor 2
1302	ENSOCUG00000006627	CASP3	4949.88	1.73708	0.349056	1.03552e-07	3.94355e-06	5.40411	11.2178	11.1671	11.5046	13.0499	12.4668	12.5348	Caspase-3
1303	ENSOCUG00000003897	PRIMPOL	836.353	0.701418	0.29212	0.0090098	0.0416117	1.38078	9.17756	9.48541	9.41187	9.98876	9.86911	9.98978	Primase and DNA directed polymerase
1304	ENSOCUG00000003903	CENPU	1854.22	0.460651	0.325614	0.112801	0.248552	0.604584	10.5698	10.7725	10.5	10.6171	11.2106	11.1826	Centromere protein U
1305	ENSOCUG00000037500		12.687	-0.253842	0.63603	0.485534	0.655507	-0.183423	3.52735	4.03105	3.26613	3.63551	3.33163	3.38721
1306	ENSOCUG00000037022		62.2838	-0.00519247	0.39736	0.985209	0.992623	-0.00321579	5.7776	6.01319	6.06281	5.9143	6.0876	5.84178
1307	ENSOCUG00000005617	ACSL1	605.628	0.0373152	0.432667	0.919373	0.955288	0.0198658	9.189	8.95708	9.37962	9.86049	8.21061	9.05032	Uncharacterized protein
1308	ENSOCUG00000036745		9.76788	0.380068	0.693697	0.313453	0.494997	0.305397	3.24491	3.07266	2.93238	3.50864	3.09484	3.33853
1309	ENSOCUG00000002594		9002.98	-0.432098	0.357344	0.166072	0.324316	-0.489031	13.4644	12.8438	13.5081	12.5775	13.2246	12.7941
1310	ENSOCUG00000002591	CFAP97	470.628	-0.614835	0.366293	0.0541311	0.149894	-0.824215	9.06453	8.81789	9.35288	8.72985	8.17115	8.68223	Cilia and flagella associated protein 97
1311	ENSOCUG00000012354	SNX25	692.813	0.00568134	0.332079	0.986141	0.993036	0.00303482	9.55125	9.31158	9.40362	9.552	8.94509	9.67301	Sorting nexin 25
1312	ENSOCUG00000012365	LRP2BP	15.3728	-2.65424	1.32242	0.00217546	0.0143115	-1.84432	4.42164	3.44021	3.80278	3.08397	2.85561	3.1101	LRP2 binding protein
1313	ENSOCUG00000012369	ANKRD37	342.274	-2.68735	0.386603	2.99172e-13	4.34779e-11	-10.3617	9.01542	8.49635	9.05568	6.85252	7.06779	6.72374	Ankyrin repeat domain 37
1314	ENSOCUG00000012375	UFSP2	1014.09	-0.551423	0.322073	0.0562296	0.15374	-0.813215	10.3383	9.81594	10.337	9.64957	9.6382	9.82663	UFM1 specific peptidase 2
1315	ENSOCUG00000004810	C4orf47	4.99563	0.381941	0.745815	0.27414	0.452306	0.344567	2.23892	2.15497	2.17841	2.42428	2.33964	2.35495	Chromosome 4 open reading frame 47
1316	ENSOCUG00000005799	CCDC110	26.768	0.132086	0.539428	0.726658	0.838968	0.0762546	4.49133	4.38266	4.92106	4.60698	4.36285	5.0992	Coiled-coil domain containing 110
1317	ENSOCUG00000005808	PDLIM3	91.0234	-2.46844	0.804128	0.000142695	0.00168972	-2.77218	6.23388	5.47888	7.60417	4.791	5.06783	5.17385	PDZ and LIM domain 3
1318	ENSOCUG00000005816	SORBS2	1278.98	-0.723346	0.409231	0.0369309	0.11488	-0.939754	10.6868	10.2758	10.7267	10.1124	10.1684	9.21676	Sorbin and SH3 domain containing 2
1319	ENSOCUG00000017763	TLR3	435.592	-0.992799	0.610334	0.0269828	0.0920304	-1.03607	9.06242	8.95155	9.19942	8.77013	6.74602	7.87676	Toll like receptor 3
1320	ENSOCUG00000017457	FAM149A	591.024	-1.70419	0.395887	2.39969e-06	5.84777e-05	-4.23301	9.66878	9.58912	9.61837	8.67481	7.91476	8.05141	Uncharacterized protein
1321	ENSOCUG00000011300	CYP4V2	520.997	-1.07531	0.486893	0.00723333	0.0354373	-1.45054	9.59153	9.07284	9.33708	8.96522	8.02203	7.83064	Cytochrome P450 family 4 subfamily V member 2
1322	ENSOCUG00000005917		1.9599	0.00281969	0.708992	0.991268	NA	NA	0.918357	1.00221	0.82888	0.91046	1.01614	0.827054
1323	ENSOCUG00000023278	MTNR1A	2.56609	-0.260982	0.778919	0.218008	NA	NA	1.17434	1.17549	1.48741	1.07118	1.07342	1.17517	Melatonin receptor 1A
1324	ENSOCUG00000001439	FAT1	14788.7	-0.0392698	0.397241	0.905242	0.947068	-0.0236187	13.5898	14.417	13.2144	14.1101	13.3525	13.8408	FAT atypical cadherin 1
1325	ENSOCUG00000033448		73.1009	-0.0324631	0.469759	0.925805	0.95894	-0.0182084	6.27467	6.42584	5.66237	6.32205	5.49968	6.37806
1326	ENSOCUG00000004324	ZFP42	7.5304	-0.204062	0.710605	0.471713	0.644954	-0.190471	2.33138	2.49489	3.22732	2.56073	2.27381	2.71069	ZFP42 zinc finger protein
1327	ENSOCUG00000014335	TRIML1	3.00574	-0.160657	0.76654	0.12773	0.269592	-0.569294	0.819693	0.819895	1.63374	0.81813	0.821494	0.81984
1328	ENSOCUG00000009038	FRG1	1560.34	0.0552672	0.328952	0.849072	0.916617	0.037812	10.4753	10.15	10.9526	10.5794	10.5674	10.7245	FSHD region gene 1
1329	ENSOCUG00000004169	ASAH1	2314.02	-0.264593	0.296485	0.32756	0.508635	-0.293594	11.4751	11.0448	11.2929	11.1721	11.1103	10.8263	N-acylsphingosine amidohydrolase 1
1330	ENSOCUG00000001112	PCM1	2543.74	0.277073	0.319406	0.33831	0.519372	0.284522	11.0616	11.1706	11.271	11.5558	10.9713	11.6416	Pericentriolar material 1
1331	ENSOCUG00000014756	FGL1	14.8099	-0.414983	0.689499	0.281052	0.460526	-0.336746	3.85222	3.60476	4.22912	3.83282	3.26598	3.60357	Fibrinogen like 1
1332	ENSOCUG00000037837		46.0879	-0.92067	0.539676	0.0278821	0.0943328	-1.02534	5.51496	6.02015	5.59462	5.04929	5.10775	5.18296
1333	ENSOCUG00000005218	MTUS1	5600.82	0.00671426	0.308518	0.978696	0.989031	0.00478992	12.4572	12.3421	12.5217	12.6733	12.015	12.5608	Microtubule associated scaffold protein 1
1334	ENSOCUG00000005211	PDGFRL	62.5494	-1.07819	0.705512	0.0262356	0.0901981	-1.0448	6.46775	5.05598	6.50052	5.40166	5.14519	5.34356	Platelet derived growth factor receptor like
1335	ENSOCUG00000011284	SLC7A2	25.0372	0.299926	0.582062	0.43864	0.615228	0.210964	4.69217	4.17117	4.3471	4.38735	4.34906	5.11972	Solute carrier family 7 member 2
1336	ENSOCUG00000008372	MTMR7	8.75861	0.753134	1.04469	0.074575	0.186858	0.728488	2.66229	2.76164	2.57563	3.21928	2.62356	3.3913	Myotubularin related protein 7
1337	ENSOCUG00000008363	VPS37A	459.009	0.634395	0.422186	0.0727789	0.183827	0.73559	8.57833	8.28964	8.54623	8.95688	8.42068	9.55551	VPS37A, ESCRT-I subunit
1338	ENSOCUG00000014589		1501.26	0.498428	0.289902	0.0617036	0.163713	0.785918	10.3774	10.0702	10.4478	10.7195	10.6607	10.8291
1339	ENSOCUG00000014585	ZDHHC2	19.0618	-0.0662065	0.601952	0.848163	0.916379	-0.0379249	4.34339	3.47489	4.46127	4.2663	3.79579	4.20787	Palmitoyltransferase (EC 2.3.1.225)
1340	ENSOCUG00000000277	MICU3	31.7295	0.238915	0.55037	0.532592	0.696158	0.157292	5.04481	4.55654	4.74097	4.63147	4.66538	5.49968	Mitochondrial calcium uptake family member 3
1341	ENSOCUG00000025641		784.067	0.679448	0.388587	0.0420127	0.124928	0.903339	9.11865	9.07163	9.48476	9.40987	10.2775	9.71652
1342	ENSOCUG00000014197	MSR1	185.005	4.14901	0.891639	1.60987e-07	5.68109e-06	5.24557	4.91069	3.97219	5.31981	5.89718	8.15621	8.31258	Macrophage scavenger receptor types I and II
1343	ENSOCUG00000024715		140.548	0.512811	0.600727	0.211256	0.380095	0.420108	7.09364	5.86935	6.72545	6.9098	8.02785	6.11048
1344	ENSOCUG00000003212	TUSC3	71.7274	-1.29602	0.476448	0.0013355	0.0097641	-2.01037	6.6377	6.32632	6.34489	5.46256	5.50265	5.7369	Tumor suppressor candidate 3
1345	ENSOCUG00000017691	UNC5D	1.98128	-0.150706	0.746697	0.371759	NA	NA	0.74131	1.08907	0.865083	0.833174	0.742231	0.741385	Unc-5 netrin receptor D
1346	ENSOCUG00000022012		35.3674	-0.753994	0.60922	0.0804948	0.197058	-0.705405	5.55898	5.41742	4.79364	4.80742	4.85698	4.63554	ATP synthase subunit beta (EC 3.6.3.14)
1347	ENSOCUG00000024073	DUSP26	68.9545	-0.326906	0.542268	0.39476	0.575685	-0.239815	6.134	5.92898	6.45286	5.75977	4.91525	6.37377	Dual specificity phosphatase 26
1348	ENSOCUG00000022908		153.31	-2.70889	0.412934	4.5789e-12	5.38222e-10	-9.26904	7.62244	7.86025	7.51472	5.82345	5.63295	5.98228
1349	ENSOCUG00000008740	TTI2	716.788	0.759837	0.343802	0.0132608	0.0549475	1.26005	9.18951	9.06983	9.01473	9.39183	9.69453	10.0549	TELO2 interacting protein 2
1350	ENSOCUG00000008735	MAK16	1922.9	1.22772	0.350896	0.000117511	0.00145849	2.8361	10.2142	10.1139	10.4045	10.8448	11.503	11.3735	Protein MAK16 homolog
1351	ENSOCUG00000000857	FUT10	317.866	0.229191	0.368052	0.474407	0.646678	0.189312	8.22642	8.48167	7.72481	8.2211	8.67066	8.25515	Alpha-(1,3)-fucosyltransferase (EC 2.4.1.-)
1352	ENSOCUG00000005836	NRG1	61.804	0.218945	0.475677	0.553432	0.712217	0.147387	5.52011	5.38873	6.27972	5.82764	6.01449	6.15201	Neuregulin 1
1353	ENSOCUG00000012620	WRN	308.341	0.00380125	0.316225	0.992209	0.995819	0.00181951	8.44206	8.27235	8.03973	8.41965	8.26713	8.08696	Werner syndrome RecQ like helicase
1354	ENSOCUG00000022003		11.2739	-0.127198	0.600871	0.720876	0.834824	-0.0784049	3.23683	3.42424	3.73632	3.47583	3.45777	3.23903
1355	ENSOCUG00000017093	TEX15	3.51531	0.313554	0.776073	0.250528	0.426374	0.370209	1.54809	1.69456	1.61407	1.79573	1.65786	1.95885	Testis expressed 15, meiosis and synapsis associated
1356	ENSOCUG00000014028		18.12	2.84954	1.60531	0.00264604	0.0166928	1.77747	2.8763	2.79465	3.22587	4.17365	3.11729	4.63615
1357	ENSOCUG00000005230	PPP2CB	5168.83	0.621487	0.325036	0.0337644	0.107715	0.967725	12.0286	11.8986	12.1157	12.5201	12.2072	12.8626	Serine/threonine-protein phosphatase 2A catalytic subunit beta isoform (PP2A-beta) (EC 3.1.3.16)
1358	ENSOCUG00000005223	UBXN8	3036.28	-0.230062	0.308941	0.409847	0.588927	-0.229939	11.648	11.4901	11.8265	11.4567	11.704	11.1208	Uncharacterized protein
1359	ENSOCUG00000017234	GSR	7292.63	0.201565	0.3266	0.487943	0.657518	0.182092	12.7442	12.7319	12.6952	13.1722	13.0534	12.3763	Glutathione reductase (EC 1.8.1.7)
1360	ENSOCUG00000016020	GTF2E2	2033.22	0.129081	0.264659	0.603805	0.753146	0.123121	11.039	10.8166	10.9265	10.951	11.1574	11.0095	General transcription factor IIE subunit 2
1361	ENSOCUG00000008572	RBPMS	458.928	-0.695611	0.406736	0.0436653	0.12848	-0.891164	8.93984	8.71411	9.46959	8.73066	8.05912	8.47769	RNA binding protein with multiple splicing
1362	ENSOCUG00000010968	DCTN6	2205.6	-0.0153154	0.29605	0.952359	0.974487	-0.0112241	11.1306	10.7885	11.3463	10.9829	11.1683	11.1279	Dynactin subunit 6
1363	ENSOCUG00000013931	LEPROTL1	1899.11	0.230394	0.282043	0.378692	0.56069	0.251277	10.8581	10.5694	10.892	10.9594	11.1256	10.852	Leptin receptor overlapping transcript like 1
1364	ENSOCUG00000020996	SARAF	7299.5	-0.305497	0.268181	0.218483	0.389509	-0.409482	13.1037	12.8676	12.8807	12.8028	12.5744	12.6784	Uncharacterized protein
1365	ENSOCUG00000034822		4.31674	-0.1839	0.708033	0.506933	0.674364	-0.171105	1.98345	1.89432	2.2837	2.04399	1.79359	1.9407
1366	ENSOCUG00000011121	PCLO	59.5226	-1.3396	1.107	0.0211028	0.0769114	-1.11401	5.99232	6.57486	5.5723	5.32828	3.83149	4.94274	Uncharacterized protein
1367	ENSOCUG00000035229		32.2331	-1.02725	1.09968	0.0436101	0.128389	-0.891473	5.47497	5.2843	4.40455	4.58804	3.51596	4.16754
1368	ENSOCUG00000030644		36.5758	0.689835	0.661315	0.114008	0.250331	0.601486	4.81579	4.26728	5.08808	5.47586	5.54601	4.86957
1369	ENSOCUG00000030247		1246.29	0.260132	0.305964	0.351588	0.533354	0.272984	10.0701	10.0554	10.3213	10.0612	10.5438	10.4996
1370	ENSOCUG00000003608	DAAM1	1345.08	-0.0962994	0.361362	0.760968	0.860348	-0.0653256	10.3428	10.5173	10.4143	10.5671	9.60845	10.58	Dishevelled associated activator of morphogenesis 1
1371	ENSOCUG00000032245		2.26351	-0.217051	0.743261	0.363662	NA	NA	1.11358	1.19828	1.23396	1.06412	1.12287	1.02157
1372	ENSOCUG00000003325	SOWAHC	1336.6	1.14969	0.434324	0.00213597	0.0140807	1.85138	9.85303	9.77734	9.53012	11.0458	9.93916	10.9353	Sosondowah ankyrin repeat domain family member C
1373	ENSOCUG00000006502	SEPTIN10	4267.97	0.225324	0.310745	0.422791	0.601052	0.221088	11.8665	11.6314	12.2505	12.3126	12.0733	12.0523	Septin 10
1374	ENSOCUG00000014996	SH3RF3	13.0217	-0.189093	0.666974	0.561908	0.719458	-0.142994	3.9983	2.97085	3.7486	3.56638	3.39999	3.36872	SH3 domain containing ring finger 3
1375	ENSOCUG00000025015	EDAR	19.6409	-0.600316	0.819517	0.141247	0.28904	-0.539042	3.96296	3.39948	4.90208	3.85215	3.76809	3.39861	Ectodysplasin A receptor
1376	ENSOCUG00000001172	CCDC138	360.482	1.12563	0.396918	0.00126527	0.00938156	2.02773	7.85822	7.9343	7.90179	8.30629	8.87077	9.13946	Coiled-coil domain containing 138
1377	ENSOCUG00000038349		2468.5	0.641998	0.309029	0.0222844	0.0801074	1.09633	10.8081	11.1284	10.873	11.4327	11.2952	11.733
1378	ENSOCUG00000034682		594.031	0.675816	0.319671	0.0193548	0.072089	1.14213	8.78937	9.00946	8.82422	9.40425	9.22158	9.67785
1379	ENSOCUG00000001165	RANBP2	4176.86	0.765952	0.351441	0.0145923	0.0587977	1.23064	11.4871	11.9064	11.4054	12.263	11.9631	12.5819	RAN binding protein 2
1380	ENSOCUG00000004451	LIMS1	1593.63	0.0208564	0.276537	0.937932	0.965863	0.0150845	10.7329	10.3827	10.7328	10.6563	10.586	10.6902	LIM and senescent cell antigen-like-containing domain protein
1381	ENSOCUG00000017849	GCC2	4535.92	0.320871	0.335791	0.286794	0.467076	0.330613	12.0034	11.7705	12.1297	12.3897	11.7755	12.5352	GRIP and coiled-coil domain containing 2
1382	ENSOCUG00000013192		5835.57	-0.0351545	0.316923	0.914032	0.952436	-0.0211641	12.3715	12.3639	12.7728	12.7054	12.5734	12.1108	Sulfotransferase (EC 2.8.2.-)
1383	ENSOCUG00000039184		39.3468	1.31455	0.578954	0.00433835	0.0241756	1.61662	4.66287	4.91637	4.68745	5.64486	5.45847	5.48744
1384	ENSOCUG00000007726	ST6GAL2	3867.41	0.992851	0.490255	0.0140184	0.057168	1.24285	11.2045	11.3278	11.3832	12.8566	11.2242	12.1056	ST6 beta-galactoside alpha-2,6-sialyltransferase 2
1385	ENSOCUG00000033654		6.9846	-0.0541814	0.64093	0.864635	0.926163	-0.0333124	2.49597	2.59061	3.0365	2.64968	2.69687	2.75015
1386	ENSOCUG00000009982	UXS1	657.226	-0.222213	0.304882	0.421622	0.600063	-0.221803	9.41169	9.27969	9.63153	9.3705	9.34854	9.00028	UDP-glucuronate decarboxylase 1
1387	ENSOCUG00000026304	ECRG4	2.84085	-0.152048	0.753305	0.300575	NA	NA	1.62732	0.95609	0.959535	1.06446	0.957448	0.956044	Chromosome 2 open reading frame 40
1388	ENSOCUG00000025486	NCK2	1768.11	-0.178919	0.320375	0.541258	0.703117	-0.152973	10.936	11.0648	10.5104	10.9507	10.4793	10.6057	Cytoplasmic protein
1389	ENSOCUG00000007967	FHL2	3170.97	1.06625	0.353522	0.000785907	0.00646604	2.18936	11.3433	11.0603	10.6776	11.7597	12.1479	11.9612	Four and a half LIM domains 2
1390	ENSOCUG00000007963	C2orf49	385.985	-0.0512327	0.346247	0.86419	0.925872	-0.033449	8.5527	8.20504	8.9456	8.60549	8.3479	8.69335	Chromosome 2 open reading frame 49
1391	ENSOCUG00000015024	TGFBRAP1	1152	0.120793	0.308442	0.669271	0.799743	0.0970494	10.1434	10.3595	9.74167	10.1238	10.2233	10.301	Transforming growth factor beta receptor associated protein 1
1392	ENSOCUG00000015017	MRPS9	1878.72	0.199411	0.305032	0.47443	0.646678	0.189312	10.725	10.7011	10.8926	10.6823	11.2592	10.8527	Mitochondrial ribosomal protein S9
1393	ENSOCUG00000010933	POU3F3	2.10211	-0.190828	0.764268	0.214308	NA	NA	0.735323	0.842031	1.16161	0.734444	0.79579	0.735406
1394	ENSOCUG00000017004	TMEM182	14.1547	0.32062	0.683398	0.376669	0.558471	0.252999	3.89166	3.24976	3.17989	3.74155	3.37119	4.15162	Transmembrane protein 182
1395	ENSOCUG00000017011	MFSD9	1496.13	-0.261344	0.371138	0.41904	0.597465	-0.223688	10.7132	10.6826	10.5562	10.761	9.67262	10.4997	Major facilitator superfamily domain containing 9
1396	ENSOCUG00000004890	SLC9A2	1803.86	-0.213723	0.397103	0.524598	0.690054	-0.161117	11.0438	10.7022	10.9335	11.1688	9.83382	10.6675	Sodium/hydrogen exchanger
1397	ENSOCUG00000006075	SLC9A4	4.05414	0.67441	1.26352	0.00875846	0.040725	1.39014	1.64323	1.64344	1.64769	2.10146	1.85902	2.07273	Sodium/hydrogen exchanger
1398	ENSOCUG00000006067	IL18RAP	90.1952	2.15088	0.632286	6.08835e-05	0.000850181	3.07049	5.17042	5.14917	5.65467	6.74791	6.07095	7.31117	Interleukin 18 receptor accessory protein
1399	ENSOCUG00000016476	IL18R1	505.023	0.478477	0.498911	0.214352	0.384132	0.415519	8.70304	8.4741	8.69904	9.94747	8.27114	8.49791	Interleukin 18 receptor 1
1400	ENSOCUG00000016462	IL1RL1	3.80516	0.301387	0.77482	0.250775	0.426603	0.369976	1.52992	1.63873	1.66388	1.62771	2.13525	1.63838	Interleukin 1 receptor like 1
1401	ENSOCUG00000029557	IL1RL2	41.5444	5.08367	1.2555	3.39562e-06	7.77684e-05	4.1092	3.4338	2.97234	3.02562	3.93155	6.10626	5.26964	Uncharacterized protein
1402	ENSOCUG00000006957	IL1R1	3653.3	-0.412415	0.390895	0.213963	0.383583	-0.41614	12.0116	12.0411	11.951	11.8262	10.7543	11.8844	Interleukin 1 receptor type 1
1403	ENSOCUG00000016746	IL1R2	501.232	2.39602	0.851073	0.00033258	0.00324791	2.4884	6.28663	5.65859	8.22262	9.36858	9.61871	9.06128	Interleukin 1 receptor type 2
1404	ENSOCUG00000008180	MAP4K4	6349.66	1.80014	0.40458	1.20761e-06	3.20702e-05	4.4939	11.4157	11.5831	11.7631	12.6093	12.8534	13.5608	Mitogen-activated protein kinase kinase kinase kinase 4
1405	ENSOCUG00000017895	RFX8	3.36585	0.171421	0.746739	0.365797	0.547802	0.261377	1.30127	1.30146	1.49922	1.29981	1.424	1.91468	RFX family member 8, lacking RFX DNA binding domain
1406	ENSOCUG00000004448	CNOT11	965.023	0.153376	0.308695	0.587315	0.740347	0.130565	9.86529	9.87129	9.77464	9.90037	10.2784	9.66761	CCR4-NOT transcription complex subunit 11
1407	ENSOCUG00000013058	RNF149	571.901	0.565524	0.403904	0.0988508	0.226633	0.644676	8.93617	8.75583	8.81648	9.20343	8.77381	9.86541	Ring finger protein 149
1408	ENSOCUG00000019837	SNORD89	2.52461	0.0878874	0.700273	0.726446	NA	NA	1.27452	1.35905	1.18524	1.34324	1.23525	1.39699
1409	ENSOCUG00000031774		6.12433	-0.478817	0.840276	0.160803	0.317279	-0.498558	2.48355	2.84506	2.5421	2.38256	2.20297	2.40091
1410	ENSOCUG00000002398	TBC1D8	1713.75	-0.219914	0.273724	0.386838	0.568332	-0.245398	10.7502	10.9587	10.7763	10.7988	10.5676	10.5369	TBC1 domain family member 8
1411	ENSOCUG00000002392	RPL31	31211.4	-0.723763	0.469543	0.0523332	0.146233	-0.834954	14.8093	14.4572	15.8609	14.1161	14.7405	14.4344	Uncharacterized protein
1412	ENSOCUG00000002384	NPAS2	900.982	0.312042	0.287648	0.23947	0.413856	0.383151	9.51757	9.68799	9.78379	10.1096	9.81699	9.86424	Neuronal PAS domain protein 2
1413	ENSOCUG00000038781		6.57182	0.183993	0.716259	0.489963	0.658972	0.181133	2.24024	2.24059	2.76323	2.65092	2.46503	2.84312
1414	ENSOCUG00000001469	PDCL3	1983.11	0.45369	0.332491	0.12698	0.268683	0.570761	10.6767	10.3716	11.0151	10.9344	11.3375	11.0807	Phosducin like 3
1415	ENSOCUG00000012868	CHST10	39.222	-0.726639	0.595727	0.087392	0.208795	-0.680279	5.10888	5.15587	5.89535	4.89928	4.87364	4.96556	Carbohydrate sulfotransferase (EC 2.8.2.-)
1416	ENSOCUG00000009532	AFF3	18.391	-0.882604	0.828641	0.0652103	0.170594	-0.768035	3.97059	4.03555	4.7069	3.8649	3.58254	3.77047	AF4/FMR2 family member 3
1417	ENSOCUG00000014576	REV1	1740.91	0.395242	0.311651	0.162575	0.31975	0.495189	10.5003	10.6204	10.5784	10.9118	10.5698	11.1968	DNA repair protein REV1 (EC 2.7.7.-)
1418	ENSOCUG00000021154	EIF5B	6644.53	0.140926	0.345256	0.643255	0.782584	0.106469	12.3932	12.213	13.0628	12.5505	12.9146	12.7688	Eukaryotic translation initiation factor 5B
1419	ENSOCUG00000037238		2.35963	-0.03851	0.710122	0.852158	NA	NA	1.01967	1.06767	1.31966	1.01887	1.12143	1.19668
1420	ENSOCUG00000016129	TXNDC9	1314.89	0.392978	0.406746	0.253316	0.429382	0.367156	9.94253	9.54567	10.6197	10.504	10.1081	10.8293	Uncharacterized protein
1421	ENSOCUG00000014720	LYG1	18.0622	-2.88526	1.16631	0.000717209	0.00602952	-2.21972	3.90048	4.01642	4.66139	3.24113	3.01131	3.32414	Lysozyme g-like protein (EC 3.2.1.-)
1422	ENSOCUG00000004116	LYG2	255.072	-3.59559	0.94333	6.49159e-06	0.000132583	-3.87751	8.49923	8.38764	8.17441	6.46058	4.32021	4.5678	Lysozyme g-like protein (EC 3.2.1.-)
1423	ENSOCUG00000004111	MRPL30	2712.43	-0.33807	0.333607	0.256295	0.432735	-0.363778	11.4965	11.3658	11.7325	10.9959	11.6009	10.9696	Uncharacterized protein
1424	ENSOCUG00000004104	MITD1	857.704	-0.327371	0.32467	0.259568	0.436004	-0.360509	9.90785	9.46429	10.1521	9.65725	9.54781	9.52121	Microtubule interacting and trafficking domain containing 1
1425	ENSOCUG00000023173	LIPT1	408.479	-0.181998	0.324158	0.529822	0.693689	-0.158835	8.72784	8.42292	9.01458	8.55573	8.7031	8.47701	Lipoyltransferase 1
1426	ENSOCUG00000006987	TSGA10	79.8846	-0.678658	0.483782	0.0770979	0.191202	-0.718508	6.44037	6.52104	6.59175	6.10569	5.44967	6.20528	Testis specific 10
1427	ENSOCUG00000030840		695.102	-0.351894	0.32609	0.227281	0.399661	-0.398308	9.52091	9.29258	9.85561	9.14673	9.46485	9.14476
1428	ENSOCUG00000009514	KIAA1211L	2453.25	-1.26457	0.406937	0.000408414	0.00384732	-2.41484	11.7515	11.8774	11.1558	10.8719	10.1368	10.5134	KIAA1211 like
1429	ENSOCUG00000003383	MGAT4A	647.156	1.1541	0.411247	0.00132636	0.0097084	2.01285	8.51885	8.73475	8.83586	9.76769	9.06507	10.0161	Mannosyl (alpha-1,3-)-glycoprotein beta-1,4-N-acetylglucosaminyltransferase, isozyme A
1430	ENSOCUG00000003365	INPP4A	1641.8	-0.402858	0.286929	0.125973	0.267153	-0.57324	10.9507	10.6674	10.8765	10.6521	10.3264	10.4552	Inositol polyphosphate-4-phosphatase type I A
1431	ENSOCUG00000034256	COA5	914.7	-0.590101	0.350444	0.0554756	0.152377	-0.817082	10.0581	9.69843	10.325	9.63724	9.66934	9.21639
1432	ENSOCUG00000035014		1.57356	0.144391	0.737037	0.45253	NA	NA	0.628017	0.537393	0.538846	0.659015	0.588902	0.710518
1433	ENSOCUG00000030192		4.82188	0.0829638	0.694632	0.751402	0.85375	0.0686691	2.22213	2.22482	1.95501	2.33522	1.95205	2.33355
1434	ENSOCUG00000008835		19.8523	-0.0393631	0.630849	0.901681	0.945074	-0.0245341	4.45519	4.44264	3.35677	4.33583	3.69968	4.28709	Uncharacterized protein
1435	ENSOCUG00000014284	TMEM131	13146.7	0.75549	0.332751	0.012022	0.0512079	1.29066	13.1896	13.5273	13.1039	14.1143	13.5901	14.0696	Transmembrane protein 131
1436	ENSOCUG00000005819	ZAP70	28.704	-4.41616	1.07507	2.71765e-06	6.5626e-05	-4.18292	5.06356	4.06421	5.28826	3.3618	3.27436	3.07341	Tyrosine-protein kinase (EC 2.7.10.2)
1437	ENSOCUG00000005975	ACTR1B	995.087	-0.222211	0.286506	0.398396	0.578662	-0.237575	10.0396	10.2436	9.8263	9.92767	9.78575	9.8415	ARP1 actin related protein 1 homolog B
1438	ENSOCUG00000017085	COX5B	13551.4	-0.925316	0.370678	0.00471358	0.0256734	-1.59052	14.009	13.7581	14.2801	13.2779	13.5037	12.7673	Cytochrome c oxidase subunit 5B
1439	ENSOCUG00000003347	SEMA4C	83.5663	-0.0370884	0.409096	0.910836	0.950805	-0.0219085	6.34624	6.13979	6.62166	6.44962	5.98671	6.54224	Semaphorin 4C
1440	ENSOCUG00000024245	ANKRD39	914.131	-0.606085	0.375658	0.062176	0.164642	-0.783458	10.2715	10.0454	9.8189	9.42436	9.88432	9.05608	Ankyrin repeat domain 39
1441	ENSOCUG00000009100	ANKRD23	88.1311	-0.380741	0.394678	0.254681	0.430829	-0.365695	6.36718	6.69163	6.68309	6.10658	6.28482	6.43545	Ankyrin repeat domain 23
1442	ENSOCUG00000003328	CNNM4	6578.75	-0.242974	0.314506	0.401304	0.581168	-0.235698	12.8082	13.038	12.4134	12.7595	12.4686	12.428	Cyclin and CBS domain divalent metal cation transport mediator 4
1443	ENSOCUG00000022927	LMAN2L	377.25	0.246593	0.311471	0.384339	0.565802	0.247336	8.49856	8.62286	8.15472	8.58893	8.69203	8.68608	Lectin, mannose binding 2 like
1444	ENSOCUG00000006525	FER1L5	11.4473	-0.170245	0.671852	0.58989	0.741933	-0.129635	3.66843	3.62429	3.00286	3.34866	2.85874	3.51318	Fer-1 like family member 5
1445	ENSOCUG00000006032	KANSL3	1983.5	0.360443	0.305736	0.19603	0.361464	0.441934	10.6621	10.9669	10.6716	11.0207	10.8708	11.3422	KAT8 regulatory NSL complex subunit 3
1446	ENSOCUG00000012101	ARID5A	315.568	3.04973	0.60452	3.18578e-08	1.42655e-06	5.84571	6.27592	6.4785	6.46827	8.23988	7.68348	9.5051	AT-rich interaction domain 5A
1447	ENSOCUG00000006028	NEURL3	717.721	1.25499	0.562598	0.00527619	0.0277908	1.5561	8.8054	8.5166	8.73244	10.4924	8.61262	9.73519	Neuralized E3 ubiquitin protein ligase 3
1448	ENSOCUG00000009882	NCAPH	6668.03	0.791001	0.372806	0.0159405	0.0626722	1.20293	12.234	12.4265	12.1328	12.7318	13.432	12.5946	Condensin complex subunit 2
1449	ENSOCUG00000009864	SNRNP200	24970.9	0.397165	0.347444	0.19749	0.363342	0.439684	14.3582	14.6459	14.1137	14.4922	15.1562	14.5271	Small nuclear ribonucleoprotein U5 subunit 200
1450	ENSOCUG00000001498	CIAO1	1479.83	0.0507549	0.345714	0.871903	0.929715	0.0316502	10.4765	10.4692	10.542	10.1934	11.018	10.2237	Probable cytosolic iron-sulfur protein assembly protein CIAO1 (WD repeat-containing protein 39)
1451	ENSOCUG00000009860	TMEM127	2831.49	-0.170644	0.277228	0.504936	0.672267	-0.172458	11.5926	11.6497	11.3499	11.539	11.354	11.2479	Transmembrane protein 127
1452	ENSOCUG00000001496	STARD7	4435.33	-0.653566	0.295529	0.0153407	0.0608376	-1.21583	12.4283	12.4064	12.2052	11.7855	11.9768	11.5591	StAR related lipid transfer domain containing 7
1453	ENSOCUG00000000114	DUSP2	104.131	3.45444	1.06018	5.11928e-05	0.000737933	3.13198	4.10596	3.81972	4.94663	4.57612	6.28074	7.8386	Dual specificity protein phosphatase (EC 3.1.3.16) (EC 3.1.3.48)
1454	ENSOCUG00000001891	GPAT2	8.11567	0.508182	0.800406	0.182536	0.344878	0.462334	2.69062	2.78146	2.6237	2.75501	2.80503	3.37173	Glycerol-3-phosphate acyltransferase 2, mitochondrial
1455	ENSOCUG00000021458	FAHD2A	1938.87	-0.607216	0.358755	0.0534944	0.148686	-0.827729	11.2197	10.8509	11.3194	10.5315	10.9342	10.1961	Uncharacterized protein
1456	ENSOCUG00000038070		11.6886	-0.0125252	0.594334	0.969	0.98402	-0.00699621	3.49365	3.74871	3.18754	3.51704	3.59816	3.35834
1457	ENSOCUG00000029485	ZNF2	51.6839	-1.31742	0.601934	0.0050569	0.0269281	-1.56979	5.73501	5.93377	6.12257	5.34931	5.05508	4.7154	Uncharacterized protein
1458	ENSOCUG00000003561	ZNF2	150.637	-0.721836	0.34401	0.0182368	0.0690637	-1.16075	7.40693	7.49892	7.47623	6.94374	6.94553	6.81488	Zinc finger protein 2
1459	ENSOCUG00000003547	MRPS5	2818.8	-0.0914012	0.339711	0.770344	0.865893	-0.062536	11.4624	11.3981	11.6084	10.9996	11.8496	11.1981	Mitochondrial ribosomal protein S5
1460	ENSOCUG00000003544	MAL	3290.63	0.144842	0.395656	0.669871	0.800221	0.09679	11.5474	11.1742	11.9142	11.4956	12.2799	11.1273	Mal, T-cell differentiation protein
1461	ENSOCUG00000004852	MALL	6908.09	-0.243828	0.390574	0.462008	0.636652	-0.196098	13.0391	12.7914	12.7043	13.1483	12.423	11.8857	Mal, T-cell differentiation protein like
1462	ENSOCUG00000015631	NPHP1	231.484	0.182865	0.315025	0.523033	0.688561	0.162058	7.73214	7.85051	7.72622	7.70505	8.03168	8.01232	Nephrocystin 1
1463	ENSOCUG00000015658		365.959	-0.137808	0.368269	0.663826	0.796385	-0.0988772	8.76451	8.52354	8.37656	8.07418	8.87337	8.17936	Uncharacterized protein
1464	ENSOCUG00000010565		25.8765	-1.40503	0.807673	0.0106522	0.0468298	-1.32948	5.16456	4.31491	4.91468	4.16765	3.99037	4.07674	Two pore channel 3
1465	ENSOCUG00000014003	BUB1	2102.5	0.964667	0.475609	0.0138073	0.0565666	1.24744	10.3587	10.8504	9.9791	10.6463	11.8588	11.2575	BUB1 mitotic checkpoint serine/threonine kinase
1466	ENSOCUG00000007385	BCL2L11	212.748	1.23703	0.479972	0.00221549	0.0144972	1.83871	6.92431	7.06964	7.15951	8.18336	7.31927	8.41649	Bcl-2-like protein 11 (Bcl2-L-11) (Bcl2-interacting mediator of cell death)
1467	ENSOCUG00000033436		10.1006	3.99417	2.3873	0.00214934	0.0141571	1.84903	2.00713	2.00789	2.12619	2.15747	3.73398	2.44028
1468	ENSOCUG00000012926	ANAPC1	5526.39	0.546658	0.341574	0.073014	0.184305	0.734463	12.0125	12.4844	11.8323	12.3982	12.8574	12.617	Anaphase promoting complex subunit 1
1469	ENSOCUG00000012995	MERTK	802.422	0.404004	0.305225	0.147108	0.297805	0.526068	9.31791	9.55355	9.47049	10.0536	9.66606	9.6435	MER proto-oncogene, tyrosine kinase
1470	ENSOCUG00000013010	TMEM87B	2134.72	-0.0889164	0.321292	0.761358	0.860437	-0.0652811	11.0337	11.1732	11.0693	11.2781	10.5262	11.1033	Transmembrane protein 87B
1471	ENSOCUG00000002898	FBLN7	4.26637	-0.0266242	0.679955	0.919624	0.955424	-0.019804	2.14908	2.07836	1.81101	1.89697	2.17747	1.90716	Fibulin 7
1472	ENSOCUG00000011253	ZC3H8	782.837	0.701482	0.362142	0.02714	0.0925073	1.03382	9.01575	9.03891	9.57576	9.58803	10.0877	9.85103	Zinc finger CCCH-type containing 8
1473	ENSOCUG00000011125	ZC3H6	422.249	0.0851481	0.388863	0.799792	0.885241	0.0529387	8.39173	8.62694	8.90399	8.68275	8.1063	9.1936	Zinc finger CCCH-type containing 6
1474	ENSOCUG00000004020	TTL	215.683	0.177651	0.353398	0.569886	0.72655	0.138735	7.40999	7.96569	7.53172	7.7155	7.68923	8.02401	Tubulin tyrosine ligase
1475	ENSOCUG00000031279		244.189	-0.401417	0.433523	0.256843	0.433294	-0.363217	7.97039	7.79799	8.39271	7.74225	6.98712	8.07349
1476	ENSOCUG00000006058	POLR1B	2220.39	0.980477	0.462282	0.0109134	0.0475761	1.32261	10.3274	10.8608	10.3162	10.7603	11.9984	11.2144	DNA-directed RNA polymerase subunit beta (EC 2.7.7.6)
1477	ENSOCUG00000032402	CHCHD5	951.793	0.313887	0.378359	0.338022	0.51903	0.284807	9.62806	9.61594	9.87706	9.5795	10.5401	9.68778
1478	ENSOCUG00000001772	SLC20A1	8073.98	1.09424	0.272601	1.90292e-05	0.000323963	3.4895	12.3088	12.5497	12.3967	13.3382	13.3532	13.2604	Phosphate transporter
1479	ENSOCUG00000008748	NT5DC4	303.64	1.19687	0.428315	0.00126989	0.00940708	2.02655	7.51786	7.36096	7.86767	8.1202	8.57342	8.91711	5'-nucleotidase domain containing 4
1480	ENSOCUG00000008765	CKAP2L	1084.32	1.3587	0.477438	0.000891805	0.00712625	2.14714	9.06394	9.68706	8.96339	9.71035	10.8298	10.582	Cytoskeleton associated protein 2 like
1481	ENSOCUG00000008771	IL1A	44407.9	5.14158	1.39846	8.34538e-06	0.000163893	3.78544	9.9922	9.90647	12.2652	15.9201	13.7531	16.4085	Interleukin-1 alpha (IL-1 alpha)
1482	ENSOCUG00000023958	IL1B	2110.69	3.34722	1.48751	0.000817948	0.00667032	2.17585	6.8163	6.90162	9.17235	10.5606	10.4589	12.3263	Multifunctional fusion protein [Includes: Interleukin-1; Interleukin-1 beta]
1483	ENSOCUG00000024654	IL37	9.70458	3.68068	1.696	0.00190281	0.0128406	1.89142	2.47352	2.60203	2.4856	3.60959	3.0156	3.12182	Interleukin-1
1484	ENSOCUG00000006660	IL36G	17.3652	0.12003	0.756273	NA	NA	NA	1.56003	1.56122	1.58409	1.55055	1.57051	3.57522	Interleukin-1
1485	ENSOCUG00000014998	IL36A	1336.95	0.312221	0.839087	0.0221961	0.0798802	1.09756	4.55505	4.38621	7.62302	11.7324	8.63091	9.44282	Interleukin-1
1486	ENSOCUG00000010998	IL36RN	1802.94	-0.137543	0.712	NA	NA	NA	8.18175	8.11257	12.0235	11.1164	6.72841	7.63007	Interleukin-1
1487	ENSOCUG00000004161	IL1RN	4660.26	0.579991	1.08097	0.0255752	0.0885714	1.05271	7.30112	6.25499	10.6452	13.0154	12.4293	11.889	Interleukin-1
1488	ENSOCUG00000004174	PSD4	5931.11	1.17511	0.376118	0.000553274	0.00491096	2.30883	11.8355	12.2005	11.5627	12.4982	13.135	12.9503	Pleckstrin and Sec7 domain containing 4
1489	ENSOCUG00000004187	PAX8	56.643	0.389129	0.440364	0.279017	0.457896	0.339234	5.47103	5.86633	5.55794	5.99665	5.78424	6.04098	Paired box 8
1490	ENSOCUG00000027394		1.60928	-0.152978	0.762717	0.212627	NA	NA	0.512171	0.762982	0.41146	0.408988	0.410411	0.409708	Uncharacterized protein
1491	ENSOCUG00000025374		2.80535	-0.153324	0.764226	0.143001	NA	NA	0.764396	0.76458	1.52792	0.762965	0.766044	0.76453	Uncharacterized protein
1492	ENSOCUG00000006530	RPIA	873.964	0.248436	0.302176	0.369209	0.551194	0.258696	9.69672	9.64045	9.61322	9.63784	10.1521	9.76025	Uncharacterized protein
1493	ENSOCUG00000012451	EIF2AK3	2441.84	0.179697	0.409684	0.603686	0.753123	0.123134	10.9956	11.4441	10.8622	11.3057	10.4237	11.8319	Eukaryotic translation initiation factor 2 alpha kinase 3
1494	ENSOCUG00000024020		2813.14	0.0192417	0.381463	0.955852	0.976439	0.010355	11.4603	11.1415	11.6364	11.2037	11.9951	10.8426	60S ribosomal protein L36
1495	ENSOCUG00000028091	THNSL2	420.236	-2.16139	0.540935	6.09593e-06	0.000126067	-3.8994	9.34118	9.13793	8.941	8.03768	7.0596	6.71761	Threonine synthase like 2
1496	ENSOCUG00000016960	FABP1	37.5448	-4.57212	0.869887	1.37705e-08	7.0783e-07	-6.15007	5.28107	5.23639	5.64707	3.71045	3.31799	3.47642	Fatty acid binding protein 1
1497	ENSOCUG00000016949	SMYD1	22.1286	-3.95055	1.12494	2.78218e-05	0.00044476	-3.35187	4.89904	3.86061	4.59128	3.27352	3.19032	3.00924	SET and MYND domain containing 1
1498	ENSOCUG00000016946	KRCC1	1723.22	0.075785	0.374615	0.818302	0.897829	0.0468062	10.5716	10.2404	11.1089	11.037	10.2372	10.8961	Lysine rich coiled-coil 1
1499	ENSOCUG00000029173	RNF103	2.00319	-0.00634573	0.71749	0.97008	NA	NA	0.987208	0.813429	0.926464	0.81266	0.814132	1.06263	Ring finger protein 103
1500	ENSOCUG00000009371	RMND5A	3333.19	0.119525	0.410112	0.731017	0.8413	0.0750492	11.5914	11.6658	11.5712	12.3961	10.8841	11.4298	Required for meiotic nuclear division 5 homolog A
1501	ENSOCUG00000026299		2.53921	-0.0961611	0.702954	0.693839	NA	NA	1.22849	1.35838	1.3944	1.34248	1.28283	1.18132
1502	ENSOCUG00000021138		1.66229	-0.0194866	0.726413	0.895271	NA	NA	0.769728	0.523978	0.525429	0.523356	0.712227	0.523959
1503	ENSOCUG00000029277	RNF103	8553.86	-0.288339	0.308227	0.310036	0.492032	-0.308007	13.1152	13.0829	13.3217	13.2343	12.6594	12.7812	Uncharacterized protein
1504	ENSOCUG00000010342		119.23	-0.460011	0.446413	0.202377	0.369483	-0.432405	6.92674	6.57593	7.46892	6.36664	6.85152	6.64078	Uncharacterized protein
1505	ENSOCUG00000010324	KDM3A	2652.93	0.319151	0.338914	0.284116	0.463953	0.333526	11.1388	11.2959	11.1645	11.5673	10.9734	11.8157	Lysine demethylase 3A
1506	ENSOCUG00000010196	REEP1	501.319	-0.390351	0.437375	0.272327	0.450346	-0.346454	9.01437	9.23822	9.10452	9.21705	7.76632	8.73344	Receptor expression-enhancing protein
1507	ENSOCUG00000010193	MRPL35	1596.91	0.10807	0.37919	0.741754	0.848336	0.0714322	10.2177	10.269	11.0281	10.4108	11.0894	10.389	Mitochondrial ribosomal protein L35
1508	ENSOCUG00000010188		11.6738	0.0594552	0.65708	0.851612	0.918027	0.0371447	2.81935	3.1754	3.74328	3.25496	3.0598	3.74366	Uncharacterized protein
1509	ENSOCUG00000010178	IMMT	9295.43	-0.264963	0.281111	0.308704	0.490454	-0.309402	13.2552	13.3921	13.2145	12.9919	13.2767	12.8564	MICOS complex subunit MIC60 (Mitofilin)
1510	ENSOCUG00000010161	PTCD3	1738.33	1.03983	0.315454	0.000326704	0.00321595	2.49269	10.1796	10.1399	10.3498	10.7905	11.1744	11.2546	Uncharacterized protein
1511	ENSOCUG00000020085	SNORD94	7.69201	0.957625	1.30678	0.0428451	0.12672	0.897155	2.63506	2.43078	2.56891	2.96323	3.15964	2.83981
1512	ENSOCUG00000010138	POLR1A	3944.52	1.37371	0.483362	0.00094114	0.00740406	2.13053	10.9339	11.4521	10.916	11.3727	12.6179	12.6306	DNA-directed RNA polymerase subunit (EC 2.7.7.6)
1513	ENSOCUG00000010126	ST3GAL5	108.12	2.53111	0.896509	0.000294081	0.00296791	2.52755	5.30841	4.10111	5.62086	6.04161	7.28474	7.43686	ST3 beta-galactoside alpha-2,3-sialyltransferase 5
1514	ENSOCUG00000003528	ATOH8	40.2177	2.26728	0.69603	9.80548e-05	0.0012631	2.89856	4.67087	4.09822	4.24539	5.56982	5.69071	5.47558	Atonal bHLH transcription factor 8
1515	ENSOCUG00000010070	USP39	2080.08	0.239459	0.331654	0.420442	0.59877	0.22274	10.9183	10.9786	10.781	10.8418	11.5292	10.8491	Ubiquitin specific peptidase 39
1516	ENSOCUG00000010066		202.004	0.664943	0.395735	0.0499757	0.141425	0.849473	7.33329	7.4963	7.07951	7.48435	8.13593	7.92616	Uncharacterized protein
1517	ENSOCUG00000007956	TMEM150A	210.881	-0.893632	0.349067	0.00410773	0.0232427	-1.63371	8.13812	7.82601	7.98925	7.22795	7.42499	7.19846	Transmembrane protein 150A
1518	ENSOCUG00000007951	RNF181	1785.16	-1.16694	0.401861	0.00090787	0.00721386	-2.14183	11.1761	10.6607	11.4915	10.3671	10.222	9.77473	Uncharacterized protein
1519	ENSOCUG00000025906	VAMP5	50.5677	-0.0678818	0.508555	0.851464	0.918021	-0.0371472	5.75257	5.10112	5.88735	5.42111	6.01504	4.99562	Vesicle associated membrane protein 5
1520	ENSOCUG00000002375	VAMP8	6455.72	-0.744757	0.358112	0.0190327	0.0711379	-1.1479	12.9194	12.6687	13.1275	12.2719	12.5614	11.8228	Vesicle associated membrane protein 8
1521	ENSOCUG00000034723		1.56547	-0.0815649	0.737241	0.548935	NA	NA	0.724378	0.375103	0.37678	0.468716	0.375762	0.37508
1522	ENSOCUG00000002368	GGCX	1596.13	-1.1392	0.396053	0.00109072	0.00834671	-2.07848	11.0909	11.1812	10.6217	10.0647	10.3059	9.53154	Gamma-glutamyl carboxylase
1523	ENSOCUG00000002361	MAT2A	4710.57	0.634437	0.337535	0.0339298	0.10811	0.966134	11.8813	11.9043	11.8102	12.1967	12.8273	12.1572	S-adenosylmethionine synthase (EC 2.5.1.6)
1524	ENSOCUG00000039138		1.70502	-0.0296571	0.712939	0.881497	NA	NA	0.733817	0.816948	0.644691	0.801675	0.64374	0.690061
1525	ENSOCUG00000002341	CAPG	7392.56	0.433723	0.375676	0.179046	0.340459	0.467936	12.619	12.5513	12.6413	12.936	13.489	12.3875	Capping actin protein, gelsolin like
1526	ENSOCUG00000002332	ELMOD3	1409.75	-0.450531	0.338311	0.133088	0.277458	-0.556802	10.7295	10.7273	10.4272	10.1029	10.573	9.88959	ELMO domain containing 3
1527	ENSOCUG00000026865	RETSAT	1283.78	0.261213	0.368223	0.413079	0.592134	0.22758	10.2959	10.4425	9.64229	10.7805	10.1209	10.292	Retinol saturase
1528	ENSOCUG00000008764	TGOLN2	17477.3	-0.59098	0.27816	0.021347	0.0775928	-1.11018	14.2706	14.257	14.3983	13.9887	13.7369	13.6559	Uncharacterized protein
1529	ENSOCUG00000008749	TCF7L1	275.111	-0.653399	0.446086	0.0736039	0.185267	-0.732201	8.24536	8.12359	8.57491	8.2404	7.35245	7.32132	Transcription factor 7 like 1
1530	ENSOCUG00000002533	KCMF1	1889.5	0.793139	0.276077	0.00198383	0.0132804	1.87679	10.5471	10.3531	10.5682	11.179	11.0689	11.205	Potassium channel modulatory factor 1
1531	ENSOCUG00000035044		1.89881	0.194404	0.749638	0.34598	NA	NA	0.794714	0.886848	0.796552	0.953993	0.894899	0.968936
1532	ENSOCUG00000010075	TRABD2A	2157.53	-1.30266	0.533462	0.00275456	0.0172009	-1.76445	11.5091	11.5202	11.3202	10.8372	10.2175	9.1428	TraB domain containing 2A
1533	ENSOCUG00000017506	TMSB10	70719.5	-0.300445	0.341031	0.32233	0.504234	-0.297368	16.1642	15.8405	16.5764	15.936	16.1931	15.6515	Thymosin beta 10
1534	ENSOCUG00000010057	DNAH6	67.242	0.187184	0.460378	0.607976	0.756153	0.12139	6.17165	5.97189	5.64694	6.28028	5.55229	6.36281	Dynein axonemal heavy chain 6
1535	ENSOCUG00000003780	SUCLG1	20714.8	-0.618304	0.313887	0.0291827	0.0974343	-1.01129	14.5196	14.3444	14.7918	14.2277	14.0075	13.7845	Succinate--CoA ligase [ADP/GDP-forming] subunit alpha, mitochondrial (EC 6.2.1.4) (EC 6.2.1.5) (Succinyl-CoA synthetase subunit alpha) (SCS-alpha)
1536	ENSOCUG00000006135		3644.73	-0.333286	0.357325	0.28577	0.465775	-0.331824	12.0445	11.6824	12.1291	11.4273	12.0818	11.2574	40S ribosomal protein S30
1537	ENSOCUG00000029576	CTNNA2	13.2984	-1.20328	1.05052	0.0300755	0.0994459	-1.00241	3.64266	3.58648	4.12822	3.33678	3.10077	3.28546	Uncharacterized protein
1538	ENSOCUG00000005244	LRRTM1	29.4815	-1.69906	1.00982	0.00749269	0.0364067	-1.43882	4.95215	4.34352	5.47801	4.25205	4.06064	3.58785
1539	ENSOCUG00000005632		14.5863	0.965511	1.23076	0.0443133	0.129932	0.886282	2.97942	3.10661	3.57236	4.22792	3.73366	3.77565	Uncharacterized protein
1540	ENSOCUG00000027194	REG1A	451.608	4.51689	0.815292	1.65171e-09	1.07772e-07	6.96749	5.73514	6.35547	4.57535	8.86929	8.14965	9.92538	Uncharacterized protein
1541	ENSOCUG00000015884	REG3G	1572.76	0.0569554	0.640247	NA	NA	NA	9.08999	8.7001	11.4382	10.974	8.79982	10.8897	Uncharacterized protein
1542	ENSOCUG00000026249		48.29	-0.18398	0.515134	0.620995	0.766259	-0.115625	5.95126	5.73282	4.9187	5.13881	5.77983	5.29095	Uncharacterized protein
1543	ENSOCUG00000022879		14.8056	0.403275	0.681423	0.295901	0.476795	0.321669	3.35997	3.36262	3.97794	3.84195	4.11701	3.80864	Uncharacterized protein
1544	ENSOCUG00000037598		1877.74	-0.831519	0.513369	0.0383025	0.117796	-0.928869	11.0039	10.9239	11.4899	9.15882	10.4806	10.7862
1545	ENSOCUG00000001715	GCFC2	213.093	0.678226	0.402085	0.0475439	0.136599	0.864552	7.25685	7.22649	7.61793	7.83046	7.63419	8.30953	GC-rich sequence DNA-binding factor 2
1546	ENSOCUG00000001712	MRPL19	1313.78	0.509056	0.371285	0.115854	0.25246	0.597808	10.0757	9.81023	10.3012	10.0415	10.9197	10.5399	Mitochondrial ribosomal protein L19
1547	ENSOCUG00000011295	EVA1A	800.764	1.27714	0.385296	0.000211995	0.00229604	2.63902	9.09072	8.95883	8.7869	9.56192	9.94688	10.3818	Eva-1 homolog A, regulator of programmed cell death
1548	ENSOCUG00000001006	TACR1	22.9829	-0.257203	0.643325	0.474745	0.646863	-0.189188	4.21558	3.65448	5.03072	3.71577	3.92355	4.59254	Tachykinin receptor 1
1549	ENSOCUG00000022792		160.898	0.84374	0.44709	0.0232766	0.0828178	1.08188	6.65713	6.49863	7.31985	7.52082	7.64232	7.58959	rRNA adenine N(6)-methyltransferase (EC 2.1.1.-)
1550	ENSOCUG00000000197	HK2	10038.3	1.56529	0.431676	5.27842e-05	0.000757459	3.12064	12.3882	12.4208	12.3631	14.2132	12.9684	13.6365	Hexokinase 2
1551	ENSOCUG00000027530		1.671	0.161301	0.754012	0.3036	NA	NA	0.564284	0.61166	0.565853	0.563717	0.752691	0.776231
1552	ENSOCUG00000004668	SEMA4F	65.9865	-0.352481	0.447228	0.326788	0.508125	-0.29403	6.25784	5.77015	6.35592	6.04425	5.63067	5.87121	Ssemaphorin 4F
1553	ENSOCUG00000004656	DOK1	256.794	-0.508241	0.374641	0.115979	0.252643	-0.597492	7.93379	8.0155	8.51066	7.68345	7.96252	7.54601	Docking protein 1
1554	ENSOCUG00000027040	LOXL3	210.236	-0.17066	0.351364	0.57841	0.734079	-0.134257	7.86201	7.36757	8.01768	7.69643	7.5345	7.64588	Lysyl oxidase like 3
1555	ENSOCUG00000015403	HTRA2	1439.14	0.225071	0.289641	0.402921	0.582905	0.234402	10.3548	10.4388	10.3564	10.7193	10.6945	10.2799	HtrA serine peptidase 2
1556	ENSOCUG00000015388	AUP1	14603.7	0.10771	0.30994	0.68129	0.808283	0.0924367	13.751	13.6258	13.9238	13.9381	14.1318	13.4815	AUP1, lipid droplet regulating VLDL assembly factor
1557	ENSOCUG00000015372	DQX1	1369.99	-0.220933	0.383545	0.498248	0.666261	-0.176356	10.6425	10.6354	10.1959	10.3084	9.57293	10.7027	DEAQ-box RNA dependent ATPase 1
1558	ENSOCUG00000015369	TLX2	8.736	0.722584	1.0002	0.0830766	0.201252	0.69626	2.61439	2.66891	2.76653	3.42152	2.62833	3.16264	T-cell leukemia homeobox 2
1559	ENSOCUG00000015358	PCGF1	784.111	0.348343	0.291578	0.193804	0.358749	0.445209	9.47556	9.21302	9.62244	9.72286	9.80716	9.71912	Polycomb group ring finger 1
1560	ENSOCUG00000015350	CCDC142	43.4702	-0.89464	0.59149	0.0404754	0.121652	-0.914879	5.60292	5.45569	5.82935	5.32916	4.76639	4.83598	Coiled-coil domain containing 142
1561	ENSOCUG00000015342	MRPL53	1482.49	0.205993	0.343748	0.501629	0.669201	0.174443	10.4294	10.3569	10.4738	10.2275	11.0657	10.378	Mitochondrial ribosomal protein L53
1562	ENSOCUG00000015328	MOGS	909.055	0.23964	0.377787	0.464424	0.638867	0.194589	9.94702	9.86639	9.05567	9.64118	10.2443	9.79924	Mannosyl-oligosaccharide glucosidase
1563	ENSOCUG00000015323	WBP1	1982	-0.774583	0.360282	0.0146423	0.0588711	-1.2301	11.4837	11.2328	10.8757	10.6597	10.7142	10.1592	Uncharacterized protein
1564	ENSOCUG00000039031		799.866	-0.645178	0.390276	0.0537004	0.149063	-0.82663	9.74782	9.57269	10.2157	9.04131	9.67295	9.01389
1565	ENSOCUG00000015306	RTKN	582.158	0.348878	0.303991	0.208543	0.37708	0.423566	9.04918	9.1887	8.77732	9.45603	9.21557	9.27702	Rhotekin
1566	ENSOCUG00000015295	WDR54	355.772	1.72781	0.378276	7.18968e-07	2.05975e-05	4.68618	7.22224	7.55004	7.8092	8.71595	8.89476	9.02025	WD repeat domain 54
1567	ENSOCUG00000015281		58.4159	2.55571	0.703131	2.03976e-05	0.000342613	3.4652	4.35947	4.54522	4.87621	5.52457	5.9514	6.64906	Uncharacterized protein
1568	ENSOCUG00000015231	DCTN1	9390.04	-0.0205753	0.275277	0.932288	0.962945	-0.0163984	13.0758	13.2805	13.2468	13.3346	13.2384	12.9485	Dynactin subunit 1
1569	ENSOCUG00000005213	SLC4A5	3.80133	0.203855	0.754117	0.322908	0.504892	0.296802	1.55357	1.75509	1.55787	2.07352	1.55539	1.87862	Anion exchange protein
1570	ENSOCUG00000005208	MTHFD2	2601.15	1.41985	0.354007	1.16105e-05	0.000216322	3.6649	10.415	10.5303	10.7395	11.3181	11.8126	11.9958	Uncharacterized protein
1571	ENSOCUG00000008227	MOB1A	1454.27	0.167165	0.319177	0.56449	0.721569	0.141722	10.4586	10.4435	10.3553	10.5753	10.1524	10.8795	MOB kinase activator 1A
1572	ENSOCUG00000016658	BOLA3	2298.74	0.0989746	0.361275	0.753566	0.855257	0.0679032	11.0092	10.8147	11.4056	10.7961	11.6422	10.9844	Uncharacterized protein
1573	ENSOCUG00000016640	TET3	569.087	0.096429	0.391793	0.774704	0.868716	0.0611223	8.81652	9.63965	8.46422	9.2645	9.01565	9.24539	Tet methylcytosine dioxygenase 3
1574	ENSOCUG00000003666	DGUOK	575.168	-0.167511	0.321795	0.561347	0.719161	-0.143174	9.30964	8.83787	9.46967	9.0182	9.02685	9.19293	Deoxyguanosine kinase
1575	ENSOCUG00000003663	ACTG2	40701.1	-0.788144	0.364187	0.013707	0.0563147	-1.24938	15.0619	15.7358	15.8343	15.1	14.8259	14.6809	Actin, gamma 2, smooth muscle, enteric
1576	ENSOCUG00000003657	STAMBP	1221.43	-0.73016	0.327588	0.0130856	0.0544766	-1.26379	10.4847	10.2706	10.7287	10.1081	9.70035	9.78725	STAM binding protein
1577	ENSOCUG00000003647	DUSP11	1433.55	0.378801	0.297503	0.164776	0.32261	0.491322	10.271	10.1484	10.4635	10.5216	10.8506	10.4882	Dual specificity phosphatase 11
1578	ENSOCUG00000011429		60.4042	-0.340633	0.448038	0.343366	0.524515	-0.280242	5.83919	5.8349	6.32206	5.90116	5.51921	5.77552	Uncharacterized protein
1579	ENSOCUG00000016251	TPRKB	555.094	0.152435	0.384882	0.648288	0.786365	0.104376	8.92433	8.4668	9.4576	8.88873	9.49431	9.04217	TP53RK binding protein
1580	ENSOCUG00000006224	ALMS1	601.59	0.13975	0.365756	0.662134	0.795284	0.0994777	8.8153	9.38662	9.17405	9.1259	8.86663	9.69967	ALMS1, centrosome and basal body associated protein
1581	ENSOCUG00000026003		243.824	-0.201758	0.354139	0.514202	0.68103	-0.166834	7.91612	8.09947	7.99833	7.50985	8.18219	7.66853	Uncharacterized protein
1582	ENSOCUG00000021825		2818.64	0.316219	0.532912	0.416463	0.595011	0.225475	10.9997	9.0831	11.9251	11.4506	11.6189	11.6558
1583	ENSOCUG00000002443	EGR4	120.104	0.25291	0.808463	NA	NA	NA	2.40607	2.4118	2.51802	3.32946	4.15044	8.97497	Early growth response 4
1584	ENSOCUG00000002433	FBXO41	92.895	-0.126567	0.397777	0.704047	0.822726	-0.0847447	6.49584	6.78197	6.42476	6.43049	6.15292	6.7415	F-box protein 41
1585	ENSOCUG00000002429	CCT7	18479.8	0.896688	0.463406	0.0211516	0.0770088	1.11346	13.6161	13.6709	13.6168	13.6907	15.1306	14.1336	T-complex protein 1 subunit eta
1586	ENSOCUG00000002428	PRADC1	1684.93	-0.655433	0.370939	0.0428019	0.126663	-0.897352	11.1122	10.9133	10.829	10.0883	10.8025	10.0227	Protease associated domain containing 1
1587	ENSOCUG00000002421	SMYD5	2539.06	0.411435	0.341534	0.175797	0.336039	0.473611	11.1241	11.1307	11.0164	11.0351	11.872	11.356	SMYD family member 5
1588	ENSOCUG00000010897		11.6276	-0.306164	0.686147	0.383487	0.564963	-0.24798	3.71087	3.04009	3.69829	2.97285	3.47892	3.2622
1589	ENSOCUG00000000837	RAB11FIP5	1829.11	-0.552816	0.37681	0.0902578	0.213438	-0.670727	11.0732	11.2216	10.8098	10.9875	10.1565	10.2583	Sideroflexin
1590	ENSOCUG00000027648		5.47501	-0.241966	0.705582	0.434261	0.611531	-0.213581	2.15183	2.2478	2.69784	2.26951	2.10802	2.29071
1591	ENSOCUG00000000835	SPR	940.105	-0.398494	0.421265	0.25258	0.428635	-0.367913	10.0745	10.1817	9.82186	9.48407	10.1777	8.83234	Sepiapterin reductase
1592	ENSOCUG00000002515		60.8142	-0.259714	0.459496	0.472623	0.645701	-0.189969	5.87709	5.61768	6.3732	5.69221	5.9867	5.61525
1593	ENSOCUG00000015311	EXOC6B	3199.57	0.235046	0.267414	0.347229	0.528598	0.276875	11.4248	11.5315	11.638	11.8663	11.6007	11.7334	Exocyst complex component
1594	ENSOCUG00000030144		1333.75	0.137412	0.274983	0.592712	0.744154	0.128337	10.1646	10.3371	10.4366	10.5793	10.3627	10.3556
1595	ENSOCUG00000007620	CYP26B1	37.5075	-0.77981	0.785868	0.0882558	0.210275	-0.677213	4.96832	5.62913	5.40178	5.22753	4.18187	4.09295	Cytochrome P450 family 26 subfamily B member 1
1596	ENSOCUG00000010062	DYSF	156.476	1.14501	0.476643	0.004038	0.0229312	1.63957	6.53441	6.49861	6.95486	7.04604	7.7059	7.87174	Dysferlin
1597	ENSOCUG00000032009		4.10056	-0.10282	0.669769	0.731046	0.8413	-0.0750492	1.90031	2.13452	2.02478	2.07564	1.91039	1.90113
1598	ENSOCUG00000010045	ZNF638	916.937	0.280201	0.343482	0.357571	0.539716	0.267835	9.67993	9.62879	9.76099	9.78571	9.55077	10.3668	Zinc finger protein 638
1599	ENSOCUG00000020930		5.20741	-0.198034	0.688259	0.520041	0.68547	-0.164012	2.1071	2.15646	2.61457	2.14139	2.2643	2.15599	Uncharacterized protein
1600	ENSOCUG00000022370	PAIP2B	212.804	0.274433	0.325317	0.348718	0.530258	0.275513	7.38362	7.59232	7.80476	7.86542	7.82836	7.81751	Poly(A) binding protein interacting protein 2B
1601	ENSOCUG00000008901	NAGK	2123.26	0.142995	0.325672	0.627967	0.770522	0.113215	10.9706	10.9507	11.0049	10.7796	11.515	10.8937	N-acetylglucosamine kinase
1602	ENSOCUG00000008898	TEX261	2075.71	-0.462639	0.293519	0.0848089	0.204426	-0.689463	11.166	11.2562	11.1642	10.6425	11.0448	10.6401	Uncharacterized protein
1603	ENSOCUG00000008891	ANKRD53	2.31093	-0.112004	0.724177	0.580095	NA	NA	0.946482	1.33001	1.01231	0.945557	1.00435	1.09463	Ankyrin repeat domain 53
1604	ENSOCUG00000017299	CD207	9.82027	0.058319	0.667388	0.848298	0.916441	0.0378953	3.03129	3.2722	2.74373	2.79439	2.59427	3.61437	Uncharacterized protein
1605	ENSOCUG00000017295	FIGLA	16.3941	-1.89686	1.17467	0.00693791	0.034316	-1.4645	4.23287	4.19975	4.05984	3.49969	3.11812	3.44675	Folliculogenesis specific bHLH transcription factor
1606	ENSOCUG00000014450	ADD2	6.067	-0.124083	0.722476	0.562499	0.719944	-0.142701	2.00557	1.87998	2.81837	2.41507	1.88293	1.87988	Adducin 2
1607	ENSOCUG00000029636	TGFA	70.9793	0.423811	0.535433	0.280747	0.460215	0.337039	5.84441	6.15559	5.43931	6.83909	5.76833	5.83673	Transforming growth factor alpha
1608	ENSOCUG00000000889		291.013	0.728109	0.417096	0.0388592	0.118913	0.924769	7.66414	7.63826	8.02124	8.70627	8.56756	7.83901
1609	ENSOCUG00000017416	FAM136A	943.85	0.00311506	0.340329	0.995235	0.997481	0.00109526	9.74308	9.69262	10.1293	9.52857	10.2379	9.73617	Family with sequence similarity 136 member A
1610	ENSOCUG00000011214	SNRPG	3756.65	0.621008	0.43858	0.0870808	0.208363	0.681179	11.2863	11.0529	11.9479	11.518	12.5921	11.971	Uncharacterized protein
1611	ENSOCUG00000011208	PCYOX1	1173.26	0.275776	0.275961	0.282305	0.46173	0.335612	10.1835	10.0714	9.93613	10.4057	10.3344	10.1647	Prenylcysteine oxidase 1
1612	ENSOCUG00000011204	TIA1	669.365	0.479496	0.303205	0.0828637	0.200874	0.697076	9.14502	9.00203	9.29614	9.419	9.49259	9.75679	TIA1 cytotoxic granule associated RNA binding protein
1613	ENSOCUG00000011192	C2orf42	455.446	0.294268	0.280454	0.257282	0.433683	0.362827	8.70575	8.7131	8.67341	8.88281	9.06415	8.87842	Chromosome 2 open reading frame 42
1614	ENSOCUG00000003634	PCBP1	18866.1	0.664303	0.310687	0.0162	0.063427	1.19773	13.8915	13.9949	13.66	14.3333	14.7068	14.2506	Poly(rC)-binding protein 1 (Alpha-CP1) (Heterogeneous nuclear ribonucleoprotein E1) (hnRNP E1)
1615	ENSOCUG00000015820	MXD1	1030.18	2.25707	0.412831	4.62095e-09	2.72585e-07	6.5645	8.52368	8.7935	8.73957	10.6017	9.81864	10.8105	MAX dimerization protein 1
1616	ENSOCUG00000022967	SNRNP27	1473.83	-0.0651912	0.385082	0.841412	0.912202	-0.0399089	10.2477	9.96412	11.0974	10.2416	10.7115	10.4121	Small nuclear ribonucleoprotein U4/U6.U5 subunit 27
1617	ENSOCUG00000015808	GMCL1	614.362	-0.48125	0.394187	0.150408	0.302443	-0.519356	9.56623	9.25804	9.49707	9.0593	8.31778	9.357	Germ cell-less, spermatogenesis associated 1
1618	ENSOCUG00000015796	ANXA4	12849.9	-0.0411482	0.357942	0.881825	0.934867	-0.0292504	13.4071	13.6948	13.8371	13.4966	13.05	14.0691	Annexin
1619	ENSOCUG00000031289		350.438	-0.220913	0.34708	0.468369	0.642085	-0.192408	8.31505	8.54262	8.72649	8.5023	8.4956	7.92031
1620	ENSOCUG00000009550	AAK1	673.829	0.458234	0.308108	0.101972	0.231848	0.634796	9.16055	9.31508	9.02283	9.76458	9.34683	9.55741	AP2 associated kinase 1
1621	ENSOCUG00000009541	NFU1	1246.63	-0.205223	0.33211	0.487874	0.657491	-0.18211	10.303	10.0669	10.6564	10.2723	10.3579	9.82602	NFU1 iron-sulfur cluster scaffold
1622	ENSOCUG00000029568	GFPT1	6194.03	-0.242087	0.282518	0.351828	0.533516	-0.272852	12.8577	12.7192	12.4783	12.5525	12.303	12.567	Glutamine--fructose-6-phosphate transaminase 1
1623	ENSOCUG00000010232	ANTXR1	76.1041	-0.658488	0.660576	0.125623	0.266731	-0.573927	6.1079	5.2091	7.10811	5.28099	5.80131	5.93121	Anthrax toxin receptor 1
1624	ENSOCUG00000010225	GKN2	1.88704	-0.0652029	0.724106	0.711251	NA	NA	1.02435	0.68123	0.683208	0.772599	0.682007	0.781917	Gastrokine 2
1625	ENSOCUG00000010212	ARHGAP25	128.92	0.841288	0.568089	0.0481074	0.137649	0.861227	5.98068	6.19489	7.00171	7.49526	7.46146	6.58346	Rho GTPase activating protein 25
1626	ENSOCUG00000026978	PROKR1	3.0009	0.0286169	0.705793	0.899463	0.943925	0.0250625	1.36626	1.31885	1.6218	1.31773	1.42108	1.64146	Prokineticin receptor 1
1627	ENSOCUG00000006121	APLF	609.054	-0.24596	0.39746	0.462193	0.63673	-0.196045	9.59514	9.03901	9.34312	9.27456	8.3317	9.41429	Aprataxin and PNKP like factor
1628	ENSOCUG00000006116	FBXO48	128.849	-0.0690153	0.402536	0.835594	0.909189	-0.0413459	6.85922	7.10624	7.09182	7.3506	6.4501	6.89087	F-box protein 48
1629	ENSOCUG00000006113	PLEK	1587.39	4.29572	1.41811	8.03109e-05	0.00107615	2.96813	6.11181	5.72332	8.15335	9.93734	10.5954	11.7711	Pleckstrin
1630	ENSOCUG00000006109	CNRIP1	14.1537	-0.998881	1.32167	0.0389356	0.119051	-0.924266	4.33712	3.21162	3.51992	3.26049	3.08214	2.80273	Cannabinoid receptor interacting protein 1
1631	ENSOCUG00000027562		1430.21	0.971091	0.291911	0.000328207	0.0032228	2.49177	10.004	9.9584	10.0163	10.665	10.6928	10.9894	Uncharacterized protein
1632	ENSOCUG00000006100		1189.11	1.33646	0.364835	5.4549e-05	0.000775448	3.11045	9.51286	9.51901	9.44544	10.1059	10.8952	10.6507
1633	ENSOCUG00000006087	WDR92	627.003	-0.139287	0.293867	0.603261	0.752865	-0.123283	9.07907	9.39691	9.52655	9.22238	9.25921	9.1946	WD repeat domain 92
1634	ENSOCUG00000037112		4.0562	0.333109	0.798051	0.202622	0.369721	0.432125	1.7403	1.91922	1.74398	2.15399	1.93417	1.99579
1635	ENSOCUG00000009771		632.799	-0.146664	0.378682	0.64961	0.78725	-0.103887	9.26132	8.78886	9.80783	9.14148	8.9547	9.4779
1636	ENSOCUG00000001812	ETAA1	290.546	0.172046	0.378551	0.599991	0.750271	0.124782	7.95055	7.95419	8.30521	8.10685	7.77681	8.67026	ETAA1, ATR kinase activator
1637	ENSOCUG00000031341		3.54798	-0.204109	0.741473	0.379362	0.561423	-0.25071	1.77969	1.50433	1.96085	1.64075	1.61721	1.50428
1638	ENSOCUG00000035234		7.51613	-0.1818	0.688336	0.547133	0.707957	-0.149993	3.05518	2.54084	2.95151	2.69784	2.43505	2.90678
1639	ENSOCUG00000001842	MEIS1	142.277	-1.34962	0.552723	0.00259411	0.0164235	-1.78453	7.55056	7.31473	7.5507	6.55049	5.60638	6.73881	Meis homeobox 1
1640	ENSOCUG00000032089		2.00382	-0.12208	0.755664	0.230026	NA	NA	0.464879	0.465001	1.0227	0.463937	0.465968	0.464967
1641	ENSOCUG00000004913	SPRED2	1840.28	1.43108	0.433382	0.000180543	0.00202823	2.69288	10.0246	10.2385	9.76553	10.9918	10.7266	11.7556	Sprouty related EVH1 domain containing 2
1642	ENSOCUG00000004906	ACTR2	11509	0.702686	0.303895	0.0109387	0.0476606	1.32184	13.1058	13.0299	13.2497	13.726	13.4698	13.9744	ARP2 actin related protein 2 homolog
1643	ENSOCUG00000000297		4665.29	0.164079	0.362146	0.604203	0.753228	0.123074	11.8178	11.9486	12.4137	11.9161	12.7071	11.9562
1644	ENSOCUG00000017003	RAB1A	12083.1	0.261624	0.290702	0.309396	0.491308	0.308646	13.5883	13.1707	13.4846	13.7515	13.4646	13.773	RAB1A, member RAS oncogene family
1645	ENSOCUG00000016996	CEP68	461.69	-0.612325	0.393853	0.0684468	0.17617	-0.754069	9.02188	9.06948	9.12334	8.93854	7.97201	8.42652	Centrosomal protein 68
1646	ENSOCUG00000032288		6.69965	-0.227275	0.701537	0.459623	0.634338	-0.197679	2.51033	2.98422	2.60633	2.57258	2.31328	2.67429
1647	ENSOCUG00000010821	SLC1A4	990.403	0.387615	0.30592	0.164349	0.322074	0.492044	9.69854	9.99095	9.55018	10.1076	10.2478	9.93084	Solute carrier family 1 member 4
1648	ENSOCUG00000008192	SERTAD2	237.057	0.337846	0.461767	0.358579	0.540625	0.267104	7.96247	7.75658	7.06933	8.15194	7.15556	8.39216	SERTA domain containing 2
1649	ENSOCUG00000006390	AFTPH	3244.29	0.139688	0.284353	0.597422	0.74858	0.125762	11.556	11.6154	11.6182	11.842	11.4126	11.8562	Aftiphilin
1650	ENSOCUG00000013957	LGALSL	674.274	0.291665	0.28632	0.26992	0.447793	0.348922	9.27763	9.08932	9.39546	9.58778	9.54978	9.38869	Galectin
1651	ENSOCUG00000027961	PELI1	1489.78	0.560388	0.428427	0.115516	0.2521	0.598427	10.1829	10.118	10.291	10.5918	9.94599	11.3264	Pellino E3 ubiquitin protein ligase 1
1652	ENSOCUG00000002143	VPS54	1196.79	0.0979258	0.320501	0.724725	0.837987	0.0767628	10.2226	10.2757	9.99306	10.4275	9.82431	10.4427	VPS54, GARP complex subunit
1653	ENSOCUG00000002137	UGP2	9427.78	1.2019	0.357501	0.000213609	0.00230882	2.63661	12.5958	12.3019	12.72	13.8651	13.1645	13.5644	UTP--glucose-1-phosphate uridylyltransferase (EC 2.7.7.9)
1654	ENSOCUG00000006166	MDH1	25166.1	-0.407467	0.254803	0.0869906	0.208272	-0.681369	14.8442	14.7379	14.7454	14.4865	14.4646	14.3233	Malate dehydrogenase (EC 1.1.1.37)
1655	ENSOCUG00000006156	WDPCP	105.528	-0.0872128	0.378599	0.786568	0.876792	-0.0571032	6.89395	6.7619	6.57061	6.85306	6.34725	6.75894	WD repeat containing planar cell polarity effector
1656	ENSOCUG00000013563	EHBP1	627.181	0.04763	0.333864	0.87513	0.931327	0.0308978	9.18431	9.02936	9.5199	9.33932	8.94183	9.55659	EH domain binding protein 1
1657	ENSOCUG00000010487	TMEM17	150.862	-0.97947	0.386827	0.00381018	0.0219393	-1.65878	7.51458	7.35477	7.65756	6.96176	6.68317	6.61017	Transmembrane protein 17
1658	ENSOCUG00000017281	B3GNT2	2381.47	0.0258477	0.293625	0.926846	0.95956	0.017928	11.2075	11.2097	11.1911	11.4432	10.8785	11.2841	Hexosyltransferase (EC 2.4.1.-)
1659	ENSOCUG00000001093	COMMD1	1055.82	-1.31195	0.335039	1.97181e-05	0.000333208	-3.47729	10.4378	10.2549	10.5448	9.46213	9.49855	9.02798	Copper metabolism domain containing 1
1660	ENSOCUG00000024386	CCT4	11548.3	1.21961	0.399324	0.00055685	0.00493448	2.30676	12.836	12.8214	12.7733	13.2434	14.3122	13.7972	T-complex protein 1 subunit delta
1661	ENSOCUG00000000707	FAM161A	368.934	0.00430897	0.380326	0.992203	0.995819	0.00181951	8.41793	8.042	8.90469	8.68356	8.07709	8.67604	Family with sequence similarity 161 member A
1662	ENSOCUG00000004986	XPO1	3974.78	1.02052	0.324144	0.00056217	0.00496785	2.30383	11.4344	11.6157	11.1785	12.087	12.2152	12.5049	Exportin 1
1663	ENSOCUG00000017819	USP34	4692.51	0.594179	0.375922	0.0696211	0.178302	0.748843	11.7975	12.1317	11.6081	12.4765	11.8605	12.7537	Ubiquitin specific peptidase 34
1664	ENSOCUG00000017817	AHSA2P	144.598	-0.526463	0.394197	0.116199	0.252918	-0.59702	7.18586	7.05793	7.71027	6.93582	6.92317	6.87053	Uncharacterized protein
1665	ENSOCUG00000009559	KIAA1841	272.823	-0.0740973	0.330231	0.799682	0.885241	-0.0529387	8.0146	7.89189	8.3908	8.15779	7.87283	8.10496	KIAA1841
1666	ENSOCUG00000007894	PEX13	1487.64	-0.561517	0.347715	0.0671469	0.173893	-0.759717	10.7181	10.5627	10.9379	10.6092	9.97105	10.029	Peroxisomal biogenesis factor 13
1667	ENSOCUG00000007867	PUS10	416.784	-0.529726	0.356976	0.09027	0.213438	-0.670727	9.05838	8.89222	8.71805	8.77033	8.26293	8.1526	Pseudouridylate synthase 10
1668	ENSOCUG00000004968	REL	1163.14	2.3404	0.569864	3.59793e-06	8.11233e-05	4.09085	8.64638	8.78298	8.68633	10.4081	9.39435	11.3629	REL proto-oncogene, NF-kB subunit
1669	ENSOCUG00000004962	PAPOLG	549.531	0.752819	0.32082	0.00954163	0.0431981	1.36454	8.84317	8.76941	8.55042	9.36987	9.13662	9.52979	Poly(A) polymerase gamma
1670	ENSOCUG00000023948	BCL11A	219.066	-1.964	0.644673	0.000225302	0.00241885	-2.61639	8.03928	8.48385	7.8682	7.26906	5.99451	5.87366	B-cell CLL/lymphoma 11A
1671	ENSOCUG00000005105	FANCL	344.663	0.372355	0.318284	0.195429	0.360753	0.44279	8.27173	8.13538	8.33567	8.40807	8.80911	8.44966	Uncharacterized protein
1672	ENSOCUG00000007388	VRK2	774.535	0.256594	0.323903	0.379953	0.561828	0.250397	9.40132	9.13536	9.77505	9.53834	9.75899	9.78645	Vaccinia related kinase 2
1673	ENSOCUG00000003491	CCDC85A	2.84566	-0.35064	0.86079	0.0404308	NA	NA	1.18004	1.18129	1.63645	1.06754	1.07022	1.0689	Coiled-coil domain containing 85A
1674	ENSOCUG00000014657	EFEMP1	488.93	-1.10083	0.732545	0.0255675	0.0885637	-1.05274	9.29886	7.64563	9.86755	7.56876	7.21427	8.76424	EGF containing fibulin like extracellular matrix protein 1
1675	ENSOCUG00000006889	PNPT1	1140.88	0.872929	0.354107	0.00553981	0.0289032	1.53905	9.86181	9.70096	9.4901	10.0326	10.5154	10.6967	Polyribonucleotide nucleotidyltransferase 1
1676	ENSOCUG00000006880	PPP4R3B	3175.22	0.15082	0.317729	0.598574	0.749253	0.125372	11.533	11.3395	11.7509	11.8968	11.2923	11.8076	Protein phosphatase 4 regulatory subunit 3B
1677	ENSOCUG00000006874	CFAP36	322.457	-0.209286	0.430332	0.548738	0.709263	-0.149192	8.20701	7.69124	8.96344	7.74044	8.37562	8.33134	Cilia and flagella associated protein 36
1678	ENSOCUG00000031349		5.91511	-0.0902882	0.647435	0.777588	0.870302	-0.0603298	2.51392	2.51657	2.6114	2.34029	2.40782	2.68512
1679	ENSOCUG00000003620	CCDC88A	92.6711	0.635235	0.703952	0.1416	0.289576	0.538237	5.25437	4.8627	6.69809	5.9764	6.46456	7.24712	Coiled-coil domain containing 88A
1680	ENSOCUG00000011673		621.998	0.135983	0.399138	0.689232	0.813196	0.0898049	9.00075	8.74283	9.62933	8.69113	9.51508	9.57985	Uncharacterized protein
1681	ENSOCUG00000003617	MTIF2	764.756	0.158118	0.276933	0.540211	0.702326	0.153461	9.39691	9.42189	9.68065	9.68624	9.64178	9.59892	Mitochondrial translational initiation factor 2
1682	ENSOCUG00000003609	CLHC1	5.02974	-0.132416	0.692811	0.631999	0.773535	-0.11152	2.5167	2.0266	2.21034	2.22822	1.97511	2.25157	Clathrin heavy chain linker domain-containing protein 1
1683	ENSOCUG00000012050	RTN4	3799.5	0.923239	0.302847	0.000917514	0.00725924	2.13911	11.3634	11.4582	11.4362	12.0709	12.0088	12.4532	Reticulon
1684	ENSOCUG00000012044	EML6	12.4429	-1.06392	0.908399	0.0401918	0.121231	-0.916386	3.5764	3.84585	3.80451	3.26604	3.3188	3.24969	Echinoderm microtubule associated protein like 6
1685	ENSOCUG00000005008	SPTBN1	24372.4	0.453336	0.30988	0.108572	0.241832	0.616486	14.144	14.6404	14.1779	14.7407	14.5843	14.8996	Spectrin beta chain
1686	ENSOCUG00000011269	C2orf73	1.60176	-0.156222	0.763581	0.208901	NA	NA	0.729387	0.652091	0.465797	0.463443	0.464797	0.464128	Chromosome 2 open reading frame 73
1687	ENSOCUG00000015408	ACYP2	274.628	-0.500235	0.323568	0.0846807	0.20424	-0.689858	8.23223	8.18586	8.41292	7.95733	7.65293	7.94975	Acylphosphatase (EC 3.6.1.7)
1688	ENSOCUG00000021888		5.36854	0.365204	0.767777	0.258424	0.434626	0.361884	2.29163	2.29359	2.1182	2.47784	2.30911	2.56749
1689	ENSOCUG00000027435	RPS11	55573.5	-0.816411	0.472826	0.032822	0.105806	-0.97549	15.8943	15.4388	16.5561	14.9109	15.7692	14.807	Ribosomal protein S11
1690	ENSOCUG00000004696	PSME4	4495.87	1.31218	0.378723	0.000118772	0.00147272	2.83188	11.3665	11.5459	11.3012	12.291	12.135	12.9543	Uncharacterized protein
1691	ENSOCUG00000000815	GPR75	4.39189	0.18789	0.710961	0.498675	0.666708	0.176065	1.80648	2.08493	1.93487	1.98417	1.91994	2.3235	G protein-coupled receptor 75
1692	ENSOCUG00000014412	ERLEC1	3771.1	-1.08154	0.414616	0.00254806	0.0161897	-1.79076	12.3283	11.9714	12.335	11.6012	10.5895	11.3804	Endoplasmic reticulum lectin 1
1693	ENSOCUG00000013610	ASB3	544.843	0.298263	0.293634	0.269123	0.446703	0.349981	9.10087	8.81443	8.91471	9.07477	9.34532	9.18363	Ankyrin repeat and SOCS box protein 3
1694	ENSOCUG00000028058	CHAC2	160.087	-1.38838	0.535707	0.00165519	0.0115394	-1.93782	7.91536	7.51985	7.48782	6.8682	5.81849	6.70033	Gamma-glutamylcyclotransferase (EC 4.3.2.-)
1695	ENSOCUG00000037672		1.68744	-0.235865	0.791479	0.1264	NA	NA	0.662002	0.829515	0.684394	0.564243	0.565655	0.564958
1696	ENSOCUG00000005620	NRXN1	4.44995	-0.674558	1.27697	0.00662304	0.0331602	-1.47938	1.83656	1.88564	2.34967	1.61774	1.62201	1.61991	Neurexin 1
1697	ENSOCUG00000028197		8.20398	0.0199092	0.606394	0.957394	0.977075	0.0100721	3.06588	3.06968	2.88894	3.03608	3.13298	2.88742
1698	ENSOCUG00000011234	FSHR	2.08491	-0.0220104	0.699208	0.923512	NA	NA	1.01207	0.920258	1.13193	1.00408	1.02129	1.01282	Follicle-stimulating hormone receptor (Follitropin receptor)
1699	ENSOCUG00000006982	GTF2A1L	37.4966	-0.493495	0.555389	0.215807	0.385851	-0.41358	5.46621	4.88497	5.57367	4.93134	5.18544	4.69509	Uncharacterized protein
1700	ENSOCUG00000006967	PPP1R21	1329.73	-0.158292	0.290157	0.551224	0.711111	-0.148063	10.4264	10.4295	10.4702	10.5623	10.0992	10.1854	Protein phosphatase 1 regulatory subunit 21
1701	ENSOCUG00000012631		22711.1	0.117898	0.35307	0.694681	0.816376	0.0881095	14.329	14.2808	14.5611	14.1586	15.0159	14.1572	Peptidyl-prolyl cis-trans isomerase (PPIase) (EC 5.2.1.8)
1702	ENSOCUG00000009784	FOXN2	880.31	1.41812	0.382422	3.94444e-05	0.000597685	3.22353	9.03296	8.93593	9.04787	10.3316	9.60821	10.4169	Forkhead box N2
1703	ENSOCUG00000036528		85.2876	0.181734	0.378749	0.579277	0.734713	0.133882	6.23578	6.33444	6.42097	6.55822	6.23662	6.60287
1704	ENSOCUG00000024873		45.9913	-0.138687	0.490314	0.704714	0.823145	-0.0845236	5.65564	4.96436	5.82629	5.34831	5.65197	5.19862	40S ribosomal protein S24
1705	ENSOCUG00000014631	FBXO11	1507.1	0.771029	0.351321	0.0134124	0.0553888	1.25658	10.0072	10.1849	10.2442	10.9023	10.3529	11.0994	F-box protein 11
1706	ENSOCUG00000014615	MSH6	3904.02	0.167169	0.350455	0.590791	0.742892	0.129074	11.7733	12.0684	11.6163	11.7236	12.4473	11.6459	MutS homolog 6
1707	ENSOCUG00000039495		41.2874	-1.44787	0.772742	0.00786788	0.0377366	-1.42324	5.4245	5.81506	5.48239	5.07718	4.40022	4.21791
1708	ENSOCUG00000021648	KCNK12	27.7542	-0.298649	0.714052	0.363351	0.545095	-0.263528	5.0004	5.09327	3.52964	4.78971	3.33459	3.91346	Potassium two pore domain channel subfamily K member 12
1709	ENSOCUG00000009576	MSH2	1596.37	-0.106134	0.262462	0.663609	0.796343	-0.0988996	10.5939	10.7337	10.7218	10.542	10.7149	10.5094	DNA mismatch repair protein
1710	ENSOCUG00000006223	EPCAM	57647.4	0.155433	0.30288	0.576306	0.732688	0.135081	15.7366	15.5255	15.9162	16.1245	15.5837	15.8645	Epithelial cell adhesion molecule
1711	ENSOCUG00000036286		3.81648	-0.4277	0.84074	0.155513	0.309785	-0.508939	1.92351	1.84861	2.05452	1.75344	1.67042	1.76287
1712	ENSOCUG00000002107		19243.7	0.0831154	0.281217	0.7191	0.833345	0.079175	14.1242	13.9597	14.427	14.1833	14.2972	14.3263	Calmodulin (CaM)
1713	ENSOCUG00000002103	STPG4	9.56638	-0.431063	0.779545	0.219379	0.39025	-0.408657	3.49643	2.95106	3.26403	3.19551	2.71536	2.70674	Uncharacterized protein
1714	ENSOCUG00000007788	TTC7A	3376.44	-0.0227046	0.273386	0.925008	0.95865	-0.01834	11.7796	11.8619	11.5225	11.7634	11.7791	11.5731	Tetratricopeptide repeat domain 7A
1715	ENSOCUG00000007785	MCFD2	2377.51	-0.086123	0.273472	0.732705	0.8423	-0.074533	11.2841	11.0594	11.3861	11.2762	11.0489	11.1868	Multiple coagulation factor deficiency 2
1716	ENSOCUG00000034428		116.235	0.859714	0.486094	0.0286179	0.0961709	1.01696	6.39418	6.44934	6.36312	7.10323	6.4845	7.50548
1717	ENSOCUG00000032196		38.0083	0.79685	0.603341	0.0664599	0.172708	0.762687	4.624	4.77733	5.12058	5.30939	5.16313	5.71156
1718	ENSOCUG00000009711	CRIPT	1066.35	-0.52375	0.356406	0.093381	0.218404	-0.66074	10.1892	9.91197	10.575	10.0601	9.5197	9.68389	CXXC repeat containing interactor of PDZ3 domain
1719	ENSOCUG00000001130	PIGF	546.864	0.812156	0.304053	0.00352554	0.0207314	1.68337	8.57798	8.71642	8.78678	9.32453	9.51223	9.23284	Uncharacterized protein
1720	ENSOCUG00000001127	RHOQ	249.066	2.11679	0.633605	7.73319e-05	0.00104588	2.98052	6.37373	5.87281	7.29032	8.628	7.6831	8.5531	Ras homolog family member Q
1721	ENSOCUG00000014904	EPAS1	8233.42	-0.00839581	0.388889	0.978527	0.989031	-0.00478992	13.0461	13.1121	12.7952	13.4174	12.0685	13.0862	Endothelial PAS domain protein 1
1722	ENSOCUG00000036650		50.9906	-0.300833	0.522835	0.428878	0.606676	-0.217043	5.76334	5.46142	5.96595	5.87042	4.81161	5.44155
1723	ENSOCUG00000013785	PRKCE	240.111	-0.261875	0.428409	0.453653	0.628377	-0.20178	8.17744	8.17394	7.55615	8.22725	7.12294	7.58422	Protein kinase C epsilon type (EC 2.7.11.13) (nPKC-epsilon)
1724	ENSOCUG00000015385	SRBD1	1331.86	0.0530819	0.274187	0.837291	0.910336	0.0407983	10.2967	10.4409	10.3201	10.1977	10.45	10.5285	S1 RNA binding domain 1
1725	ENSOCUG00000032935		10.0435	-0.345687	0.664399	0.356703	0.538863	-0.268521	3.58844	3.18433	3.29493	3.28283	3.12978	3.01997
1726	ENSOCUG00000005476	CAMKMT	331.901	-0.181492	0.317805	0.525102	0.690596	-0.160776	8.63023	8.35138	8.33098	8.18844	8.5054	8.13211	Calmodulin-lysine N-methyltransferase
1727	ENSOCUG00000005471	PREPL	461.274	-0.497376	0.299476	0.0681812	0.175712	-0.755198	9.01224	9.02486	9.05815	8.68187	8.39755	8.72862	Prolyl endopeptidase-like
1728	ENSOCUG00000005464	SLC3A1	2060.21	-3.82836	0.839482	2.51749e-07	8.3322e-06	-5.07924	11.6996	11.3175	11.2275	9.24418	7.03722	6.56382	RBAT protein (Solute carrier family 3 member 1)
1729	ENSOCUG00000005461	PPM1B	1398.36	0.313042	0.317305	0.276025	0.454573	0.342397	10.3266	10.1262	10.4041	10.6916	10.1802	10.7694	Protein phosphatase, Mg2+/Mn2+ dependent 1B
1730	ENSOCUG00000015046	LRPPRC	9458.05	0.729454	0.308229	0.00944331	0.0429354	1.36718	12.8375	13.0151	12.6207	13.2136	13.5961	13.5481	Leucine rich pentatricopeptide repeat containing
1731	ENSOCUG00000037787		3.18724	0.0576123	0.703813	0.805987	0.889016	0.0510906	1.51535	1.41628	1.69243	1.58873	1.41756	1.759
1732	ENSOCUG00000005300	ABCG5	1.48191	0.142322	0.759099	0.251933	NA	NA	0.327941	0.328019	0.329584	0.647636	0.328634	0.429225	ATP binding cassette subfamily G member 5
1733	ENSOCUG00000005293	DYNC2LI1	41.1271	-0.369392	0.549758	0.341455	0.522894	-0.281586	5.16425	4.90586	5.95612	5.23968	5.15307	4.90385	Dynein cytoplasmic 2 light intermediate chain 1
1734	ENSOCUG00000024266	PLEKHH2	18.0587	-0.473484	0.696428	0.233868	0.407478	-0.389896	4.06984	3.75752	4.61683	3.55899	3.66559	4.12677	Pleckstrin homology, MyTH4 and FERM domain containing H2
1735	ENSOCUG00000001048	THADA	1242.66	0.930298	0.365317	0.00408552	0.0231457	1.63553	9.78509	9.9851	9.53068	10.1821	10.5857	10.8804	THADA, armadillo repeat containing
1736	ENSOCUG00000029169	ZFP36L2	1406.26	0.213517	0.341604	0.48384	0.654234	0.184267	10.3668	10.687	9.81011	10.5281	10.452	10.644	ZFP36 ring finger protein like 2
1737	ENSOCUG00000037676		6.65721	-0.424406	0.75395	0.240533	0.414975	-0.381978	2.88461	2.59207	2.80627	2.49448	2.65233	2.46424
1738	ENSOCUG00000033400		6.26978	5.43776	3.06692	0.00089117	0.00712625	2.14714	2.08882	2.08917	2.09619	2.51751	2.58531	2.82733
1739	ENSOCUG00000015827	HAAO	138.38	-1.18292	0.531703	0.00578017	0.0298648	-1.52484	7.68496	6.98869	7.46551	6.72793	5.83944	6.60716	3-hydroxyanthranilate 3,4-dioxygenase (EC 1.13.11.6) (3-hydroxyanthranilate oxygenase) (3-HAO) (3-hydroxyanthranilic acid dioxygenase) (HAD)
1740	ENSOCUG00000012310	MTA3	1326.32	-0.077668	0.291634	0.769432	0.865658	-0.0626536	10.3504	10.4387	10.4232	10.5513	10.3578	10.0366	Metastasis associated 1 family member 3
1741	ENSOCUG00000027683		57.5883	-0.511202	0.56842	0.203623	0.370743	-0.430927	6.00015	5.56717	6.26524	5.0405	6.01885	5.15867	Uncharacterized protein
1742	ENSOCUG00000002674	KCNG3	4.13572	-0.148885	0.716666	0.539903	0.702041	-0.153637	2.18332	1.99635	1.74343	1.82387	1.7413	1.99566	Potassium voltage-gated channel modifier subfamily G member 3
1743	ENSOCUG00000039211		2.07091	-0.0647968	0.711843	0.76025	NA	NA	1.08435	1.08612	0.912889	1.03338	1.01138	0.910955
1744	ENSOCUG00000027189		3187.89	-0.34849	0.326875	0.234288	0.408024	-0.389315	11.7148	11.601	11.9855	11.2366	11.8002	11.2389	Uncharacterized protein
1745	ENSOCUG00000015526	EML4	1941.43	0.509847	0.309292	0.0698524	0.178627	0.748054	10.6595	10.7081	10.6332	10.9863	10.8671	11.4178	Echinoderm microtubule associated protein like 4
1746	ENSOCUG00000002998	PKDCC	611.328	-0.822365	0.371512	0.0114795	0.0494373	-1.30595	9.57028	9.82061	9.08841	8.98458	8.83831	8.60293	Protein kinase domain containing, cytoplasmic
1747	ENSOCUG00000010854		171.262	1.27717	0.998548	NA	NA	NA	6.12326	6.23084	6.24596	5.66717	5.8793	8.75584	Uncharacterized protein
1748	ENSOCUG00000003257	THUMPD2	473.382	0.0311709	0.325986	0.918152	0.954722	0.0201228	8.97771	8.54416	9.02094	8.62301	8.9337	9.0799	THUMP domain containing 2
1749	ENSOCUG00000009872	TMEM178A	70.4299	-0.264671	0.439985	0.455773	0.630302	-0.200451	6.02423	6.31908	6.30546	6.35089	5.67038	5.83829	Transmembrane protein 178A
1750	ENSOCUG00000019054		18.1382	0.0397207	0.538806	0.917448	0.95428	0.0203243	3.84844	4.2163	4.30636	4.08689	4.15402	4.26332
1751	ENSOCUG00000016679	MAP4K3	1817.66	0.5061	0.369486	0.114345	0.250708	0.600832	10.4953	10.5351	10.6095	11.1513	10.3632	11.3443	Mitogen-activated protein kinase kinase kinase kinase (EC 2.7.11.1)
1752	ENSOCUG00000001117	CDKL4	10.6082	-0.615773	0.783948	0.144463	0.29385	-0.531874	3.46228	3.49581	3.53167	3.27316	3.18205	2.97542	Cyclin dependent kinase like 4
1753	ENSOCUG00000007844	SOS1	1262.04	0.41227	0.377258	0.205028	0.372579	0.428782	9.99973	10.2998	9.85949	10.7053	9.80319	10.6815	SOS Ras/Rac guanine nucleotide exchange factor 1
1754	ENSOCUG00000025920	ARHGEF33	5.97294	0.0299595	0.631079	0.931054	0.962358	0.0166634	2.62299	2.51509	2.51456	2.68958	2.44526	2.55305	Rho guanine nucleotide exchange factor 33
1755	ENSOCUG00000001075	MORN2	13.9807	-0.825004	1.00178	0.0707504	0.180184	-0.744283	3.96115	3.64788	4.04637	3.39833	3.03479	3.5093	Uncharacterized protein
1756	ENSOCUG00000015602	DHX57	1010.72	0.0983953	0.295116	0.719129	0.833345	0.079175	10.0508	9.96259	9.76935	10.2513	9.82608	9.93993	DExH-box helicase 57
1757	ENSOCUG00000015599	GEMIN6	503.041	0.404504	0.465092	0.274582	0.452849	0.344047	8.69184	8.70676	8.67879	8.36653	9.86298	8.53893	Gem nuclear organelle associated protein 6
1758	ENSOCUG00000026618		3.59173	-0.143284	0.731676	0.486025	0.655915	-0.183153	1.96616	1.79311	1.51823	1.76953	1.51597	1.51445	Uncharacterized protein
1759	ENSOCUG00000004087	SRSF7	7767.41	0.948807	0.332088	0.00163735	0.01145	1.94119	12.414	12.364	12.4927	12.8328	13.5169	13.2554	Serine and arginine rich splicing factor 7
1760	ENSOCUG00000006325	GALM	4762.69	-1.11084	0.439186	0.00295589	0.0181532	-1.74105	12.4258	12.7083	12.5502	12.1288	11.0346	11.2298	Aldose 1-epimerase (EC 5.1.3.3) (Galactose mutarotase)
1761	ENSOCUG00000034279		2.00252	-0.284152	0.81597	0.0833554	NA	NA	1.06098	0.989036	0.926527	0.812726	0.814198	0.81347
1762	ENSOCUG00000010233	HNRNPLL	971.079	0.649485	0.371943	0.0450777	0.131379	0.881475	9.68219	9.49112	9.54725	10.1602	9.61359	10.5159	Heterogeneous nuclear ribonucleoprotein L like
1763	ENSOCUG00000016184	ATL2	1397.75	0.575974	0.298672	0.0350576	0.110757	0.955629	10.2464	10.2	10.0367	10.5531	10.4977	10.8886	Atlastin GTPase 2
1764	ENSOCUG00000016164	CYP1B1	145.171	4.98443	0.787519	1.36912e-11	1.45911e-09	8.83591	4.65578	3.67821	4.48895	8.04553	7.26298	6.84287	Cytochrome P450 family 1 subfamily B member 1
1765	ENSOCUG00000021847	RMDN2	317.275	-0.060204	0.418352	0.858245	0.922408	-0.0350768	8.32957	8.03468	8.52733	8.54377	7.32135	8.51218	Uncharacterized protein
1766	ENSOCUG00000038906		85.7394	-0.0676918	0.537527	0.851405	0.91802	-0.0371478	6.59773	6.35251	6.11459	6.33286	4.81981	6.84507
1767	ENSOCUG00000013011	CDC42EP3	383.889	-0.0641619	0.491907	0.857252	0.921652	-0.035433	8.54348	8.58426	8.56206	8.6845	6.69481	9.00365	CDC42 effector protein 3
1768	ENSOCUG00000023625		17396.5	0.194268	0.336817	0.516131	0.68266	0.165795	14.0063	13.8979	14.0296	13.996	14.6007	13.7272
1769	ENSOCUG00000022570		305.012	-1.42064	0.375945	2.97538e-05	0.000469541	-3.32833	8.87373	8.5732	8.35933	7.29686	7.66922	7.54174
1770	ENSOCUG00000007416	QPCT	149.088	-2.32816	0.538822	1.39601e-06	3.63462e-05	-4.43954	7.752	7.5613	7.51066	6.34756	5.29599	5.92914	Glutaminyl-peptide cyclotransferase
1771	ENSOCUG00000007411	PRKD3	807.935	0.32413	0.280096	0.21061	0.379419	0.420881	9.54136	9.50926	9.46724	9.72492	9.64803	9.95923	Serine/threonine-protein kinase (EC 2.7.11.13)
1772	ENSOCUG00000007239	NDUFAF7	624.538	0.207117	0.326423	0.481742	0.652637	0.185328	9.25763	9.0648	9.21208	9.18274	9.7204	9.10474	Protein arginine methyltransferase NDUFAF7 (EC 2.1.1.320)
1773	ENSOCUG00000007230	CEBPZ	2035.23	0.791195	0.369859	0.0147838	0.0592614	1.22723	10.4752	10.2443	10.8765	10.9638	11.1661	11.5814	CCAAT/enhancer binding protein zeta
1774	ENSOCUG00000029893		174.25	-0.2054	0.364685	0.515168	0.681863	-0.166303	7.49673	7.14772	7.82169	7.19116	7.41863	7.39188
1775	ENSOCUG00000007223	EIF2AK2	246.713	0.537356	0.368806	0.0947651	0.220323	0.656941	7.8345	7.77965	7.34774	8.23056	7.83769	8.29343	Eukaryotic translation initiation factor 2 alpha kinase 2 (Interferon-induced double-stranded RNA-activated protein kinase)
1776	ENSOCUG00000007217	GPATCH11	460.436	-0.24871	0.442404	0.485051	0.655067	-0.183715	8.54602	8.18822	9.59594	8.28983	8.89786	8.7261	G-patch domain containing 11
1777	ENSOCUG00000007205	HEATR5B	1420.32	-0.231881	0.34164	0.443524	0.619392	-0.208034	10.4777	10.8525	10.2999	10.667	9.98618	10.2844	HEAT repeat containing 5B
1778	ENSOCUG00000007258	STRN	786.257	0.982311	0.342557	0.00145379	0.0103983	1.98304	8.95609	8.95445	9.36771	10.0179	9.67157	10.0618	Striatin
1779	ENSOCUG00000007249	VIT	7.59634	-2.09722	4.04146	0.0107812	0.047186	-1.32619	3.24848	2.62445	2.26892	2.09934	2.10725	2.23529	Vitrin
1780	ENSOCUG00000014879	FEZ2	1211	0.471446	0.264887	0.0562822	0.153761	0.813154	10.0296	9.94993	10.0792	10.4203	10.479	10.3513	Fasciculation and elongation protein zeta 2
1781	ENSOCUG00000032678		161.277	0.967825	0.47538	0.0133855	0.0552922	1.25734	6.96735	6.55578	6.8654	7.43844	7.12568	8.06259
1782	ENSOCUG00000001595	CRIM1	1776.34	0.387769	0.378772	0.237413	0.411681	0.38544	10.5897	10.5656	10.5634	10.9043	10.2634	11.409	Cysteine rich transmembrane BMP regulator 1
1783	ENSOCUG00000032042		2.21482	0.183651	0.731222	0.437382	NA	NA	1.04011	0.993066	1.10674	1.07683	1.22435	1.12836
1784	ENSOCUG00000015457	FAM98A	2859.12	0.69273	0.301431	0.0120017	0.0511353	1.29128	11.1203	11.116	11.1631	11.4394	11.952	11.7333	Family with sequence similarity 98 member A
1785	ENSOCUG00000015439	RASGRP3	11.4399	0.1086	0.596798	0.765587	0.863157	0.0639101	3.40781	3.26166	3.60053	3.69922	3.51341	3.26083	RAS guanyl releasing protein 3
1786	ENSOCUG00000009598	LTBP1	2329.8	-0.935473	0.319242	0.00127455	0.00943287	-2.02536	11.3327	11.7276	11.375	10.8901	10.5156	10.668	Latent transforming growth factor beta binding protein 1
1787	ENSOCUG00000009586	TTC27	1494.18	1.00596	0.378881	0.00269811	0.0169263	1.77144	9.99354	10.2007	9.76186	10.4081	11.2126	10.8437	Tetratricopeptide repeat domain 27
1788	ENSOCUG00000006600	BIRC6	7485.23	0.39811	0.393022	0.237519	0.411686	0.385434	12.4377	13.0903	12.1755	13.2481	12.4962	13.2054	Baculoviral IAP repeat containing 6
1789	ENSOCUG00000007591	YIPF4	1909.56	-0.316021	0.326558	0.275955	0.454505	-0.342462	11.1929	10.7479	11.0969	10.9984	10.3864	10.7355	Protein YIPF
1790	ENSOCUG00000022034		1.89524	0.135808	0.741737	0.423867	NA	NA	0.783393	0.683458	0.685443	0.774873	0.684238	1.02841
1791	ENSOCUG00000005403	SLC30A6	796.332	0.333888	0.29505	0.217549	0.388184	0.410962	9.53608	9.61873	9.24446	9.80215	9.6256	9.86375	Solute carrier family 30 member 6
1792	ENSOCUG00000010252	SPAST	848.452	0.190104	0.335046	0.527224	0.692033	0.159873	9.75118	9.53381	9.58845	10.0155	9.29278	9.97449	Spastin (EC 3.6.4.3)
1793	ENSOCUG00000017877	DPY30	3188.85	-0.0744503	0.387724	0.82095	0.899483	-0.0460072	11.4435	11.1422	12.1512	11.1934	11.9917	11.3995	Dpy-30, histone methyltransferase complex regulatory subunit
1794	ENSOCUG00000005878	MEMO1	1550.98	0.665041	0.277918	0.010143	0.045153	1.34531	10.3621	10.1104	10.3441	10.7785	10.835	10.8816	Mediator of cell motility 1
1795	ENSOCUG00000001230	XDH	681.224	1.3053	0.739007	0.0121129	0.0515447	1.28782	7.73101	7.54026	9.21675	10.5453	9.09149	8.90788	Xanthine dehydrogenase
1796	ENSOCUG00000001228	EHD3	57.8268	-0.740331	0.551166	0.0730133	0.184305	-0.734463	5.82993	6.22823	6.04755	5.54055	4.95285	5.74123	EH domain containing 3
1797	ENSOCUG00000005798	GALNT14	3.97382	-0.470215	0.924856	0.0720904	0.18255	-0.738618	1.8614	1.68046	2.166	1.66927	1.57244	1.57066	Polypeptide N-acetylgalactosaminyltransferase (EC 2.4.1.-) (Protein-UDP acetylgalactosaminyltransferase)
1798	ENSOCUG00000030130		5.01126	0.454382	0.854188	0.147409	0.298208	0.525481	2.00521	1.90192	1.9189	2.58984	1.90863	2.09964
1799	ENSOCUG00000016758		555.179	0.28769	0.543516	0.458047	0.632763	0.198759	8.98722	7.89381	9.16655	10.1328	8.07253	8.15248	Uncharacterized protein
1800	ENSOCUG00000014114		68.5835	-0.10709	0.573013	0.766665	0.863822	-0.0635759	5.75525	5.29568	6.58411	6.65925	4.82465	5.09242
1801	ENSOCUG00000006086	LCLAT1	1059.94	0.289618	0.301112	0.29357	0.47427	0.323974	10.0341	10.0607	9.5678	10.1313	10.1736	10.1907	Lysocardiolipin acyltransferase 1
1802	ENSOCUG00000013513	LBH	265.03	-0.472534	0.599752	0.240091	0.414571	-0.382401	8.74548	8.07375	7.4735	8.29915	5.92555	7.42915	Protein LBH
1803	ENSOCUG00000035414		203.125	-0.389735	0.57892	0.319719	0.501535	-0.299699	8.36797	7.69205	6.78322	8.03347	6.04145	6.81032
1804	ENSOCUG00000013516	YPEL5	1570.58	-0.0596801	0.424553	0.860356	0.923582	-0.0345246	10.6408	10.2821	10.8664	11.0448	9.44341	10.6457	Protein yippee-like
1805	ENSOCUG00000001082	CLIP4	63.236	-0.064874	0.485095	0.856771	0.921381	-0.0355606	6.02089	5.88101	6.00437	6.32871	5.94123	5.08983	CAP-Gly domain containing linker protein family member 4
1806	ENSOCUG00000003887		2.05866	0.263684	0.804763	0.0973642	NA	NA	0.765118	0.765226	0.767416	0.901654	0.823523	1.15125	Uncharacterized protein
1807	ENSOCUG00000003126	WDR43	3652.14	1.58494	0.338735	4.39604e-07	1.35666e-05	4.86753	10.8731	10.9579	11.0497	11.832	12.4208	12.4241	WD repeat domain 43
1808	ENSOCUG00000038397	SNORD53B	3.13377	0.346975	0.823688	0.144152	0.293333	0.53264	1.34626	1.44974	1.34973	1.56323	1.79739	1.44942
1809	ENSOCUG00000036759	SNORD53	1.58874	-0.147699	0.739488	0.431332	NA	NA	0.70438	0.706112	0.53383	0.574596	0.532949	0.579323
1810	ENSOCUG00000038717	SNORD92	2.1995	0.194348	0.776079	0.137849	NA	NA	0.761749	0.76187	0.764332	0.906147	1.23331	0.761837
1811	ENSOCUG00000001023	PPP1CB	5290.33	0.448184	0.313686	0.113655	0.249795	0.602417	12.2436	11.8157	12.3042	12.4856	12.3581	12.7523	Serine/threonine-protein phosphatase (EC 3.1.3.16)
1812	ENSOCUG00000015168	PLB1	85.5577	-0.0483307	0.398113	0.88311	0.935487	-0.028962	6.68098	6.14358	6.39303	6.50784	6.47289	6.14089	Phospholipase B1, membrane-associated
1813	ENSOCUG00000032589		2196.51	1.01725	0.490045	0.0113083	0.0488581	1.31106	10.4368	10.7552	10.1613	11.7639	10.3858	11.6994
1814	ENSOCUG00000036454		620.774	1.04061	0.438416	0.00533216	0.0280302	1.55237	8.67453	8.91024	8.43597	9.89058	8.87498	9.79357
1815	ENSOCUG00000010706	FOSL2	1878.43	1.05141	0.472462	0.00750121	0.036437	1.43846	10.2954	10.4767	9.88634	11.4385	10.2784	11.5467	FOS like 2, AP-1 transcription factor subunit
1816	ENSOCUG00000010695	BABAM2	2399.13	-0.41108	0.284661	0.115851	0.25246	-0.597808	11.5253	11.2554	11.3678	11.1805	11.0426	10.837	BRISC and BRCA1 A complex member 2
1817	ENSOCUG00000010692	RBKS	766.518	-0.0949021	0.328388	0.74445	0.849934	-0.070615	9.63624	9.51306	9.6994	9.89187	9.406	9.17035	Ribokinase (RK) (EC 2.7.1.15)
1818	ENSOCUG00000032040	MRPL33	2768.55	0.651354	0.438181	0.0732386	0.184609	0.733747	10.6947	10.5494	11.5845	11.1639	11.909	11.8275
1819	ENSOCUG00000032357	SLC4A1AP	1065.12	0.228937	0.305192	0.411967	0.590964	0.228439	9.76923	9.809	10.2036	9.98624	10.3203	10.1166
1820	ENSOCUG00000010219	SUPT7L	370.076	0.558031	0.385194	0.0925934	0.217115	0.66331	8.0381	8.53361	8.04956	8.49201	9.09934	8.50015	SPT7 like, STAGA complex gamma subunit
1821	ENSOCUG00000013637	GPN1	1113.41	0.600361	0.319525	0.0375092	0.115981	0.935613	10.0114	9.79198	9.61445	10.2371	10.5787	10.1582	GPN-loop GTPase 1
1822	ENSOCUG00000013631	CCDC121	12.6182	1.39983	1.34226	0.0214663	0.0778846	1.10855	2.91949	3.14386	3.30166	3.70326	3.80742	3.78168	Uncharacterized protein
1823	ENSOCUG00000013611	ZNF512	446.851	-1.17183	0.358692	0.000286342	0.00291558	-2.53527	9.24994	9.19144	8.97223	8.48718	8.00687	8.02084	Zinc finger protein 512
1824	ENSOCUG00000038944		14.4193	-2.69883	1.19485	0.00136347	0.00989397	-2.00463	3.96789	3.9525	3.95588	3.25317	2.95099	3.07265
1825	ENSOCUG00000013739	FNDC4	63.4975	-0.390794	0.58896	0.321012	0.502762	-0.298638	6.0596	6.21274	6.00721	6.02027	5.8854	4.48703	Fibronectin type III domain containing 4
1826	ENSOCUG00000004327	IFT172	412.051	-0.480588	0.314098	0.0898468	0.212941	-0.67174	8.85896	8.87988	8.85204	8.22704	8.67926	8.4104	Intraflagellar transport 172
1827	ENSOCUG00000004316	NRBP1	3278.13	0.472362	0.258591	0.0509462	0.143309	0.843726	11.4065	11.4871	11.4723	11.9516	11.8318	11.7789	Uncharacterized protein
1828	ENSOCUG00000017104	PPM1G	8278.21	0.7396	0.374262	0.024107	0.0849403	1.07089	12.442	12.6871	12.6809	12.7961	13.7247	13.1239	Protein phosphatase, Mg2+/Mn2+ dependent 1G
1829	ENSOCUG00000017096	ZNF513	771.016	0.0943467	0.350385	0.761088	0.860362	0.065319	9.40106	9.57327	9.6157	10.0405	9.12337	9.52519	Zinc finger protein 513
1830	ENSOCUG00000017089	SNX17	3788.09	-0.347966	0.302419	0.205231	0.372789	-0.428537	12.0875	11.9829	12.0066	11.5287	12.0215	11.5151	Sorting nexin 17
1831	ENSOCUG00000017076	EIF2B4	3012.12	0.383949	0.405746	0.264021	0.441247	0.355319	11.2791	11.2336	11.4395	11.1605	12.3314	11.2556	Translation initiation factor eIF-2B subunit delta
1832	ENSOCUG00000017060	GTF3C2	1904.9	-0.264757	0.320018	0.356964	0.539072	-0.268353	10.9809	11.2454	10.7273	10.6775	11.022	10.5197	General transcription factor IIIC subunit 2
1833	ENSOCUG00000029321	MPV17	686.635	-0.15106	0.319261	0.597565	0.7487	-0.125692	9.56139	9.34422	9.53533	9.17277	9.67346	9.10439	MPV17, mitochondrial inner membrane protein
1834	ENSOCUG00000016989	CAD	4345.73	1.19114	0.515154	0.00481979	0.0260389	1.58438	11.2054	11.7262	10.9658	11.6465	13.0893	12.1386	Carbamoyl-phosphate synthetase 2, aspartate transcarbamylase, and dihydroorotase
1835	ENSOCUG00000024551	ATRAID	1072.35	-0.977969	0.287926	0.00024688	0.00259818	-2.58533	10.3617	10.377	10.3899	9.60126	9.70227	9.40878	Uncharacterized protein
1836	ENSOCUG00000016976	SLC5A6	1059.18	0.257843	0.348368	0.401321	0.581168	0.235698	9.90732	10.0642	9.72775	9.78184	10.5755	9.94492	Sodium-dependent multivitamin transporter (Na(+)-dependent multivitamin transporter) (Solute carrier family 5 member 6)
1837	ENSOCUG00000008655	TCF23	25.3244	-1.12772	0.94842	0.0336253	0.107442	-0.968825	4.36249	4.51895	5.24378	4.07291	3.58865	4.25331	Uncharacterized protein
1838	ENSOCUG00000006522	PREB	2013.67	0.177715	0.329084	0.553166	0.712068	0.147479	10.9163	10.9993	10.7115	10.7586	11.44	10.8143	Prolactin regulatory element binding
1839	ENSOCUG00000006519	ABHD1	293.283	0.296293	0.360818	0.349007	0.530446	0.275359	8.03326	8.12362	7.95927	8.06344	8.71238	8.01463	Abhydrolase domain containing 1
1840	ENSOCUG00000008657	CGREF1	19.5473	-0.532441	0.835487	0.154366	0.308013	-0.511431	4.77043	4.28755	3.47659	3.79926	3.89474	3.15662	Cell growth regulator with EF-hand domain 1
1841	ENSOCUG00000008662	KHK	724.133	-1.6126	0.477595	0.000106573	0.00135643	-2.8676	10.3512	9.58521	9.62326	8.75043	8.81022	7.91275	Ketohexokinase
1842	ENSOCUG00000006872	EMILIN1	92.8147	-0.180134	0.393018	0.58723	0.740347	-0.130565	6.57891	6.73763	6.46306	6.2941	6.2242	6.74232	Elastin microfibril interfacer 1
1843	ENSOCUG00000014887	AGBL5	2037.01	-0.466323	0.361423	0.138846	0.285698	-0.544093	11.2987	11.2024	11.0047	10.7278	11.1101	10.1941	ATP/GTP binding protein like 5
1844	ENSOCUG00000014868	TMEM214	6029.55	-0.0699795	0.350344	0.816604	0.896397	-0.0474994	12.7338	12.7355	12.1962	12.309	12.9279	12.1412	Transmembrane protein 214
1845	ENSOCUG00000014861	MAPRE3	1216.63	-0.037841	0.330352	0.895574	0.941575	-0.0261452	10.4621	10.1726	10.1118	10.5793	9.85981	10.1114	Microtubule associated protein RP/EB family member 3
1846	ENSOCUG00000035899		10.7391	0.64196	0.80405	0.133758	0.278467	0.555227	3.04626	3.13716	3.19783	3.75146	3.42779	3.21641
1847	ENSOCUG00000014846	DPYSL5	7.81648	-0.538815	0.841744	0.151274	0.303764	-0.517463	3.07043	2.54528	3.17539	2.62376	2.55691	2.68868	Dihydropyrimidinase like 5
1848	ENSOCUG00000028221	CENPA	251.207	1.37025	0.52524	0.00166215	0.0115705	1.93665	7.21385	7.47078	6.74264	7.53506	8.69759	8.44416	Centromere protein A
1849	ENSOCUG00000022141	SLC35F6	2169.64	0.876015	0.320763	0.00256345	0.0162616	1.78884	10.6848	10.7902	10.3761	11.1249	11.5146	11.4528	Solute carrier family 35 member F6
1850	ENSOCUG00000025172	KCNK3	11.3943	-3.15313	1.53329	0.00193858	0.013032	-1.88499	3.74087	3.51097	3.43437	2.90224	2.69488	2.68957	Potassium channel subfamily K member
1851	ENSOCUG00000015559	DRC1	3.79905	-0.142239	0.700195	0.595771	0.746922	-0.126725	1.94004	1.77393	1.99423	1.6729	1.78317	1.94193	Dynein regulatory complex subunit 1
1852	ENSOCUG00000015554	SELENOI	1580.16	1.40018	0.339022	7.48548e-06	0.000150173	3.82341	9.69074	10.1656	9.70023	10.9048	10.9365	11.1883	Selenoprotein I
1853	ENSOCUG00000000012	HADHB	9956.92	-0.163362	0.281342	0.526424	0.691347	-0.160304	13.4294	13.4589	13.1342	13.3311	13.251	12.9993	Uncharacterized protein
1854	ENSOCUG00000009786	HADHA	17710.9	-0.367859	0.29681	0.182063	0.34423	-0.463152	14.3448	14.3505	14.0498	14.073	14.0321	13.6477	Hydroxyacyl-CoA dehydrogenase trifunctional multienzyme complex subunit alpha
1855	ENSOCUG00000009777	GAREM2	2.98741	0.26451	0.771105	0.258081	0.434328	0.362183	1.4882	1.3535	1.35614	1.67861	1.58648	1.44626	GRB2 associated regulator of MAPK1 subtype 2
1856	ENSOCUG00000029308	RAB10	6705.27	0.735573	0.295218	0.0066961	0.0334303	1.47586	12.2855	12.3715	12.3649	13.1859	12.7116	12.9606	RAB10, member RAS oncogene family
1857	ENSOCUG00000015014	KIF3C	582.833	3.23735	0.369162	1.34231e-19	6.70568e-17	16.1736	7.1622	7.20935	7.36347	9.96512	9.6836	9.28378	Kinesin-like protein
1858	ENSOCUG00000017108	ASXL2	2314.03	0.3261	0.374676	0.31698	0.499039	0.301865	10.864	11.3766	10.5824	11.3644	10.8218	11.6065	Additional sex combs like 2, transcriptional regulator
1859	ENSOCUG00000001249	DTNB	186.897	-1.09907	0.417171	0.00233182	0.0151171	-1.82053	7.86041	7.85372	7.84466	7.34122	6.6634	6.82519	Dystrobrevin
1860	ENSOCUG00000003071	LPIN1	337.764	-0.364148	0.466108	0.320528	0.5023	-0.299037	8.51111	8.65189	8.44475	8.30237	6.98356	8.59347	Lipin 1
1861	ENSOCUG00000003153	TRIB2	12.3607	0.184244	0.5792	0.623326	0.76774	0.114786	3.55149	3.41304	3.67534	3.60669	3.68744	3.70575	Tribbles pseudokinase 2
1862	ENSOCUG00000002283	LRATD1	449.218	-0.0617833	0.352978	0.839537	0.911092	-0.0404377	8.96742	8.99751	8.44497	8.35521	9.00973	8.8505	Family with sequence similarity 84 member A
1863	ENSOCUG00000023292	SNRPC	3.73025	0.0564206	0.665346	0.852696	0.918545	0.0368998	1.79707	1.96015	1.82053	1.90318	1.80699	1.95946	U1 small nuclear ribonucleoprotein C (U1 snRNP C) (U1-C) (U1C)
1864	ENSOCUG00000015460	NBAS	3076.94	-0.172664	0.289746	0.515119	0.681863	-0.166303	11.5937	11.8815	11.4586	11.4548	11.6675	11.3662	Neuroblastoma amplified sequence
1865	ENSOCUG00000007010	DDX1	5898.72	0.452162	0.274746	0.0760116	0.189301	0.722848	12.3771	12.2223	12.3233	12.543	12.8748	12.6511	DEAD-box helicase 1
1866	ENSOCUG00000037275		131.183	-0.285884	0.458115	0.429713	0.607427	-0.216506	7.1948	7.09559	7.10513	7.4178	6.54608	6.18911
1867	ENSOCUG00000036388		3.29158	-0.0374625	0.691275	0.880626	0.934215	-0.0295531	1.57547	1.8059	1.54392	1.77998	1.48446	1.57625
1868	ENSOCUG00000007886	FAM49A	60.1806	2.17269	0.695708	0.000150966	0.00175134	2.75663	4.39878	4.66774	5.25858	5.83977	6.17215	6.48354	Family with sequence similarity 49 member A
1869	ENSOCUG00000017307	SMC6	1261.86	0.330802	0.345563	0.281141	0.460625	0.336652	9.99579	9.77551	10.4863	10.3051	10.2595	10.6869	Structural maintenance of chromosomes 6
1870	ENSOCUG00000034282		59.7595	0.982694	0.563619	0.0233951	0.083058	1.08062	5.58797	5.52775	5.03322	5.90566	5.94948	6.44941
1871	ENSOCUG00000027255	GEN1	302.21	0.987834	0.399104	0.00445394	0.0246199	1.60871	7.40638	7.97654	7.70969	8.17409	8.68794	8.68402	GEN1, Holliday junction 5' flap endonuclease
1872	ENSOCUG00000039326		1.5762	0.225482	0.785761	0.150716	NA	NA	0.518673	0.518744	0.520179	0.677201	0.618293	0.691925
1873	ENSOCUG00000007365	KCNS3	11.8896	0.586955	0.702379	0.167379	0.326069	0.48669	3.34553	3.38717	3.3689	3.67596	3.62541	3.72419	Potassium voltage-gated channel subfamily S member 3 (Delayed-rectifier K(+) channel alpha subunit 3) (Voltage-gated potassium channel subunit Kv9.3)
1874	ENSOCUG00000025332	RDH14	305.859	-0.107779	0.295003	0.688046	0.812548	-0.0901511	8.2062	8.31565	8.37313	8.29149	8.25893	8.05974	Retinol dehydrogenase 14 (all-trans/9-cis/11-cis)
1875	ENSOCUG00000033699		1.78246	-0.0450521	0.728459	0.763092	NA	NA	0.563735	0.563829	0.892059	0.741395	0.564577	0.563803
1876	ENSOCUG00000006091	OSR1	64.9339	-0.941649	0.73666	0.0479299	0.137387	-0.862055	6.66826	5.03217	6.34753	5.0923	5.09172	5.74501	Odd-skipped related transciption factor 1
1877	ENSOCUG00000003731	TTC32	652.428	0.24812	0.335911	0.406387	0.58601	0.232095	9.0364	8.90409	9.59805	9.42536	9.54752	9.36674	Tetratricopeptide repeat domain 32
1878	ENSOCUG00000013185	WDR35	271.592	-0.767983	0.464283	0.0419771	0.124869	-0.903545	8.61199	8.20214	8.1478	8.07831	6.96524	7.60502	WD repeat-containing protein 35
1879	ENSOCUG00000021257	MATN3	22.1431	-3.98087	1.14735	3.41749e-05	0.000529893	-3.27581	4.94885	4.48832	3.94765	3.33171	3.02123	3.09307	Matrilin 3
1880	ENSOCUG00000026699	LAPTM4A	13182.9	-0.419908	0.299724	0.128877	0.271369	-0.56644	14.0602	13.679	13.7747	13.6996	13.2945	13.4039	Lysosomal protein transmembrane 4 alpha
1881	ENSOCUG00000025956	SDC1	9537.03	0.11105	0.278312	0.640886	0.780527	0.107612	13.2263	13.3234	12.893	13.2558	13.3499	13.1967	Syndecan
1882	ENSOCUG00000036331		5.48969	0.109052	0.669624	0.722612	0.83635	0.0776118	2.49949	2.42905	2.1643	2.40542	2.52814	2.42832
1883	ENSOCUG00000032467		336.41	0.401822	0.362112	0.204337	0.371635	0.429883	7.90363	8.25375	8.35004	8.55833	8.15966	8.82473
1884	ENSOCUG00000017908	PUM2	4007.08	0.505527	0.329254	0.0828653	0.200874	0.697076	11.6856	11.8989	11.4853	12.1539	11.8135	12.4413	Pumilio RNA binding family member 2
1885	ENSOCUG00000025149		9.94169	-0.405958	0.765888	0.239793	0.414191	-0.3828	3.55885	3.38988	2.97458	3.06481	3.12557	2.71651	Uncharacterized protein
1886	ENSOCUG00000032265	RHOB	3330.07	-0.00152157	0.359714	0.997105	0.998541	-0.000633891	12.0014	11.7105	11.2283	11.222	11.6744	12.0296
1887	ENSOCUG00000015781	HS1BP3	537.791	-0.779337	0.352505	0.0125384	0.0528583	-1.27689	9.45175	9.45515	9.05006	8.88256	8.69822	8.36542	HCLS1 binding protein 3
1888	ENSOCUG00000015795	LDAH	1710.11	-0.49607	0.282159	0.0558998	0.153252	-0.814593	10.9963	10.9509	10.8256	10.6707	10.4635	10.3392	Lipid droplet associated hydrolase
1889	ENSOCUG00000005329	APOB	2836.3	-0.661421	0.483236	0.0827332	0.200755	-0.697334	11.5777	11.9941	11.5293	11.7129	10.1818	10.6418	Apolipoprotein B
1890	ENSOCUG00000005346	TDRD15	2.18822	-0.0988641	0.727868	0.590452	NA	NA	0.926281	1.15311	1.14988	1.09606	0.927262	0.92636
1891	ENSOCUG00000017372	KLHL29	2.88767	-0.0355088	0.701411	0.876076	NA	NA	1.59217	1.51601	1.3345	1.49943	1.53094	1.33157	Kelch like family member 29
1892	ENSOCUG00000036612		3.76965	0.0607589	0.70565	0.793388	0.881411	0.0548215	1.8071	1.57563	1.65313	1.51785	1.52125	2.08629
1893	ENSOCUG00000005723	ATAD2B	865.581	1.17335	0.41635	0.00125182	0.00929904	2.03156	9.0576	9.23792	9.00503	10.0419	9.50042	10.5493	ATPase family, AAA domain containing 2B
1894	ENSOCUG00000008783	UBXN2A	349.587	0.565784	0.385374	0.0882783	0.210284	0.677194	8.18397	7.7202	8.42883	8.82862	8.31019	8.75519	Uncharacterized protein
1895	ENSOCUG00000008793	FKBP1B	31.7107	0.939562	0.694349	0.0456546	0.132577	0.877533	4.35632	4.43047	4.7409	5.5002	4.69113	5.10978	Peptidyl-prolyl cis-trans isomerase FKBP1B
1896	ENSOCUG00000012562	WDCP	340.14	0.0695753	0.337764	0.819699	0.898746	0.0463631	8.20886	8.35259	8.52857	8.0371	8.4953	8.67673	WD repeat and coiled coil containing
1897	ENSOCUG00000036846		2.93812	0.343514	0.81913	0.153884	0.307268	0.512482	1.42477	1.33265	1.33526	1.45615	1.60504	1.62018
1898	ENSOCUG00000037720		54.981	-0.639004	0.545205	0.115153	0.251584	-0.599316	6.34283	5.86969	5.44932	5.65448	5.21519	5.37362
1899	ENSOCUG00000022008	SF3B6	2805.92	0.0433097	0.336163	0.874696	0.931226	0.0309448	11.3918	10.9466	11.7818	11.2815	11.6526	11.4393	Splicing factor 3b subunit 6
1900	ENSOCUG00000011212	TP53I3	1667.16	0.276751	0.349892	0.371196	0.553229	0.257095	10.4796	10.7251	10.4279	11.0488	11.0065	10.2207	Tumor protein p53 inducible protein 3
1901	ENSOCUG00000023977	FAM228B	3.76034	0.580301	1.10331	0.0125382	0.0528583	1.27689	1.54542	1.54561	1.54956	1.7265	1.93058	2.00657	Uncharacterized protein
1902	ENSOCUG00000023433	ITSN2	3283.94	0.55564	0.330623	0.060569	0.161916	0.790711	11.28	11.2552	11.6072	11.9023	11.5282	12.1567	Intersectin 2
1903	ENSOCUG00000035050		17.117	-0.00953954	0.535652	0.976792	0.988479	-0.00503256	4.05809	4.21708	3.96727	4.13821	3.87853	4.1915
1904	ENSOCUG00000015422	NCOA1	3072.03	-0.063444	0.351689	0.835543	0.909189	-0.0413459	11.4487	11.8236	11.5058	11.951	10.9904	11.488	Nuclear receptor coactivator
1905	ENSOCUG00000031923		1.90804	-0.0347245	0.726687	0.818718	NA	NA	0.672781	0.672862	0.970796	0.672155	0.863738	0.67284
1906	ENSOCUG00000007915		144.388	0.327321	0.403786	0.336882	0.517677	0.285941	6.65153	7.08614	7.18504	7.17784	7.62867	6.9592
1907	ENSOCUG00000015432	PTRHD1	667.086	-0.644408	0.354832	0.0389415	0.119051	-0.924266	9.68379	9.2929	9.80197	8.75352	9.31706	8.99082	Peptidyl-tRNA hydrolase domain containing 1
1908	ENSOCUG00000015435	CENPO	364.367	0.975088	0.603518	0.029394	0.0979283	1.00909	7.75344	8.40927	6.83806	8.03969	9.29457	8.76468	Centromere protein O
1909	ENSOCUG00000015443	ADCY3	396.601	0.65457	0.46245	0.0811072	0.198042	0.703243	8.13167	8.6141	7.80397	8.24266	9.35756	8.71724	Adenylate cyclase (EC 4.6.1.1)
1910	ENSOCUG00000011260	DNAJC27	173.014	0.00930309	0.343528	0.978404	0.988983	0.0048111	7.37977	7.39128	7.50257	7.40511	7.1387	7.68667	DnaJ heat shock protein family (Hsp40) member C27
1911	ENSOCUG00000021395	EFR3B	9.94189	-0.23324	0.68527	0.473468	0.646225	-0.189616	3.57878	3.12089	3.14738	3.12412	3.29688	2.74513	EFR3 homolog B
1912	ENSOCUG00000006025	POMC	17.0533	-0.272461	0.596724	0.471254	0.64445	-0.190811	4.41395	3.86101	4.02571	3.64337	4.02893	4.04129	Pro-opiomelanocortin
1913	ENSOCUG00000024688	DNMT3A	1095.64	-0.285355	0.321487	0.322522	0.504485	-0.297152	10.1248	10.3255	10.1791	10.1773	9.52914	10.0517	DNA methyltransferase 3 alpha
1914	ENSOCUG00000005642	MTPN	1361.95	0.177335	0.293229	0.512318	0.67921	0.167996	10.3097	10.2543	10.4086	10.3042	10.3404	10.7517	Uncharacterized protein
1915	ENSOCUG00000016569	CHRM2	10.9202	-0.346719	0.803118	0.192304	0.357047	-0.447275	2.56445	2.28319	3.8914	2.5406	2.28913	2.78168	Muscarinic acetylcholine receptor
1916	ENSOCUG00000002203	PTN	137.289	-3.38253	0.781638	8.48856e-07	2.38067e-05	-4.6233	7.78737	5.43794	7.83044	4.77494	5.14457	5.10375	Pleiotrophin
1917	ENSOCUG00000010264	DGKI	2.74446	-0.029154	0.704002	0.894188	NA	NA	1.33707	1.24475	1.54593	1.4064	1.24572	1.42191	Diacylglycerol kinase (DAG kinase) (EC 2.7.1.107)
1918	ENSOCUG00000007313	CREB3L2	960.703	-0.366519	0.332524	0.215224	0.385109	-0.414416	9.99791	10.2697	9.85293	9.80404	9.33401	9.93324	cAMP responsive element binding protein 3 like 2
1919	ENSOCUG00000016986		3.45922	-0.0309635	0.691722	0.899459	0.943925	-0.0250625	1.61407	1.56936	1.86648	1.60559	1.52246	1.84579	3-oxo-5-beta-steroid 4-dehydrogenase
1920	ENSOCUG00000012958		562.668	-0.440693	0.423133	0.207104	0.375327	-0.42559	9.15663	8.67013	9.81086	8.65977	9.21223	8.62265
1921	ENSOCUG00000008431	ZNF746	1725.49	0.329053	0.304681	0.236745	0.410924	0.386238	10.6633	10.7374	10.3294	10.6639	11.0799	10.871	Zinc finger protein 746
1922	ENSOCUG00000007975	ZNF777	618.985	0.0979261	0.312104	0.731597	0.841671	0.0748578	9.20897	9.48093	8.91279	9.28494	9.43674	9.20224	Zinc finger protein 777
1923	ENSOCUG00000038553		210.945	0.511263	0.37097	0.113392	0.249407	0.603092	7.25009	7.78466	7.27193	8.02653	7.73764	7.92293
1924	ENSOCUG00000008427	ZNF212	1265.64	0.130919	0.27289	0.607997	0.756153	0.12139	10.2001	10.411	10.1046	10.4043	10.2661	10.4021	Zinc finger protein 212
1925	ENSOCUG00000008423	ZNF282	1164.86	0.101596	0.293385	0.708739	0.825824	0.0831125	10.1755	10.3334	9.84943	10.1581	10.3381	10.1757	Zinc finger protein 282
1926	ENSOCUG00000008416	ZNF398	566.649	0.0132241	0.282149	0.962034	0.980059	0.00874792	9.17092	9.23702	8.99676	9.07861	9.28339	9.07658	Zinc finger protein 398
1927	ENSOCUG00000001669	ZNF786	671.629	-0.128454	0.287737	0.638402	0.778391	-0.108802	9.48293	9.58894	9.22466	9.40592	9.22068	9.36522	Zinc finger protein 425
1928	ENSOCUG00000001661	PDIA4	19060.2	0.0508742	0.270872	0.842589	0.912832	0.0396093	14.2324	14.3315	13.9931	14.1522	14.3699	14.1809	Protein disulfide-isomerase (EC 5.3.4.1)
1929	ENSOCUG00000018632		2.92689	-0.0305319	0.703652	0.889951	NA	NA	1.40916	1.63831	1.31965	1.31597	1.41868	1.56954
1930	ENSOCUG00000018974		8.37783	-0.141375	0.678074	0.637065	0.777354	-0.109381	3.12359	3.21444	2.62934	2.9957	2.55616	2.99794
1931	ENSOCUG00000018615		3.69683	0.24045	0.733171	0.386302	0.567751	0.245842	1.8066	1.71923	1.62271	2.05688	1.72851	1.80803
1932	ENSOCUG00000001676	EZH2	3056.8	1.66462	0.333541	9.67471e-08	3.74479e-06	5.42657	10.4504	10.8727	10.6287	11.7413	12.0214	12.2156	Enhancer of zeste 2 polycomb repressive complex 2 subunit
1933	ENSOCUG00000002543	CUL1	5804.93	0.468508	0.276022	0.0672041	0.173951	0.759572	12.3017	12.2561	12.2721	12.8752	12.4972	12.6401	Cullin 1
1934	ENSOCUG00000033342	CNTNAP2	13.6439	-0.0722991	0.599792	0.836145	0.909664	-0.0411188	3.79905	3.68916	3.67853	4.05945	3.33161	3.40018
1935	ENSOCUG00000031247		74.3797	0.774803	0.663888	0.0824284	0.200137	0.698673	5.28468	5.43187	6.0818	5.39397	6.96775	6.3112
1936	ENSOCUG00000038152		198.176	1.04957	0.424931	0.00400237	0.0227775	1.64249	7.12012	6.79607	7.28758	7.88167	8.23532	7.57879
1937	ENSOCUG00000037064		82.4566	-0.0463279	0.732127	0.716836	0.831894	-0.0799319	6.87866	6.36142	3.35512	6.39185	3.30821	3.27481
1938	ENSOCUG00000031116		7.6266	0.39959	0.82433	0.170587	0.329907	0.481609	2.29807	2.23524	2.62395	3.25128	2.30745	2.68665
1939	ENSOCUG00000001231		104.596	-0.661794	0.505951	0.0917325	0.215699	-0.666152	6.70315	6.41119	7.34757	6.32132	6.59181	6.02609
1940	ENSOCUG00000003406	TPK1	636.72	-0.641046	0.36022	0.0422794	0.12549	-0.901391	9.56223	9.45718	9.60953	9.35309	8.60145	8.8423	Thiamine pyrophosphokinase (EC 2.7.6.2)
1941	ENSOCUG00000001027	NOBOX	2.7272	-0.222194	0.788579	0.0886321	NA	NA	0.905868	1.02553	1.54127	0.904601	0.907332	0.905987	NOBOX oogenesis homeobox
1942	ENSOCUG00000025879	ARHGEF5	7271.44	0.236727	0.265726	0.342179	0.523452	0.281123	12.5571	12.7756	12.806	12.9907	12.7957	12.9753	Rho guanine nucleotide exchange factor 5
1943	ENSOCUG00000006436		63.4556	0.317763	0.408212	0.354336	0.535999	0.270836	5.68933	5.9059	5.93411	6.00149	6.23312	6.02971	Uncharacterized protein
1944	ENSOCUG00000022708		11.8089	0.116455	0.59314	0.750897	0.853576	0.068758	3.48256	3.51944	3.45177	3.66965	3.23575	3.71782	Uncharacterized protein
1945	ENSOCUG00000001333		8.12335	0.0444446	0.609007	0.901445	0.94495	0.024591	2.82827	3.02264	3.09349	3.11145	2.93463	2.98653
1946	ENSOCUG00000002065	TCAF1	120.75	-1.13093	0.556618	0.00971454	0.0436963	-1.35956	7.28729	6.5595	7.54424	6.48171	5.76857	6.44232	TRPM8 channel associated factor 1
1947	ENSOCUG00000002072		1067.02	-0.664901	0.479476	0.0803878	0.196857	-0.70585	10.3902	10.5568	9.86486	10.2127	8.75971	9.45817	Uncharacterized protein
1948	ENSOCUG00000011082	EPHA1	5825.15	0.97622	0.363504	0.00244321	0.0156985	1.80414	12.0181	12.2264	11.6049	12.6696	13.1333	12.6085	EPH receptor A1
1949	ENSOCUG00000026796	ZYX	5485.3	1.6181	0.445287	4.98124e-05	0.000720634	3.14229	11.5399	11.3937	11.5073	12.1783	13.4214	12.5845	Zyxin
1950	ENSOCUG00000011158	FAM131B	11.145	2.14015	2.16717	0.00901421	0.0416117	1.38078	2.60735	2.60801	2.90549	3.0839	3.83048	3.39148	Family with sequence similarity 131 member B
1951	ENSOCUG00000011147	CLCN1	154.758	2.87026	0.525715	3.51281e-09	2.12711e-07	6.67221	5.44995	5.45908	6.03806	7.35717	8.11283	7.39021	Chloride channel protein
1952	ENSOCUG00000002158	CASP2	2724.5	-0.253384	0.307384	0.363423	0.545152	-0.263482	11.4386	11.7262	11.3474	11.2441	11.5325	11.0188	Caspase 2
1953	ENSOCUG00000002030	TMEM139	2531.93	-0.41865	0.392437	0.210086	0.378795	-0.421596	11.522	11.3165	11.5685	11.3236	11.316	10.2452	Transmembrane protein 139
1954	ENSOCUG00000029426	GSTK1	5509.68	-1.69632	0.389169	1.86307e-06	4.68203e-05	-4.32957	12.9843	12.8533	12.7427	11.8629	11.3779	10.9689	Glutathione S-transferase kappa (EC 2.5.1.18)
1955	ENSOCUG00000007569	KEL	9.55626	-0.459026	0.738457	0.231664	0.405006	-0.392539	3.33	3.46895	3.08511	3.20424	2.85566	2.93922	Kell blood group, metallo-endopeptidase
1956	ENSOCUG00000022849	COPG2	1223.52	-0.579135	0.389495	0.0818871	0.199341	-0.700403	10.4809	10.8245	9.96474	9.99441	10.1784	9.5194	Coatomer subunit gamma
1957	ENSOCUG00000022893	KLF14	3.24498	0.325357	0.776319	0.25161	0.427489	0.369075	1.58992	1.591	1.50058	1.65926	1.77116	1.75114	Kruppel like factor 14
1958	ENSOCUG00000034692		2.35217	0.201668	0.77908	0.12396	NA	NA	0.805027	0.805161	0.807861	1.34706	0.806224	0.917152
1959	ENSOCUG00000031090		8.2932	0.430096	0.799395	0.202016	0.368951	0.433032	2.6344	2.52486	2.971	3.21906	2.84517	3.13283
1960	ENSOCUG00000038021		1.80165	0.0498553	0.713312	0.809042	NA	NA	0.722267	0.814528	0.834877	0.844676	0.723005	0.896673
1961	ENSOCUG00000016281	MKLN1	1893.04	0.581464	0.264682	0.0184954	0.0697822	1.15626	10.6359	10.6355	10.5532	10.9979	11.1754	11.1111	Uncharacterized protein
1962	ENSOCUG00000025092	PODXL	246.634	-1.01281	0.641348	0.0277718	0.0940395	-1.02669	8.15937	6.85296	8.88653	7.07968	6.85478	7.612	Podocalyxin (Podocalyxin-like protein 1)
1963	ENSOCUG00000015552	PLXNA4	16.9091	0.159116	0.5604	0.672595	0.801917	0.0958706	3.80772	3.94473	4.17058	3.8387	4.15974	4.25401	Plexin A4
1964	ENSOCUG00000014032	CHCHD3	7590.45	-0.19507	0.300312	0.474341	0.646678	-0.189312	13.0239	13.0197	12.8621	12.5548	13.1044	12.6384	MICOS complex subunit
1965	ENSOCUG00000011678	EXOC4	3375.65	-0.217778	0.293631	0.416837	0.595326	-0.225245	11.7433	11.9514	11.7235	11.8796	11.458	11.4499	Exocyst complex component 4
1966	ENSOCUG00000017218	SLC35B4	620.502	-0.139896	0.353311	0.649671	0.78725	-0.103887	9.26463	9.62884	9.01766	9.09167	9.53909	8.85075	Solute carrier family 35 member B4
1967	ENSOCUG00000016605	AKR1B1	918.792	0.165615	0.329658	0.576778	0.733033	0.134876	9.72942	9.46099	10.0132	9.91836	10.1522	9.59187	Aldose reductase
1968	ENSOCUG00000026383	AKR1B10	14509.9	1.12326	0.35193	0.000402949	0.00380257	2.41992	13.2692	13.1861	13.199	14.558	14.0397	13.7905	Aldo-keto reductase family 1 member B10
1969	ENSOCUG00000003144	BPGM	1135.09	-1.13718	0.297259	3.8417e-05	0.000584333	-3.23334	10.4291	10.5939	10.4424	9.53077	9.42341	9.73099	Bisphosphoglycerate mutase (BPGM) (EC 5.4.2.4) (2,3-bisphosphoglycerate mutase, erythrocyte) (2,3-bisphosphoglycerate synthase) (EC 5.4.2.11) (BPG-dependent PGAM)
1970	ENSOCUG00000008127	CALD1	1508.39	-1.19387	0.651335	0.0126068	0.0530469	-1.27534	9.98177	9.74781	11.827	9.5192	9.55725	9.95997	Caldesmon 1
1971	ENSOCUG00000014749	AGBL3	46.5074	-0.420956	0.590579	0.288956	0.469103	-0.328732	5.86511	5.77476	5.13238	5.11881	4.50416	5.68684	ATP/GTP binding protein like 3
1972	ENSOCUG00000003182	TMEM140	250.047	-0.15613	0.345795	0.607183	0.755894	-0.121539	7.91235	8.30991	7.78381	8.0521	7.64786	7.92102	Transmembrane protein 140
1973	ENSOCUG00000025101	CYREN	56.2231	-0.119826	0.473396	0.740429	0.84772	-0.0717473	5.724	6.2008	5.41791	6.06232	5.49987	5.48825	Chromosome 7 open reading frame 49
1974	ENSOCUG00000031050		70.1679	-0.178999	0.444921	0.613866	0.760483	-0.118911	5.88542	6.44964	6.14533	6.24026	6.1421	5.57665
1975	ENSOCUG00000014199	WDR91	731.844	0.387316	0.375912	0.235481	0.409397	0.387855	9.17618	9.47413	9.22448	9.30756	10.1524	9.32935	WD repeat domain 91
1976	ENSOCUG00000027714		27.6756	-0.114298	0.507661	0.755919	0.85703	-0.067004	4.88476	4.65814	4.86347	4.49947	4.51894	5.03092	Uncharacterized protein
1977	ENSOCUG00000013448	CNOT4	1072.83	0.839838	0.331095	0.00492768	0.0264164	1.57813	9.55389	9.73165	9.61322	10.3156	10.0232	10.6281	CCR4-NOT transcription complex subunit 4
1978	ENSOCUG00000012757	NUP205	5640.11	1.11555	0.45261	0.00408532	0.0231457	1.63553	11.6906	12.226	11.3464	12.2506	13.2532	12.7095	Nucleoporin 205
1979	ENSOCUG00000039376	STMP1	2381.5	-0.162462	0.291236	0.54106	0.703088	-0.15299	11.3139	10.9803	11.5016	11.2074	11.1348	11.0672
1980	ENSOCUG00000001867	SLC13A4	4.24137	0.150373	0.6904	0.604587	0.753483	0.122926	1.84123	2.06263	1.91519	1.83552	2.23383	2.02229	Solute carrier family 13 member 4
1981	ENSOCUG00000001870	FAM180A	2.80745	-0.0166941	0.713875	0.928907	NA	NA	1.28773	1.18583	1.51495	1.18457	1.18698	1.53695	Family with sequence similarity 180 member A
1982	ENSOCUG00000006752	MEST	120.083	-1.09253	0.63197	0.0186369	0.0701504	-1.15397	7.89999	6.53619	6.46508	6.38866	6.10742	6.13284	Mesoderm specific transcript
1983	ENSOCUG00000007004	CEP41	236.378	0.259486	0.417077	0.454931	0.629529	0.200984	7.63979	7.76618	7.7577	7.56039	8.55209	7.49787	Centrosomal protein 41
1984	ENSOCUG00000007001	CPA1	3231.53	-0.39473	0.870954	0.0786876	0.193898	-0.712426	12.5375	12.3551	5.85587	9.13568	8.62714	9.9301	Carboxypeptidase A1
1985	ENSOCUG00000006983	CPA2	1197.13	-0.551691	1.06372	0.0139011	0.0568629	-1.24517	10.7276	11.2138	4.81511	6.89413	6.1971	7.66971	Carboxypeptidase A2
1986	ENSOCUG00000010253	TMEM209	1554.28	0.436386	0.309277	0.120553	0.259445	0.585954	10.1906	10.6047	10.3174	10.6047	10.9909	10.6785	Transmembrane protein 209
1987	ENSOCUG00000001699	KLHDC10	1260.19	0.607382	0.353271	0.051755	0.144884	0.838979	9.88858	10.3082	9.63434	10.3811	10.7707	10.3704	Kelch domain containing 10
1988	ENSOCUG00000017137	ZC3HC1	1424.82	0.6557	0.411606	0.0602835	0.161341	0.792254	9.97903	10.2576	10.036	10.1465	11.2611	10.4476	Zinc finger C3HC-type containing 1
1989	ENSOCUG00000013054	UBE2H	2735.93	1.00389	0.320215	0.000601846	0.00523473	2.28111	10.8446	10.9846	10.8543	11.8021	11.3918	11.9533	Ubiquitin conjugating enzyme E2 H
1990	ENSOCUG00000012174	NRF1	617.811	0.494018	0.317594	0.0850943	0.204945	0.688363	9.02483	9.17591	8.8563	9.27263	9.6969	9.3503	Nuclear respiratory factor 1
1991	ENSOCUG00000036751	SMKR1	23.5944	-0.266021	0.560206	0.484041	0.654311	-0.184216	4.70536	4.15509	4.83596	4.26125	4.59935	4.28259
1992	ENSOCUG00000008316	STRIP2	46.431	0.819389	0.524631	0.0448551	0.131041	0.882594	5.10381	5.19996	5.20831	5.59489	5.52727	6.01127	Striatin interacting protein 2
1993	ENSOCUG00000011749	AHCYL2	7297.91	0.0715017	0.431587	0.846559	0.915315	0.0384294	12.7162	12.6811	12.8706	13.6028	12.0316	12.201	Adenosylhomocysteinase (EC 3.3.1.1)
1994	ENSOCUG00000013176	SMO	80.745	-1.04695	0.583603	0.0182112	0.0690195	-1.16103	6.9076	6.03419	6.6432	5.33279	5.71263	6.09488	Smoothened, frizzled class receptor
1995	ENSOCUG00000027421		112.569	0.77351	0.443547	0.0357921	0.112257	0.949787	6.7411	6.33475	6.10037	6.89986	7.23673	6.97182
1996	ENSOCUG00000013168	TSPAN33	1034.13	-1.88574	0.759017	0.00115982	0.0087416	-2.05841	10.5885	10.6958	9.81096	9.50347	8.25907	6.98124	Tetraspanin
[truncated: 15,028 more rows]
