# Supplementary material for: Shiga toxin remodels the intestinal epithelial transcriptional response to Enterohemorrhagic Escherichia coli
Source: PLoS Pathog. 2021 Feb 2;17(2):e1009290. doi: 10.1371/journal.ppat.1009290 (PMC7880444; doi:10.1371/journal.ppat.1009290)
Supplement: S2 Table — (XLSX) [file ppat.1009290.s013.xlsx]

## Sheet: Dataset S2
Table S2
Results of DESeq2 comparing ∆∆stx vs mock infected rabbit colonic epithelial cells
Position	Locus Tag	Annotation (HGNC)	Base Mean	Log2FoldChange (∆∆stx/mock)	lfcSE	pvalue	padj	Rank	r-log transformed counts						Gene Function
									mock1	mock2	mock3	∆∆stx1	∆∆stx2	∆∆stx3
1	ENSOCUG00000014251	WDR31	286.276	-0.524249	0.301392	0.0247777	0.133336	-0.875052	8.17156	8.36918	8.45749	7.72341	8.08486	7.86913	WD repeat domain 31
2	ENSOCUG00000005054	RNF183	33.1526	1.28883	1.18759	0.00799519	0.0590631	1.22868	4.42749	4.40203	4.77686	5.41361	5.00267	4.92106	Ring finger protein 183
3	ENSOCUG00000005046	PRPF4	2190.27	0.42327	0.213194	0.0223173	0.123196	0.909402	10.749	11.0362	10.8771	11.1877	11.3586	11.219	Pre-mRNA processing factor 4
4	ENSOCUG00000005044	CDC26	915.298	0.392645	0.284263	0.0747015	0.274885	0.560848	9.47145	9.33816	9.95017	10.0355	9.99339	9.96632	Cell division cycle 26
5	ENSOCUG00000005040	SLC31A1	3271.32	0.141475	0.237353	0.467837	0.751337	0.124165	11.3873	11.4389	11.8834	11.7382	11.8912	11.5735	Solute carrier family 31 member 1
6	ENSOCUG00000005028	FKBP15	2605.35	-0.114181	0.20097	0.511906	0.780145	-0.107825	11.3341	11.568	11.2702	11.1729	11.4001	11.2823	Peptidylprolyl isomerase (EC 5.2.1.8)
7	ENSOCUG00000026691	SLC31A2	170.312	-0.28713	0.270979	0.172032	0.450989	-0.345834	7.48881	7.43573	7.61638	7.35077	7.33248	7.13354	Solute carrier family 31 member 2
8	ENSOCUG00000029203	ZFP37	9.10179	-0.0761648	0.397284	0.520308	0.786391	-0.104362	3.11741	2.98265	3.29733	3.08687	2.95957	3.12924	ZFP37 zinc finger protein
9	ENSOCUG00000009840	SLC46A2	67.0198	3.95597	0.867792	2.1969e-07	1.1897e-05	4.92456	4.60878	4.53231	4.83563	5.33869	6.11355	6.63785	Solute carrier family 46 member 2
10	ENSOCUG00000009834	SNX30	1429.56	0.0554833	0.191382	0.744559	0.907607	0.042102	10.3486	10.5689	10.4361	10.423	10.617	10.4644	Sorting nexin family member 30
11	ENSOCUG00000016717	INIP	649.214	-0.0552223	0.202457	0.751519	0.911084	-0.0404416	9.3393	9.33186	9.42597	9.39659	9.38644	9.14285	INTS3 and NABP interacting protein
12	ENSOCUG00000016711	KIAA1958	126.004	0.0193416	0.297613	0.926897	0.977115	0.0100543	6.86882	7.2574	6.62544	6.88515	7.11559	6.89559	KIAA1958
13	ENSOCUG00000016808	HSDL2	6448.89	-0.320358	0.310606	0.152753	0.422801	-0.373864	13.0699	12.4371	12.8345	12.8217	12.1798	12.1727	Hydroxysteroid dehydrogenase like 2
14	ENSOCUG00000017670	PTBP3	4991.76	0.187797	0.310473	0.379623	0.682922	0.165629	11.9489	12.1332	12.2636	11.551	12.7217	12.5783	Polypyrimidine tract binding protein 3
15	ENSOCUG00000010435	SUSD1	660.696	-0.232703	0.228775	0.221547	0.519666	-0.284275	9.25176	9.55318	9.56314	9.12929	9.35082	9.25707	Sushi domain containing 1
16	ENSOCUG00000021292		6030.68	0.323988	0.274984	0.130552	0.385966	0.413451	12.4384	12.087	12.5217	12.9373	12.7594	12.334	Uncharacterized protein
17	ENSOCUG00000014366	UGCG	431.675	0.40026	0.324215	0.0874798	0.30295	0.51863	8.4437	8.52896	8.57515	8.42564	9.02422	9.16485	UDP-glucose ceramide glucosyltransferase
18	ENSOCUG00000031538		210.771	-0.0384399	0.296121	0.848779	0.949195	-0.0226444	7.7471	7.42542	7.92997	8.037	7.46088	7.39895
19	ENSOCUG00000008533	DNAJC25	938.716	-0.0257295	0.230395	0.88999	0.965083	-0.0154354	9.86811	9.70067	10.053	10.0629	9.83879	9.62255	DnaJ heat shock protein family (Hsp40) member C25
20	ENSOCUG00000025587		15.3074	-0.0815027	0.394514	0.529459	0.791284	-0.101668	3.63856	3.66599	4.18451	3.8209	3.81526	3.56509
21	ENSOCUG00000004879		9067.79	0.0713106	0.194679	0.665828	0.868583	0.0611888	13.1318	13.209	12.9731	13.338	13.0545	13.1253	Prostaglandin reductase 1
22	ENSOCUG00000004283		3.6447	-0.0417245	0.405989	0.50767	NA	NA	1.73118	1.87172	1.90221	1.73172	1.82937	1.73159	Uncharacterized protein
23	ENSOCUG00000030397		0.79293	-0.000459168	0.405129	0.99239	NA	NA	-0.341423	-0.293796	-0.341075	-0.341304	-0.296156	-0.341332
24	ENSOCUG00000004268	ECPAS	9247.75	-0.119252	0.240215	0.551988	0.804828	-0.094297	13.2201	13.3566	13.0992	12.7109	13.3409	13.1687	KIAA0368
25	ENSOCUG00000026842	LPAR1	149.673	-0.0234471	0.270387	0.905862	0.969415	-0.0134904	7.34555	7.21787	7.11863	6.93723	7.33588	7.29888	Lysophosphatidic acid receptor 1
26	ENSOCUG00000016227	SVEP1	197.621	-0.702298	0.448158	0.0175776	0.104397	-0.981314	7.86805	7.50781	8.05126	6.94689	7.11866	7.55213	Sushi, von Willebrand factor type A, EGF and pentraxin domain containing 1
27	ENSOCUG00000030643		44312.2	0.814946	0.335901	0.00220941	0.0230984	1.63642	14.8171	14.5969	15.3751	15.5787	15.7449	15.8177
28	ENSOCUG00000025279	C9orf152	1827.04	0.888341	0.265713	0.000128639	0.00237753	2.62387	10.3681	10.4377	10.3805	10.7867	11.2733	11.2226	Chromosome 9 open reading frame 152
29	ENSOCUG00000025387		234.526	0.0766452	0.366527	0.659933	0.864961	0.0630037	6.91934	6.65801	8.42422	8.24244	7.15627	7.87426	Uncharacterized protein
30	ENSOCUG00000001034	PTPN3	2183.67	-0.118641	0.260031	0.563509	0.812028	-0.0904289	11.1007	11.3847	10.912	10.605	11.267	11.0672	Tyrosine-protein phosphatase non-receptor type (EC 3.1.3.48)
31	ENSOCUG00000016177	EPB41L4B	9309.36	-0.611683	0.22599	0.00212692	0.0224171	-1.64942	13.5217	13.44	13.218	13.0123	12.8862	12.7511	Erythrocyte membrane protein band 4.1 like 4B
32	ENSOCUG00000014570	FRRS1L	5.50705	0.0785234	0.410463	0.339138	0.646886	0.189172	2.42287	2.27674	2.27919	2.33344	2.4234	2.56249	Ferric chelate reductase 1 like
33	ENSOCUG00000001887	TMEM245	381.181	-0.380546	0.305239	0.0930071	0.313382	-0.503926	8.72383	8.91928	8.49312	8.0528	8.52129	8.44742	Transmembrane protein 245
34	ENSOCUG00000022183	CTNNAL1	1068.02	0.190362	0.226127	0.31536	0.624167	0.2047	10.1745	9.86648	9.80373	10.2809	10.0556	10.082	Catenin alpha like 1
35	ENSOCUG00000001882	ABITRAM	561.355	0.260925	0.248843	0.194721	0.485083	0.314184	8.9534	8.97771	9.05432	8.93724	9.32712	9.40597	Family with sequence similarity 206 member A
36	ENSOCUG00000001868	ELP1	2225.14	0.0784481	0.226871	0.672471	0.872117	0.0594254	11.0146	11.261	10.9152	10.9255	11.3727	11.123	Elongator complex protein 1
37	ENSOCUG00000015782	ACTL7B	8.93408	0.0438918	0.395234	0.684621	0.877706	0.056651	3.0513	2.90945	3.16247	3.26851	3.01265	3.01323	Actin like 7B
38	ENSOCUG00000031317		12.8443	0.129466	0.406283	0.362383	0.667738	0.175394	3.41649	3.63001	3.63119	3.68825	3.60532	3.79851
39	ENSOCUG00000036796		9.43904	-0.231662	0.500695	0.0175009	0.10414	-0.982382	3.36879	3.1917	3.0948	2.96182	2.88532	2.96042
40	ENSOCUG00000005904	KLF4	3748.13	-0.392084	0.235949	0.0479951	0.208368	-0.681169	12.017	12.0848	11.9836	11.3859	11.8471	11.7292	Kruppel like factor 4
41	ENSOCUG00000007316	RAD23B	4422.13	0.0748261	0.190986	0.649846	0.860149	0.0654263	12.1123	12.0055	12.0968	11.9471	12.25	12.2118	Uncharacterized protein
42	ENSOCUG00000012546	ZNF462	722.997	-0.142724	0.286617	0.491061	0.767282	-0.115045	9.29689	9.805	9.54695	8.89962	9.69661	9.42689	Zinc finger protein 462
43	ENSOCUG00000005809	FKTN	1120.48	-0.479684	0.23677	0.016233	0.0985596	-1.0063	10.1934	10.3494	10.3718	9.99827	9.9785	9.67788	Fukutin
44	ENSOCUG00000038140	TAL2	3.73188	0.0101193	0.402366	0.879117	NA	NA	1.95423	1.76868	1.77032	1.76917	1.96384	1.82279
45	ENSOCUG00000023297	FSD1L	41.6729	-1.92049	0.788846	0.000540318	0.00757763	-2.12047	5.43402	5.17432	5.75924	4.90889	4.57689	4.75769	Fibronectin type III and SPRY domain containing 1 like
46	ENSOCUG00000005946	SLC44A1	8126.18	-0.383639	0.223762	0.0469738	0.205833	-0.686484	13.1336	13.2121	13.0711	12.6166	13.0132	12.7233	Solute carrier family 44 member 1
47	ENSOCUG00000007880	NIPSNAP3A	4720.53	-0.036351	0.199909	0.843365	0.946864	-0.0237124	12.334	12.0753	12.2331	12.323	12.2092	12.0019	Nipsnap homolog 3A
48	ENSOCUG00000009279	ABCA1	1790.84	0.289992	0.426047	0.206067	0.500655	0.300462	9.8843	10.0212	10.9968	9.63685	11.3802	11.25	ATP binding cassette subfamily A member 1
49	ENSOCUG00000026018		1.79344	0.00414624	0.402321	0.949248	NA	NA	0.811425	0.812233	0.763586	0.865085	0.770114	0.762993
50	ENSOCUG00000005655	SMC2	2575.36	0.262684	0.272676	0.213611	0.511013	0.291568	10.8984	11.2925	11.2715	11.0412	11.6575	11.5682	Structural maintenance of chromosomes 2
51	ENSOCUG00000012947		23.8375	0.432748	0.657966	0.0491399	0.211505	0.67468	4.43622	4.31782	4.10692	4.7085	4.62124	4.66862	Uncharacterized protein
52	ENSOCUG00000030222		1.49024	-0.00486628	0.403944	0.924702	NA	NA	0.605975	0.512561	0.51318	0.564889	0.539432	0.512692
53	ENSOCUG00000016738	GRIN3A	4.53692	0.0141726	0.396352	0.881666	NA	NA	2.14364	2.07348	2.1678	2.24337	2.12787	2.04859	Glutamate ionotropic receptor NMDA type subunit 3A
54	ENSOCUG00000012019	RNF20	5187.76	0.016071	0.21937	0.931198	0.978863	0.0092782	12.158	12.1504	12.6137	12.3954	12.376	12.259	Ring finger protein 20
55	ENSOCUG00000014944	ALDOB	57804.2	-0.400984	0.283755	0.0645812	0.250627	-0.600972	16.1814	15.9069	15.8687	15.9116	15.4663	15.2619	Fructose-bisphosphate aldolase B (EC 4.1.2.13) (Liver-type aldolase)
56	ENSOCUG00000027506		101.073	-0.0174109	0.295972	0.929477	0.978049	-0.00963953	6.80055	6.76831	6.33623	6.6702	6.73687	6.48791	Uncharacterized protein
57	ENSOCUG00000014941	ZNF189	546.379	-0.40625	0.235514	0.0392562	0.183163	-0.737163	9.29006	9.32388	9.10625	8.94308	8.98787	8.7553	Zinc finger protein 189
58	ENSOCUG00000006340	MRPL50	1182.7	0.282677	0.320378	0.207692	0.503155	0.298298	9.67605	9.64126	10.4758	10.3316	10.5249	10.1513	Mitochondrial ribosomal protein L50
59	ENSOCUG00000039388		48.7963	0.266591	0.393596	0.224952	0.523799	0.280835	5.49955	5.2054	5.60908	5.5732	5.69751	5.78857
60	ENSOCUG00000038477		0.974429	0.00578103	0.405218	0.892156	NA	NA	0.000743271	-0.0458285	-0.0454341	-0.0457111	0.0208489	-0.045745
61	ENSOCUG00000013668	PLPPR1	46.5893	0.0190747	0.357769	0.915513	0.97253	0.0120968	5.38385	5.29736	5.65953	5.22028	5.90979	5.11047	Phospholipid phosphatase related 1
62	ENSOCUG00000022518		42.6537	-0.0513396	0.32395	0.793259	0.926941	-0.0329479	5.36169	5.27826	5.6014	5.43362	5.3763	5.31691	40S ribosomal protein SA (37 kDa laminin receptor precursor) (37LRP) (37/67 kDa laminin receptor) (LRP/LR) (67 kDa laminin receptor) (67LR) (Laminin receptor 1) (LamR) (Laminin-binding protein precursor p40) (LBP/p40)
63	ENSOCUG00000025109		10643.3	-0.069386	0.316307	0.7002	0.885435	-0.0528435	13.3467	13.0727	13.7225	13.8817	13.0709	12.3785	Uncharacterized protein
64	ENSOCUG00000022294	CAVIN4	5.93284	0.0942344	0.413229	0.296887	0.602585	0.219982	2.43353	2.33046	2.3989	2.66899	2.34284	2.49021	Caveolae associated protein 4
65	ENSOCUG00000006373	MSANTD3-TMEFF1	750.337	0.113732	0.248453	0.567795	0.814107	0.0893188	9.49641	9.29021	9.63538	9.28059	9.82777	9.63166	MSANTD3-TMEFF1 readthrough
66	ENSOCUG00000004242	TEX10	1502.77	0.0525513	0.224823	0.7785	0.92173	0.0353961	10.4292	10.5462	10.5857	10.3042	10.8239	10.5372	Testis expressed 10
67	ENSOCUG00000004233	INVS	455.667	-0.171726	0.211928	0.343164	0.64979	-0.187227	8.90925	9.01141	8.77272	8.72907	8.81966	8.70039	Inversin
68	ENSOCUG00000004220	ERP44	4204.97	0.245686	0.204104	0.165678	0.442103	0.354477	11.9813	11.7183	12.0249	12.0702	12.239	12.1077	Endoplasmic reticulum protein 44
69	ENSOCUG00000004217	STX17	431.975	0.553847	0.222389	0.00408272	0.0366595	1.43581	8.5165	8.48459	8.53625	8.86226	8.99987	8.94174	Syntaxin 17
70	ENSOCUG00000031880		12.227	0.0815639	0.404755	0.436426	0.728107	0.137805	3.29136	3.26369	3.65887	3.63386	3.44838	3.64743
71	ENSOCUG00000000737	NR4A3	36.6905	3.96525	1.29364	7.61811e-05	0.00152411	2.81698	4.01593	3.93501	4.1425	4.25081	5.01957	5.66682	Nuclear receptor subfamily 4 group A member 3
72	ENSOCUG00000039058		4490.19	0.51509	0.244679	0.0124516	0.0813943	1.08941	11.9731	11.5745	12.0155	12.3925	12.2884	12.2965
73	ENSOCUG00000005676	ALG2	2698.23	0.404764	0.198903	0.0195606	0.112319	0.949547	11.3384	11.1947	11.0629	11.5662	11.5543	11.5389	ALG2, alpha-1,3/1,6-mannosyltransferase
74	ENSOCUG00000016292	TGFBR1	597.744	0.154328	0.257964	0.444087	0.733522	0.134587	9.07699	9.19713	9.11363	8.88421	9.51453	9.38734	Receptor protein serine/threonine kinase (EC 2.7.11.30)
75	ENSOCUG00000016236	COL15A1	111.148	0.286968	0.443236	0.173305	0.452658	0.34423	5.96304	6.1187	6.93977	7.2867	6.49381	6.76052	Collagen type XV alpha 1 chain
76	ENSOCUG00000016221	GALNT12	34653.2	0.756999	0.188474	1.10572e-05	0.00031672	3.49932	14.7687	14.7506	14.6399	15.3045	15.4285	15.2549	Polypeptide N-acetylgalactosaminyltransferase (EC 2.4.1.-) (Protein-UDP acetylgalactosaminyltransferase)
77	ENSOCUG00000016201	ANKS6	670.935	0.085069	0.240794	0.656887	0.86367	0.0636521	9.25147	9.43978	9.31692	9.07775	9.59916	9.53744	Ankyrin repeat and sterile alpha motif domain containing 6
78	ENSOCUG00000016527	GABBR2	10.0189	-0.0507351	0.384277	0.705839	0.888595	-0.0512961	3.26206	3.32863	3.32901	3.25274	3.14078	3.38084	Gamma-aminobutyric acid type B receptor subunit 2
79	ENSOCUG00000016513	TBC1D2	1568.87	0.0551626	0.269718	0.788669	0.925347	0.0336955	10.5196	10.9644	10.0293	10.6195	10.5511	10.7327	TBC1 domain family member 2
80	ENSOCUG00000003918	CORO2A	14792.2	0.158706	0.208082	0.378706	0.682863	0.165666	13.8194	13.8497	13.6297	13.6901	14.0553	13.9912	Coronin
81	ENSOCUG00000003913	TRIM14	328.906	-0.20354	0.257609	0.314478	0.622738	-0.205694	8.39945	8.54095	8.38908	8.11697	8.08839	8.50081	Tripartite motif containing 14
82	ENSOCUG00000012467	NANS	32628.2	0.21031	0.193613	0.206368	0.500917	0.300234	14.9867	14.8248	14.8446	15.2433	14.9569	15.0376	Uncharacterized protein
83	ENSOCUG00000029397	ANP32B	5705.62	0.104912	0.243672	0.592714	0.828192	0.0818691	12.2783	12.1074	12.7477	12.6734	12.4507	12.4448	Uncharacterized protein
84	ENSOCUG00000010701	HEMGN	122.522	0.511647	0.756298	0.0376832	0.178584	0.748158	6.2625	6.34767	5.87867	7.65627	5.62074	7.06014	Hemogen
85	ENSOCUG00000013794	TRMO	687.487	-0.124929	0.231551	0.511238	0.7796	-0.108128	9.55099	9.43387	9.45043	9.61343	9.18801	9.21697	tRNA methyltransferase O
86	ENSOCUG00000013881	XPA	437.125	-0.508495	0.317025	0.032911	0.162204	-0.789938	8.88403	8.61832	9.27019	8.44697	8.51399	8.52828	Uncharacterized protein
87	ENSOCUG00000013853	NCBP1	5505.58	0.658183	0.229388	0.00107133	0.0131325	1.88165	12.087	12.2098	12.0118	12.437	12.7782	12.722	Nuclear cap binding protein subunit 1
88	ENSOCUG00000013841	TSTD2	977.153	-0.3423	0.197446	0.0478609	0.208076	-0.681777	10.0646	10.035	10.086	9.85453	9.65664	9.80503	Thiosulfate sulfurtransferase like domain containing 2
89	ENSOCUG00000013831	TMOD1	39.3851	-0.335416	0.498895	0.111189	0.350548	-0.455252	5.31993	4.96416	5.65971	5.14036	4.78072	5.02266	Tropomodulin 1
90	ENSOCUG00000000060	TDRD7	3587.44	0.457241	0.300037	0.0503178	0.214416	0.668742	11.4678	11.6587	11.5035	11.4957	12.1867	12.1775	Tudor domain containing 7
91	ENSOCUG00000029006		32.9791	-0.343666	0.430311	0.140285	0.401849	-0.395937	5.03306	5.11275	5.2048	4.97238	4.85768	4.85517	Uncharacterized protein
92	ENSOCUG00000025908		68.9121	-0.0674616	0.41381	0.157232	0.429726	-0.366808	6.29537	6.15949	6.21708	5.35971	4.43856	4.58612	Uncharacterized protein
93	ENSOCUG00000007935	IGFBPL1	26.7345	-0.347485	0.513552	0.102039	0.333997	-0.476257	4.70822	4.55504	5.03653	4.61828	4.44627	4.39409	Insulin like growth factor binding protein like 1
94	ENSOCUG00000003832	SHB	2295.24	0.337096	0.201616	0.0535279	0.223453	0.650815	11.0025	11.1354	10.8485	11.2399	11.343	11.3104	Uncharacterized protein
95	ENSOCUG00000036651		142.37	0.131556	0.361526	0.495585	0.770397	0.113285	6.91592	7.45008	6.11239	7.20124	7.05924	7.32827
96	ENSOCUG00000003830	SLC25A51	832.85	-0.0204284	0.255728	0.915398	0.97253	-0.0120968	9.63654	9.9998	9.39499	9.39325	9.77508	9.82501	Uncharacterized protein
97	ENSOCUG00000002438	DCAF10	1016.83	-0.0169517	0.177908	0.913933	0.972123	-0.0122789	9.9289	10.0233	10.0348	9.97952	9.92257	10.0409	DDB1 and CUL4 associated factor 10
98	ENSOCUG00000003598	EXOSC3	797.569	0.445281	0.216323	0.0171649	0.102692	0.988464	9.48689	9.39182	9.41796	9.85328	9.65242	9.88201	Uncharacterized protein
99	ENSOCUG00000010994	TRMT10B	411.769	0.0131485	0.28426	0.951514	0.98565	0.00627706	8.50881	8.25696	9.05655	8.91214	8.59946	8.46611	tRNA methyltransferase 10B
100	ENSOCUG00000000068	FRMPD1	2.8201	-0.0714131	0.414703	0.170389	NA	NA	1.54528	1.43678	1.33621	1.33531	1.35159	1.33521
101	ENSOCUG00000001996	TOMM5	1985.5	0.0264667	0.245565	0.888094	0.964606	0.0156498	10.9974	10.7205	11.0501	11.2987	10.7912	10.7062	Uncharacterized protein
102	ENSOCUG00000001992	FBXO10	1899.58	-0.0622806	0.181752	0.698978	0.885283	-0.0529178	10.8278	10.9003	11.0185	10.9531	10.8145	10.8118	F-box protein 10
103	ENSOCUG00000024773	POLR1E	1765.91	0.288905	0.174114	0.0661346	0.254159	0.594895	10.5995	10.6793	10.6887	10.8829	10.9324	10.8779	RNA polymerase I subunit E
104	ENSOCUG00000007041	ZBTB5	257.038	-0.105505	0.295911	0.60819	0.837175	-0.0771837	8.12703	8.34734	7.50718	7.82729	7.87468	8.04562	Zinc finger and BTB domain containing 5
105	ENSOCUG00000007031	GRHPR	3881.05	0.463475	0.211943	0.0115731	0.0775118	1.11063	11.7723	11.6171	11.6991	12.2362	11.928	12.1034	Glyoxylate and hydroxypyruvate reductase
106	ENSOCUG00000001002	ZCCHC7	803.53	-0.261087	0.250065	0.193494	0.482958	-0.316091	9.60001	9.64912	9.99476	9.6927	9.42838	9.37324	Uncharacterized protein
107	ENSOCUG00000022333		488.214	-0.33536	0.309841	0.135916	0.394557	-0.403891	8.95773	8.77417	9.39948	8.5375	8.94823	8.63923
108	ENSOCUG00000012281	PAX5	444.403	-0.344623	0.397401	0.145485	0.409994	-0.387222	8.90472	9.21375	8.71528	7.77413	8.98038	8.39086	Paired box 5
109	ENSOCUG00000032768		310.594	-0.155898	0.310212	0.458192	0.744316	-0.128242	8.20518	8.71571	7.99069	7.82196	8.43092	8.1172
110	ENSOCUG00000001041	MELK	849.91	0.631874	0.388936	0.0213166	0.119559	0.922416	9.24719	9.70029	8.97621	9.53635	10.1488	10.1128	Non-specific serine/threonine protein kinase (EC 2.7.11.1)
111	ENSOCUG00000014164	RNF38	1098.39	-0.205476	0.272894	0.321883	0.631521	-0.199612	10.1197	10.2144	10.2612	9.46604	10.1925	10.1126	Uncharacterized protein
112	ENSOCUG00000000010	GNE	17457	0.364427	0.272455	0.0949714	0.318039	0.497519	14.023	14.0078	13.5625	14.0303	14.5116	14.1459	Glucosamine (UDP-N-acetyl)-2-epimerase/N-acetylmannosamine kinase
113	ENSOCUG00000000009	CLTA	14018.9	0.406362	0.231741	0.0390027	0.182495	0.73875	13.5144	13.3459	13.7964	13.9383	13.8648	14.004	Clathrin light chain
114	ENSOCUG00000000008	CCIN	4.21245	0.155191	0.449828	0.0142013	NA	NA	1.91429	1.91441	1.91609	2.04112	2.02059	2.14531	Calicin
115	ENSOCUG00000000007	GLIPR2	328.935	2.23801	0.43951	1.9817e-08	1.42435e-06	5.84638	7.27403	7.10078	7.2609	8.10319	8.69635	9.1435	GLI pathogenesis related 2
116	ENSOCUG00000015652	RECK	24.0552	-0.468206	0.792706	0.0230986	0.12623	-0.898837	4.43843	4.10754	4.95156	4.00856	3.98369	4.21992	Reversion inducing cysteine rich protein with kazal motifs
117	ENSOCUG00000036240		23.5756	-0.239683	0.483222	0.0975662	0.323934	-0.489543	4.42891	4.79526	4.57961	3.98786	4.41337	4.16321
118	ENSOCUG00000016631	FAM221B	115.748	-1.14473	0.367282	0.000166022	0.0028831	-2.54014	6.9771	7.14572	7.09557	6.55136	6.33939	6.32959	Family with sequence similarity 221 member B
119	ENSOCUG00000016636	TMEM8B	624.73	-0.549036	0.330928	0.0256344	0.136284	-0.865555	9.47581	9.6175	9.36112	9.33498	8.74743	8.75	Transmembrane protein 8B
120	ENSOCUG00000027206	HINT2	2359.92	-0.321849	0.312598	0.150895	0.42013	-0.376616	11.4672	11.2733	11.3239	11.4454	10.6108	10.6998	Uncharacterized protein
121	ENSOCUG00000006464	SPAG8	7.60437	-0.0449534	0.394133	0.6834	0.877706	-0.056651	3.03349	2.92254	2.74015	2.84187	2.8626	2.86362	Uncharacterized protein
122	ENSOCUG00000006453	NPR2	71.6701	0.000891995	0.360334	0.99967	0.999864	5.92697e-05	6.01668	5.32205	6.50909	6.23658	5.70356	6.17142	Guanylate cyclase (EC 4.6.1.2)
123	ENSOCUG00000010265	RGP1	3475.54	-0.153366	0.189191	0.357849	0.66296	-0.178512	11.7022	11.9433	11.8292	11.6859	11.7816	11.5899	RGP1 homolog, RAB6A GEF complex partner 1
124	ENSOCUG00000027782	MSMP	635.967	-0.214585	0.234481	0.266317	0.569814	-0.244267	9.14889	9.60307	9.41499	9.17784	9.24798	9.17406	Beta-microseminoprotein
125	ENSOCUG00000010248	GBA2	3202.56	0.080301	0.196241	0.629308	0.84868	0.0712563	11.5747	11.7763	11.4314	11.7174	11.7203	11.6032	Non-lysosomal glucosylceramidase (NLGase) (EC 3.2.1.45)
126	ENSOCUG00000028989	CREB3	6250.85	0.148124	0.208824	0.399382	0.699032	0.155503	12.6072	12.3974	12.5763	12.8889	12.5632	12.5472	cAMP responsive element binding protein 3
127	ENSOCUG00000010203	TLN1	13638.5	0.430343	0.272298	0.0471946	0.206452	0.685182	13.4186	13.7131	13.3144	13.5791	14.0178	14.0818	Talin 1
128	ENSOCUG00000010198	TPM2	1382.15	0.0351081	0.381604	0.80828	0.932584	0.0303122	10.1096	8.95403	10.8675	11.1654	8.865	10.1525	Tropomyosin beta chain (Beta-tropomyosin) (Tropomyosin-2)
129	ENSOCUG00000010187	CA9	48.4259	-0.0897484	0.384397	0.55337	0.806044	-0.093641	5.48339	4.81326	5.98449	5.38563	4.94868	5.57533	Carbonic anhydrase 9
130	ENSOCUG00000010181	ARHGEF39	656.815	0.385115	0.327257	0.0998424	0.329098	0.482674	9.12807	9.44072	8.63834	9.33517	9.61322	9.60441	Rho guanine nucleotide exchange factor 39
131	ENSOCUG00000010176	CCDC107	2203.67	-0.0594637	0.232801	0.764665	0.915934	-0.0381358	11.2509	11.0096	11.1167	11.3706	10.905	10.8583	Coiled-coil domain containing 107
132	ENSOCUG00000019601		85.0148	-0.0926492	0.308284	0.648962	0.859813	-0.065596	6.26677	6.34059	6.65037	6.45834	6.14314	6.40511
133	ENSOCUG00000027505	SIT1	10.8131	-0.173317	0.429945	0.220738	0.518606	-0.285163	3.31353	3.22147	3.63082	3.28131	3.22406	3.22726	Signaling threshold regulating transmembrane adaptor 1
134	ENSOCUG00000010170	CD72	39.7734	2.17871	1.07836	0.00139811	0.0162711	1.78858	4.50328	4.56323	4.4305	4.52735	5.43029	5.74145	CD72 molecule
135	ENSOCUG00000010158	TESK1	2059.59	-0.146768	0.187376	0.378392	0.68261	-0.165827	11.1032	11.1209	10.9816	11.061	10.9101	10.8332	Testis-specific kinase 1
136	ENSOCUG00000011571	RUSC2	235.978	-0.356952	0.333163	0.123329	0.373014	-0.428275	7.82051	8.02335	8.18308	7.88046	7.30767	7.74326	RUN and SH3 domain containing 2
137	ENSOCUG00000026734	FAM166B	3.03527	-0.0965505	0.419466	0.178871	NA	NA	1.62483	1.62693	1.51885	1.48722	1.52153	1.48712	Family with sequence similarity 166 member B
138	ENSOCUG00000011567		1.11874	-0.0137446	0.405757	0.739615	NA	NA	0.200492	0.108207	0.108664	0.108343	0.144576	0.108304	Phospholipid-transporting ATPase (EC 3.6.3.1)
139	ENSOCUG00000011954	UNC13B	9472.41	-0.0805565	0.238771	0.67869	0.874775	-0.0581036	13.1341	13.5187	13.0283	12.9375	13.3981	13.0875	Unc-13 homolog B
140	ENSOCUG00000026284		552.8	0.437277	0.214836	0.0179959	0.106133	0.974151	8.90828	8.98577	8.83897	9.18541	9.30033	9.30981
141	ENSOCUG00000006457	FAM214B	3217.84	0.46134	0.210588	0.0118955	0.078687	1.1041	11.4809	11.4935	11.3043	11.6722	11.8591	11.9287	Family with sequence similarity 214 member B
142	ENSOCUG00000006451	STOML2	6351.28	0.51758	0.190498	0.00246041	0.0249008	1.60379	12.4456	12.3591	12.3648	12.9388	12.7304	12.7799	Stomatin like 2
143	ENSOCUG00000002653	PIGO	2054.78	0.0669401	0.234232	0.724261	0.898454	0.0465043	11.033	11.193	10.5731	11.0008	11.0717	11.0313	Phosphatidylinositol glycan anchor biosynthesis class O
144	ENSOCUG00000006442	FANCG	563.364	0.210821	0.297064	0.326408	0.63566	0.196775	9.02771	9.32066	8.45543	9.13247	9.34164	9.23286	Fanconi anemia complementation group G
145	ENSOCUG00000006433	VCP	40561.9	0.523053	0.243345	0.0147258	0.0915936	1.03813	15.0749	15.1931	14.8638	15.2701	15.6537	15.5412	Valosin containing protein
146	ENSOCUG00000015327		5.60263	-0.0301939	0.398464	0.73161	0.901357	-0.0451031	2.39471	2.56181	2.3008	2.45086	2.30071	2.40126	Uncharacterized protein
147	ENSOCUG00000027846	DNAJB5	156.097	-0.0547963	0.256387	0.781176	0.923105	-0.0347488	7.35776	7.29921	7.25247	7.44318	7.12298	7.17658	DnaJ heat shock protein family (Hsp40) member B5
148	ENSOCUG00000017140	PHF24	4.15814	0.0598836	0.408599	0.376104	NA	NA	1.90713	1.90806	1.85652	2.12825	1.84794	1.96325	PHD finger protein 24
149	ENSOCUG00000016448	CCL21	138.636	-0.02714	0.328297	0.885899	0.963676	-0.0160688	7.37906	6.74582	7.04762	7.47638	6.90851	6.53871	C-C motif chemokine ligand 21
150	ENSOCUG00000001224	CCL27	152.722	0.0560397	0.312406	0.786009	0.924979	0.033868	7.21449	7.22188	7.11768	7.69835	6.82658	7.05047	C-C motif chemokine ligand 27
151	ENSOCUG00000023782	IL11RA	1307.28	-0.441889	0.246615	0.030212	0.152796	-0.815889	10.6813	10.3701	10.4921	10.27	9.91977	10.1669	Interleukin 11 receptor subunit alpha
152	ENSOCUG00000024714	GALT	2320.12	-0.137747	0.274955	0.500844	0.773768	-0.111389	11.3262	11.2546	11.1611	11.5326	10.7165	10.7951	Galactose-1-phosphate uridylyltransferase (EC 2.7.7.12)
153	ENSOCUG00000000364	SIGMAR1	2199.82	0.603356	0.200022	0.000755957	0.00989564	2.00456	10.8187	10.9374	10.6976	11.3106	11.3238	11.2993	Sigma non-opioid intracellular receptor 1
154	ENSOCUG00000000361	ARID3C	3.42965	0.0204946	0.403245	0.747119	NA	NA	1.77298	1.63486	1.63625	1.63527	1.68795	1.82466	AT-rich interaction domain 3C
155	ENSOCUG00000000358	DCTN3	3716.34	0.0159267	0.232732	0.926462	0.977115	0.0100543	11.8127	11.5976	12.0729	12.0951	11.6716	11.7801	Dynactin subunit 3
156	ENSOCUG00000000357	RPP25L	1515.65	0.239826	0.256984	0.240383	0.542828	0.265337	10.4066	10.436	10.4319	11.0167	10.5132	10.3942	Ribonuclease P/MRP subunit p25 like
157	ENSOCUG00000000355	CNTFR	9.74231	-0.11022	0.415433	0.281895	0.586246	-0.23192	3.13018	2.98247	3.45269	3.14687	3.0095	2.9263	Ciliary neurotrophic factor receptor
158	ENSOCUG00000015352	ENHO	28.5399	0.134304	0.34643	0.504236	0.775613	0.110355	4.80921	4.74665	4.78444	4.92474	4.85459	4.85181	Energy homeostasis associated
159	ENSOCUG00000015336	DNAI1	179.594	0.155615	0.451699	0.00589096	0.0472183	1.32589	4.73302	4.51365	5.46348	5.33138	7.72465	8.20882	Dynein axonemal intermediate chain 1
160	ENSOCUG00000026083	FAM219A	36.4459	-0.0429697	0.348582	0.812239	0.934421	-0.0294573	5.24637	5.19876	5.09472	4.82539	5.16986	5.33419	Family with sequence similarity 219 member A
161	ENSOCUG00000004768	MYORG	607.367	-0.46947	0.445262	0.0720053	0.268657	-0.570801	9.34914	9.95711	8.72356	9.09709	8.9462	8.43663	Myogenesis regulating glycosidase (putative)
162	ENSOCUG00000006219	NUDT2	1193.7	0.0908767	0.251919	0.647978	0.859303	0.0658534	10.1835	10.2079	10.0847	10.6294	10.0865	9.95538	Nudix hydrolase 2
163	ENSOCUG00000009071	KIF24	306.294	0.305209	0.400806	0.183095	0.467601	0.330125	7.73801	8.45488	7.41152	7.8503	8.68514	8.52006	Kinesin family member 24
164	ENSOCUG00000009069	UBAP1	5189.89	-0.0948446	0.170203	0.538064	0.796927	-0.0985815	12.3411	12.4566	12.3451	12.2165	12.3669	12.3046	Uncharacterized protein
165	ENSOCUG00000028075		47.3911	0.086324	0.337302	0.666209	0.868657	0.0611518	5.55713	5.37853	5.5358	5.84087	5.43756	5.40178
166	ENSOCUG00000008044	DCAF12	3014.34	-0.0100755	0.203641	0.970166	0.990756	-0.00403315	11.5417	11.7382	11.365	11.4607	11.6661	11.5189	DDB1 and CUL4 associated factor 12
167	ENSOCUG00000002573	UBAP2	9628.04	0.160599	0.19272	0.340059	0.647471	0.18878	13.078	13.3019	13.0638	13.1779	13.3938	13.3276	Ubiquitin associated protein 2
168	ENSOCUG00000023588	UBE2R2	2487.7	0.104026	0.207916	0.562986	0.811622	0.0906461	11.166	11.326	11.181	11.0936	11.4876	11.3634	Ubiquitin-conjugating enzyme E2 R2
169	ENSOCUG00000031760		259.008	0.301905	0.242876	0.12971	0.38445	0.41516	7.83619	7.95056	7.85431	7.9965	8.18603	8.18839
170	ENSOCUG00000026918	NOL6	640.015	0.37266	0.292233	0.0961467	0.320592	0.494047	9.13405	9.37303	8.73658	9.35406	9.47794	9.5814	Nucleolar protein 6
171	ENSOCUG00000017852	AQP3	594.332	0.839295	0.442547	0.00731278	0.0554946	1.25575	8.63181	9.00244	8.46323	9.54847	9.82751	8.87417	Aquaporin 3 (Gill blood group)
172	ENSOCUG00000017851	AQP7	6.57909	0.000787113	0.397119	0.997142	0.99888	0.000486857	2.68991	2.77719	2.54837	2.54635	2.77145	2.69927	Uncharacterized protein
173	ENSOCUG00000008957	NFX1	3691.29	-0.0565146	0.198504	0.755263	0.912487	-0.0397733	11.7499	12.0018	11.8547	11.7898	11.9764	11.678	Nuclear transcription factor, X-box binding 1
174	ENSOCUG00000037014		5.02185	-0.0217516	0.396622	0.811632	NA	NA	2.26898	2.19844	2.37214	2.3475	2.24337	2.17347
175	ENSOCUG00000008948	CHMP5	6181.67	-0.0748175	0.264873	0.725101	0.898935	-0.0462715	12.6474	12.1634	12.9382	12.8164	12.3482	12.3849	Charged multivesicular body protein 5
176	ENSOCUG00000008945	BAG1	10893.3	0.31247	0.209169	0.0815245	0.290091	0.537466	13.109	13.164	13.4575	13.5684	13.5638	13.4876	Uncharacterized protein
177	ENSOCUG00000008937	SPINK4	271.641	0.334266	0.422883	0.151658	0.42097	0.375749	7.95111	6.96552	8.05073	7.91468	8.06035	8.62068	Serine peptidase inhibitor, Kazal type 4
178	ENSOCUG00000032176		2.46742	0.0331513	0.400682	0.689671	NA	NA	1.25269	1.30154	1.31338	1.27948	1.35468	1.30406
179	ENSOCUG00000008928	SMU1	16247	0.0430913	0.181992	0.764338	0.915911	0.0381466	13.9969	14.0055	13.8853	13.8463	14.0562	14.1082	SMU1, DNA replication regulator and spliceosomal factor
180	ENSOCUG00000024998		1049.7	0.102852	0.263416	0.612509	0.839328	0.0760683	10.0756	9.7795	10.0117	10.4681	9.86731	9.78695	DNA-directed RNA polymerase subunit
181	ENSOCUG00000004833	DNAJA1	3208.75	0.742391	0.268908	0.0011954	0.0143753	1.84238	11.1304	11.1051	11.5312	11.798	11.8358	12.0478	DnaJ heat shock protein family (Hsp40) member A1
182	ENSOCUG00000000738	APTX	1832.6	0.180822	0.218928	0.330269	0.639171	0.194383	10.5819	10.7259	10.9047	11.1002	10.8271	10.8042	Uncharacterized protein
183	ENSOCUG00000005089	NDUFB6	5309.31	-0.00497506	0.279736	0.984487	0.994629	-0.0023388	12.2551	12.0904	12.6584	12.8205	12.01	12.0339	NADH:ubiquinone oxidoreductase subunit B6
184	ENSOCUG00000031843	SMIM27	185.873	-0.011862	0.294993	0.949992	0.985607	-0.00629634	7.60948	7.41677	7.53468	7.90931	7.19165	7.27509
185	ENSOCUG00000005077	TOPORS	1258.75	-0.170438	0.242573	0.38128	0.683913	-0.164999	10.259	10.1955	10.6237	9.96344	10.272	10.3277	TOP1 binding arginine/serine rich protein
186	ENSOCUG00000004710	DDX58	4665.32	3.84238	0.60643	1.13444e-11	2.2873e-09	8.64068	9.29728	9.80286	9.79345	10.8961	12.7589	13.1885	DExD/H-box helicase 58
187	ENSOCUG00000015960	ACO1	7172.52	-0.281099	0.254153	0.161295	0.435801	-0.360712	13.016	13.172	12.529	12.6611	12.7021	12.5618	Cytoplasmic aconitate hydratase
188	ENSOCUG00000024611		1945.91	0.337551	0.243871	0.0923292	0.312222	0.505537	10.7947	10.7852	10.657	10.7442	11.1771	11.2207	Uncharacterized protein
189	ENSOCUG00000029817		3.34219	-0.0608352	0.40315	0.509064	NA	NA	1.69406	1.71867	1.79051	1.64569	1.71235	1.69755
190	ENSOCUG00000031260		4.58357	-0.0658235	0.407514	0.415504	NA	NA	2.16322	2.09555	2.26726	2.04635	2.16929	2.04619
191	ENSOCUG00000011540	LINGO2	6.49393	0.0159955	0.397879	0.860626	0.953733	0.020573	2.62042	2.75352	2.52389	2.72434	2.73206	2.52164
192	ENSOCUG00000006510	C9orf72	1191.2	0.154454	0.200994	0.379012	0.682863	0.165666	10.1031	10.0113	10.2969	10.1919	10.3214	10.3324	Chromosome 9 open reading frame 72
193	ENSOCUG00000017681	MOB3B	626.522	0.0255187	0.291855	0.903715	0.968935	0.0137055	8.97966	9.48671	9.23588	8.61802	9.4599	9.56582	MOB kinase activator 3B
194	ENSOCUG00000021090		69.0842	-0.00304689	0.315	0.985378	0.994956	-0.002196	5.82703	6.17247	6.24349	5.93166	6.27542	6.02528	Uncharacterized protein
195	ENSOCUG00000036968		2.27887	-0.0215685	0.40446	0.694154	NA	NA	1.04534	1.04541	1.21631	1.09883	1.07665	1.04561
196	ENSOCUG00000017666	TEK	120.736	-0.172367	0.410547	0.30144	0.607932	-0.216145	6.80196	5.99779	7.52433	5.60429	6.37152	7.00081	TEK receptor tyrosine kinase
197	ENSOCUG00000001320	IFT74	407.3	-0.594725	0.472374	0.0353673	0.171346	-0.766125	8.75046	8.20213	9.40015	8.44507	8.19485	8.05518	Intraflagellar transport 74
198	ENSOCUG00000029228	LRRC19	5229.46	-0.111873	0.315184	0.581644	0.821733	-0.0852694	12.2466	11.7373	12.9379	12.6541	12.0458	11.7961	Leucine rich repeat containing 19
199	ENSOCUG00000015471	PLAA	2480.84	0.26463	0.233906	0.172836	0.45211	0.344756	11.2214	11.0824	11.0954	11.0728	11.5137	11.5314	Phospholipase A2 activating protein
200	ENSOCUG00000015461	CAAP1	641.422	0.0275632	0.196257	0.875619	0.960376	0.0175588	9.35308	9.2657	9.31642	9.19375	9.37995	9.42069	Uncharacterized protein
201	ENSOCUG00000023508		145.134	0.079096	0.264801	0.697298	0.884699	0.0532045	7.0669	6.97067	7.34205	7.26385	7.206	7.15731	60S ribosomal protein L29
202	ENSOCUG00000003706		1072.19	0.186161	0.266143	0.366531	0.670325	0.173715	10.0404	9.55553	10.1604	10.3741	9.96179	10.0866	Uncharacterized protein
203	ENSOCUG00000033820		12.98	-0.0740066	0.41654	0.0568471	0.231702	-0.635071	2.53435	2.53497	3.81223	2.5376	2.50097	2.6295
204	ENSOCUG00000037400		24.9011	-0.297162	0.489552	0.123224	0.372768	-0.428561	4.68505	4.50592	4.85853	4.50995	4.45726	4.19714
205	ENSOCUG00000027058		88.0862	-0.111232	0.344732	0.568686	0.814433	-0.0891448	6.48591	6.06027	6.77783	6.65217	6.16159	6.07596	Uncharacterized protein
206	ENSOCUG00000015387		60.6967	-0.114062	0.387647	0.473438	0.755381	-0.121834	5.51308	5.10296	6.48146	5.90407	5.45531	5.40833
207	ENSOCUG00000017580	TUSC1	84.0495	-0.231394	0.418803	0.235233	0.53724	-0.269831	6.60625	6.61936	6.14777	5.4471	6.08695	6.48042	Tumor suppressor candidate 1
208	ENSOCUG00000005891	ELAVL2	61.1258	-0.117312	0.353698	0.541396	0.79897	-0.0974695	6.30619	5.78289	5.64916	5.55707	5.80068	6.0069	ELAV-like protein
209	ENSOCUG00000006069	DMRTA1	6.06104	-0.0273897	0.40012	0.735751	0.903729	-0.043962	2.42701	2.73035	2.3769	2.4859	2.55035	2.37473	DMRT like family A1
210	ENSOCUG00000012306	CDKN2B	492.537	-1.68317	0.255278	3.029e-12	6.71789e-10	-9.17277	9.41776	9.18487	9.30647	8.27133	8.03741	8.09328	Cyclin dependent kinase inhibitor 2B
211	ENSOCUG00000027972	CDKN2A	58.7525	-0.118375	0.410217	0.340161	0.647471	-0.18878	5.51706	5.57055	6.28629	5.97513	5.00109	4.66098	Cyclin dependent kinase inhibitor 2A
212	ENSOCUG00000012289	MTAP	1369.14	-0.0516692	0.221115	0.778738	0.921768	-0.0353784	10.4512	10.2567	10.5926	10.2059	10.5864	10.3379	S-methyl-5'-thioadenosine phosphorylase (EC 2.4.2.28) (5'-methylthioadenosine phosphorylase) (MTA phosphorylase) (MTAP) (MTAPase)
213	ENSOCUG00000031845		34.8286	-0.0826234	0.348213	0.658982	0.864672	-0.0631487	5.13102	4.91086	5.3049	5.17152	4.95119	5.01824
214	ENSOCUG00000008548	KLHL9	2033.24	0.184881	0.230312	0.335311	0.642975	0.191806	11.015	10.8674	10.7705	10.7783	11.2495	11.1371	Kelch like family member 9
215	ENSOCUG00000026843		6.16905	0.00411095	0.398533	0.964423	0.989324	0.00466155	2.46787	2.41572	2.70091	2.41654	2.58514	2.61911
216	ENSOCUG00000029669	HACD4	433.267	-0.448154	0.357829	0.0681517	0.259709	-0.585513	8.9065	8.65293	9.18645	8.80925	8.12354	8.38901	Very-long-chain (3R)-3-hydroxyacyl-CoA dehydratase (EC 4.2.1.134)
217	ENSOCUG00000006192	FOCAD	3949.33	0.133714	0.265675	0.513894	0.781947	0.106823	11.7806	12.2001	11.4582	11.8803	12.2631	11.8495	Focadhesin
218	ENSOCUG00000032941		2.48845	-0.0254215	0.3988	0.763371	NA	NA	1.24667	1.24714	1.34036	1.24915	1.23806	1.29916
219	ENSOCUG00000008137	MLLT3	829.13	-0.628162	0.275577	0.00547982	0.0450427	-1.34638	9.97428	9.70042	10.0331	9.58315	9.31471	9.21164	MLLT3, super elongation complex subunit
220	ENSOCUG00000002462	SLC24A2	1.07272	0.00959689	0.404679	0.841654	NA	NA	0.116648	0.0688376	0.0692874	0.0689715	0.0960898	0.119818
221	ENSOCUG00000012439	ACER2	1152	0.59811	0.312109	0.0136475	0.0865159	1.0629	9.69529	9.80278	10.0124	9.98661	10.6205	10.4692	Alkaline ceramidase (EC 3.5.1.23)
222	ENSOCUG00000025352		125.338	0.180495	0.294396	0.395459	0.695064	0.157975	7.11414	6.75484	6.69189	6.98675	7.06391	7.06805	40S ribosomal protein S4
223	ENSOCUG00000003336	RPS6	93584.8	-0.170489	0.318978	0.382676	0.685005	-0.164307	16.4395	15.9812	17.1423	16.7354	16.0502	16.0792
224	ENSOCUG00000003320	DENND4C	2372.36	-0.0112876	0.243793	0.954644	0.986704	-0.0058132	11.1615	11.3489	11.1097	10.7555	11.3956	11.3406	DENN domain containing 4C
225	ENSOCUG00000037713		10.0244	0.051997	0.394512	0.64989	0.860149	0.0654263	3.29157	3.27462	3.07017	3.22047	3.15892	3.45505
226	ENSOCUG00000012244	PLIN2	3131.19	0.215871	0.206091	0.227937	0.527402	0.277858	11.4795	11.4411	11.589	11.5325	11.8872	11.665	Perilipin
227	ENSOCUG00000003507	HAUS6	760.224	0.306003	0.225847	0.107965	0.344303	0.463059	9.3828	9.29795	9.56681	9.58226	9.82529	9.65356	HAUS augmin like complex subunit 6
228	ENSOCUG00000003506	RRAGA	2048.16	0.171013	0.205731	0.328945	0.63844	0.19488	11.0421	10.8937	10.7883	10.9244	11.064	11.2183	Ras related GTP binding A
229	ENSOCUG00000004895	ADAMTSL1	22.0448	-0.0905545	0.398013	0.476503	0.757401	-0.120674	4.48547	3.94707	4.62931	4.42161	3.93563	4.21308	ADAMTS like 1
230	ENSOCUG00000001183	SH3GL2	1769.82	-0.471489	0.212975	0.0107065	0.0732478	-1.13521	10.9459	10.907	11.0336	10.7212	10.5032	10.4487	SH3 domain containing GRB2 like 2, endophilin A1
231	ENSOCUG00000002551	CNTLN	83.5846	-0.346491	0.486093	0.116997	0.361632	-0.441733	6.20178	6.13416	6.9187	6.39636	5.67409	5.77509	Centlein
232	ENSOCUG00000030028		14.1477	0.0312467	0.36438	0.85236	0.950752	0.0219326	3.86043	3.82679	3.7096	3.8022	3.79679	3.8785
233	ENSOCUG00000004460	BNC2	53.0568	-0.233413	0.442929	0.190303	0.478458	-0.320156	5.97832	5.05228	6.00163	5.40585	4.98527	5.58231	Basonuclin 2
234	ENSOCUG00000009327	CCDC171	62.2694	-0.290132	0.395191	0.196418	0.487875	-0.311691	6.1056	6.08753	5.95781	5.99278	5.79857	5.4665	Coiled-coil domain containing 171
235	ENSOCUG00000027772		3.39683	-0.0384461	0.409905	0.131565	NA	NA	1.35254	1.35266	1.75039	1.35319	1.34634	1.35304
236	ENSOCUG00000009319	PSIP1	2162.82	-0.0587965	0.288135	0.766369	0.9168	-0.0377253	10.8255	10.6904	11.5786	11.3395	10.9038	10.7071	PC4 and SFRS1 interacting protein 1
237	ENSOCUG00000009315	SNAPC3	815.222	0.0906724	0.189463	0.592519	0.828055	0.0819411	9.65265	9.54472	9.68728	9.78192	9.72384	9.614	Small nuclear RNA activating complex polypeptide 3
238	ENSOCUG00000010656	TTC39B	1085.95	0.401384	0.406317	0.105658	0.340249	0.468203	9.83524	10.0125	9.26467	9.4641	10.5764	10.4987	Tetratricopeptide repeat domain 39B
239	ENSOCUG00000010379	FREM1	28.6565	-0.17786	0.37002	0.373949	0.677902	-0.168833	4.92257	4.98673	4.72936	4.79679	4.6986	4.75276	FRAS1 related extracellular matrix 1
240	ENSOCUG00000010374	CER1	129.094	-0.00227026	0.335622	0.987022	0.995432	-0.00198849	7.17053	6.81426	6.84238	7.49206	6.61903	6.399	Cerberus 1, DAN family BMP antagonist
241	ENSOCUG00000010367	ZDHHC21	729.258	0.304677	0.216857	0.0982311	0.325237	0.487799	9.52004	9.31921	9.23309	9.5838	9.61992	9.68644	Palmitoyltransferase (EC 2.3.1.225)
242	ENSOCUG00000004249	NFIB	1391.13	-0.231923	0.248446	0.244821	0.54712	-0.261917	10.4128	10.6444	10.5723	10.0629	10.5945	10.2	Nuclear factor 1
243	ENSOCUG00000035371		6.79209	0.125109	0.418472	0.267663	0.570765	0.243542	2.74449	2.60117	2.66672	2.77987	2.77715	2.82063
244	ENSOCUG00000004401	MPDZ	284.201	-0.129096	0.299432	0.533617	0.79421	-0.100064	7.81234	7.97552	8.64441	7.95301	8.07871	8.09825	Multiple PDZ domain crumbs cell polarity complex component
245	ENSOCUG00000004226	LURAP1L	1053.88	0.457438	0.211118	0.0128759	0.0831868	1.07995	9.78692	9.90258	9.79334	10.2145	10.3177	10.0788	Leucine rich adaptor protein 1 like
246	ENSOCUG00000004221	TYRP1	4.11766	0.000550428	0.399143	0.998014	NA	NA	2.0962	1.96649	1.9187	1.91752	2.0055	2.0639	TRP-1 (Tyrosinase related protein 1)
247	ENSOCUG00000005565		5.13018	0.158435	0.445802	0.0688055	0.261367	0.58275	2.21322	2.21336	2.27556	2.31601	2.42988	2.40318	Uncharacterized protein
248	ENSOCUG00000038133		1.39057	-0.0387419	0.408118	0.432125	NA	NA	0.456898	0.503685	0.409326	0.408921	0.426226	0.408871
249	ENSOCUG00000039457		5.23827	-0.119016	0.423592	0.171903	0.450958	-0.345864	2.117	2.14538	2.4845	2.14977	2.09155	2.14851
250	ENSOCUG00000000847	PTPRD	693.611	-1.26172	0.243804	2.20669e-08	1.57875e-06	-5.80169	9.66148	9.66526	9.94212	8.827	8.90018	8.78465	Protein tyrosine phosphatase, receptor type D
251	ENSOCUG00000027888		20.031	-0.150905	0.398871	0.363462	0.668233	-0.175072	4.23435	4.17953	4.54078	4.31917	4.15509	4.02873	Uncharacterized protein
252	ENSOCUG00000000982	DMAC1	1215.22	-0.0615185	0.255693	0.754267	0.912033	-0.0399895	10.1921	10.21	10.4041	10.5822	9.95866	9.93607	Distal membrane arm assembly complex 1
253	ENSOCUG00000026913		84.8641	0.429547	0.540685	0.0805637	0.287728	0.541019	6.31673	6.14223	5.46193	6.5718	6.41146	6.66724
254	ENSOCUG00000006819	KDM4C	1633.72	-0.218593	0.218665	0.237551	0.539731	-0.267822	10.773	10.7006	10.8295	10.3681	10.7731	10.5021	Lysine demethylase 4C
255	ENSOCUG00000004106	GLDC	35.0273	-0.47432	0.519657	0.0686036	0.260983	-0.583388	5.20766	5.25552	5.20734	4.81774	4.85603	5.07726	Glycine cleavage system P protein (EC 1.4.4.2)
256	ENSOCUG00000000518	UHRF2	722.038	0.170052	0.249848	0.390824	0.691536	0.160185	9.35033	9.62344	9.16931	9.3253	9.69305	9.66575	Ubiquitin like with PHD and ring finger domains 2
257	ENSOCUG00000000524		57.3305	0.0100094	0.329466	0.961564	0.988755	0.00491132	5.89781	5.4451	5.99991	5.90531	5.84429	5.69665
258	ENSOCUG00000014925		54.2089	0.278427	0.418034	0.199537	0.491795	0.308216	5.34413	5.84631	5.38105	5.64785	5.84557	6.01323
259	ENSOCUG00000013813	IL33	736.557	-0.612658	0.281262	0.00734171	0.0555941	-1.25497	9.58412	9.62347	9.96458	9.01958	9.33966	9.26133	Uncharacterized protein
260	ENSOCUG00000011554		117.405	0.0104766	0.293795	0.961523	0.988755	0.00491132	7.14931	6.73275	6.59209	6.97543	6.77394	6.84016	Uncharacterized protein
261	ENSOCUG00000016474	KIAA2026	678.331	-0.557615	0.290159	0.0153874	0.0947225	-1.02355	9.481	9.81839	9.48418	8.85898	9.18776	9.26483	Uncharacterized protein
262	ENSOCUG00000016469	MLANA	6.89892	-0.0324839	0.399819	0.698058	0.884971	-0.0530711	2.82273	2.57359	2.73224	2.80097	2.53511	2.60324	Melan-A
263	ENSOCUG00000017609	ERMP1	3504.8	-0.723818	0.287641	0.00227214	0.0235099	-1.62875	11.9445	12.3002	11.7714	11.3846	11.5641	11.2101	Endoplasmic reticulum metallopeptidase 1
264	ENSOCUG00000010108	RIC1	574.087	0.368738	0.323343	0.111653	0.351444	0.454144	8.88847	9.05694	8.8462	8.78186	9.55601	9.48019	RIC1 homolog, RAB6A GEF complex partner 1
265	ENSOCUG00000008117	CD274	300.242	6.3073	0.782274	2.71648e-17	1.91697e-14	13.7174	5.06136	4.85422	5.46049	7.55943	8.47952	8.94343	CD274 molecule
266	ENSOCUG00000008095	PLGRKT	4338.14	0.675417	0.330045	0.00927373	0.0657119	1.18236	11.5032	11.5195	12.021	12.6329	12.1035	12.1715	Plasminogen receptor with a C-terminal lysine
267	ENSOCUG00000037721		14.6392	7.05581	2.78877	6.83997e-06	0.000213234	3.67114	3.35473	3.35523	3.36233	3.73253	4.07401	3.84658
268	ENSOCUG00000016853	JAK2	1948.46	1.48209	0.532164	0.000350132	0.00533969	2.27248	9.93248	9.82364	10.2616	10.1416	11.6435	11.5938	Tyrosine-protein kinase (EC 2.7.10.2)
269	ENSOCUG00000008161	RCL1	783.641	0.117475	0.204189	0.50162	0.773966	0.111278	9.55765	9.38605	9.70287	9.70685	9.64652	9.63924	RNA terminal phosphate cyclase like 1
270	ENSOCUG00000037691		25.1043	0.0485371	0.359901	0.781699	0.923204	0.0347024	4.3744	4.54362	4.81028	4.60477	4.70084	4.61627
271	ENSOCUG00000013279		2.05651	-0.0489252	0.411327	0.13912	NA	NA	1.0546	1.01292	0.917772	0.917184	0.913999	0.917112
272	ENSOCUG00000011411	AK3	13977.1	0.0106186	0.246695	0.957763	0.98726	0.00556852	13.776	13.3113	14.0621	13.8494	13.8383	13.6025	GTP:AMP phosphotransferase AK3, mitochondrial (EC 2.7.4.10) (Adenylate kinase 3) (AK 3) (Adenylate kinase 3 alpha-like 1)
273	ENSOCUG00000003468	CDC37L1	447.666	-0.275105	0.277758	0.196001	0.487177	-0.312313	8.95735	8.57826	9.15918	8.53568	8.78342	8.60744	Cell division cycle 37 like 1
274	ENSOCUG00000003455	SPATA6L	88.5277	-0.251121	0.377155	0.249017	0.551544	-0.25842	6.85804	6.09558	6.56259	6.44324	6.15049	6.19212	Spermatogenesis associated 6 like
275	ENSOCUG00000003465	PLPP6	306.024	0.0322083	0.280705	0.87724	0.960945	0.0173015	8.23992	8.49102	7.8493	7.97333	8.50072	8.24678	Phospholipid phosphatase 6
276	ENSOCUG00000022202	SLC1A1	2860.93	0.494482	0.316346	0.0393522	0.183466	0.736443	11.0195	11.2143	11.3229	11.1748	11.9289	11.8106	Amino acid transporter
277	ENSOCUG00000026987		40.6633	0.00430103	0.349609	0.983871	0.994443	0.00242026	5.30844	5.016	5.49238	5.5616	5.16894	5.09296
278	ENSOCUG00000035504		7.21359	0.0272587	0.394534	0.794152	0.92736	0.0327515	2.92994	2.69161	2.64184	2.84513	2.70988	2.84153
279	ENSOCUG00000013264		270.087	0.301418	0.353746	0.190084	0.478135	0.32045	7.60887	8.01432	7.90527	7.61278	8.46416	8.36888	Amino acid transporter
280	ENSOCUG00000023004	GLIS3	87.4013	-0.241947	0.395948	0.251176	0.553551	-0.256843	6.22767	6.90575	6.33953	6.05118	6.54967	5.9146	Uncharacterized protein
281	ENSOCUG00000023393		15.3925	0.190544	0.406696	0.296806	0.602585	0.219982	3.85297	3.83479	3.87939	4.07022	3.91749	3.97067
282	ENSOCUG00000014086	RFX3	375.021	-0.625757	0.295965	0.00819066	0.0600945	-1.22117	8.62222	8.79275	8.84035	8.00796	8.42223	8.26777	Regulatory factor X3
283	ENSOCUG00000004189	PUM3	1778.7	0.217091	0.222316	0.244376	0.546597	0.262333	10.5736	10.5432	10.8967	10.7431	10.9479	10.9693	Uncharacterized protein
284	ENSOCUG00000002231	VLDLR	832.77	0.826495	0.405223	0.00547705	0.0450427	1.34638	9.29918	9.30798	9.05357	9.30582	10.1951	10.2055	Very low-density lipoprotein receptor (VLDL receptor) (VLDL-R)
285	ENSOCUG00000029786		1.20975	-0.0213908	0.406754	0.603623	NA	NA	0.302638	0.188105	0.188596	0.188251	0.210552	0.188209
286	ENSOCUG00000006320	SMARCA2	2740.24	-0.658399	0.272167	0.00353358	0.0329284	-1.48243	11.591	11.5812	11.7774	11.3296	11.0473	10.8031	SWI/SNF related, matrix associated, actin dependent regulator of chromatin, subfamily a, member 2
287	ENSOCUG00000030716		15.5233	0.035304	0.367867	0.828891	0.942017	0.0259412	3.87839	3.9804	3.88407	4.09285	3.92221	3.80213
288	ENSOCUG00000000241		790.422	0.161235	0.261783	0.425044	0.720945	0.142098	9.71789	9.54621	9.26362	9.98749	9.49242	9.55523
289	ENSOCUG00000023438		6.76886	0.0414077	0.384916	0.756771	0.912784	0.0396321	2.71482	2.69304	2.79369	2.79393	2.77052	2.72151
290	ENSOCUG00000018988		9.06367	-0.0341031	0.395014	0.736449	0.903896	-0.0438817	3.07974	3.08248	3.17338	3.26671	2.89721	2.96384
291	ENSOCUG00000004753	KANK1	6111.01	-0.310999	0.234036	0.113327	0.354732	-0.4501	12.6632	12.8064	12.6497	12.106	12.5376	12.543	KN motif and ankyrin repeat domains 1
292	ENSOCUG00000003208	DOCK8	2869.09	0.594576	0.363822	0.0255291	0.135965	0.866572	10.9251	11.3423	11.0698	11.1099	11.9907	11.8699	Dedicator of cytokinesis 8
293	ENSOCUG00000029032		5.15083	0.14379	0.439305	0.0726338	0.270223	0.568278	2.14979	2.20007	2.15195	2.42785	2.18249	2.34312
294	ENSOCUG00000000733		531.793	0.0864484	0.234591	0.654683	0.863096	0.0639411	9.08966	8.75584	9.13774	8.91189	9.19242	9.1495	Uncharacterized protein
295	ENSOCUG00000014125	PGM5	245.382	-0.173532	0.404631	0.317238	0.626354	-0.20318	8.29488	7.1286	8.24653	8.29254	6.33143	6.86868	Phosphoglucomutase 5
296	ENSOCUG00000036624		194.612	-0.0804721	0.277159	0.690699	0.880975	-0.0550362	7.58894	7.83847	7.44691	7.5867	7.73826	7.26665
297	ENSOCUG00000002637	FAM122A	786.169	0.0044296	0.21112	0.982033	0.993919	0.0026488	9.4715	9.75467	9.60114	9.55391	9.76802	9.51336	Family with sequence similarity 122A
298	ENSOCUG00000015811	PIP5K1B	4335.22	-0.0547132	0.200733	0.752883	0.911915	-0.0400458	12.0559	12.2065	12.0487	12.008	12.2427	11.8763	Phosphatidylinositol-4-phosphate 5-kinase type 1 beta
299	ENSOCUG00000015076	FXN	2082.32	0.474644	0.285025	0.0343325	0.167825	0.775143	10.9559	10.8004	10.4765	11.4653	11.0856	11.0388	Frataxin
300	ENSOCUG00000013019	TJP2	4657.28	0.309099	0.297691	0.161995	0.436719	0.359797	12.0135	12.2406	11.6023	11.9157	12.5313	12.4552	Tight junction protein 2
301	ENSOCUG00000013503	FAM189A2	1163.08	1.10081	0.243404	7.33907e-07	3.34132e-05	4.47608	9.57535	9.80765	9.56471	10.3663	10.4653	10.637	Family with sequence similarity 189 member A2
302	ENSOCUG00000013515	APBA1	38.849	-0.466689	0.580855	0.0668785	0.256308	-0.591238	5.55271	5.3196	5.24912	4.88575	5.21736	4.83329	Amyloid beta precursor protein binding family A member 1
303	ENSOCUG00000012575	PTAR1	235.829	0.466739	0.414339	0.0709473	0.265968	0.575171	7.39895	7.45438	7.81463	7.48652	8.32267	8.18953	Protein prenyltransferase alpha subunit repeat containing 1
304	ENSOCUG00000008788	C9orf135	48.5112	-0.125131	0.367023	0.498311	0.771955	-0.112408	5.26488	5.45099	5.97215	5.64135	5.40075	5.25594	Chromosome 9 open reading frame 135
305	ENSOCUG00000000271	MAMDC2	33.3944	0.10638	0.403828	0.409801	0.708516	0.14965	4.81998	4.31949	5.03566	5.26368	4.63729	5.14927	MAM domain containing 2
306	ENSOCUG00000013243	SMC5	606.91	-0.22207	0.248268	0.265268	0.568888	-0.244973	9.2611	9.22823	9.5164	9.01167	9.34936	8.96478	Structural maintenance of chromosomes 5
307	ENSOCUG00000006343	KLF9	51.9475	-0.28115	0.495372	0.106778	0.342363	-0.465513	5.72976	5.92135	5.63439	5.71673	4.86207	4.80714	Kruppel like factor 9
308	ENSOCUG00000014193	TRPM3	6.89049	-0.124479	0.41948	0.252463	0.555113	-0.255619	2.71185	2.66704	2.89678	2.56457	2.63587	2.69725	Transient receptor potential cation channel subfamily M member 3
309	ENSOCUG00000001131	CEMIP2	2764.86	-0.155971	0.275036	0.449918	0.736967	-0.132552	11.3562	11.8021	11.311	10.8791	11.6279	11.3325	Transmembrane protein 2
310	ENSOCUG00000030444		49.4689	-0.0734802	0.353913	0.686394	0.879012	-0.0560051	5.7551	5.81852	5.20935	5.26327	5.6804	5.59963
311	ENSOCUG00000000819	ABHD17B	715.097	-0.189105	0.221781	0.310246	0.61793	-0.209061	9.53199	9.38955	9.74027	9.31575	9.49466	9.33598	Abhydrolase domain containing 17B
312	ENSOCUG00000024578	C9orf85	649.067	-0.00880174	0.320162	0.96038	0.988579	-0.00498844	9.01057	8.85744	9.81025	9.83255	9.01434	8.71179	Chromosome 9 open reading frame 85
313	ENSOCUG00000012403	GDA	60.2905	-2.29902	1.09447	0.000957377	0.0119962	-1.92096	6.51439	5.56565	5.57361	4.63314	4.55812	5.2324	Guanine deaminase
314	ENSOCUG00000000795	ZFAND5	2950.09	-0.339578	0.194445	0.0471066	0.206183	-0.685748	11.7227	11.4935	11.7474	11.3728	11.3748	11.347	Zinc finger AN1-type containing 5
315	ENSOCUG00000036963		17.3663	-0.0711405	0.371146	0.66253	0.866462	-0.0622505	4.20712	3.91887	4.19656	4.1081	4.00707	4.04079
316	ENSOCUG00000009437	TMC1	57.3004	-0.181441	0.449555	0.121759	0.369707	-0.432143	6.213	5.38434	5.84251	4.55505	4.55861	5.67353	Transmembrane channel-like protein
317	ENSOCUG00000009444	ALDH1A1	19713.5	-0.250687	0.261763	0.229581	0.529388	-0.276226	14.6389	14.4346	13.9754	14.2905	14.0617	13.9753	Retinal dehydrogenase 1
318	ENSOCUG00000015493	ANXA1	61971.9	0.349676	0.253928	0.0976398	0.32404	0.489402	15.7646	15.3961	15.9589	16.2123	15.9465	16.0239	Annexin
319	ENSOCUG00000026530		36.0302	0.117596	0.372331	0.513268	0.781224	0.107224	5.05607	4.82317	5.18263	5.48563	5.04321	4.9021
320	ENSOCUG00000024168		75.8793	0.0514393	0.350846	0.780949	0.922907	0.0348419	5.95048	5.81759	6.48374	6.62626	6.0438	5.76305
321	ENSOCUG00000026323		232.968	0.0683716	0.308136	0.739868	0.905015	0.043344	7.97481	7.28658	7.96627	8.23122	7.61778	7.68544
322	ENSOCUG00000003734	TRPM6	1640.24	-1.138	0.293448	1.07457e-05	0.000310088	-3.50851	10.8073	11.0656	11.119	10.3365	10.0942	9.81163	Uncharacterized protein
323	ENSOCUG00000006076	C9orf40	133.451	0.190695	0.276803	0.362857	0.668065	0.175181	6.92688	7.01716	6.96857	6.96938	7.29842	7.10136	Chromosome 9 open reading frame 40
324	ENSOCUG00000017017	CARNMT1	520.982	0.580188	0.253683	0.00635122	0.0499001	1.3019	8.80631	8.82571	8.61449	9.05418	9.25098	9.33848	Carnosine N-methyltransferase 1
325	ENSOCUG00000017026	NMRK1	566.848	-0.310638	0.371844	0.177262	0.458291	-0.338858	9.52641	8.81396	9.43475	9.36548	8.39711	8.61788	Nicotinamide riboside kinase 1
326	ENSOCUG00000017040	OSTF1	1866.3	0.186023	0.209643	0.297138	0.602937	0.219728	10.8189	10.5406	10.9203	10.9382	11.0032	10.8975	Osteoclast stimulating factor 1
327	ENSOCUG00000028054		2.43451	0.0237215	0.402135	0.739731	NA	NA	1.27469	1.22699	1.28726	1.27902	1.34924	1.2272	Serine/threonine-protein phosphatase (EC 3.1.3.16)
328	ENSOCUG00000001616	PCSK5	606.214	-0.577988	0.321111	0.0182147	0.107074	-0.970316	9.24428	9.55766	9.52985	8.61335	9.19894	8.90106	Proprotein convertase subtilisin/kexin type 5
329	ENSOCUG00000001622	RFK	612.252	0.181907	0.246971	0.360816	0.66639	0.176272	9.26934	8.83131	9.30889	9.42972	9.34789	9.22723	Uncharacterized protein
330	ENSOCUG00000007916	GCNT1	2900.49	-0.311731	0.26161	0.132298	0.38906	-0.409983	11.6833	11.8698	11.2855	11.4857	11.2867	11.1774	Glucosaminyl (N-acetyl) transferase 1, core 2
331	ENSOCUG00000008553	PRUNE2	13.8751	-0.0481209	0.381852	0.728138	0.900573	-0.0454812	3.55228	3.62644	3.98206	3.75239	3.59587	3.70424	Prune homolog 2
332	ENSOCUG00000001328	VPS13A	860.731	0.0367837	0.256116	0.853013	0.950888	0.0218705	9.6908	9.7543	9.71211	9.26737	10.0039	9.88222	Vacuolar protein sorting 13 homolog A
333	ENSOCUG00000005507	GNA14	2118.23	0.0839712	0.265625	0.679184	0.875223	0.0578814	10.978	11.0526	10.9191	10.4925	11.2736	11.3227	G protein subunit alpha 14
334	ENSOCUG00000016559	GNAQ	1492.11	-0.068502	0.251349	0.738537	0.904413	-0.0436331	10.5108	10.5175	10.6813	10.0512	10.7828	10.5358	G protein subunit alpha q
335	ENSOCUG00000007758	CEP78	620.23	0.622299	0.325824	0.0129208	0.0833385	1.07915	8.86045	9.07854	8.90234	9.07412	9.70367	9.59498	Centrosomal protein 78
336	ENSOCUG00000007765	PSAT1	541.38	-0.122127	0.236005	0.524851	0.788419	-0.103243	8.98303	9.17186	9.23	8.90571	8.84969	9.24226	Phosphoserine aminotransferase (EC 2.6.1.52)
337	ENSOCUG00000024344		14.2769	-0.462437	0.659922	0.051352	0.217528	-0.662485	3.8291	3.94154	3.89816	3.6248	3.67498	3.67252	Uncharacterized protein
338	ENSOCUG00000011891	TLE4	808.931	-0.057153	0.206827	0.746603	0.908383	-0.0417309	9.7342	9.74184	9.57038	9.44604	9.74179	9.68071	Transducin like enhancer of split 4
339	ENSOCUG00000022657		594.95	0.396026	0.289961	0.0750803	0.275495	0.559886	8.71381	8.93573	9.27169	9.40055	9.21045	9.49486	Glyceraldehyde-3-phosphate dehydrogenase (EC 1.2.1.12)
340	ENSOCUG00000000531	TLE1	279.54	-0.0938156	0.226075	0.616846	0.841449	-0.0749724	8.02841	8.15517	8.29519	8.15632	8.05096	8.03215	Transducin like enhancer of split 1
341	ENSOCUG00000035151		320.553	-0.22348	0.262233	0.274388	0.57808	-0.238012	8.28474	8.31157	8.61494	8.36792	8.02772	8.19176
342	ENSOCUG00000023951		67.9675	0.0950588	0.393599	0.503702	0.775252	0.110557	6.17669	5.95799	4.98402	6.21939	5.99988	6.14557
343	ENSOCUG00000027755		66.32	-0.591049	0.823725	0.0313443	0.156823	-0.804591	5.56998	5.54702	6.75426	5.31306	5.35726	5.6084	Uncharacterized protein
344	ENSOCUG00000001548	RASEF	719.151	-0.0537933	0.258715	0.784589	0.924322	-0.0341766	9.51433	9.70111	9.28342	9.0787	9.72202	9.45185	RAS and EF-hand domain containing
345	ENSOCUG00000005373	MFSD14B	1876.56	0.0250745	0.212397	0.888358	0.964606	0.0156498	10.8642	10.9819	10.7126	10.6426	10.9937	10.98	Major facilitator superfamily domain containing 14B
346	ENSOCUG00000029283	ZNF484	197.907	-0.00883854	0.249469	0.962191	0.988755	-0.00491132	7.46841	7.83725	7.5387	7.64323	7.55566	7.65895	Uncharacterized protein
347	ENSOCUG00000016888	IARS	5886.09	0.264104	0.239754	0.187051	0.473537	0.324646	12.3651	12.4796	12.2846	12.3242	12.8828	12.6415	Isoleucyl-tRNA synthetase
348	ENSOCUG00000025933	SNORA84	1.20163	0.0312845	0.408672	0.401576	NA	NA	0.240829	0.240862	0.241344	0.291553	0.328661	0.240964
349	ENSOCUG00000008053	NOL8	1625.91	-0.0324745	0.211881	0.856974	0.952459	-0.0211538	10.5843	10.5282	10.8932	10.5051	10.6982	10.7264	Uncharacterized protein
350	ENSOCUG00000007236	CENPP	118.676	0.206382	0.29173	0.334285	0.642378	0.192209	6.82846	6.8653	6.66935	6.82644	7.1401	6.91212	Centromere protein P
351	ENSOCUG00000009017	OGN	1369.25	-0.109118	0.412604	0.317462	0.626569	-0.203031	9.63891	8.04834	11.6208	10.1514	8.13358	9.62544	Mimecan (Osteoglycin)
352	ENSOCUG00000016193	OMD	7.6602	-0.0520222	0.408598	0.364678	0.669396	-0.174317	2.37285	2.37313	3.04002	2.37436	2.37193	2.56406	Osteomodulin
353	ENSOCUG00000028053	ASPN	238.352	-0.35316	0.5862	0.0527674	0.221735	-0.654166	7.83304	5.93959	8.81823	7.31159	5.8943	7.01517	Asporin
354	ENSOCUG00000008288	ECM2	37.6456	-0.0380529	0.369425	0.806742	0.932544	-0.0303305	5.23857	4.72961	5.39828	5.42775	4.7753	4.9631	Extracellular matrix protein 2
355	ENSOCUG00000007241	IPPK	511.511	0.239916	0.303982	0.270589	0.573893	0.241169	8.80998	8.89828	8.79079	8.52149	9.34524	9.29077	Inositol-pentakisphosphate 2-kinase (EC 2.7.1.158)
356	ENSOCUG00000025050		13125.4	0.0302168	0.250048	0.884535	0.963367	0.0162082	13.607	13.3683	13.9208	14.0017	13.4875	13.4949
357	ENSOCUG00000010743	BICD2	1063.63	-0.257026	0.252006	0.202563	0.496342	-0.304219	10.1152	10.364	9.99319	9.6297	10.0633	9.99108	BICD cargo adaptor 2
358	ENSOCUG00000000822	WNK2	131.386	-0.493209	0.477094	0.0648337	0.251259	-0.599878	6.85816	7.66993	6.81723	6.74461	6.75307	6.58036	WNK lysine deficient protein kinase 2
359	ENSOCUG00000024298	NINJ1	520.016	0.77962	0.361518	0.00471281	0.0405803	1.39168	8.87293	8.36034	8.52617	9.14899	9.03207	9.56178	Ninjurin 1
360	ENSOCUG00000010338	CARD19	1663.52	0.370799	0.234807	0.0563598	0.230624	0.637096	10.6715	10.2803	10.5409	10.9107	10.7132	10.9144	Caspase recruitment domain family member 19
361	ENSOCUG00000015829	FGD3	1484.67	1.03555	0.264584	1.13433e-05	0.000323576	3.49002	9.7301	10.1603	10.1401	10.7786	10.8603	10.8803	FYVE, RhoGEF and PH domain containing 3
362	ENSOCUG00000032156		5.38762	-0.0741993	0.409546	0.352911	0.658527	-0.181426	2.3626	2.53074	2.21636	2.21465	2.25838	2.32282
363	ENSOCUG00000037177		12.907	-0.0158805	0.37803	0.907116	0.969852	-0.0132943	3.68867	3.71223	3.52372	3.57941	3.48163	3.80132
364	ENSOCUG00000010598	FAM120A	8416.89	0.202694	0.283875	0.339015	0.646851	0.189196	12.9228	13.0946	12.6166	12.6012	13.4356	13.2348	Family with sequence similarity 120A
365	ENSOCUG00000011530	PHF2	2014.07	-0.0276168	0.272162	0.897717	0.967609	-0.0143001	10.8303	11.3686	10.5973	10.569	11.1466	11.0401	PHD finger protein 2
366	ENSOCUG00000006551	BARX1	11.7671	-0.0218059	0.402322	0.74395	0.907292	-0.0422528	3.74821	3.01493	3.02089	3.25749	2.99311	3.35091	BARX homeobox 1
367	ENSOCUG00000000256	PTPDC1	34.6772	0.134851	0.358711	0.490121	0.766664	0.115395	4.95582	5.20892	4.87384	5.18689	5.02436	5.23425	Protein tyrosine phosphatase domain containing 1
368	ENSOCUG00000018491	MIRLET7D	9.12804	-0.0722949	0.401133	0.497472	0.771556	-0.112633	3.02901	3.00663	3.33043	2.90168	3.01133	3.15493
369	ENSOCUG00000022253		24.8242	0.0116187	0.375581	0.940187	0.981535	0.00809432	4.18895	4.60654	4.70079	4.30698	4.38991	4.83801	Uncharacterized protein
370	ENSOCUG00000001990	NAA35	3264.69	-0.129656	0.164223	0.386546	0.687888	-0.162482	11.7102	11.763	11.7069	11.5738	11.6736	11.5931	N(alpha)-acetyltransferase 35, NatC auxiliary subunit
371	ENSOCUG00000001999	GOLM1	57421.2	-0.396756	0.21666	0.033342	0.163912	-0.785388	16.069	15.9958	15.8198	15.7318	15.6571	15.4255	Golgi membrane protein 1
372	ENSOCUG00000010949	TUT7	5884.09	0.113957	0.208256	0.528076	0.790205	0.10226	12.3355	12.3319	12.684	12.4575	12.6612	12.5925	Zinc finger CCHC-type containing 6
373	ENSOCUG00000003518	DAPK1	3723.16	-0.212146	0.232114	0.269643	0.572942	-0.241889	11.8135	12.2461	11.7487	11.6696	11.7989	11.7623	Death associated protein kinase 1
374	ENSOCUG00000029295	FBP1	6341.53	-1.15186	0.434385	0.000659993	0.00886698	-2.05222	13.1537	12.8785	12.8723	12.498	11.5429	11.514	Fructose-1,6-bisphosphatase 1
375	ENSOCUG00000000678	AOPEP	1135.81	0.381021	0.277749	0.0798483	0.28628	0.543209	10.0458	10.1394	9.53419	10.3869	10.2782	10.254	Chromosome 9 open reading frame 3
376	ENSOCUG00000028630		2.81276	0.0318737	0.403647	0.634878	NA	NA	1.41448	1.3384	1.3722	1.54209	1.355	1.33867
377	ENSOCUG00000018814		1.14091	-0.00148395	0.405069	0.971461	NA	NA	0.233483	0.164059	0.164523	0.164197	0.226786	0.164157
378	ENSOCUG00000010476	FANCC	696.959	-0.110691	0.275429	0.590353	0.826925	-0.082534	9.47319	9.82733	9.05915	9.09201	9.45241	9.4999	Fanconi anemia complementation group C
379	ENSOCUG00000030587		1597.81	-0.0111839	0.281883	0.953049	0.986013	-0.00611718	10.6952	10.2198	10.8842	11.0494	10.3809	10.2477
380	ENSOCUG00000033841		26.6958	-0.217164	0.397137	0.280802	0.585636	-0.232372	4.85511	4.74018	4.79321	4.46616	4.68823	4.68989
381	ENSOCUG00000002973	PTCH1	291.796	-0.0321231	0.307716	0.871318	0.958374	-0.018465	8.06737	8.49419	7.9062	7.496	8.41185	8.29146	Patched 1
382	ENSOCUG00000008778		136.632	-0.133179	0.322409	0.518042	0.785257	-0.104988	6.98729	6.71339	7.54526	7.0567	6.88028	6.98569	Uncharacterized protein
383	ENSOCUG00000000442	ERCC6L2	1202.58	-0.272962	0.264231	0.186624	0.473035	-0.325106	10.2432	10.5845	10.1945	9.76237	10.2627	10.1322	Uncharacterized protein
384	ENSOCUG00000023971		8.7199	-0.0471164	0.385328	0.720079	0.895772	-0.0478027	3.07972	2.9911	3.21543	3.13802	3.01941	3.02004	Uncharacterized protein
385	ENSOCUG00000008531	HSD17B3	1.37624	-0.0247477	0.407333	0.526564	NA	NA	0.487372	0.343759	0.344375	0.343943	0.362262	0.34389
386	ENSOCUG00000008540	SLC35D2	2834.48	-0.0602328	0.224641	0.761445	0.914405	-0.0388615	11.5536	11.2757	11.6224	11.6722	11.291	11.2965	Solute carrier family 35 member D2
387	ENSOCUG00000023077	HABP4	738.449	-0.0258309	0.214283	0.886669	0.963973	-0.0159351	9.58277	9.40545	9.61324	9.70035	9.43459	9.3769	Hyaluronan binding protein 4
388	ENSOCUG00000005332	CDC14B	613.651	-0.80383	0.249657	0.000225847	0.00372611	-2.42874	9.4737	9.52003	9.5276	8.69298	9.02593	8.91256	Cell division cycle 14B
389	ENSOCUG00000013208	PRXL2C	405.741	-0.702366	0.309092	0.00444775	0.039006	-1.40887	8.80771	8.74757	9.07329	8.53862	8.23512	8.14819	AhpC/TSA antioxidant enzyme domain containing 1
390	ENSOCUG00000029054	ZNF782	197.915	-0.300278	0.355806	0.188704	0.475879	-0.322504	7.84811	7.5716	7.8143	7.81308	7.22262	7.04514	Zinc finger protein 510
391	ENSOCUG00000037641		2.44723	-0.0111664	0.400931	0.875287	NA	NA	1.29623	1.22474	1.31424	1.27746	1.29676	1.22496
392	ENSOCUG00000008397	CTSV	18450	-0.311809	0.375916	0.175233	0.45564	-0.341378	13.8978	13.5853	15.0288	13.9543	13.8659	13.7904	Uncharacterized protein
393	ENSOCUG00000008405		12.4232	-0.00541908	0.369897	0.968976	0.990117	-0.00431349	3.56908	3.65357	3.61493	3.72922	3.53142	3.55883	Uncharacterized protein
394	ENSOCUG00000029501		1041.09	-0.435175	0.211702	0.0176986	0.104915	-0.979164	10.2766	10.0202	10.2359	9.79001	9.80859	9.86142	Uncharacterized protein
395	ENSOCUG00000008078	SPTLC1	3311.22	-0.153423	0.194785	0.370299	0.674832	-0.170804	11.8519	11.6177	11.7964	11.5345	11.7511	11.5544	Uncharacterized protein
396	ENSOCUG00000016548	ROR2	1239.34	-0.587827	0.406585	0.0299932	0.152072	-0.817951	10.5481	10.8853	9.87981	10.1562	9.83962	9.57791	Receptor tyrosine kinase like orphan receptor 2
397	ENSOCUG00000035123		17.248	-0.0074348	0.361085	0.961758	0.988755	-0.00491132	4.20893	4.03124	4.01305	4.0265	4.0179	4.19806
398	ENSOCUG00000000145	NFIL3	894.884	-0.155913	0.226435	0.407351	0.705739	-0.151356	9.70324	10.0521	9.83617	9.86242	9.54695	9.73776	Nuclear factor, interleukin 3 regulated
399	ENSOCUG00000007430	AUH	1429.81	-0.283079	0.238602	0.148566	0.415659	-0.381263	10.7159	10.3775	10.6829	10.5275	10.1967	10.2385	AU RNA binding methylglutaconyl-CoA hydratase
400	ENSOCUG00000017539	SYK	167.349	3.14444	0.649021	5.69563e-08	3.731e-06	5.42817	5.50543	5.75741	6.16179	6.84735	7.68138	8.09567	Tyrosine-protein kinase (EC 2.7.10.2)
401	ENSOCUG00000024724		29.7238	0.0739398	0.360015	0.679578	0.87541	0.0577884	4.76035	4.94562	4.6951	5.14473	4.72873	4.72717	Uncharacterized protein
402	ENSOCUG00000000252	DIRAS2	2.12502	0.031195	0.402313	0.667734	NA	NA	1.0259	1.00112	1.06275	1.05441	1.00795	1.10227	DIRAS family GTPase 2
403	ENSOCUG00000033195		0.899763	0.0301321	0.408447	0.465614	NA	NA	-0.166649	-0.166624	-0.166255	-0.115647	-0.112492	-0.166546
404	ENSOCUG00000013296	GADD45G	287.719	1.70309	0.313437	3.98821e-09	3.53811e-07	6.45123	7.46033	7.45316	7.22346	8.32144	8.48223	8.68673	Growth arrest and DNA damage inducible gamma
405	ENSOCUG00000012955	SEMA4D	2240.26	0.0942494	0.275526	0.644575	0.85826	0.0663812	10.8925	11.3995	10.7632	10.7136	11.2784	11.4179	Semaphorin 4D
406	ENSOCUG00000012932	SECISBP2	3106.53	0.132488	0.192762	0.427361	0.723137	0.14078	11.5774	11.6135	11.4043	11.5368	11.7845	11.6434	SECIS binding protein 2
407	ENSOCUG00000030530		151.362	-0.0849023	0.329	0.667798	0.869246	-0.0608571	7.15822	6.98559	7.55903	6.56059	7.16697	7.48003
408	ENSOCUG00000033803		2412.64	1.02657	0.227493	8.09932e-07	3.62369e-05	4.44085	10.6975	10.8916	10.6099	11.4122	11.5903	11.6114
409	ENSOCUG00000015412	SHC3	2.17199	-0.0153989	0.401325	0.823746	NA	NA	1.04072	1.01582	1.13446	1.06936	1.01764	1.06833
410	ENSOCUG00000015376	S1PR3	3.74511	0.128871	0.430383	0.121183	NA	NA	1.849	1.80054	1.80208	1.92662	1.9066	1.94685	Sphingosine-1-phosphate receptor 3
411	ENSOCUG00000022990	NXNL2	2.50655	0.0783159	0.41731	0.101843	NA	NA	1.18553	1.1856	1.18662	1.31235	1.19201	1.33268	Uncharacterized protein
412	ENSOCUG00000011880	SPIN1	1984.51	-0.292614	0.207926	0.102699	0.3351	-0.474826	11.0314	11.0636	11.1262	10.6485	10.9795	10.7783	Uncharacterized protein
413	ENSOCUG00000037848		5.14437	0.0246932	0.399887	0.766387	0.9168	0.0377253	2.38003	2.2493	2.20166	2.20021	2.30512	2.43211
414	ENSOCUG00000007770	CDK20	679.625	0.294257	0.229078	0.124798	0.375628	0.425243	9.40154	9.32085	9.03379	9.55205	9.50979	9.5192	Cyclin dependent kinase 20
415	ENSOCUG00000011172	OPCML	0.528259	0.0279585	0.408054	0.582365	NA	NA	-0.759037	-0.758852	-0.756414	-0.758077	-0.701552	-0.758296
416	ENSOCUG00000000213	NTM	9.20953	0.0680608	0.403064	0.49021	0.766723	0.115361	2.93026	2.84744	3.1267	3.35467	2.90039	2.96387	Neurotrimin
417	ENSOCUG00000032363		5.7458	-0.00116147	0.398546	0.984543	0.994629	-0.0023388	2.41552	2.31397	2.55007	2.56577	2.38767	2.31452
418	ENSOCUG00000001730	SNX19	4735.94	0.106427	0.242352	0.584895	0.823903	0.0841237	12.0021	12.4562	11.8849	12.0529	12.3977	12.3027	Sorting nexin 19
419	ENSOCUG00000034919		284.69	3.1826	0.901378	1.59164e-05	0.000423119	3.37354	5.85486	6.49118	5.99093	6.03464	8.77903	8.82513
420	ENSOCUG00000000374	ADAMTS15	415.937	3.38677	0.828286	1.77358e-06	6.91646e-05	4.16012	5.85354	6.82293	6.76073	6.98937	9.35851	9.42749	ADAM metallopeptidase with thrombospondin type 1 motif 15
421	ENSOCUG00000000370	ADAMTS8	15.0235	0.122333	0.407357	0.366053	0.670049	0.173893	3.85991	3.86406	3.5875	3.88188	3.91636	4.02835	ADAM metallopeptidase with thrombospondin type 1 motif 8
422	ENSOCUG00000032496		18.563	0.196191	0.479602	0.00426462	0.0378391	1.42206	3.42679	3.35553	3.3658	3.35862	4.09582	4.46341
423	ENSOCUG00000010058	ZBTB44	556.524	-0.186641	0.298639	0.379376	0.682863	-0.165666	9.11051	9.33742	9.17724	8.40719	9.3139	9.03606	Zinc finger and BTB domain containing 44
424	ENSOCUG00000009365	ST14	41046.1	0.508437	0.205207	0.00534418	0.0441791	1.35478	14.9717	15.2281	15.0293	15.4625	15.6167	15.4487	Suppressor of tumorigenicity 14 protein homolog (EC 3.4.21.109) (Serine protease 14)
425	ENSOCUG00000010051	APLP2	45746.2	-0.66425	0.2773	0.00374594	0.0343507	-1.46406	15.759	15.9216	15.4309	15.2998	15.1571	14.901	Amyloid beta precursor like protein 2
426	ENSOCUG00000003736	PRDM10	325.318	-0.149485	0.312302	0.475412	0.756835	-0.120999	8.27963	8.79371	8.01468	7.88587	8.51216	8.16613	PR/SET domain 10
427	ENSOCUG00000003729	NFRKB	3196.39	0.348209	0.278	0.103233	0.335862	0.473839	11.2835	11.6718	11.3048	11.4201	11.9724	11.921	Nuclear factor related to kappaB binding protein
428	ENSOCUG00000022280	TMEM45B	18633.3	0.478241	0.2026	0.00674332	0.0523732	1.28089	13.9283	13.8063	14.105	14.4156	14.3428	14.3381	Transmembrane protein 45B
429	ENSOCUG00000037727		404.058	0.213402	0.245761	0.279483	0.584604	0.233139	8.59666	8.5505	8.49514	8.47691	8.91015	8.81135
430	ENSOCUG00000020963		8.93382	0.0131265	0.384562	0.920883	0.974259	0.0113256	3.20176	3.08242	3.00363	3.04426	3.02312	3.25529	Uncharacterized protein
431	ENSOCUG00000025278	ARHGAP32	3804.55	-0.143532	0.266247	0.479653	0.759626	-0.1194	11.7339	12.2006	11.9136	11.3312	12.0509	11.8791	Rho GTPase activating protein 32
432	ENSOCUG00000015565	KCNJ5	3.99811	-0.0586307	0.411154	0.234242	NA	NA	1.69609	1.75323	2.04764	1.75749	1.68933	1.69663
433	ENSOCUG00000013415	FLI1	103.83	1.00301	0.728978	0.0102286	0.0710189	1.14863	5.98067	5.71093	6.52151	6.61515	6.75034	7.21522	Fli-1 proto-oncogene, ETS transcription factor
434	ENSOCUG00000010492	ETS1	443.407	-1.47492	0.336669	9.05012e-07	3.93566e-05	-4.40498	8.94243	8.87227	9.47227	8.10807	8.09948	7.99298	ETS proto-oncogene 1, transcription factor
435	ENSOCUG00000038440		6.04908	-0.248899	0.529214	0.000477081	0.00682643	-2.16581	2.61677	2.49085	2.60423	2.33743	2.32674	2.3372
436	ENSOCUG00000032592		7.80163	-0.175095	0.454463	0.0761291	0.277888	-0.55613	2.9956	2.93795	3.00846	2.7207	2.8253	2.7204
437	ENSOCUG00000012544	KIRREL3	321.108	0.0117417	0.228085	0.95163	0.98565	0.00627706	8.25081	8.2591	8.43112	8.45902	8.15744	8.35191	Kirre like nephrin family adhesion molecule 3
438	ENSOCUG00000012528	ST3GAL4	15534.8	-0.562942	0.413659	0.0326208	0.16144	-0.791989	14.3417	13.868	14.2493	14.0289	13.3247	12.8811	ST3 beta-galactoside alpha-2,3-sialyltransferase 4
439	ENSOCUG00000012520		1356.11	0.0180514	0.216711	0.921095	0.974259	0.0113256	10.402	10.4049	10.3703	10.6451	10.373	10.1622	Uncharacterized protein
440	ENSOCUG00000012519	TIRAP	110.395	-0.0145524	0.329532	0.9389	0.981247	-0.00822155	7.07034	6.8366	6.16675	6.74276	6.94353	6.46509	TIR domain containing adaptor protein
441	ENSOCUG00000026364	FOXRED1	3221.53	0.533173	0.215071	0.00449873	0.0392375	1.4063	11.4863	11.3972	11.2978	12.0055	11.7384	11.7798	FAD dependent oxidoreductase domain containing 1
442	ENSOCUG00000017057	SRPRA	16647.4	0.110762	0.179384	0.493148	0.768537	0.114335	14.0504	14.0229	13.8245	14.138	14.0656	14.0052	SRP receptor alpha subunit
443	ENSOCUG00000017049	FAM118B	5343.74	1.00449	0.27855	4.04961e-05	0.000907218	3.04229	11.8566	11.5498	12.135	12.7454	12.6744	12.6548	Family with sequence similarity 118 member B
444	ENSOCUG00000017039	RPUSD4	992.824	-0.151687	0.192872	0.372024	0.676467	-0.169754	10.0792	10.0858	9.87993	9.85664	9.94902	9.84341	RNA pseudouridylate synthase domain containing 4
445	ENSOCUG00000012610	CDON	906.055	0.344416	0.350934	0.142244	0.40467	0.392899	9.37796	9.66372	9.63488	9.24036	10.1849	10.2763	Cell adhesion associated, oncogene regulated
446	ENSOCUG00000004476	DDX25	15.798	-0.0902094	0.377391	0.578006	0.819223	-0.0865978	4.01394	3.94279	4.02405	4.04024	3.91078	3.7727	DEAD-box helicase 25
447	ENSOCUG00000004468	PUS3	636.062	-0.026869	0.199932	0.874992	0.960088	-0.0176888	9.26251	9.23271	9.46234	9.36788	9.29168	9.23267	Pseudouridylate synthase 3
448	ENSOCUG00000004473	HYLS1	707.755	0.483535	0.212269	0.00892682	0.0639696	1.19403	9.16793	9.32872	9.24072	9.60158	9.71864	9.58576	HYLS1, centriolar and ciliogenesis associated
449	ENSOCUG00000027736		2.71715	0.00548519	0.403045	0.928899	NA	NA	1.44367	1.30548	1.30658	1.45484	1.32141	1.30571	Uncharacterized protein
450	ENSOCUG00000037176		76.8229	-0.250566	0.481844	0.110919	0.350144	-0.455753	5.29666	5.0281	7.07612	5.69745	5.3006	5.39683
451	ENSOCUG00000014703	STT3A	16563.1	0.273006	0.208106	0.131128	0.386733	0.412589	13.9007	13.9771	13.7483	13.9645	14.2944	14.1054	Checkpoint kinase 1
452	ENSOCUG00000014670	EI24	6128.65	0.012068	0.159282	0.935962	0.980355	0.00861684	12.5309	12.5776	12.6182	12.5539	12.6321	12.5712	EI24, autophagy associated transmembrane protein
453	ENSOCUG00000014646	FEZ1	330.087	-0.828435	0.683301	0.0169421	0.101672	-0.992797	8.72207	7.82028	9.00368	7.59966	7.02933	8.20064	Fasciculation and elongation protein zeta 1
454	ENSOCUG00000014633	PKNOX2	31.4953	-0.0473213	0.379472	0.739479	0.904825	-0.0434354	4.8892	4.45216	5.1931	4.84316	4.39675	5.04207	PBX/knotted 1 homeobox 2
455	ENSOCUG00000014753	TMEM218	662.563	-0.442093	0.309702	0.0561385	0.230021	-0.638232	9.87515	9.25264	9.41653	9.25419	8.93355	9.14675	Transmembrane protein 218
456	ENSOCUG00000014409	CCDC15	5207.45	-0.667751	0.508032	0.0256844	0.136465	-0.864978	12.9064	12.6577	12.1918	12.4611	11.3133	11.2702	Coiled-coil domain containing 15
457	ENSOCUG00000002647	ROBO4	37.4744	1.9604	1.01999	0.00177457	0.0194449	1.71119	4.52536	4.40844	4.80928	4.96174	5.40668	5.53634	Roundabout guidance receptor 4
458	ENSOCUG00000026476		10.2519	0.224726	0.461602	0.144076	0.407725	0.389632	3.20953	3.21134	3.23724	3.21913	3.53078	3.39783
459	ENSOCUG00000002631	MSANTD2	361.306	0.178389	0.286345	0.398035	0.697617	0.156383	8.14515	8.33393	8.60735	8.23064	8.56677	8.84778	Myb/SANT DNA binding domain containing 2
460	ENSOCUG00000002623	ESAM	13.545	0.184669	0.437649	0.1948	0.485203	0.314077	3.47625	3.47825	3.62167	4.00428	3.63707	3.48439	Endothelial cell adhesion molecule
461	ENSOCUG00000002609	NRGN	15.4504	0.211525	0.458581	0.138597	0.398835	0.399207	3.72106	3.8986	3.59863	3.97759	4.00127	4.0446	Neurogranin
462	ENSOCUG00000003044	SPA17	36.148	0.0330304	0.360637	0.848731	0.949195	0.0226444	5.12076	4.73713	5.3166	5.38292	4.99382	4.96392	Sperm surface protein Sp17 (Sperm autoantigenic protein 17)
463	ENSOCUG00000003036	SIAE	3693.1	-0.457405	0.287687	0.0410259	0.188663	-0.724313	12.119	12.2423	11.6802	11.7934	11.5781	11.3579	Sialic acid acetylesterase
464	ENSOCUG00000003027	TBRG1	1015.73	0.197639	0.205737	0.267215	0.570568	0.243693	9.82933	9.79012	10.0407	10.1731	9.99032	10.0416	Transforming growth factor beta regulator 1
465	ENSOCUG00000003024	PANX3	2.29787	-0.021251	0.400582	0.77761	NA	NA	1.16533	1.16616	1.17813	1.11674	1.12303	1.21758
466	ENSOCUG00000014643		0.867855	0.0302002	0.408458	0.467222	NA	NA	-0.214335	-0.21431	-0.213943	-0.214201	-0.111151	-0.214232	Olfactory receptor
467	ENSOCUG00000017511		61907.9	-0.154627	0.289432	0.453636	0.74009	-0.130715	15.8021	15.5647	16.4489	16.1101	15.5843	15.5963	40S ribosomal protein S8
468	ENSOCUG00000014264	ZNF202	679.347	-0.0499706	0.242138	0.795292	0.928059	-0.0324242	9.49416	9.56203	9.19682	9.0726	9.49385	9.50454	Zinc finger protein 202
469	ENSOCUG00000010504		11.6576	0.0350074	0.373777	0.821767	0.938912	0.027375	3.54361	3.52669	3.49676	3.42457	3.64531	3.55772	Uncharacterized protein
470	ENSOCUG00000010502	SCN3B	34.9717	-0.0504811	0.360139	0.767275	0.9168	-0.0377253	4.90422	4.79169	5.45009	5.12728	5.0183	4.92948	Sodium voltage-gated channel beta subunit 3
471	ENSOCUG00000010493	GRAMD1B	2302.31	0.684603	0.310162	0.00563615	0.0459807	1.33742	10.8808	10.9678	10.4968	11.079	11.5976	11.4983	GRAM domain containing 1B
472	ENSOCUG00000015533	HSPA8	84204.8	0.989967	0.250135	1.45714e-05	0.000394113	3.40438	15.9487	16.0378	15.5864	16.5723	16.7134	16.7036	Heat shock protein family A (Hsp70) member 8
473	ENSOCUG00000015523	JHY	35.8474	0.0353547	0.364488	0.833811	0.943851	0.0250966	4.69037	5.34982	5.03461	5.36596	4.99604	4.92638	Junctional cadherin complex regulator
474	ENSOCUG00000013086	CRTAM	7.67247	-0.0806712	0.407728	0.385634	0.687125	-0.162964	2.59723	2.70813	3.08423	2.65942	2.64178	2.76601	Cytotoxic and regulatory T-cell molecule
475	ENSOCUG00000013072	UBASH3B	921.673	2.8882	0.517988	1.25241e-09	1.35025e-07	6.86958	7.86805	8.22195	8.26358	9.12056	10.4609	10.6955	Ubiquitin associated and SH3 domain containing B
476	ENSOCUG00000011346	SORL1	14931.7	-0.567807	0.348532	0.0251136	0.134584	-0.871008	13.9358	14.51	13.6818	13.3843	13.7688	13.3406	Sortilin-related receptor
477	ENSOCUG00000011339	SC5D	2300.02	0.117272	0.192299	0.490479	0.766914	0.115253	11.1832	11.0436	11.0991	11.3794	11.1346	11.1221	Sterol-C5-desaturase
478	ENSOCUG00000001263	TECTA	16.4375	-0.0191361	0.406062	0.637779	0.853432	-0.0688312	3.14979	3.15045	4.29918	3.15329	3.27977	3.59283	Tectorin alpha
479	ENSOCUG00000002876	TBCEL	134.661	-0.043976	0.358202	0.796054	0.928523	-0.0322072	7.25314	7.09967	6.61632	7.41087	5.8304	6.94751	Tubulin folding cofactor E like
480	ENSOCUG00000002692	GRIK4	13.6402	0.132303	0.423839	0.222754	0.521293	0.282918	3.35544	3.69528	3.39787	3.96772	3.55409	3.66753	Glutamate ionotropic receptor kainate type subunit 4
481	ENSOCUG00000005196	ARHGEF12	4306.4	-0.281478	0.308677	0.202805	0.49646	-0.304116	12.0386	12.4264	12.1374	11.2865	12.2266	11.9081	Rho guanine nucleotide exchange factor 12
482	ENSOCUG00000031915		28.5451	-0.0077926	0.342721	0.963883	0.989246	-0.00469564	4.86525	4.84056	4.7764	4.62027	4.8973	4.90922
483	ENSOCUG00000036789		0.748032	-0.00176057	0.405147	0.968415	NA	NA	-0.365539	-0.41315	-0.412219	-0.413055	-0.371674	-0.413083
484	ENSOCUG00000002831	POU2F3	30.8863	0.372901	0.614211	0.0472642	0.20664	0.684786	4.56843	4.38387	4.46627	4.31177	5.22288	5.17382	POU domain protein
485	ENSOCUG00000025219	OAF	1018.11	-0.0728789	0.261565	0.714027	0.89341	-0.0489491	10.2391	10.1415	9.58821	10.1355	9.95181	9.67632	Out at first homolog
486	ENSOCUG00000021297	TRIM29	926.582	-0.196632	0.451642	NA	NA	NA	10.4302	9.97216	9.89613	9.90583	7.75206	7.44748	Tripartite motif containing 29
487	ENSOCUG00000028128		10.2729	0.109455	0.394225	0.462235	0.747435	0.126426	3.28951	3.37642	3.21359	3.39116	3.32664	3.42744	Uncharacterized protein
488	ENSOCUG00000010458	NECTIN1	3633.91	-0.0041489	0.259515	0.979974	0.993333	-0.00290519	11.7727	12.185	11.3521	11.6027	11.8931	11.9191	Nectin cell adhesion molecule 1
489	ENSOCUG00000005593	FXYD6	631.535	-0.107364	0.267934	0.595855	0.829952	-0.0809471	9.34677	9.04235	9.59577	9.29745	8.8774	9.43308	FXYD domain-containing ion transport regulator
490	ENSOCUG00000010359		82.0623	-0.0642026	0.288808	0.751906	0.911197	-0.0403877	6.34187	6.45643	6.3346	6.47891	6.31097	6.14976	FXYD domain-containing ion transport regulator
491	ENSOCUG00000010318	CEP164	833.996	-0.116543	0.198616	0.503368	0.775047	-0.110672	9.62892	9.85939	9.75755	9.74661	9.57789	9.61456	Centrosomal protein 164
492	ENSOCUG00000022776	BACE1	930.75	-0.634112	0.320939	0.0106339	0.0729866	-1.13676	9.9352	10.3482	9.93214	9.2275	9.76013	9.50094	Beta-secretase 1
493	ENSOCUG00000011993	RNF214	1455.8	-0.133791	0.21122	0.461224	0.746828	-0.12678	10.4414	10.6026	10.6464	10.2204	10.5688	10.4966	Ring finger protein 214
494	ENSOCUG00000011974	PCSK7	5667.93	0.223404	0.241805	0.265384	0.568935	0.244937	12.2695	12.5776	12.1361	12.318	12.7415	12.6085	Proprotein convertase subtilisin/kexin type 7
495	ENSOCUG00000011970	TAGLN	812.91	0.0345132	0.388797	0.786924	0.924979	0.033868	9.28049	8.10259	9.99522	10.5893	7.79017	8.64245	Transgelin
496	ENSOCUG00000011955	SIDT2	8620.38	-0.0255469	0.207284	0.902983	0.968752	-0.0137873	13.0453	13.0609	13.1363	12.7747	13.1411	13.2165	SID1 transmembrane family member 2
497	ENSOCUG00000039266	PAFAH1B2	2257.58	-0.135741	0.208028	0.443342	0.732776	-0.135029	11.2224	11.0737	11.2978	10.8693	11.2244	11.0864
498	ENSOCUG00000011238	SIK3	3079.97	-0.462505	0.280736	0.0365485	0.175182	-0.75651	11.7421	12.0587	11.4437	11.1916	11.4869	11.2945	SIK family kinase 3
499	ENSOCUG00000010728	APOA1	310.469	-0.472417	0.577351	0.0633598	0.247649	-0.606164	8.78193	8.38004	8.22075	8.43466	7.13326	6.90285	Apolipoprotein A-I
500	ENSOCUG00000011233	APOA4	3.4603	-0.0488676	0.408674	0.355884	NA	NA	1.51857	1.84882	1.52034	1.51918	1.52995	1.57774	Apolipoprotein A-IV (Predicted) (Apolipoprotein A4)
501	ENSOCUG00000004619	ZPR1	3193.1	0.453373	0.181514	0.00567622	0.0461621	1.33571	11.38	11.3894	11.5237	11.8218	11.7719	11.8249	ZPR1 zinc finger
502	ENSOCUG00000004615	BUD13	1192.13	-0.00539651	0.195773	0.972736	0.991513	-0.00370172	10.2955	10.2284	10.1331	10.0499	10.3231	10.2541	BUD13 homolog
503	ENSOCUG00000030621		1.54006	0.0368272	0.409316	0.322367	NA	NA	0.498783	0.498831	0.499521	0.499036	0.527316	0.651726
504	ENSOCUG00000000864	CADM1	1324.99	-1.88645	0.355339	6.8493e-09	5.65614e-07	-6.24748	10.7059	10.7394	10.896	9.75241	9.1621	8.98905	Cell adhesion molecule 1
505	ENSOCUG00000022316	NXPE2	3431.68	-1.94018	0.816003	0.000655399	0.00884003	-2.05355	12.2904	12.0009	12.094	11.2515	9.37812	8.90986	Neurexophilin and PC-esterase domain family member 2
506	ENSOCUG00000010311	NXPE4	10072.2	-1.59224	0.4067	5.14969e-06	0.000169025	-3.77205	13.7485	13.5559	13.788	12.8748	12.2025	11.8089	Neurexophilin and PC-esterase domain family member 4
507	ENSOCUG00000001714	NXPE1	23.0025	-0.236954	0.486066	0.0783553	0.283001	-0.548211	4.47126	4.6742	4.53508	4.39601	4.00106	3.93763	NXPE family member 1
508	ENSOCUG00000004274	REXO2	4958.28	1.47764	0.283919	1.73155e-08	1.27405e-06	5.89482	11.4694	11.2042	11.7752	12.7801	12.5561	12.6312	RNA exonuclease 2
509	ENSOCUG00000003342	RBM7	2731.43	0.453772	0.257573	0.0307411	0.154702	0.810504	11.1789	10.8664	11.4162	11.5351	11.6177	11.6287	Uncharacterized protein
510	ENSOCUG00000031697		7.78091	-0.26226	0.545902	0.000206005	0.00344636	-2.46264	2.84143	2.6772	3.06216	2.56428	2.54947	2.56395
511	ENSOCUG00000007470	ZBTB16	51.3451	-2.71029	0.830676	3.89663e-05	0.000878014	-3.0565	5.8711	5.13785	6.07316	4.6065	4.59579	4.92502	Zinc finger and BTB domain containing 16
512	ENSOCUG00000007462	HTR3A	7.20936	-0.00405706	0.397414	0.958594	0.987611	-0.00541395	2.89483	2.77124	2.62352	2.91563	2.72136	2.62098	5-hydroxytryptamine receptor 3A
513	ENSOCUG00000007441	USP28	564.852	-0.256113	0.256909	0.20886	0.504678	-0.296986	9.28097	9.27756	9.196	8.67938	9.21292	9.04266	Ubiquitin specific peptidase 28
514	ENSOCUG00000007436	ZW10	2012.82	0.125058	0.192868	0.449324	0.736599	0.132769	10.9157	11.0199	10.7918	10.9604	11.1536	10.966	Zw10 kinetochore protein
515	ENSOCUG00000033098		5.06622	-0.0634945	0.403123	0.496019	NA	NA	2.36296	2.1809	2.38018	2.28539	2.23723	2.20798
516	ENSOCUG00000036182		2.50765	0.00267564	0.400531	0.973676	NA	NA	1.31896	1.36559	1.27217	1.27145	1.36845	1.32229
517	ENSOCUG00000027156	TMPRSS5	3.45662	0.0356525	0.406184	0.51502	NA	NA	1.58167	1.58178	1.67977	1.83545	1.57616	1.63841	Transmembrane protease, serine 5
518	ENSOCUG00000011657	DRD2	5.77603	-0.0971814	0.420028	0.148729	0.416039	-0.380866	2.17257	2.11321	2.62122	2.11408	2.13974	2.17702	Dopamine receptor D2
519	ENSOCUG00000011625	TTC12	1591.86	0.0199016	0.1768	0.90246	0.968683	0.0138182	10.5858	10.673	10.6211	10.5484	10.6429	10.7346	Tetratricopeptide repeat domain 12
520	ENSOCUG00000006190	NCAM1	54.5315	-0.258559	0.442219	0.184483	0.469605	-0.328267	5.98408	5.33281	6.02819	5.6578	5.06274	5.55902	Neural cell adhesion molecule 1
521	ENSOCUG00000009672	PLET1	11.8959	0.328934	0.573021	0.0469153	0.205751	0.686657	3.31099	3.31293	3.27723	3.51498	3.34391	3.78252	Uncharacterized protein
522	ENSOCUG00000007360	PTS	352.007	-0.183981	0.336994	0.384326	0.686534	-0.163338	8.10834	8.48362	8.91512	8.09219	8.7221	7.81136	6-pyruvoyl tetrahydrobiopterin synthase (PTP synthase) (PTPS) (EC 4.2.3.12)
523	ENSOCUG00000009662	BCO2	5911.92	0.0190041	0.214538	0.917638	0.973405	0.0117064	12.5744	12.2927	12.6512	12.7285	12.4765	12.3715	Beta-carotene oxygenase 2
524	ENSOCUG00000005255	IL18	1834.88	-0.1196	0.268247	0.559413	0.809374	-0.0918509	10.8732	10.7059	11.0869	11.1456	10.5963	10.3822	Uncharacterized protein
525	ENSOCUG00000025177		3.69051	-0.00473222	0.401064	0.94233	NA	NA	1.73475	1.81171	1.88676	1.7908	1.72906	1.88874
526	ENSOCUG00000017358	TIMM8B	4188.47	0.608798	0.343742	0.0174753	0.104028	0.982852	11.6683	11.2257	11.9936	12.5294	12.0926	12.1278	Translocase of inner mitochondrial membrane 8 homolog B
527	ENSOCUG00000017354	NKAPD1	2156.32	0.419865	0.361715	0.0862883	0.300432	0.522254	10.4595	10.4432	11.2327	10.8585	11.3794	11.4723	NKAP domain containing 1
528	ENSOCUG00000028144	PIH1D2	50.6457	0.0973393	0.312648	0.637638	0.853349	0.0688732	5.67778	5.47793	5.68364	5.64615	5.73442	5.70246	PIH1 domain containing 2
529	ENSOCUG00000015590	DLAT	4573.03	0.195044	0.198768	0.260817	0.56411	0.248636	12.1445	12.1198	11.9073	12.0914	12.2906	12.3323	Acetyltransferase component of pyruvate dehydrogenase complex (EC 2.3.1.12)
530	ENSOCUG00000012919	DIXDC1	179.406	-0.446345	0.317243	0.0572576	0.232764	-0.633085	7.6336	7.44058	7.79837	7.14297	7.3953	7.25884	DIX domain containing 1
531	ENSOCUG00000012977	C11orf52	642.522	-0.246649	0.328648	0.262339	0.565826	-0.247317	9.48811	9.25737	9.58031	9.6262	8.64776	8.86089	Chromosome 11 open reading frame 52
532	ENSOCUG00000012976	HSPB2	7.73332	0.0642859	0.40144	0.522309	0.786884	0.104089	2.83037	2.70382	2.89016	3.04192	2.72948	2.91007	Uncharacterized protein
533	ENSOCUG00000012972	CRYAB	152.289	-0.0937838	0.35575	0.610426	0.838005	-0.0767534	7.42531	6.58213	7.5339	7.18891	6.27762	7.42652	Alpha-crystallin B chain
534	ENSOCUG00000029240	C11orf1	39.2449	-0.531999	0.558732	0.0529337	0.221886	-0.653869	5.5646	5.18428	5.38887	5.1668	4.98904	4.96989	Chromosome 11 open reading frame 1
535	ENSOCUG00000034621	FDXACB1	319.082	-0.172803	0.227371	0.360416	0.665872	-0.176609	8.26198	8.44617	8.44338	8.34484	8.22101	8.1297
536	ENSOCUG00000012930	PPP2R1B	9037.18	0.198743	0.200408	0.251508	0.553898	0.25657	12.9817	13.1872	12.9398	13.0728	13.3442	13.2506	Protein phosphatase 2 scaffold subunit Abeta
537	ENSOCUG00000012915	SIK2	1536.65	-0.1514	0.277148	0.463115	0.747854	-0.126183	10.514	10.9984	10.375	10.1168	10.7597	10.458	Salt inducible kinase 2
538	ENSOCUG00000012904	LAYN	35.6302	0.040762	0.366703	0.806212	0.932204	0.0304893	5.33364	4.74376	4.9361	5.38004	4.83628	4.9865	Layilin
539	ENSOCUG00000012566	POU2AF1	8.44622	-0.0931093	0.403337	0.432509	0.725879	-0.139135	3.04432	3.16917	3.05844	2.87799	3.04521	3.03197	POU class 2 associating factor 1
540	ENSOCUG00000022422	COLCA2	43.4525	-0.585991	0.682947	0.038495	0.180663	-0.74313	5.44444	5.55186	5.63607	5.35001	4.84014	5.054	Colorectal cancer associated 2
541	ENSOCUG00000009285	C11orf53	1.79184	-0.0485786	0.409698	0.329438	NA	NA	0.877492	0.789941	0.74156	0.741046	0.757846	0.740983
542	ENSOCUG00000039274		36.5354	0.0529683	0.371837	0.741334	0.905809	0.0429633	5.11826	4.66291	5.27003	5.35639	4.72684	5.22491
543	ENSOCUG00000013948	ARHGAP20	38.9866	-0.124172	0.395554	0.419432	0.716672	-0.14468	4.87047	4.6729	5.75491	4.86164	4.80604	5.21097	Rho GTPase activating protein 20
544	ENSOCUG00000017826	FDX1	1023.77	-0.314893	0.23815	0.108769	0.34568	-0.461326	10.2474	9.8445	10.2491	9.90383	9.83144	9.77045	Ferredoxin 1
545	ENSOCUG00000014267	RDX	2666.01	0.00212389	0.256684	0.98959	0.996499	0.00152333	11.1997	10.986	11.7717	11.4846	11.3734	11.2455	Radixin
546	ENSOCUG00000028799		3.52622	0.0563435	0.410333	0.286006	NA	NA	1.61753	1.6712	1.61925	1.8703	1.61195	1.72646
547	ENSOCUG00000005283	ZC3H12C	292.048	0.0767025	0.32023	0.705756	0.888595	0.0512961	7.91669	8.1611	8.18649	7.42259	8.67851	8.18941	Zinc finger CCCH-type containing 12C
548	ENSOCUG00000006972		10.4775	-0.0856836	0.386412	0.559811	0.809608	-0.091725	3.4311	3.45388	3.29042	3.41051	3.29886	3.27063	Uncharacterized protein
549	ENSOCUG00000003843	DDX10	1166.13	0.0547438	0.275944	0.784507	0.924322	0.0341766	9.73138	9.89761	10.5873	10.3903	10.1436	10.0647	RNA helicase (EC 3.6.4.13)
550	ENSOCUG00000016757	EXPH5	1588.53	-0.929861	0.251524	3.07627e-05	0.00073138	-3.13586	10.7585	11.0722	10.9032	10.009	10.3286	10.1759	Exophilin 5
551	ENSOCUG00000014539	POGLUT3	807.683	-0.431143	0.291259	0.0544458	0.226101	-0.645698	9.84279	10.0883	9.47061	9.52321	9.26379	9.45313	KDEL motif containing 2
552	ENSOCUG00000014663	ATM	686.12	-0.247511	0.275004	0.238423	0.540762	-0.266994	9.44603	9.57872	9.57466	8.83207	9.47108	9.40637	ATM serine/threonine kinase
553	ENSOCUG00000026209	NPAT	877.588	0.0349052	0.245016	0.859501	0.953398	0.0207258	9.77431	9.78915	9.69006	9.38209	10.0414	9.84523	Nuclear protein, coactivator of histone transcription
554	ENSOCUG00000002882	ACAT1	12054	-0.344357	0.25251	0.0914564	0.31076	-0.507575	13.8078	13.6376	13.6637	13.6698	13.2155	13.1364	Acetyl-CoA acetyltransferase 1
555	ENSOCUG00000010907	CUL5	688.888	-0.107343	0.202696	0.540244	0.798215	-0.0978803	9.48458	9.38467	9.54767	9.22493	9.43082	9.45728	Cullin-5
556	ENSOCUG00000021112	RAB39A	6.62808	0.0845077	0.416121	0.195355	0.486194	0.31319	2.47714	2.58288	2.48038	2.47826	2.83468	2.77249	RAB39A, member RAS oncogene family
557	ENSOCUG00000011878	SLC35F2	41.072	-1.01574	0.635784	0.0078895	0.0586051	-1.23206	5.34482	5.67298	5.41422	4.92876	5.09456	5.00997	Solute carrier family 35 member F2
558	ENSOCUG00000011869	ELMOD1	2.13053	0.00814069	0.405019	0.857728	NA	NA	1.05316	0.958371	0.959238	0.958629	0.955331	1.10495	ELMO domain containing 1
559	ENSOCUG00000025398	CWF19L2	867.116	-0.0312678	0.224128	0.865757	0.955921	-0.0195779	9.63398	9.64501	9.99873	9.56938	9.83279	9.79807	CWF19 like 2, cell cycle control (S. pombe)
560	ENSOCUG00000004490	GUCY1A2	1.34513	-0.00612183	0.405173	0.886815	NA	NA	0.473788	0.382049	0.382595	0.382212	0.444929	0.382165	Guanylate cyclase 1 soluble subunit alpha 2
561	ENSOCUG00000023190		5.43158	0.0768043	0.410018	0.348598	0.655204	0.183623	2.40298	2.25679	2.25921	2.31351	2.39477	2.54263	Uncharacterized protein
562	ENSOCUG00000000231	AASDHPPT	815.861	-0.00842986	0.221492	0.962361	0.988755	-0.00491132	9.61123	9.52517	9.85748	9.48867	9.81864	9.65862	Aminoadipate-semialdehyde dehydrogenase-phosphopantetheinyl transferase
563	ENSOCUG00000000230	KBTBD3	115.001	-0.0747494	0.354797	0.678625	0.874764	-0.0581091	6.72852	6.28546	7.24387	7.18583	6.38152	6.19011	Kelch repeat and BTB domain containing 3
564	ENSOCUG00000022457	MSANTD4	604.031	-0.298522	0.239343	0.128975	0.383023	-0.416775	9.43468	9.17172	9.44697	9.25217	9.0036	8.98743	Myb/SANT DNA binding domain containing 4 with coiled-coils
565	ENSOCUG00000001089	GRIA4	2.80844	0.0409126	0.403928	0.572205	NA	NA	1.48669	1.39195	1.39312	1.47032	1.41735	1.5161	Glutamate ionotropic receptor AMPA type subunit 4
566	ENSOCUG00000029247		358.207	-0.333991	0.414098	0.151549	0.420743	-0.375983	9.21391	7.98202	8.35976	8.47425	7.76132	8.10608	Uncharacterized protein
567	ENSOCUG00000001103	CASP1	3863.76	1.60588	0.406005	5.65807e-06	0.000181368	3.74144	11.1468	10.7745	11.0844	11.559	12.5168	12.6047	Caspase 1
568	ENSOCUG00000007503	CASP4	8492.7	1.44905	0.463563	0.000129962	0.00239627	2.62046	11.8646	11.6136	12.7693	13.6692	13.1869	13.4006	Uncharacterized protein
569	ENSOCUG00000015312	PDGFD	300.23	0.220659	0.349246	0.310753	0.618279	0.208815	7.97956	7.75385	8.27615	8.75349	8.3409	7.63565	Platelet-derived growth factor D
570	ENSOCUG00000016257	DYNC2H1	124.111	-0.00604128	0.291268	0.974749	0.992137	-0.00342815	7.07866	7.00429	6.73315	6.83536	7.18998	6.72795	Uncharacterized protein
571	ENSOCUG00000006512	DCUN1D5	1537.65	0.464901	0.303464	0.045847	0.202727	0.693088	10.2131	10.0807	10.6013	11.0496	10.6332	10.5781	DCN1-like protein (Defective in cullin neddylation protein 1-like protein)
572	ENSOCUG00000002481	MMP13	1294.15	0.450314	0.440636	0.0805004	0.287567	0.54126	9.56573	9.25971	10.5744	10.3856	10.7932	10.437	Matrix metalloproteinase (EC 3.4.24.-)
573	ENSOCUG00000029729		151.026	-0.650647	0.335696	0.0108951	0.0741869	-1.12967	7.19123	7.54289	7.48473	6.95014	6.96956	6.94405	Uncharacterized protein
574	ENSOCUG00000008303	MMP12	24.8233	1.8981	1.12644	0.00271286	0.0269809	1.56894	4.07355	4.07521	4.34398	4.68986	4.64257	4.8245	Matrix metalloproteinase (EC 3.4.24.-)
575	ENSOCUG00000029337	MMP3	144.246	11.1784	3.0408	2.20297e-14	7.60026e-12	11.1192	4.46197	4.46679	4.5328	6.52389	6.99235	7.89813	Matrix metalloproteinase (EC 3.4.24.-)
576	ENSOCUG00000017958	MMP1	965.221	0.134935	0.440061	0.011588	0.0775782	1.11026	6.22177	5.53338	7.73245	8.56242	10.4635	10.6971	Interstitial collagenase (EC 3.4.24.7) (Matrix metalloproteinase-1) (MMP-1)
577	ENSOCUG00000021775	MMP10	821.576	0.09591	0.423103	0.0411018	0.188865	0.723848	5.45345	5.3613	7.75765	8.16155	10.1861	10.4552	Matrix metalloproteinase (EC 3.4.24.-)
578	ENSOCUG00000002930	MMP20	78.3779	0.0537532	0.345717	0.776937	0.920906	0.0357848	6.11737	5.71315	6.57305	6.00528	6.56442	6.17231	Matrix metalloproteinase (EC 3.4.24.-)
579	ENSOCUG00000038533		3.57636	-0.126478	0.426904	0.155122	NA	NA	1.89229	1.80886	1.77431	1.71243	1.72672	1.76449
580	ENSOCUG00000006165	TMEM123	1301.71	-0.279964	0.281769	0.189509	0.476922	-0.321553	10.4652	10.0465	10.7922	10.043	10.1383	10.3142	Transmembrane protein 123
581	ENSOCUG00000013890	BIRC2	2774.73	-0.0709925	0.190331	0.670834	0.87102	-0.0599716	11.4534	11.3238	11.6125	11.3217	11.4781	11.4024	Baculoviral IAP repeat containing 2
582	ENSOCUG00000010109	BIRC3	4440.14	3.23239	0.699027	1.80531e-07	1.00098e-05	4.99957	9.25916	8.84698	10.7801	11.9246	12.5506	12.9381	Baculoviral IAP repeat containing 3
583	ENSOCUG00000025834	YAP1	1649.47	0.0405958	0.255277	0.837619	0.944979	0.024578	10.5513	10.7165	10.6892	10.2252	11.0249	10.718	Yes associated protein 1
584	ENSOCUG00000038245		0.603725	0.028613	0.408167	0.550373	NA	NA	-0.645355	-0.645338	-0.642832	-0.644711	-0.575766	-0.644957
585	ENSOCUG00000006104	CFAP300	7.27193	-0.0700461	0.409168	0.36238	0.667738	-0.175394	2.46322	2.5228	3.00578	2.46453	2.56555	2.58392	Chromosome 11 open reading frame 70
586	ENSOCUG00000000342	CEP126	7.7936	-0.296254	0.585424	0.00262528	0.0263121	-1.57984	3.02081	2.72703	2.96877	2.6183	2.62744	2.61798
587	ENSOCUG00000026522		233.262	1.55214	0.342941	4.43092e-07	2.19076e-05	4.6594	6.94661	7.35003	7.17481	8.28163	8.02656	8.20883	Uncharacterized protein
588	ENSOCUG00000024698	SUMO4	3.54062	-0.155516	0.445322	0.051273	NA	NA	1.88629	1.70781	1.75117	1.68418	1.66023	1.65552	Small ubiquitin-related modifier (SUMO)
589	ENSOCUG00000017832	TRPC6	100.214	-0.601866	0.919081	0.0256416	0.136284	-0.865555	7.052	6.9282	6.31796	6.2238	5.10919	6.10354	Transient receptor potential cation channel subfamily C member 6
590	ENSOCUG00000014693	PGR	114.94	-0.0383969	0.253209	0.844821	0.947335	-0.0234966	6.88366	6.85026	6.8506	6.75727	6.90994	6.80545	Progesterone receptor (PR) (Nuclear receptor subfamily 3 group C member 3)
591	ENSOCUG00000006927	ARHGAP42	151.05	-0.267016	0.35211	0.232408	0.532801	-0.273435	6.96419	7.48372	7.50497	6.70751	7.06904	7.28136	Rho GTPase activating protein 42
592	ENSOCUG00000024451		9.63618	-0.158294	0.417074	0.283709	0.587042	-0.231331	3.3516	3.27963	3.22873	3.25096	3.15292	3.10462
593	ENSOCUG00000007222		7092.31	1.27345	0.214847	3.63337e-10	4.78034e-08	7.32054	12.0812	12.0725	12.3193	13.0391	13.2019	13.1845	Uncharacterized protein
594	ENSOCUG00000032903		4.90486	0.0150104	0.388982	0.898731	NA	NA	2.27378	2.22799	2.29823	2.30628	2.22471	2.30392
595	ENSOCUG00000026047		16.2569	0.203731	0.408096	0.281593	0.586093	0.232033	3.98602	3.90795	3.9265	4.04792	4.06096	4.11629	Uncharacterized protein
596	ENSOCUG00000024211	JRKL	353.483	-0.199332	0.318087	0.353089	0.658701	-0.181312	8.5122	8.43284	8.71712	7.71256	8.33821	8.66429	JRK like
597	ENSOCUG00000007312	CCDC82	803.383	0.292687	0.326749	0.195123	0.485773	0.313567	9.38732	9.1018	9.73179	9.25039	10.0198	9.95212	Coiled-coil domain containing 82
598	ENSOCUG00000010820	MAML2	145.431	-0.582143	0.567166	0.0428747	0.193789	-0.712671	7.24506	7.53613	7.31405	6.09602	6.81501	7.10446	Mastermind like transcriptional coactivator 2
599	ENSOCUG00000014568	MTMR2	404.762	-0.243864	0.293539	0.256626	0.560214	-0.251646	8.82085	8.63822	8.84371	8.05771	8.75029	8.59172	Myotubularin related protein 2
600	ENSOCUG00000014557	CEP57	796.556	-0.173255	0.277201	0.403098	0.701974	-0.153679	9.4852	9.39327	10.132	9.59662	9.5282	9.42328	Centrosomal protein 57
601	ENSOCUG00000014549	FAM76B	410.172	-0.211621	0.278511	0.313036	0.620991	-0.206915	8.5319	8.66183	9.05948	8.29199	8.65993	8.65456	Family with sequence similarity 76 member B
602	ENSOCUG00000026640	SESN3	732.81	-0.808286	0.300689	0.00114485	0.0138533	-1.85845	9.87141	9.93664	9.44782	9.26777	9.07734	8.97356	Sestrin 3
603	ENSOCUG00000014040	ENDOD1	665.398	-0.830481	0.308738	0.00107805	0.0131681	-1.88048	9.73691	9.79728	9.31232	9.14328	8.83037	8.88921	Endonuclease domain containing 1
604	ENSOCUG00000001631	KDM4D	5.34296	0.127371	0.421542	0.239752	0.541979	0.266018	2.34413	2.39168	2.29791	2.44516	2.50475	2.39653	Uncharacterized protein
605	ENSOCUG00000001629	CWC15	4646.49	0.109264	0.30841	0.60138	0.83361	0.0790372	11.7938	11.5576	12.5837	12.6738	11.9452	11.9279	CWC15 spliceosome associated protein homolog
606	ENSOCUG00000001078	AMOTL1	575.638	0.00978384	0.300994	0.96511	0.98953	0.004571	8.98787	9.46874	8.85885	8.4494	9.465	9.29457	Angiomotin like 1
607	ENSOCUG00000002860	PIWIL4	677.827	-0.463589	0.336779	0.0550157	0.22728	-0.643439	9.66922	9.85139	9.13602	9.34876	9.06771	8.91018	Piwi like RNA-mediated gene silencing 4
608	ENSOCUG00000014204	FUT4	1119.3	-0.640648	0.344034	0.013024	0.0838299	-1.0766	10.54	10.5658	9.81415	9.68905	9.85539	9.75838	Fucosyltransferase 4
609	ENSOCUG00000034472	C11orf97	307.08	-0.220132	0.423349	0.234747	0.536499	-0.270431	8.76113	8.41029	7.72708	8.59002	6.57165	7.18446
610	ENSOCUG00000033194		9.39095	0.00720506	0.389627	0.953434	0.986342	0.00597251	3.12415	3.35985	3.00911	3.20407	3.20045	3.15572
611	ENSOCUG00000014912	ANKRD49	579.812	-0.156372	0.256638	0.432993	0.726136	-0.138982	9.19695	8.99369	9.50045	9.28857	8.90987	9.01903	Uncharacterized protein
612	ENSOCUG00000014899	MRE11	676.173	-0.503593	0.200023	0.00445208	0.039006	-1.40887	9.63499	9.55989	9.52323	9.16489	9.17655	9.19005	MRE11 homolog, double strand break repair nuclease
613	ENSOCUG00000015502	GPR83	12.3004	-0.07635	0.403975	0.450622	0.737576	-0.132193	3.67658	3.64681	3.30921	3.63149	3.2716	3.23541	G protein-coupled receptor 83
614	ENSOCUG00000013431	IZUMO1R	0.754656	0.0296225	0.408349	0.498532	NA	NA	-0.398068	-0.398046	-0.397377	-0.397952	-0.30866	-0.397979
615	ENSOCUG00000009473	PANX1	1837.73	1.201	0.357097	7.15785e-05	0.00144883	2.83898	10.1645	10.3346	10.0865	10.6274	11.2586	11.4979	Pannexin
616	ENSOCUG00000009466	HEPHL1	29.721	0.429598	0.803024	0.00891331	0.063946	1.19419	4.00953	4.36431	4.14775	4.33468	4.87963	5.28133	Hephaestin like 1
617	ENSOCUG00000029520	UBE2I	9710.37	0.242487	0.185943	0.125239	0.37608	0.42472	13.1378	13.0462	13.1847	13.2435	13.3146	13.477	Uncharacterized protein
618	ENSOCUG00000026554	VSTM5	373.167	-0.816758	0.349962	0.00284273	0.0280568	-1.55196	8.9105	8.81368	8.61859	8.37797	8.15134	7.79184	V-set and transmembrane domain containing 5
619	ENSOCUG00000012818	MED17	1446	0.0391353	0.198591	0.823362	0.939585	0.0270641	10.5081	10.6133	10.2875	10.5335	10.572	10.4322	Mediator of RNA polymerase II transcription subunit 17 (Mediator complex subunit 17)
620	ENSOCUG00000012810	C11orf54	1460.93	-0.911741	0.397776	0.00237242	0.0242794	-1.61476	10.8667	10.5113	10.993	10.4102	9.80596	9.56417	Chromosome 11 open reading frame 54
621	ENSOCUG00000001096	TAF1D	1405.36	-0.278849	0.446858	0.171375	0.450207	-0.346587	9.92428	9.36063	11.5114	10.5382	9.52819	9.40232	Uncharacterized protein
622	ENSOCUG00000019855		14.9577	0.0274937	0.388199	0.824651	0.939906	0.0269158	3.7727	3.79767	3.87457	3.55482	3.90306	4.05585
623	ENSOCUG00000019024		15.8584	0.102713	0.375147	0.548259	0.80301	0.0952792	3.8684	3.89277	4.0117	3.97139	3.94148	4.09743
624	ENSOCUG00000023335		3.57284	0.0289366	0.402388	0.68947	NA	NA	1.75949	1.71148	1.66021	1.65907	1.67422	1.90428
625	ENSOCUG00000018616		11.4069	0.067083	0.397952	0.553562	0.806044	0.093641	3.19959	3.33083	3.5431	3.45947	3.32716	3.6144
626	ENSOCUG00000019520		18.2984	0.240956	0.462142	0.151337	0.420493	0.376242	3.84443	3.92221	4.14126	4.41231	4.08932	4.13172
627	ENSOCUG00000018187	SNORD6	6.31642	-0.0191049	0.394424	0.845705	0.947846	-0.0232621	2.45834	2.5366	2.76605	2.56835	2.55956	2.59097
628	ENSOCUG00000019486		25.1336	0.0161267	0.36853	0.921595	0.974259	0.0113256	4.43429	4.32912	4.83864	4.76659	4.36717	4.57315
629	ENSOCUG00000029678	CEP295	1094.1	-0.170759	0.282194	0.411902	0.710399	-0.148497	9.73268	10.0542	10.5869	9.86797	10.1365	9.89051	Centrosomal protein 295
630	ENSOCUG00000025554		11.2008	-0.0665527	0.393645	0.584767	0.823861	-0.0841461	3.18841	3.3631	3.65628	3.37648	3.26047	3.37265
631	ENSOCUG00000025409		24.4736	-0.136059	0.401212	0.374211	0.678154	-0.168672	4.52542	4.69403	4.61719	4.16755	4.24739	4.73215
632	ENSOCUG00000018751		23.2302	-0.0350513	0.382497	0.791757	0.926092	-0.0333457	4.19958	4.22665	4.71544	4.71267	4.10787	4.0593
633	ENSOCUG00000034784		472.98	0.0974135	0.196452	0.572619	0.815962	0.0883301	8.84384	8.81813	8.86306	9.01653	8.90261	8.85186
634	ENSOCUG00000000199	DEUP1	6.34699	-0.171686	0.457211	0.0231752	0.126599	-0.897569	2.62188	2.62482	2.71673	2.4282	2.41711	2.48445
635	ENSOCUG00000000649	SLC36A4	428.555	-0.409943	0.251595	0.0463625	0.204065	-0.690232	8.85603	8.96482	8.86108	8.39314	8.72511	8.48683	Solute carrier family 36 member 4
636	ENSOCUG00000039112		6.20075	-0.025678	0.395345	0.793498	0.927151	-0.0328494	2.48267	2.76287	2.43352	2.5406	2.54131	2.5385
637	ENSOCUG00000007427	FAT3	9.074	-0.121991	0.42973	0.0854641	0.298768	-0.524666	2.80609	3.2706	3.12931	2.8073	2.80495	2.91055	FAT atypical cadherin 3
638	ENSOCUG00000023399	RPS3A	6.59686	0.0567484	0.394943	0.623335	0.845768	0.0727485	2.62973	2.60703	2.73133	2.7959	2.73324	2.58416	40S ribosomal protein S3a
639	ENSOCUG00000014147	CHORDC1	1026.44	0.707922	0.295122	0.00328648	0.0313214	1.50416	9.58304	9.34485	9.92101	10.2708	10.1534	10.299	Cysteine and histidine rich domain containing 1
640	ENSOCUG00000014137	NAALAD2	16.6197	-0.0210365	0.378514	0.878635	0.961636	-0.0169892	4.08175	3.74158	4.16334	3.85353	4.02145	4.06639	N-acetylated alpha-linked acidic dipeptidase 2
641	ENSOCUG00000026120	FOLH1	79.5519	-0.28115	0.486797	0.120597	0.367909	-0.43426	6.57811	5.52689	6.69523	5.86244	5.09403	6.10165	Folate hydrolase 1
642	ENSOCUG00000016685	NOX4	2.57761	-0.039124	0.406438	0.500543	NA	NA	1.43449	1.30049	1.25034	1.24954	1.31485	1.24944	NADPH oxidase 4
643	ENSOCUG00000012817	GRM5	0.377328	0.0261471	0.407766	0.66544	NA	NA	-1.00176	-1.00163	-0.999846	-1.00106	-0.96771	-1.00122	Uncharacterized protein
644	ENSOCUG00000014527	CTSC	4548.89	0.194948	0.199927	0.262438	0.565868	0.247285	11.9604	12.2044	11.9819	12.0867	12.2881	12.3172	Cathepsin C
645	ENSOCUG00000014522	RAB38	567.765	0.0455854	0.271775	0.824668	0.939906	0.0269158	9.04647	9.13072	9.14355	9.55965	9.05149	8.71241	Uncharacterized protein
646	ENSOCUG00000000713	TMEM135	459.35	-0.153673	0.202101	0.380713	0.683625	-0.165182	8.93789	8.90175	8.88046	8.69952	8.87201	8.73898	Transmembrane protein 135
647	ENSOCUG00000006445	FZD4	359.741	-1.27171	0.511144	0.000883063	0.0112558	-1.94862	8.09157	9.15139	8.89148	7.42529	8.04009	7.77705	Frizzled class receptor 4
648	ENSOCUG00000004137	PRSS23	1498.13	-1.71793	0.473929	1.67779e-05	0.000440739	-3.35582	10.6431	10.4513	11.4681	9.83868	9.02906	9.63346	Protease, serine 23
649	ENSOCUG00000012005	ME3	117.652	-0.966824	0.86277	0.012694	0.0823889	-1.08413	6.14676	6.92971	7.59752	6.37866	5.82084	6.26137	Malic enzyme
650	ENSOCUG00000013108	HIKESHI	1517.11	0.112517	0.252052	0.570627	0.814999	0.0888429	10.4729	10.1682	10.7611	10.8595	10.483	10.4746	Hikeshi, heat shock protein nuclear import factor
651	ENSOCUG00000021263	EED	1163.37	-0.0824359	0.205612	0.642134	0.856381	-0.067333	10.233	10.0436	10.3623	10.0998	10.2581	10.0559	Embryonic ectoderm development
652	ENSOCUG00000023809	PICALM	5401.74	0.29662	0.261637	0.153542	0.423793	0.372846	12.2532	12.1744	12.2487	12.0827	12.6988	12.7107	Phosphatidylinositol binding clathrin assembly protein
653	ENSOCUG00000009770	CCDC83	1.49864	0.0382078	0.407643	0.429964	NA	NA	0.527499	0.552204	0.52816	0.527726	0.57742	0.626245	Coiled-coil domain containing 83
654	ENSOCUG00000013753	SYTL2	4212.03	-0.0733259	0.224097	0.699893	0.885435	-0.0528435	12.0567	11.9786	12.175	11.6569	12.1149	12.1564	Synaptotagmin like 2
655	ENSOCUG00000016547	CCDC89	6.38081	-0.0593002	0.404249	0.49728	0.771487	-0.112672	2.59143	2.68325	2.72414	2.49259	2.70353	2.49234	Coiled-coil domain containing 89
656	ENSOCUG00000016544	CREBZF	329.372	-0.135022	0.259045	0.501044	0.773924	-0.111301	8.41941	8.65617	8.12507	8.16314	8.27316	8.4031	CREB/ATF bZIP transcription factor
657	ENSOCUG00000016534	TMEM126A	2512.72	-0.080338	0.288906	0.689143	0.880326	-0.0553563	11.0524	10.9653	11.7906	11.5759	11.0498	10.9096	Transmembrane protein 126A
658	ENSOCUG00000016529	TMEM126B	728.87	-0.0566157	0.316553	0.77456	0.920018	-0.0362036	9.29533	8.77995	10.0931	9.75198	9.11848	9.29856	Uncharacterized protein
659	ENSOCUG00000010534	DLG2	6.64473	-0.0322929	0.392893	0.762633	0.915124	-0.03852	2.5775	2.67512	2.76087	2.77629	2.54702	2.58157	Discs large MAGUK scaffold protein 2
660	ENSOCUG00000035571		725.456	0.707066	0.287676	0.00287233	0.0282816	1.5485	9.25607	9.21979	8.95639	9.50169	9.71837	9.94475
661	ENSOCUG00000004475	ANKRD42	260.319	-0.622566	0.312276	0.0107194	0.0732478	-1.13521	8.26802	8.00255	8.35611	7.73464	7.85684	7.57152	Ankyrin repeat domain 42
662	ENSOCUG00000026829	CCDC90B	1335.26	0.168352	0.301551	0.428604	0.723613	0.140494	10.2012	9.75539	10.6132	10.8109	10.0891	10.3933	Coiled-coil domain containing 90B
663	ENSOCUG00000004462	PCF11	2179.51	0.111591	0.222816	0.552869	0.805716	0.0938181	10.8746	11.0293	11.1619	10.8623	11.2251	11.2884	PCF11 cleavage and polyadenylation factor subunit
664	ENSOCUG00000007580	RAB30	196.359	0.120738	0.298226	0.563929	0.812152	0.0903629	7.43709	7.47593	7.65619	7.20644	7.70017	7.95875	RAB30, member RAS oncogene family
665	ENSOCUG00000007575	DDIAS	393.665	0.278297	0.281579	0.194586	0.484902	0.314346	8.4036	8.69072	8.24968	8.4981	8.93254	8.74094	DNA damage induced apoptosis suppressor
666	ENSOCUG00000039636		366.956	-0.247065	0.309294	0.257409	0.561196	-0.250886	8.63992	8.1182	8.97209	8.34176	8.4165	8.28651
667	ENSOCUG00000000526	PRCP	3384.09	-0.165665	0.182459	0.307322	0.61472	-0.211322	11.7182	11.8228	11.8399	11.725	11.6874	11.514	Prolylcarboxypeptidase
668	ENSOCUG00000034638		165.971	-0.600036	0.419926	0.0300524	0.152323	-0.817236	7.55595	7.75169	7.31201	7.34927	6.88412	6.8405
669	ENSOCUG00000035434		21.5072	-0.186386	0.400667	0.309053	0.616875	-0.209803	4.48478	4.52304	4.37596	4.39162	4.15687	4.3658
670	ENSOCUG00000021220		31716.1	0.122012	0.233544	0.53442	0.794638	0.0998306	14.9338	14.6468	15.0312	15.2761	14.8876	14.8047	60S ribosomal protein L36
671	ENSOCUG00000004686	TENM4	444.134	0.174016	0.325071	0.415058	0.713913	0.146355	8.61492	8.93011	8.25681	8.20924	9.03954	9.17324	Teneurin transmembrane protein 4
672	ENSOCUG00000017469	NARS2	978.939	0.119205	0.200621	0.49621	0.770752	0.113085	9.96335	9.87412	9.78974	9.88586	10.1336	9.92174	Asparaginyl-tRNA synthetase 2, mitochondrial
673	ENSOCUG00000017463	GAB2	1080.18	-1.09501	0.205137	1.10211e-08	8.5551e-07	-6.06777	10.3469	10.4585	10.3393	9.59946	9.48053	9.61293	Uncharacterized protein
674	ENSOCUG00000021262	USP35	53.4756	0.310645	0.487657	0.127457	0.380197	0.419991	5.69454	5.38848	4.98092	5.50651	5.78071	6.11983	Ubiquitin specific peptidase 35
675	ENSOCUG00000005752		98.0398	0.162817	0.331952	0.438296	0.729554	0.136942	6.42559	6.20307	6.76535	6.89032	6.48476	6.60032
676	ENSOCUG00000027266	KCTD21	14.2813	0.106592	0.377858	0.530948	0.792584	0.100955	3.75164	3.73305	3.87061	3.81185	3.88746	3.88813	Potassium channel tetramerization domain containing 21
677	ENSOCUG00000011266	ALG8	6631.42	0.263091	0.292949	0.24048	0.542891	0.265288	12.2423	12.1951	12.9558	12.9086	12.9243	12.6008	Alpha-1,3-glucosyltransferase (EC 2.4.1.-)
678	ENSOCUG00000005742	KCTD14	175.149	0.356823	0.376749	0.135419	0.393851	0.404668	7.11722	6.96085	7.49212	7.17933	7.6793	7.81261	Potassium channel tetramerization domain containing 14
679	ENSOCUG00000010638	INTS4	2775.32	0.484646	0.203258	0.00614053	0.0486962	1.3125	11.2116	11.3335	11.0556	11.6379	11.6339	11.5823	Integrator complex subunit 4
680	ENSOCUG00000025658	AAMDC	2042.37	0.166679	0.214821	0.357193	0.662378	0.178894	11.0342	10.7939	10.8817	11.263	10.8894	11.0282	Adipogenesis associated Mth938 domain containing
681	ENSOCUG00000011923	RSF1	2059.4	-0.443178	0.289278	0.0476534	0.20781	-0.682333	10.9895	10.9114	11.5553	10.8013	10.771	10.6899	Remodeling and spacing factor 1
682	ENSOCUG00000003238	AQP11	272.741	-0.689323	0.345317	0.00866993	0.0626341	-1.20319	8.23276	8.1732	8.48256	7.55712	7.9922	7.64212	Aquaporin
683	ENSOCUG00000020951		262.28	-0.435359	0.349548	0.0725886	0.27012	-0.568444	8.17955	7.84109	8.47472	7.99241	7.66241	7.65037
684	ENSOCUG00000024393	CLNS1A	2855.04	0.243587	0.199745	0.16284	0.438296	0.358233	11.4243	11.1781	11.4589	11.6563	11.5718	11.5092	Methylosome subunit pICln
685	ENSOCUG00000009905	RPL37A	176.264	0.0167201	0.297224	0.937253	0.980846	0.00839896	7.23769	7.2301	7.73624	7.75175	7.31562	7.19607	Uncharacterized protein
686	ENSOCUG00000039473		108.125	-0.153115	0.320225	0.463597	0.748112	-0.126034	6.59918	7.06658	6.70145	6.85433	6.398	6.638
687	ENSOCUG00000010538	PAK1	5443.93	0.0719613	0.176155	0.650784	0.860525	0.0652364	12.3595	12.4487	12.3178	12.328	12.5374	12.4491	Non-specific serine/threonine protein kinase (EC 2.7.11.1)
688	ENSOCUG00000023355	MYO7A	86.0289	-0.56084	0.455783	0.0428895	0.193789	-0.712671	6.67252	6.48671	6.55343	5.87028	6.14012	6.36938	Myosin VIIA
689	ENSOCUG00000025830	CAPN5	2894.69	-0.0641083	0.259369	0.757195	0.912879	-0.039587	11.5664	11.6524	11.3371	10.9236	11.6255	11.6627	Calpain 5
690	ENSOCUG00000013809	B3GNT6	2305.67	-0.245954	0.312382	0.260009	0.563541	-0.249075	11.4286	11.5787	10.7136	11.2129	10.5753	11.0623	Hexosyltransferase (EC 2.4.1.-)
691	ENSOCUG00000021559	ACER3	416.634	0.410195	0.408068	0.0993713	0.328016	0.484105	8.29751	8.48187	8.35949	8.04595	9.24602	9.03017	Alkaline ceramidase 3
692	ENSOCUG00000021411	TSKU	663.86	0.0368673	0.270065	0.858375	0.952996	0.0209091	9.5655	9.38519	8.98941	9.39156	9.00838	9.65945	Tsukushi, small leucine rich proteoglycan
693	ENSOCUG00000015394	LRRC32	18.5816	0.143607	0.395945	0.391133	0.69161	0.160139	4.18814	4.03027	4.07687	3.99579	4.3008	4.38184	Leucine rich repeat containing 32
694	ENSOCUG00000017880	EMSY	668.412	-0.280655	0.280067	0.187811	0.474648	-0.323628	9.53133	9.73602	9.19402	8.94653	9.38896	9.26762	EMSY, BRCA2 interacting transcriptional repressor
695	ENSOCUG00000039271		56.355	-0.181923	0.376243	0.360493	0.665872	-0.176609	6.19925	5.80902	5.45412	5.61794	5.80088	5.49248
696	ENSOCUG00000009178	THAP12	1923.68	-0.113665	0.226098	0.559979	0.809608	-0.091725	10.9366	10.9333	11.0093	10.5451	11.0869	10.8453	Uncharacterized protein
697	ENSOCUG00000038500		5.94591	-0.0333193	0.399611	0.699886	0.885435	-0.0528435	2.59488	2.63906	2.41027	2.40844	2.56893	2.51332
698	ENSOCUG00000001726	WNT11	502.462	3.80662	0.67854	9.41123e-10	1.07433e-07	6.96886	6.80141	6.54555	6.60829	7.46253	9.55477	9.81062	Protein Wnt
699	ENSOCUG00000014223	UVRAG	4802.52	0.435401	0.305905	0.0591582	0.237321	0.624665	11.8933	11.5596	12.3202	12.346	12.2911	12.587	Diacylglycerol O-acyltransferase 2
700	ENSOCUG00000028270		2.21291	-0.0196736	0.402197	0.769377	NA	NA	1.062	1.15826	1.12352	1.14035	1.08345	1.06226
701	ENSOCUG00000014215	MOGAT2	2.71932	0.0900347	0.420715	0.0753318	NA	NA	1.27583	1.27591	1.27714	1.33248	1.31344	1.49943	Monoacylglycerol O-acyltransferase 2
702	ENSOCUG00000003302	MAP6	15.7176	0.00935603	0.381953	0.947684	0.984592	0.00674369	4.04764	3.83775	3.73246	3.66272	3.82334	4.13153	Microtubule associated protein 6
703	ENSOCUG00000026029		675.607	0.334725	0.368917	0.155164	0.426577	0.370003	9.4595	8.63407	9.13686	9.56622	9.00559	9.92941	Uncharacterized protein
704	ENSOCUG00000032044		44.4471	0.0638742	0.379404	0.675297	0.873137	0.0589174	5.5321	5.0541	5.05935	4.74465	5.09474	5.91703
705	ENSOCUG00000026378	GDPD5	910.709	-0.118616	0.228713	0.528396	0.790528	-0.102083	9.75806	10.0382	9.83487	9.99187	9.64806	9.61585	Glycerophosphodiester phosphodiesterase domain containing 5
706	ENSOCUG00000012395	KLHL35	5.83119	0.0361774	0.401235	0.660242	0.865073	0.0629471	2.4571	2.41152	2.30895	2.30707	2.36625	2.6607	Kelch like family member 35
707	ENSOCUG00000022412	RPS3	141697	0.0522864	0.255113	0.797569	0.928954	0.0320059	17.056	16.7824	17.3157	17.4781	16.8405	16.9774	Ribosomal protein S3
708	ENSOCUG00000024972		4.33091	0.164955	0.44445	0.111407	NA	NA	2.02775	2.05263	2.00498	2.1527	2.12601	2.15003
709	ENSOCUG00000027978		7.9745	0.0179189	0.389797	0.879807	0.961882	0.0168781	3.08117	2.96075	2.8177	2.97078	3.00229	2.9679
710	ENSOCUG00000026291	ARRB1	5214.12	0.190192	0.190016	0.255807	0.55896	0.252619	12.1733	12.2827	12.3074	12.5288	12.4774	12.2641	Beta-arrestin-1
711	ENSOCUG00000037539		816.364	0.0283891	0.220924	0.875748	0.960376	0.0175588	9.51525	9.85621	9.56254	9.78151	9.74213	9.50863
712	ENSOCUG00000014231	TPBGL	3.85677	-0.00370046	0.39858	0.960733	NA	NA	1.93419	1.81992	1.85719	1.98988	1.80406	1.79488
713	ENSOCUG00000014225	SLCO2B1	1081.32	1.3673	0.238926	9.93432e-10	1.10957e-07	6.95484	9.28445	9.41877	9.5268	10.2642	10.4885	10.5204	Solute carrier organic anion transporter family member
714	ENSOCUG00000012531	NEU3	60.1124	-0.305051	0.423842	0.170671	0.449097	-0.34766	5.6073	6.31146	5.93196	5.81328	5.54951	5.65744	Neuraminidase 3
715	ENSOCUG00000038071		4376.01	0.505319	0.173455	0.0014399	0.0166451	1.77871	11.9107	11.8031	11.8807	12.2592	12.2697	12.297
716	ENSOCUG00000012514	XRRA1	28.9814	-1.13219	0.846899	0.00786988	0.0584872	-1.23294	4.97356	4.82228	5.04001	4.5186	4.37319	4.62428	X-ray radiation resistance associated 1
717	ENSOCUG00000026028		10.4404	-0.0611186	0.393825	0.605384	0.836088	-0.0777481	3.40943	3.1967	3.38449	3.45301	3.15497	3.12097	Uncharacterized protein
718	ENSOCUG00000001789	RNF169	379.744	-0.36867	0.312256	0.105624	0.340209	-0.468254	8.71507	9.01794	8.30575	8.29485	8.42012	8.34159	Ring finger protein 169
719	ENSOCUG00000002523	POLD3	3348.12	0.131482	0.216535	0.50541	0.775761	0.110272	11.4618	11.7321	11.7159	11.5482	11.9457	11.765	DNA polymerase delta 3, accessory subunit
720	ENSOCUG00000035070		25.6656	-0.245868	0.465129	0.148244	0.415057	-0.381892	4.30138	5.04138	4.58019	4.18759	4.45496	4.43277
721	ENSOCUG00000016447	KCNE3	2853.37	-0.576209	0.454043	0.037585	0.178388	-0.748634	11.758	11.9831	11.3557	11.6127	10.707	10.4433	Potassium voltage-gated channel subfamily E regulatory subunit 3
722	ENSOCUG00000005709	PGM2L1	27.4364	-0.164817	0.39831	0.34879	0.655327	-0.183542	4.87722	4.91307	4.65287	4.36436	4.75862	4.71389	Phosphoglucomutase 2 like 1
723	ENSOCUG00000010111	P4HA3	22.8394	-0.0775669	0.405105	0.432679	0.725879	-0.139135	4.6326	3.85694	4.50655	3.86429	3.75566	4.49337	Prolyl 4-hydroxylase subunit alpha 3
724	ENSOCUG00000026735	PPME1	1309.61	0.190574	0.174612	0.226414	0.525817	0.279166	10.225	10.279	10.3026	10.4788	10.3854	10.4297	Protein phosphatase methylesterase 1 (PME-1) (EC 3.1.1.-)
725	ENSOCUG00000004011	C2CD3	1109.69	0.0699943	0.2927	0.735237	0.903532	0.0440566	9.83146	10.4909	9.62138	9.68055	10.3387	10.3002	C2 calcium dependent domain containing 3
726	ENSOCUG00000034963		58.7569	0.0238338	0.302356	0.908651	0.970141	0.013165	5.92772	5.95996	5.66328	5.87239	5.87353	5.89825
727	ENSOCUG00000034991	UCP3	4.14093	-0.0337275	0.40208	0.653154	NA	NA	2.06381	2.04423	1.89914	1.89785	1.91176	2.05111
728	ENSOCUG00000012591	UCP2	10258.1	0.0287313	0.263753	0.887805	0.964519	0.015689	13.4861	13.2657	13.0989	13.7596	12.9445	13.1216	Uncoupling protein 2
729	ENSOCUG00000012583	DNAJB13	8.29225	-0.234997	0.505813	0.0213603	0.119718	-0.92184	3.06533	2.89842	3.13322	2.74287	2.80497	2.74255	DnaJ heat shock protein family (Hsp40) member B13
730	ENSOCUG00000012572	PAAF1	956.586	0.29676	0.238678	0.131948	0.388267	0.410869	9.69225	9.72216	9.82369	10.2711	9.88123	9.87459	Proteasomal ATPase associated factor 1
731	ENSOCUG00000012571	COA4	1500.74	0.289575	0.264581	0.165036	0.441486	0.355083	10.3682	10.2276	10.5333	10.9882	10.4236	10.5472	Cytochrome c oxidase assembly factor 4 homolog
732	ENSOCUG00000009302		2751.73	-0.199965	0.254431	0.320271	0.629966	-0.200683	11.5316	11.3355	11.6701	11.6266	11.0498	11.1479	Uncharacterized protein
733	ENSOCUG00000009297	RAB6A	3339.83	0.0546059	0.209397	0.746542	0.908383	0.0417309	11.6767	11.4342	11.8687	11.7266	11.8193	11.6394	Uncharacterized protein
734	ENSOCUG00000007621	PLEKHB1	335.836	-0.50304	0.383501	0.0500299	0.213853	-0.669884	8.67178	8.34781	8.68393	8.41952	7.63395	8.04982	Pleckstrin homology domain containing B1
735	ENSOCUG00000024033		3104.11	-0.0255774	0.2339	0.899112	0.967941	-0.0141511	11.5986	11.3557	11.8202	11.8282	11.4133	11.4531
736	ENSOCUG00000000318	FAM168A	554.616	-0.399898	0.207951	0.0267321	0.140066	-0.853667	9.32084	9.21084	9.24042	8.9303	8.87668	8.99882	Family with sequence similarity 168 member A
737	ENSOCUG00000025119	RELT	100.997	0.343307	0.397349	0.147614	0.414212	0.382778	6.20243	6.75195	6.24611	6.69902	6.63572	6.9693	RELT, TNF receptor
738	ENSOCUG00000029716	ARHGEF17	129.537	-0.0284415	0.338751	0.87658	0.960858	-0.0173408	6.8599	7.10543	6.99623	6.09762	7.20399	7.17982	Rho guanine nucleotide exchange factor 17
739	ENSOCUG00000017568	P2RY6	90.8477	2.16435	0.639515	3.55278e-05	0.000812325	3.09027	5.45089	5.76118	5.56188	6.06525	6.75477	7.08631	Pyrimidinergic receptor P2Y6
740	ENSOCUG00000010457	FCHSD2	850.932	0.0735752	0.293741	0.723426	0.897634	0.0469009	9.58942	9.68434	9.7032	8.97507	10.052	9.9757	FCH and double SH3 domains 2
741	ENSOCUG00000010446	ATG16L2	247.085	0.144656	0.30204	0.492613	0.768189	0.114532	7.49496	8.0013	7.94717	8.35178	7.80894	7.77036	Autophagy related 16 like 2
742	ENSOCUG00000021327	STARD10	18261.8	0.556512	0.269169	0.0144033	0.0898928	1.04628	13.8904	13.6863	14.0106	14.6228	14.098	14.307	StAR related lipid transfer domain containing 10
743	ENSOCUG00000021605	ARAP1	5965.78	0.33461	0.192089	0.0463993	0.204065	0.690232	12.2747	12.4782	12.3812	12.7166	12.5613	12.7428	ArfGAP with RhoGAP domain, ankyrin repeat and PH domain 1
744	ENSOCUG00000014917	PDE2A	434.476	-0.132862	0.285557	0.525646	0.789003	-0.102921	9.00778	8.86368	8.54592	9.03055	8.3631	8.48324	Phosphodiesterase (EC 3.1.4.-)
745	ENSOCUG00000017356	CLPB	2667.03	0.338776	0.227382	0.0778183	0.281715	0.550191	11.3025	11.3382	10.9433	11.4424	11.5862	11.5255	ClpB homolog, mitochondrial AAA ATPase chaperonin
746	ENSOCUG00000000167	INPPL1	9702.49	0.0369422	0.242165	0.840017	0.945828	0.0241879	13.1516	13.537	12.8508	13.0858	13.3228	13.3513	Inositol polyphosphate phosphatase like 1
747	ENSOCUG00000022850	FOLR2	142.741	-0.0146766	0.320852	0.934709	0.979798	-0.00886343	7.53528	6.96166	6.70035	7.03996	6.84137	7.37299	Folate receptor beta
748	ENSOCUG00000025778	ANAPC15	1164.16	-0.0423696	0.233813	0.822226	0.939159	-0.0272607	10.1837	10.0382	10.3595	10.4241	9.96232	10.0256	Uncharacterized protein
749	ENSOCUG00000000164	LAMTOR1	3201.36	0.107206	0.176451	0.50055	0.773623	0.111471	11.6419	11.5651	11.5746	11.8004	11.5892	11.6713	Late endosomal/lysosomal adaptor, MAPK and MTOR activator 1
750	ENSOCUG00000000162	LRTOMT	256.504	0.189725	0.309334	0.376933	0.680794	0.166984	8.0382	7.86306	7.65464	8.47396	7.86434	7.78434	Uncharacterized protein
751	ENSOCUG00000012335	NUMA1	12550.9	-0.319462	0.271705	0.126932	0.379189	-0.421144	13.6989	14.1034	13.3638	13.4989	13.4188	13.3404	Nuclear mitotic apparatus protein 1
752	ENSOCUG00000012326	IL18BP	4616.03	6.45116	0.695751	9.05113e-22	1.17099e-18	17.9314	7.50818	7.80169	7.88253	10.0258	12.6694	13.0493	Interleukin 18 binding protein (Interleukin 18 binding protein isoform 1)
753	ENSOCUG00000012317	RNF121	5701.31	0.0406787	0.199998	0.780482	0.922636	0.0349694	12.4679	12.472	12.4119	12.7072	12.446	12.3042	Ring finger protein 121
754	ENSOCUG00000036297		1310.3	-0.117284	0.206616	0.511126	0.7796	-0.108128	10.367	10.5184	10.3257	10.4606	10.2753	10.1284
755	ENSOCUG00000012313		16.584	-0.172121	0.429418	0.221999	0.520231	-0.283804	3.69112	3.96413	4.28648	3.70243	3.68879	3.93939	Uncharacterized protein
756	ENSOCUG00000025690	ART5	3.82669	-0.0738608	0.399518	0.51117	NA	NA	1.91873	1.94312	1.96543	1.89987	1.89896	1.89878
757	ENSOCUG00000023526		256.214	2.10624	0.832388	0.00043699	0.00635827	2.19666	5.98837	6.17923	7.36564	7.45509	8.48638	8.61634	NAD(P)(+)--arginine ADP-ribosyltransferase (EC 2.4.2.31) (Mono(ADP-ribosyl)transferase)
758	ENSOCUG00000013630		50.4502	0.293634	0.513828	0.090284	0.308872	0.510222	5.00342	4.70539	5.57398	5.34109	5.78544	5.99064	Uncharacterized protein
759	ENSOCUG00000026823		2.89035	-0.0469618	0.408637	0.344651	NA	NA	1.36078	1.43516	1.5587	1.36121	1.35672	1.41374
760	ENSOCUG00000007307		101.053	0.190458	0.344621	0.370577	0.675101	0.170631	6.47304	6.25802	6.7452	6.37767	6.72285	6.99374	NAD(P)(+)--arginine ADP-ribosyltransferase (EC 2.4.2.31) (Mono(ADP-ribosyl)transferase)
761	ENSOCUG00000007303		482.299	-0.153029	0.279717	0.457925	0.74415	-0.128339	8.86817	8.72651	9.28084	9.09991	8.61608	8.63436	Cholinergic receptor nicotinic alpha 10 subunit
762	ENSOCUG00000017583	NUP98	7644.22	0.148112	0.269	0.472653	0.754983	0.122063	12.6705	13.1042	12.5318	12.5609	13.2375	13.025	Nucleoporin 98
763	ENSOCUG00000017600	PGAP2	1860.69	-0.307713	0.199688	0.0774384	0.28107	-0.551186	11.0109	10.9692	10.9714	10.8741	10.6218	10.6296	Post-GPI attachment to proteins 2
764	ENSOCUG00000017602	RHOG	2128.41	0.356381	0.219239	0.0557804	0.229188	0.639809	10.88	10.7359	11.0022	11.0615	11.1642	11.3502	Ras homolog family member G
765	ENSOCUG00000013363	STIM1	4570.82	-0.611451	0.268453	0.00583145	0.0468841	-1.32897	12.3069	12.6468	12.1309	11.8193	11.9726	11.7114	Stromal interaction molecule 1
766	ENSOCUG00000013372	RRM1	5293.42	0.251788	0.290614	0.245899	0.548303	0.26098	12.1176	12.4969	11.8976	12.0548	12.7754	12.5382	Ribonucleoside-diphosphate reductase (EC 1.17.4.1)
767	ENSOCUG00000026456		4.21232	0.0472189	0.403821	0.546025	NA	NA	1.92621	2.06787	1.92804	2.12141	1.95974	2.02817	Olfactory receptor
768	ENSOCUG00000022440		9.09087	0.046091	0.396648	0.659438	0.864771	0.0630987	2.9119	2.96647	3.25136	3.12368	3.022	3.22729	Olfactory receptor
769	ENSOCUG00000023802		680.644	1.29264	0.380463	5.54752e-05	0.00118304	2.927	8.62206	8.80118	8.77485	9.16922	9.83233	10.0555	Uncharacterized protein
770	ENSOCUG00000000568		12237.5	0.58666	0.691651	0.0398949	0.185307	0.732109	12.716	12.9779	12.8275	14.7036	11.9603	13.5388	Globin A1 (Hemoglobin subunit beta-1/2)
771	ENSOCUG00000002114		87.0005	2.06692	0.900245	0.000783515	0.0101791	1.99229	5.41402	5.03042	5.79573	5.93318	6.99605	6.67636	Uncharacterized protein
772	ENSOCUG00000001004		0.898134	0.0302386	0.408466	0.462657	NA	NA	-0.158412	-0.158388	-0.15803	-0.158281	-0.0796773	-0.133385
773	ENSOCUG00000007791	FAM160A2	1982.71	0.327096	0.250361	0.107932	0.344285	0.463081	10.6288	11.0111	10.6449	11.0076	11.2915	10.9458	Family with sequence similarity 160 member A2
774	ENSOCUG00000024068	OR52W1	6.82519	0.0636483	0.390185	0.62672	0.847251	0.0719879	2.72338	2.67763	2.80214	2.80237	2.80757	2.73006
775	ENSOCUG00000017869	C11orf42	47.7586	-0.689556	0.71456	0.0285812	0.14654	-0.834043	5.33651	5.47743	6.06129	5.11728	5.21486	5.23045	Chromosome 11 open reading frame 42
776	ENSOCUG00000010010	CNGA4	1.5673	0.0372322	0.409368	0.316889	NA	NA	0.518867	0.518915	0.519619	0.674918	0.54745	0.519064	Cyclic nucleotide gated channel alpha 4
777	ENSOCUG00000007797	CCKBR	5.3356	-0.0465494	0.403017	0.567025	0.813602	-0.089588	2.53263	2.32625	2.22631	2.22464	2.37145	2.27966	Gastrin/cholecystokinin type B receptor
778	ENSOCUG00000039447		561.522	-0.483336	0.259129	0.0224238	0.123406	-0.908663	9.37824	9.25975	9.2788	9.10966	8.8299	8.71166
779	ENSOCUG00000037294		3.21438	-0.0667544	0.406175	0.429832	NA	NA	1.66628	1.59613	1.71676	1.57121	1.59584	1.64833
780	ENSOCUG00000007808	CAVIN3	736.488	0.0427202	0.32032	0.834148	0.943887	0.0250799	9.66343	8.64205	9.73659	9.77069	8.80119	9.74803	Caveolae associated protein 3
781	ENSOCUG00000015737	SMPD1	4093.04	-0.163215	0.202066	0.350374	0.656812	-0.182559	12.2563	12.0482	11.8757	11.9166	11.863	11.9664
782	ENSOCUG00000016929	APBB1	431.994	0.0907721	0.279617	0.658988	0.864672	0.0631487	8.82991	8.62763	8.57279	9.19642	8.45046	8.58371	Amyloid beta precursor protein binding family B member 1
783	ENSOCUG00000016940	TRIM3	2140.16	0.133164	0.230483	0.482747	0.762339	0.117852	10.8436	10.9788	11.1238	10.8289	11.329	11.1602	Tripartite motif containing 3
784	ENSOCUG00000016950	ARFIP2	6007.87	0.123297	0.178444	0.435798	0.72758	0.138119	12.4669	12.4361	12.5733	12.7171	12.5845	12.5068	ADP ribosylation factor interacting protein 2
785	ENSOCUG00000016956	TIMM10B	1978.81	0.146042	0.230244	0.445731	0.734305	0.134124	10.8326	10.7902	10.9736	11.2857	10.9379	10.7649	Uncharacterized protein
786	ENSOCUG00000016970	DNHD1	3.69788	0.114581	0.424939	0.141069	NA	NA	1.76725	1.81655	1.76885	1.95937	1.89026	1.81918	Dynein heavy chain domain 1
787	ENSOCUG00000027619	RRP8	1147.43	0.0600596	0.198713	0.730782	0.901271	0.0451445	9.9957	10.209	10.1861	10.3211	10.1531	10.0814	Ribosomal RNA processing 8
788	ENSOCUG00000006593	ILK	5992.17	-0.116155	0.246796	0.567566	0.813917	-0.08942	12.6324	12.4854	12.6816	12.8409	12.2353	12.2409	Integrin linked kinase
789	ENSOCUG00000006599	TAF10	3027.78	0.127806	0.22604	0.49297	0.768486	0.114364	11.6069	11.3268	11.5205	11.8811	11.4404	11.4979	Transcription initiation factor TFIID subunit 10
790	ENSOCUG00000006604	TPP1	2677.95	-0.380365	0.194885	0.0277529	0.143763	-0.842353	11.4915	11.6687	11.4217	11.2268	11.1653	11.2323	Tripeptidyl peptidase 1
791	ENSOCUG00000006606	DCHS1	91.5195	0.0390503	0.319717	0.847021	0.948705	0.0228688	6.63423	6.3202	6.39666	6.50408	6.10943	6.79899	Dachsous cadherin-related 1
792	ENSOCUG00000022999		56.6996	-0.403123	0.514057	0.0929869	0.313382	-0.503926	5.96742	5.96849	5.90277	5.12866	5.74039	5.61745
793	ENSOCUG00000005726	MRPL17	2974.93	0.232531	0.201894	0.186119	0.472371	0.325717	11.4762	11.2519	11.5259	11.7443	11.6169	11.5386	Mitochondrial ribosomal protein L17
794	ENSOCUG00000027246		19762.9	4.5684	1.13858	2.14158e-06	8.08954e-05	4.09208	10.8168	10.8889	10.8352	11.6123	15.0146	15.1137	Uncharacterized protein
795	ENSOCUG00000037993		25.2529	-0.258032	0.462492	0.154145	0.424837	-0.371778	4.32106	4.49199	5.02381	4.36703	4.32692	4.4283
796	ENSOCUG00000016801		1651.35	-0.506878	0.40345	0.0528046	0.221735	-0.654166	11.0606	11.0118	10.607	9.56905	10.5431	10.5987	Uncharacterized protein
797	ENSOCUG00000029676	ZNF214	36.742	-0.0809499	0.359482	0.650643	0.860427	-0.0652859	4.90912	5.06006	5.51112	5.0178	5.23783	5.00998	Zinc finger protein 214
798	ENSOCUG00000037360		1.46459	0.0348301	0.409078	0.344292	NA	NA	0.416057	0.416102	0.416762	0.416299	0.43467	0.569892
799	ENSOCUG00000017504	SYT9	163.214	-1.37433	0.656762	0.00185571	0.0201327	-1.6961	7.58408	7.74661	7.45502	7.11979	6.10333	6.25871	Synaptotagmin 9
800	ENSOCUG00000014983	PPFIBP2	1160.74	-0.150253	0.220074	0.416625	0.71521	-0.145566	10.3249	10.2942	10.1104	10.3093	10.0349	9.9252	PPFIA binding protein 2
801	ENSOCUG00000015001	CYB5R2	53.3545	-0.246992	0.394547	0.244429	0.546639	-0.262299	5.77822	6.09223	5.43323	5.63506	5.45222	5.56482	NADH-cytochrome b5 reductase (EC 1.6.2.2)
802	ENSOCUG00000010489	NLRP10	2.15499	-0.006858	0.403414	0.901865	NA	NA	1.05197	1.02772	1.1433	1.02798	1.13403	1.0279	NLR family pyrin domain containing 10
803	ENSOCUG00000004225	EIF3F	19134.8	-0.138675	0.235276	0.484039	0.763038	-0.117454	14.3847	14.0871	14.368	14.4366	13.9435	13.9823	Eukaryotic translation initiation factor 3 subunit F (eIF3f) (Eukaryotic translation initiation factor 3 subunit 5) (eIF-3-epsilon) (eIF3 p47)
804	ENSOCUG00000017198	TUB	26.6014	-0.149177	0.396889	0.372287	0.676652	-0.169635	4.88277	4.69615	4.66822	4.3111	4.48777	4.82927	Tubby-like protein
805	ENSOCUG00000017214	RIC3	2.17489	0.0404165	0.407007	0.457909	NA	NA	1.07538	1.0272	1.02809	1.02747	1.08126	1.172	RIC3 acetylcholine receptor chaperone
806	ENSOCUG00000002626	LMO1	9.70357	-0.0988099	0.403788	0.417735	0.716208	-0.144961	3.32033	3.22034	3.33373	3.04989	3.21721	3.25132	LIM domain only 1
807	ENSOCUG00000003826	STK33	6.60258	-0.0163765	0.399621	0.832012	0.943259	-0.025369	2.4753	2.4489	2.76678	2.45167	2.40957	2.72218	Serine/threonine kinase 33
808	ENSOCUG00000020948		3.04116	-0.148019	0.440222	0.0689536	NA	NA	1.57924	1.55754	1.62971	1.48398	1.4892	1.51045
809	ENSOCUG00000005433	TRIM66	72.6004	-0.713802	0.731538	0.0270182	0.141279	-0.849922	6.49798	6.42905	6.03378	5.32361	6.02029	5.71418	Tripartite motif containing 66
810	ENSOCUG00000005442	RPL27A	96493.7	-0.0427959	0.279151	0.842566	0.946446	-0.0239041	16.4235	16.1109	16.9969	16.8615	16.3056	16.2751	Uncharacterized protein
811	ENSOCUG00000018960		8.2551	0.172588	0.442334	0.149954	0.418533	0.378271	2.85733	2.85877	2.84824	2.80892	3.02973	3.20835
812	ENSOCUG00000019761	SNORA3B	18.5969	0.239247	0.430031	0.214498	0.511926	0.290793	4.02056	4.06811	4.19083	4.30345	4.18759	4.31369
813	ENSOCUG00000005447	ST5	1481.42	-0.00966162	0.223177	0.956609	0.987251	-0.00557256	10.5112	10.6766	10.3959	10.2546	10.5504	10.7176	Suppression of tumorigenicity 5
814	ENSOCUG00000027825	AKIP1	1198.84	0.0312174	0.227886	0.86904	0.957384	0.0189136	10.2244	9.97622	10.3811	10.4382	10.0572	10.1876	A-kinase interacting protein 1
815	ENSOCUG00000003156	C11orf16	50.6505	3.46955	1.25112	0.000175962	0.00302192	2.51972	4.2693	4.27334	4.32973	4.20324	5.76163	6.09032	Chromosome 11 open reading frame 16
816	ENSOCUG00000003150	TMEM9B	2808.26	0.0812399	0.170838	0.601769	0.833776	0.0789504	11.4217	11.3233	11.5037	11.5102	11.4654	11.4938	TMEM9 domain family member B
817	ENSOCUG00000003161	NRIP3	15.4805	0.0956433	0.383243	0.546	0.801059	0.0963357	3.82537	3.73543	4.03744	3.88727	3.99562	4.00382	Nuclear receptor interacting protein 3
818	ENSOCUG00000003165	SCUBE2	52.0562	-0.170489	0.41072	0.301808	0.607975	-0.216114	5.59335	4.91821	6.18805	5.18249	5.24522	5.59419	Signal peptide, CUB domain and EGF like domain containing 2
819	ENSOCUG00000016329	DENND5A	1565.87	0.411305	0.318664	0.0781748	0.28251	0.548966	10.1588	10.4344	10.4517	10.3077	10.7723	11.1417	DENN domain containing 5A
820	ENSOCUG00000005756	TMEM41B	726.918	0.515439	0.254685	0.0144012	0.0898928	1.04628	9.45842	9.09555	9.17003	9.79915	9.62937	9.63719	Transmembrane protein 41B
821	ENSOCUG00000007093	IPO7	7636.59	0.0313254	0.191317	0.840224	0.945869	0.024169	12.9312	12.7587	12.9436	12.7431	13.0399	12.9363	Uncharacterized protein
822	ENSOCUG00000019857		5.16058	0.0492467	0.399648	0.609164	0.837538	0.0769956	2.26447	2.26537	2.33532	2.45257	2.33862	2.21599
823	ENSOCUG00000005226	ZNF143	1025.83	0.195551	0.199051	0.261324	0.56433	0.248467	9.9317	9.7616	10.0211	10.0185	10.0906	10.138	Zinc finger protein 143
824	ENSOCUG00000032535		120.545	-0.296597	0.436689	0.169828	0.448245	-0.348484	7.29422	6.823	6.89588	7.1099	6.13265	6.15623
825	ENSOCUG00000013074	WEE1	779.291	-0.142242	0.274795	0.486437	0.764171	-0.11681	9.66529	9.9981	9.2349	9.35784	9.71417	9.40809	Wee1-like protein kinase (EC 2.7.10.2)
826	ENSOCUG00000032277		10.4272	-0.144845	0.411879	0.311071	0.618674	-0.208538	3.34806	3.43188	3.39777	3.2461	3.18232	3.38299
827	ENSOCUG00000008896	SWAP70	1469.1	0.281584	0.231354	0.143117	0.406243	0.391215	10.3294	10.3953	10.3965	10.3443	10.7781	10.747	Switching B-cell complex subunit SWAP70
828	ENSOCUG00000008986	SBF2	2236.68	-0.236613	0.266892	0.252004	0.554631	-0.255996	11.2056	11.483	10.9715	10.7167	11.26	10.892	SET binding factor 2
829	ENSOCUG00000009897	ADM	362.832	0.0118554	0.281197	0.956488	0.987251	0.00557256	8.80717	8.22936	8.31438	8.10562	8.68541	8.60598	Adrenomedullin
830	ENSOCUG00000002805	AMPD3	3426.14	-0.597229	0.294106	0.0106552	0.0730665	-1.13628	12.0462	12.1518	11.6388	11.618	11.4222	11.1672	AMP deaminase (EC 3.5.4.6)
831	ENSOCUG00000002807	RNF141	1134.17	0.0518333	0.198849	0.767089	0.9168	0.0377253	10.1482	9.98869	10.2165	10.0187	10.2324	10.2421	Ring finger protein 141
832	ENSOCUG00000009659	LYVE1	164.283	-0.230975	0.409446	0.245156	0.547712	-0.261448	7.93085	6.56491	7.45648	7.33592	6.38413	7.10174	Lymphatic vessel endothelial hyaluronan receptor 1
833	ENSOCUG00000010773	MRVI1	63.7372	0.0914338	0.383432	0.559497	0.809374	0.0918509	5.42962	5.36244	6.09161	6.51903	5.09947	5.56901	Murine retrovirus integration site 1 homolog
834	ENSOCUG00000013302	CTR9	5850.99	0.12525	0.189507	0.435067	0.727297	0.138288	12.3733	12.4411	12.5317	12.4299	12.7162	12.5492	CTR9 homolog, Paf1/RNA polymerase II complex component
835	ENSOCUG00000013326	EIF4G2	51941.5	0.551094	0.234372	0.0080948	0.0596369	1.22448	15.3787	15.4034	15.4116	15.583	16.0439	15.9151	Eukaryotic translation initiation factor 4 gamma 2
836	ENSOCUG00000027743		554.325	-0.311731	0.344307	0.173336	0.452658	-0.34423	9.15609	9.08358	9.49636	9.30448	8.3563	8.77286
837	ENSOCUG00000015212	GALNT18	3331.22	-0.668587	0.303378	0.00568104	0.0461621	-1.33571	11.8824	12.0636	11.8756	11.5901	11.4023	10.925	Polypeptide N-acetylgalactosaminyltransferase (EC 2.4.1.-) (Protein-UDP acetylgalactosaminyltransferase)
838	ENSOCUG00000004832	USP47	5870.69	0.0404068	0.215112	0.822541	0.939313	0.0271899	12.4804	12.4123	12.5849	12.2349	12.7183	12.6024	Ubiquitin specific peptidase 47
839	ENSOCUG00000004841	DKK3	55.9588	-0.139257	0.394942	0.394703	0.694603	-0.158264	6.12797	5.18922	5.84652	5.92446	5.02344	5.3528	Dickkopf WNT signaling pathway inhibitor 3
840	ENSOCUG00000001299	MICAL2	5990.2	-0.251238	0.259375	0.221254	0.519158	-0.284701	12.5777	12.9227	12.4398	12.0937	12.6089	12.431	Microtubule associated monooxygenase, calponin and LIM domain containing 2
841	ENSOCUG00000001302	MICALCL	1237.3	-0.531748	0.300144	0.0225134	0.123768	-0.907392	10.4156	10.7819	10.1375	10.0747	10.0311	9.81943	MICAL C-terminal like
842	ENSOCUG00000013101	PARVA	5632.44	0.128585	0.189536	0.428426	0.723613	0.140494	12.3466	12.4732	12.36	12.3373	12.5899	12.6051	Parvin alpha
843	ENSOCUG00000007955	TEAD1	581.36	-0.166476	0.305831	0.426994	0.722667	-0.141062	9.21798	9.31207	9.27377	8.35	9.38006	9.16072	TEA domain transcription factor 1
844	ENSOCUG00000026389	RASSF10	150.924	0.132273	0.358508	0.497962	0.771775	0.11251	7.12013	7.34616	6.49143	6.67433	7.08409	7.77573	Ras association domain family member 10
845	ENSOCUG00000039545		4.2003	0.00268548	0.398583	0.977531	NA	NA	2.09845	2.05651	1.96208	1.96087	2.05746	2.10719
846	ENSOCUG00000005952	BTBD10	991.528	0.00421698	0.189985	0.98181	0.993886	0.00266337	9.95089	9.9508	9.95008	10.0855	9.94171	9.81962	BTB domain containing 10
847	ENSOCUG00000005940	ARNTL	845.494	-0.360386	0.293037	0.103152	0.3358	-0.473919	9.52701	9.82363	10.1842	9.62254	9.57307	9.31016	Aryl hydrocarbon receptor nuclear translocator like
848	ENSOCUG00000005469	PTH	5.08867	0.113616	0.416049	0.282158	0.586334	0.231855	2.3097	2.26415	2.21642	2.40962	2.30225	2.36256	Parathyroid hormone (PTH)
849	ENSOCUG00000004336	FAR1	3669.36	0.36972	0.238411	0.0657824	0.253355	0.596271	11.6446	11.5439	11.7573	11.7012	12.0937	12.1267	Fatty acyl-CoA reductase (EC 1.2.1.84)
850	ENSOCUG00000011350	SPON1	221.304	-0.324693	0.434641	0.152357	0.422106	-0.374579	8.32682	7.12584	8.02522	7.06016	7.18842	7.86359	Spondin 1
851	ENSOCUG00000011362	RRAS2	3024.96	0.507336	0.271961	0.0211815	0.11906	0.924235	11.3442	11.1117	11.4	11.4272	11.8255	11.9595	RAS related 2
852	ENSOCUG00000000432	COPB1	13530.3	0.175799	0.183222	0.280963	0.585682	0.232338	13.7527	13.6207	13.5351	13.7344	13.8995	13.7552	Coatomer subunit beta (Beta-coat protein)
853	ENSOCUG00000000439	PSMA1	9717.52	-0.0143696	0.217202	0.947027	0.984373	-0.00684025	13.3427	12.912	13.4282	13.2493	13.1839	13.2735	Proteasome endopeptidase complex (EC 3.4.25.1)
854	ENSOCUG00000035584		10.1309	-0.277717	0.508607	0.0831437	0.293565	-0.532296	3.46774	3.38298	3.19329	3.12103	3.15091	3.19798
855	ENSOCUG00000007719	PDE3B	493.15	-1.01372	0.314164	0.000143933	0.0025923	-2.58631	9.34556	9.21583	9.10987	8.15411	8.47317	8.67205	Phosphodiesterase (EC 3.1.4.-)
856	ENSOCUG00000021933	CYP2R1	212.691	-0.516878	0.300901	0.0265019	0.139534	-0.855321	7.89523	7.79054	8.0039	7.31965	7.63076	7.49754	Cytochrome P450 family 2 subfamily R member 1
857	ENSOCUG00000021599		33.1368	-0.0822187	0.386159	0.570906	0.814999	-0.0888429	4.8793	4.88643	5.20547	4.69647	4.3796	5.23134
858	ENSOCUG00000003076	CALCB	1.57313	0.0388518	0.409566	0.304477	NA	NA	0.59511	0.595154	0.59579	0.694829	0.675487	0.595289	Calcitonin related polypeptide beta
859	ENSOCUG00000003080	INSC	5.70147	0.138815	0.426688	0.20544	0.500072	0.300967	2.45978	2.41434	2.36697	2.60144	2.52027	2.46628	INSC, spindle orientation adaptor protein
860	ENSOCUG00000009923	PTPN5	2.04218	-0.0330369	0.409157	0.219401	NA	NA	1.03757	0.795802	0.796772	0.796091	0.792359	0.796008	Protein tyrosine phosphatase, non-receptor type 5
861	ENSOCUG00000004469	ZDHHC13	2459.56	0.839022	0.268196	0.000290243	0.00459143	2.33805	10.7563	10.7586	10.9999	11.2537	11.7144	11.5903	Palmitoyltransferase (EC 2.3.1.225)
862	ENSOCUG00000004485	E2F8	687.34	0.190036	0.328163	0.379206	0.682863	0.165666	9.04388	9.69027	8.82261	8.93369	9.76213	9.70266	E2F transcription factor 8
863	ENSOCUG00000007597	NAV2	409.282	-0.906464	0.323265	0.000654454	0.00884003	-2.05355	8.67319	9.11996	8.96645	8.4382	8.0901	8.15549	Neuron navigator 2
864	ENSOCUG00000000749	HTATIP2	2411.21	-0.692606	0.216453	0.000315492	0.00490292	-2.30954	11.5525	11.3385	11.5027	11.0301	10.875	10.8	HIV-1 Tat interactive protein 2
865	ENSOCUG00000000750	PRMT3	753.414	0.341202	0.250488	0.0942179	0.316403	0.499759	9.34282	9.25233	9.53276	9.52177	9.9052	9.61919	Protein arginine methyltransferase 3
866	ENSOCUG00000000761	NELL1	2.97607	-0.00497715	0.404505	0.91308	NA	NA	1.40279	1.58541	1.40406	1.40323	1.3987	1.55033
867	ENSOCUG00000034392		66.924	-0.0200876	0.341091	0.911402	0.971407	-0.0125988	5.76303	5.6636	6.45298	5.82549	6.07193	6.07069
868	ENSOCUG00000034419		633.241	-0.601544	0.300475	0.0111736	0.0755535	-1.12175	9.52264	9.57727	9.44511	9.28631	8.89825	8.72915
869	ENSOCUG00000000222	ANO5	39.929	0.0263504	0.316224	0.897175	0.967412	0.0143883	5.34882	5.24041	5.3248	5.22216	5.34908	5.39608	Anoctamin
870	ENSOCUG00000025100		351.72	0.645322	0.272455	0.00423533	0.0377027	1.42363	8.14961	8.31326	8.00292	8.58313	8.63802	8.75785	Phosphoglycerate kinase (EC 2.7.2.3)
871	ENSOCUG00000036206		3.13112	-0.00828393	0.397655	0.921356	NA	NA	1.69173	1.60327	1.55512	1.65647	1.59774	1.58038
872	ENSOCUG00000008345	FANCF	235.502	-0.370749	0.253034	0.0706834	0.26564	-0.575706	8.00304	8.10647	7.89876	7.77426	7.65093	7.71815	Fanconi anemia complementation group F
873	ENSOCUG00000014464	GAS2	9.74307	0.12098	0.426802	0.139912	0.401343	0.396484	2.87202	2.95932	2.98198	3.477	3.16275	2.87335	Growth arrest specific 2
874	ENSOCUG00000036117		92.2965	-0.233947	0.342839	0.283856	0.58719	-0.231221	6.58669	6.39405	6.80121	6.60747	6.18886	6.29339
875	ENSOCUG00000028087		1.91535	-0.00493479	0.401636	0.940067	NA	NA	0.980319	0.91192	0.887979	0.887418	0.941226	0.938395	Uncharacterized protein
876	ENSOCUG00000021120	MUC15	0.452794	0.0271574	0.407923	0.620029	NA	NA	-0.87271	-0.87255	-0.870436	-0.871878	-0.827299	-0.872067	Mucin 15, cell surface associated
877	ENSOCUG00000033310		422.979	0.212941	0.319513	0.327288	0.636499	0.196202	8.76114	8.64721	8.19042	9.22757	8.5024	8.58112
878	ENSOCUG00000011624	FIBIN	75.6526	-1.25058	0.708674	0.00406369	0.036552	-1.43709	6.80331	5.96637	6.27388	5.82808	5.68263	5.39551	Fin bud initiation factor homolog (zebrafish)
879	ENSOCUG00000006085	BBOX1	1.60264	-0.0177431	0.405967	0.672318	NA	NA	0.727996	0.58634	0.587047	0.586551	0.633722	0.58649	Gamma-butyrobetaine hydroxylase 1
880	ENSOCUG00000004054	CCDC34	1192.12	0.227096	0.302829	0.294337	0.59984	0.221965	10.024	9.74091	10.3149	10.7522	10.031	10.0595	Coiled-coil domain containing 34
881	ENSOCUG00000004061	LGR4	12595.6	-0.400297	0.242841	0.0492609	0.211732	-0.674214	13.6875	13.78	13.8708	13.1533	13.6503	13.3796	Leucine rich repeat containing G protein-coupled receptor 4
882	ENSOCUG00000004075	LIN7C	1693.86	0.0292285	0.258983	0.882086	0.962698	0.0165098	10.5471	10.3519	11.0698	10.5378	10.9356	10.6909	Protein lin-7 homolog
883	ENSOCUG00000013950	KIF18A	452.921	0.330991	0.310229	0.142267	0.40467	0.392899	8.67623	8.68093	8.49559	8.47511	9.12144	9.16995	Kinesin-like protein
884	ENSOCUG00000014291	METTL15	373.349	-0.242638	0.243864	0.22033	0.518119	-0.28557	8.78938	8.60981	8.51357	8.26068	8.55133	8.43312	Methyltransferase like 15
885	ENSOCUG00000027628	ARL14EP	746.759	0.0296437	0.230174	0.872045	0.958766	0.0182875	9.37965	9.33814	9.79607	9.60979	9.58521	9.46396	ADP ribosylation factor like GTPase 14 effector protein
886	ENSOCUG00000004904	MPPED2	23.0288	-0.179076	0.454948	0.0763456	0.278297	-0.555492	3.72055	3.95478	4.90643	3.5833	3.6264	4.02198	Metallophosphoesterase domain containing 2
887	ENSOCUG00000027642	DNAJC24	259.804	0.102015	0.329136	0.614967	0.840527	0.0754485	7.52382	7.41309	8.43347	8.35966	7.9346	7.79115
888	ENSOCUG00000029612	IMMP1L	688.36	0.199898	0.22044	0.280961	0.585682	0.232338	9.39989	9.22303	9.34751	9.66765	9.3323	9.51078	Mitochondrial inner membrane protease subunit (EC 3.4.21.-)
889	ENSOCUG00000001925	ELP4	729.005	0.138013	0.18319	0.399567	0.699277	0.155351	9.50894	9.38652	9.44696	9.54571	9.57028	9.58228	Elongator acetyltransferase complex subunit 4
890	ENSOCUG00000011075	PAX6	52.7562	0.0777155	0.337726	0.692261	0.882087	0.0544887	5.70389	5.37003	5.81604	5.92883	5.68543	5.54465	Paired box protein Pax-6
891	ENSOCUG00000016268	RCN1	2601.24	0.244887	0.240815	0.212673	0.509843	0.292563	11.3514	10.8767	11.3366	11.3117	11.5439	11.4946	Reticulocalbin 1
892	ENSOCUG00000029350		583.857	-0.349208	0.356756	0.136977	0.395863	-0.402455	9.54763	9.22137	9.25083	9.41644	8.61315	8.52873	Uncharacterized protein
893	ENSOCUG00000033792		2.24129	-0.0360107	0.408674	0.353353	NA	NA	0.921508	0.921581	1.16535	0.9219	0.94025	0.921809
894	ENSOCUG00000005882	WT1	86.6813	-0.134698	0.406061	0.3533	0.658714	-0.181303	6.10961	5.34684	7.00137	5.24592	5.42325	6.55815	Wilms tumor 1
895	ENSOCUG00000032583		6.9785	-0.0833081	0.410321	0.333944	0.642114	-0.192388	2.84194	2.6197	2.82996	2.62412	2.55472	2.72501
896	ENSOCUG00000004483	EIF3M	13676.3	-0.0744093	0.251835	0.716802	0.894203	-0.0485638	13.7734	13.3796	14.0639	13.9286	13.5949	13.4919	Eukaryotic translation initiation factor 3 subunit M (eIF3m)
897	ENSOCUG00000004491	CCDC73	157.166	-1.23704	0.501515	0.000945053	0.0118609	-1.92588	7.62654	6.99431	7.83213	6.70617	6.50894	6.84908	Coiled-coil domain containing 73
898	ENSOCUG00000039101		2.31676	-0.033937	0.408088	0.401696	NA	NA	0.981319	0.981395	1.22356	0.981722	1.01068	0.981628
899	ENSOCUG00000012440	PRRG4	404.115	-0.104336	0.24678	0.595567	0.829774	-0.0810401	8.81846	8.61615	8.67139	8.30017	8.79046	8.64416	Proline rich and Gla domain 4
900	ENSOCUG00000015381	QSER1	1334.91	0.0447528	0.215396	0.808968	0.933147	0.0300498	10.2459	10.4553	10.3628	10.257	10.628	10.2768	Glutamine and serine rich 1
901	ENSOCUG00000015409	TCP11L1	253.902	-0.158062	0.255269	0.43103	0.725313	-0.139474	8.06742	8.1709	7.91414	7.72647	8.09046	7.85854	T-complex 11 like 1
902	ENSOCUG00000023635		20.3887	0.107154	0.391051	0.481995	0.761802	0.118158	4.27863	4.00431	4.22904	4.62732	4.1159	4.11201	Uncharacterized protein
903	ENSOCUG00000015417	CSTF3	2121.95	0.527505	0.232148	0.00795002	0.0589136	1.22978	10.6296	10.845	10.8875	11.0568	11.3264	11.3283	Cleavage stimulation factor subunit 3
904	ENSOCUG00000001215	HIPK3	1570.01	-0.0885277	0.257576	0.656023	0.863382	-0.0637972	10.5645	10.8212	10.5706	10.0746	10.7984	10.6638	Homeodomain interacting protein kinase 3
905	ENSOCUG00000033520		482.283	0.361005	0.300491	0.107807	0.34403	0.463404	8.49112	8.9108	8.67252	9.34737	8.93499	8.83488
906	ENSOCUG00000026496		1323.1	0.26356	0.222743	0.162001	0.436719	0.359797	10.2163	10.3436	10.1373	10.6828	10.3882	10.3383
907	ENSOCUG00000030857		1.83094	-0.0322973	0.406051	0.548814	NA	NA	0.834681	0.786207	0.903072	0.786434	0.83176	0.786368
908	ENSOCUG00000014601	CD59	1596.72	-0.199926	0.338643	0.348884	0.655327	-0.183542	11.1533	10.757	10.1307	10.9532	10.0861	10.007	CD59 glycoprotein
909	ENSOCUG00000038151		656.154	-0.301174	0.216571	0.102666	0.335063	-0.474874	9.52247	9.45707	9.44507	9.35625	9.20254	9.06709
910	ENSOCUG00000014606		532.556	-0.346715	0.246478	0.0851697	0.298133	-0.52559	9.3109	9.16353	9.09168	8.92847	9.01792	8.67421	Uncharacterized protein
911	ENSOCUG00000001532	LMO2	764.113	-0.238249	0.259407	0.243143	0.545333	-0.263339	9.36779	9.65392	9.95346	9.31808	9.55449	9.43288	LIM domain only 2
912	ENSOCUG00000039277		2.39789	-0.0114872	0.404844	0.807169	NA	NA	1.13284	1.13291	1.30138	1.13319	1.23148	1.13311
913	ENSOCUG00000024887	CAPRIN1	13680.4	0.117413	0.202612	0.508982	0.778045	0.108995	13.6782	13.6463	13.7129	13.5416	13.9597	13.8346	Cell cycle associated protein 1
914	ENSOCUG00000001398	NAT10	2274.6	0.564161	0.264686	0.00959126	0.0673166	1.17188	10.7591	11.0642	10.7252	11.1188	11.5194	11.4057	RNA cytidine acetyltransferase (EC 2.3.1.-) (18S rRNA cytosine acetyltransferase) (N-acetyltransferase 10)
915	ENSOCUG00000001405	ABTB2	169.642	0.915677	0.544286	0.00840468	0.061202	1.21323	6.8768	7.00524	6.80662	6.96325	7.66544	8.01667	Ankyrin repeat and BTB domain containing 2
916	ENSOCUG00000014198	CAT	10866.3	-0.307842	0.183766	0.0598653	0.239044	-0.621522	13.5997	13.529	13.4584	13.3707	13.171	13.235	Catalase (EC 1.11.1.6)
917	ENSOCUG00000014207	ELF5	46.2086	-0.364809	0.534132	0.0885674	0.305167	-0.515462	5.31554	5.26028	6.00282	5.31156	4.85797	5.21469	E74 like ETS transcription factor 5
918	ENSOCUG00000010261	EHF	13868.8	0.329259	0.282769	0.130715	0.386323	0.413049	13.4228	13.3666	13.8264	13.5138	14.1245	14.0031	ETS homologous factor
919	ENSOCUG00000021141	APIP	961.854	0.264476	0.240117	0.180075	0.462782	0.334624	9.84693	9.46591	9.94282	9.98073	10.07	10.0127	Methylthioribulose-1-phosphate dehydratase (MTRu-1-P dehydratase) (EC 4.2.1.109) (APAF1-interacting protein)
920	ENSOCUG00000008004	PDHX	785.247	0.454755	0.228418	0.0193991	0.111937	0.951028	9.36893	9.44696	9.38932	9.58466	9.88397	9.85602	Dihydrolipoamide acetyltransferase component of pyruvate dehydrogenase complex (EC 2.3.1.-)
921	ENSOCUG00000000715	CD44	993.493	0.873263	0.778514	0.0164861	0.0994897	1.00222	8.35825	8.28047	9.97752	9.89453	10.1472	10.6142	CD44 molecule (Indian blood group)
922	ENSOCUG00000000718	SLC1A2	16.4609	-0.190398	0.429607	0.235346	0.53724	-0.269831	4.19845	4.05556	3.97127	3.7334	4.03327	3.83648	Amino acid transporter
923	ENSOCUG00000000721	PAMR1	87.7859	-0.392689	0.497383	0.0980099	0.324836	-0.488335	6.75029	5.98406	6.79831	6.18998	5.7216	6.29474	Peptidase domain containing associated with muscle regeneration 1
924	ENSOCUG00000031421		2.95118	-0.115496	0.428029	0.0916007	NA	NA	1.51868	1.47308	1.59498	1.42345	1.43879	1.42334
925	ENSOCUG00000026770	FJX1	27.9435	-0.15427	0.378398	0.41043	0.709016	-0.149344	4.95378	4.84652	4.71239	4.82779	4.72975	4.5025
926	ENSOCUG00000003818	TRIM44	3412.32	-0.265637	0.234762	0.171703	0.450666	-0.346146	11.6995	11.6736	12.1264	11.5464	11.6919	11.5318	Tripartite motif containing 44
927	ENSOCUG00000026068	LDLRAD3	2863.58	-1.6276	0.300203	3.81784e-09	3.42613e-07	-6.4652	11.9829	11.9905	11.6451	10.8675	10.613	10.3079	Low density lipoprotein receptor class A domain containing 3
928	ENSOCUG00000015674	COMMD9	4060.19	-0.364919	0.253978	0.0760347	0.27779	-0.556283	11.9967	12.08	12.3204	12.0476	11.661	11.6008	COMM domain containing 9
929	ENSOCUG00000012007	PRR5L	449.045	-2.37072	0.452212	7.90761e-09	6.32813e-07	-6.19872	9.08863	9.4423	9.01352	7.98909	7.23107	7.16992	Proline rich 5 like
930	ENSOCUG00000012011	TRAF6	1165.69	-0.0863114	0.216777	0.637106	0.853349	-0.0688732	10.1345	10.3586	10.1716	9.92628	10.3203	10.1381	TNF receptor associated factor 6
931	ENSOCUG00000006998	C11orf74	129.208	0.0379065	0.353122	0.835642	0.944346	0.0248689	7.24793	6.65817	6.59723	7.53704	6.50217	6.34937	Chromosome 11 open reading frame 74
932	ENSOCUG00000038153		15.8462	-0.106796	0.385265	0.501191	0.773966	-0.111278	3.99775	3.7717	4.15349	3.87808	3.88553	3.89598
933	ENSOCUG00000028011		19.8543	-0.216717	0.418717	0.2479	0.55067	-0.259109	4.50752	4.25393	4.27888	4.07474	4.20232	4.24921
934	ENSOCUG00000028119		8.48182	-0.0352754	0.386276	0.778816	0.921768	-0.0353784	3.04017	2.92745	3.17545	3.09831	3.00253	2.9559	Uncharacterized protein
935	ENSOCUG00000017587	LRRC4C	0.785764	-0.000227477	0.405128	0.99674	NA	NA	-0.305904	-0.352708	-0.352386	-0.352612	-0.307502	-0.35264	Leucine rich repeat containing 4C
936	ENSOCUG00000022894		2.98313	0.017913	0.396524	0.848209	NA	NA	1.58421	1.51435	1.52128	1.56781	1.50457	1.59042
937	ENSOCUG00000021849		363.342	-0.476281	0.467136	0.068598	0.260983	-0.583388	8.51098	8.30291	9.12427	8.15544	7.45617	8.47567
938	ENSOCUG00000038801		1.04794	0.00118355	0.40456	0.98061	NA	NA	0.0269242	0.0269544	0.0870192	0.0535287	0.0637691	0.0270478
939	ENSOCUG00000034334	API5	3867.47	0.0801433	0.227672	0.674173	0.872795	0.0590879	11.9679	11.7288	11.8993	11.6272	12.1758	11.9909
940	ENSOCUG00000014674	TTC17	2674.53	-0.452537	0.246277	0.0280064	0.144596	-0.839845	11.5191	11.7375	11.3989	10.9981	11.3502	11.0812	Tetratricopeptide repeat domain 17
941	ENSOCUG00000016351	HSD17B12	4166.81	0.703087	0.20715	0.000163725	0.00285702	2.54409	11.6747	11.6706	11.7292	12.0891	12.298	12.3759	Hydroxysteroid 17-beta dehydrogenase 12
942	ENSOCUG00000016359	ALKBH3	926.678	-0.15017	0.304758	0.472784	0.754983	-0.122063	9.7845	9.46506	10.3636	9.8608	9.92936	9.26793	AlkB homolog 3, alpha-ketoglutaratedependent dioxygenase
943	ENSOCUG00000021313	C11orf96	15.4006	-0.0974001	0.406101	0.391482	0.691676	-0.160097	4.02376	3.62169	4.00462	3.91143	3.49587	3.68095	Uncharacterized protein
944	ENSOCUG00000007361	EXT2	11275.1	-0.175268	0.227826	0.365112	0.669656	-0.174148	13.5403	13.7368	13.2992	13.5521	13.3185	13.1961	Exostosin glycosyltransferase 2
945	ENSOCUG00000035173		326.121	-0.284794	0.299123	0.192816	0.482117	-0.316848	8.45803	8.55256	8.38545	8.51806	7.9566	7.9614
946	ENSOCUG00000000861	CD82	7884.95	-0.123886	0.251224	0.545398	0.800766	-0.0964943	13.1426	13.0777	12.7525	13.193	12.7476	12.5625	Tetraspanin
947	ENSOCUG00000023681	TSPAN18	213.89	-0.0508124	0.253689	0.796168	0.928523	-0.0322072	7.68627	7.58039	7.97347	7.57457	7.74596	7.79209	Tetraspanin
948	ENSOCUG00000001307	TP53I11	2718.23	0.098969	0.222519	0.586918	0.824979	0.0835569	11.2464	11.526	11.259	11.2365	11.6749	11.4095	Tumor protein p53 inducible protein 11
949	ENSOCUG00000037356		97.0325	0.0714725	0.310314	0.728997	0.900573	0.0454812	6.6234	6.60994	6.38589	6.27565	6.88212	6.61099
950	ENSOCUG00000027797	PRDM11	316.7	-0.25786	0.278786	0.223501	0.522331	-0.282054	8.29385	8.63039	8.28627	7.93652	8.35665	8.14781	Uncharacterized protein
951	ENSOCUG00000039163		18.5411	-0.138823	0.415442	0.300982	0.607244	-0.216637	4.17919	4.36671	4.19454	3.79725	4.19587	4.03413
952	ENSOCUG00000005321	SYT13	4.33226	-0.0916348	0.420421	0.10589	NA	NA	2.19214	2.02712	1.87446	1.87304	1.89842	1.87287	Synaptotagmin 13
953	ENSOCUG00000006596	CHST1	6.11218	-0.12985	0.42401	0.2094	0.505195	-0.296541	2.49066	2.49237	2.72267	2.3893	2.44216	2.49762	Sulfotransferase (EC 2.8.2.-)
954	ENSOCUG00000015335	SLC35C1	5618.31	0.802849	0.278039	0.00075086	0.00985385	2.00639	12.1842	12.204	11.6793	12.7307	12.789	12.6447	Solute carrier family 35 member C1
955	ENSOCUG00000025433	CRY2	1592.7	-0.342905	0.238013	0.0826784	0.292607	-0.533716	10.8584	10.9289	10.5006	10.3573	10.5536	10.4588	Cryptochrome circadian regulator 2
956	ENSOCUG00000023020	MAPK8IP1	416.136	-0.278614	0.281788	0.19169	0.480385	-0.318411	8.66952	8.91108	8.85945	8.83409	8.43173	8.27609	Mitogen-activated protein kinase 8 interacting protein 1
957	ENSOCUG00000001670	PEX16	1552.76	-0.311878	0.219775	0.0943101	0.316644	-0.499428	10.83	10.8322	10.4877	10.3938	10.4979	10.4394	Peroxisomal membrane protein PEX16
958	ENSOCUG00000001671	LARGE2	1492.98	0.625793	0.288401	0.0074625	0.0563017	1.24948	10.3479	10.3906	9.83257	10.7011	10.7941	10.8067	LARGE xylosyl- and glucuronyltransferase 2
959	ENSOCUG00000001675	PHF21A	342.729	-1.09908	0.274676	7.09585e-06	0.000220326	-3.65693	8.69539	8.64462	8.76246	7.7793	8.07454	7.89437	PHD finger protein 21A
960	ENSOCUG00000004418	CREB3L1	7088.45	-0.245762	0.211374	0.174766	0.455242	-0.341758	12.8431	13.0942	12.7211	12.7119	12.7261	12.5499	cAMP responsive element binding protein 3 like 1
961	ENSOCUG00000024752	DGKZ	1933.09	0.303725	0.272473	0.152842	0.422896	0.373767	10.7	11.0475	10.3586	10.9666	11.1669	11.0145	Uncharacterized protein
962	ENSOCUG00000021064		50.4361	1.82446	0.629957	0.000199005	0.00334729	2.47531	5.21881	4.96792	5.03797	6.05043	5.73778	5.62301
963	ENSOCUG00000016117	AMBRA1	3094.91	-0.0240738	0.222673	0.896611	0.967412	-0.0143883	11.5453	11.8632	11.3414	11.4575	11.6606	11.6083	Autophagy and beclin 1 regulator 1
964	ENSOCUG00000016137	HARBI1	363.044	-0.202695	0.299142	0.341906	0.649131	-0.187668	8.4301	8.81574	8.50819	7.9028	8.46126	8.60457	Harbinger transposase derived 1
965	ENSOCUG00000016144	ATG13	1774.01	-0.267492	0.238977	0.17196	0.450958	-0.345864	10.9104	11.0816	10.706	10.4814	10.8525	10.5742	Autophagy-related protein 13
966	ENSOCUG00000016160	ARHGAP1	5694.86	-0.150069	0.165665	0.319429	0.628853	-0.201451	12.5741	12.5817	12.4536	12.4406	12.379	12.4011	Rho GTPase activating protein 1
967	ENSOCUG00000010953	ZNF408	1292.92	0.122317	0.174052	0.437054	0.728272	0.137706	10.3107	10.2941	10.2382	10.3471	10.3572	10.4547	Zinc finger protein 408
968	ENSOCUG00000016180	F2	118.707	0.0606455	0.368732	0.718146	0.894657	0.0483434	7.29537	5.64162	6.49397	6.69154	7.23846	6.44642	Prothrombin (EC 3.4.21.5) (Coagulation factor II)
969	ENSOCUG00000016200	CKAP5	7495.2	0.126602	0.283496	0.542575	0.79929	0.0972954	12.66	13.0921	12.462	12.3936	13.2502	13.0076	Cytoskeleton associated protein 5
970	ENSOCUG00000023823	SNORD67	3.43599	0.0575387	0.406798	0.437	NA	NA	1.69493	1.69581	1.64567	1.6446	1.72336	1.86365
971	ENSOCUG00000002052	LRP4	485.869	-1.62258	0.405069	4.19282e-06	0.000144012	-3.8416	9.24307	9.59386	8.89677	7.76531	8.36938	8.01112	LDL receptor related protein 4
972	ENSOCUG00000002066	C11orf49	454.767	-0.682378	0.413006	0.0161898	0.0983743	-1.00712	9.27172	8.97116	8.90604	8.84731	8.05912	8.19623	Chromosome 11 open reading frame 49
973	ENSOCUG00000002073	ARFGAP2	7744.36	0.360276	0.194665	0.0338066	0.165479	0.781258	12.7127	12.8524	12.6595	13.1766	12.9696	13.0292	ADP ribosylation factor GTPase activating protein 2
974	ENSOCUG00000027715	PACSIN3	679.501	-0.617008	0.245121	0.0031158	0.0300523	-1.52212	9.66964	9.66033	9.50875	9.2172	9.18381	8.92643	Protein kinase C and casein kinase substrate in neurons 3
975	ENSOCUG00000002076	DDB2	647.428	-0.856195	0.282624	0.000366104	0.00553974	-2.25651	9.47629	9.74366	9.55425	9.12092	8.71411	8.9056	Damage specific DNA binding protein 2
976	ENSOCUG00000013342	ACP2	3906.99	-0.621546	0.281998	0.00691935	0.0533645	-1.27275	12.3167	12.1255	12.0128	11.8945	11.4169	11.4338	Acid phosphatase 2, lysosomal
977	ENSOCUG00000002095	NR1H3	930.995	-0.0346072	0.244445	0.857028	0.952459	-0.0211538	9.86644	9.70894	10.0241	10.0707	9.48168	9.87868	Nuclear receptor subfamily 1 group H member 3
978	ENSOCUG00000002099	MADD	3380.27	0.040175	0.237195	0.836728	0.944948	0.024592	11.5246	12.0061	11.4734	11.5447	11.8634	11.7837	MAP kinase activating death domain
979	ENSOCUG00000002112	MYBPC3	10.613	0.105366	0.413366	0.310418	0.61793	0.209061	3.10068	3.15513	3.24188	3.04634	3.30439	3.60956	Myosin binding protein C, cardiac
980	ENSOCUG00000005557	SLC39A13	1300.61	-0.046175	0.248276	0.81673	0.936465	-0.0285084	10.5306	10.5448	9.90006	10.4104	10.2603	10.2557	Solute carrier family 39 member 13
981	ENSOCUG00000026980	PSMC3	17747.5	0.468087	0.208331	0.0093216	0.0659611	1.18071	13.9045	13.7498	13.9888	14.4301	14.1966	14.2413	Proteasome 26S subunit, ATPase 3
982	ENSOCUG00000001311	CELF1	1270.37	0.328358	0.289108	0.133949	0.391578	0.407182	10.0617	10.344	9.87966	10.0645	10.5691	10.6525	CUGBP Elav-like family member 1
983	ENSOCUG00000021229	PTPMT1	1539.74	0.141369	0.223074	0.447004	0.735107	0.13365	10.5515	10.4202	10.556	10.9006	10.5696	10.4362	Uncharacterized protein
984	ENSOCUG00000006353	KBTBD4	1356.93	0.173458	0.211403	0.337261	0.645063	0.190398	10.3506	10.4599	10.118	10.423	10.5954	10.4167	Kelch repeat and BTB domain containing 4
985	ENSOCUG00000006359	NDUFS3	12780.3	0.117607	0.209928	0.507244	0.776393	0.109918	13.6214	13.4701	13.634	13.9072	13.4651	13.6728	NADH:ubiquinone oxidoreductase core subunit S3
986	ENSOCUG00000006361	FAM180B	11.0763	-0.139056	0.419645	0.260473	0.564028	-0.2487	3.6193	3.42418	3.29246	3.37317	3.16402	3.3218	Family with sequence similarity 180 member B
987	ENSOCUG00000006365	C1QTNF4	2.65484	-0.033386	0.409242	0.184626	NA	NA	1.42142	1.109	1.1103	1.10939	1.10436	1.10927
988	ENSOCUG00000006368	MTCH2	16658	0.178785	0.216041	0.33293	0.641521	0.192789	13.9195	13.8124	14.0424	14.3403	13.9459	13.9838	Mitochondrial carrier 2
989	ENSOCUG00000017524	AGBL2	57.2259	-0.1612	0.380394	0.389832	0.690854	-0.160614	5.60263	6.07045	5.8953	5.7359	5.18828	5.88841	ATP/GTP binding protein like 2
990	ENSOCUG00000017534	FNBP4	1631.2	-0.297934	0.271106	0.15665	0.429083	-0.367459	10.513	10.6561	11.1458	10.3799	10.4664	10.623	Formin binding protein 4
991	ENSOCUG00000017545	NUP160	2493.68	0.367656	0.373172	0.126192	0.37785	0.42268	10.9242	11.3758	10.4869	10.8659	11.8483	11.4844	Nucleoporin 160
992	ENSOCUG00000001933	PTPRJ	2250.18	-0.110656	0.291465	0.593981	0.828877	-0.0815098	10.6239	11.3166	11.4698	10.549	11.1721	11.2657	Protein tyrosine phosphatase, receptor type J
993	ENSOCUG00000022290		168.959	0.0124572	0.302428	0.953897	0.986428	0.00593443	7.60289	7.48435	6.8957	7.57328	7.42721	7.10438	Uncharacterized protein
994	ENSOCUG00000026275		641.638	0.0141807	0.399244	0.87796	0.961259	0.0171597	9.5866	9.30318	6.1188	9.72638	9.29296	8.31234	Uncharacterized protein
995	ENSOCUG00000033184		131.059	0.0280524	0.397251	0.773734	0.919912	0.0362536	7.24997	6.88235	5.34133	7.30607	7.02974	6.62794
996	ENSOCUG00000027838		28.4943	0.0727673	0.377615	0.646352	0.858466	0.0662767	4.94081	4.78147	4.35621	4.67926	4.9505	4.85185	Uncharacterized protein
997	ENSOCUG00000003078	APLNR	12.5591	0.0380463	0.383228	0.780339	0.922607	0.034983	3.54863	3.59466	3.56953	3.73281	3.38841	3.68831	Apelin receptor
998	ENSOCUG00000024188	TNKS1BP1	12603.5	0.328605	0.245419	0.102424	0.334607	0.475465	13.4	13.6681	13.2107	13.5409	13.844	13.8744	Tankyrase 1 binding protein 1
999	ENSOCUG00000029504	SSRP1	18700.2	0.377708	0.194024	0.0277762	0.143763	0.842353	13.8746	14.1032	14.0405	14.2333	14.3919	14.382	FACT complex subunit SSRP1
1000	ENSOCUG00000003082	P2RX3	53.2954	0.10967	0.322928	0.593701	0.828737	0.0815831	5.76634	5.76402	5.45294	5.80481	5.70635	5.80544	p2X purinoceptor
1001	ENSOCUG00000003089	PRG3	0.958693	0.0303184	0.408483	0.453542	NA	NA	-0.101803	-0.101776	-0.101381	-0.101658	-0.0652179	-0.0270299	Proteoglycan 3, pro eosinophil major basic protein 2
1002	ENSOCUG00000008297	PRG2	4.29585	0.0822619	0.416274	0.172132	NA	NA	1.98437	1.93294	1.93485	1.93351	2.13525	2.17647	Proteoglycan 2, pro eosinophil major basic protein
1003	ENSOCUG00000012561	SLC43A3	9726.58	0.382721	0.197419	0.0273766	0.142434	0.846387	12.9924	13.2124	12.9697	13.4437	13.4285	13.3149	Uncharacterized protein
1004	ENSOCUG00000025809	RTN4RL2	2.8238	0.0560841	0.409651	0.326435	NA	NA	1.45884	1.41128	1.41241	1.41162	1.56095	1.5325	Reticulon 4 receptor like 2
1005	ENSOCUG00000026004	SLC43A1	150.268	0.196601	0.315064	0.361571	0.66699	0.175881	7.2518	6.80587	7.18718	7.54772	7.05608	7.26947	Solute carrier family 43 member 1
1006	ENSOCUG00000001338	TIMM10	1702.49	0.180334	0.272607	0.384054	0.686411	0.163416	10.5025	10.3814	10.8858	11.1647	10.5665	10.6359	Translocase of inner mitochondrial membrane 10
1007	ENSOCUG00000027228	SMTNL1	27.9336	0.097959	0.372848	0.570429	0.814999	0.0888429	4.51127	4.51538	4.97804	4.85885	4.86201	4.69421	Smoothelin like 1
1008	ENSOCUG00000021867	UBE2L6	5048.88	2.07674	0.453736	2.92142e-07	1.52198e-05	4.81759	11.0874	10.9213	11.2187	11.7563	12.8829	13.1591	Ubiquitin conjugating enzyme E2 L6
1009	ENSOCUG00000026479	SERPING1	1644.02	0.149175	0.428235	0.212143	0.50934	0.292992	9.40201	8.20781	10.5545	8.73276	10.8919	11.6429	Plasma protease C1 inhibitor
1010	ENSOCUG00000000191	YPEL4	31.4823	0.225671	0.47192	0.110112	0.348592	0.457683	4.5086	4.65964	4.21289	5.22761	4.26744	5.12399	Protein yippee-like
1011	ENSOCUG00000007045	CLP1	1341.55	0.00986714	0.200439	0.950893	0.98565	0.00627706	10.3755	10.5199	10.2347	10.4795	10.4324	10.2545	Polyribonucleotide 5'-hydroxyl-kinase Clp1 (EC 2.7.1.78) (Polyadenylation factor Clp1) (Polynucleotide kinase Clp1) (Pre-mRNA cleavage complex II protein Clp1)
1012	ENSOCUG00000007047	ZDHHC5	8381.27	0.192597	0.248753	0.336069	0.643735	0.191293	12.8382	13.1649	12.6958	12.8159	13.3153	13.1849	Uncharacterized protein
1013	ENSOCUG00000007054	MED19	1154.08	0.12009	0.191703	0.473973	0.755641	0.121684	10.1093	10.0133	10.2131	10.3185	10.1323	10.2139	Mediator of RNA polymerase II transcription subunit 19 (Mediator complex subunit 19)
1014	ENSOCUG00000039275	TMX2	8990.76	-0.136814	0.242804	0.492726	0.768189	-0.114532	13.1138	13.1378	13.3315	13.3906	12.8523	12.8163
1015	ENSOCUG00000032203	SELENOH	4929.03	0.332629	0.189645	0.0481425	0.208833	0.680201	12.1536	12.1552	12.0162	12.4825	12.2774	12.4238
1016	ENSOCUG00000029627	BTBD18	2.39181	-0.086881	0.420165	0.0475864	NA	NA	1.15598	1.15681	1.27863	1.10697	1.10323	1.10688	BTB domain containing 18
1017	ENSOCUG00000014213	CTNND1	16876	-0.0734337	0.234164	0.717902	0.894575	-0.0483831	13.9903	14.2464	13.9644	13.6356	14.2188	14.064	Catenin delta 1
1018	ENSOCUG00000035900		77.0139	-0.0678428	0.351126	0.709838	0.890956	-0.0501436	6.29155	6.15952	6.33188	6.52241	6.17185	5.51913
1019	ENSOCUG00000005377	LPXN	64.7502	0.329718	0.416438	0.156007	0.428209	0.368344	5.89041	5.67687	5.82716	5.91673	5.89349	6.43367	Leupaxin
1020	ENSOCUG00000005385	ZFP91	5306.2	-0.249235	0.218855	0.178429	0.460064	-0.337182	12.3095	12.3837	12.7108	12.233	12.3349	12.154	Uncharacterized protein
1021	ENSOCUG00000039314		151.344	-0.295685	0.290685	0.173639	0.453067	-0.343838	7.26539	7.27311	7.49363	7.11995	7.20562	6.94354
1022	ENSOCUG00000005392	CNTF	34.2185	0.0561735	0.337473	0.773034	0.919655	0.0363753	4.93768	5.17941	5.04828	4.95072	5.18018	5.17523	Ciliary neurotrophic factor
1023	ENSOCUG00000035013		3.26461	-0.011037	0.403513	0.841835	NA	NA	1.54109	1.72442	1.57353	1.69183	1.53655	1.54146
1024	ENSOCUG00000033714	GLYAT	6.40501	-0.25075	0.531615	0.000398207	0.00589339	-2.22964	2.68132	2.72469	2.53108	2.39992	2.38854	2.39966
1025	ENSOCUG00000000474		0.452794	0.0271574	0.407923	0.620029	NA	NA	-0.87271	-0.87255	-0.870436	-0.871878	-0.827299	-0.872067	Uncharacterized protein
1026	ENSOCUG00000015042	FAM111A	2187.08	0.82864	0.331246	0.00188328	0.020354	1.69135	10.6109	10.6856	10.6464	10.8436	11.6211	11.504	Family with sequence similarity 111 member A
1027	ENSOCUG00000015049	DTX4	5507.41	-0.051923	0.182481	0.750878	0.910591	-0.0406767	12.3534	12.5671	12.4177	12.3058	12.503	12.3879	Deltex E3 ubiquitin ligase 4
1028	ENSOCUG00000015057	MPEG1	871.846	3.74494	0.794441	1.04959e-07	6.44064e-06	5.19107	7.85031	6.34064	7.22288	8.37056	10.3763	10.6112	Macrophage expressed 1
1029	ENSOCUG00000022710		1273.5	-0.179583	0.339628	0.39141	0.691676	-0.160097	10.0036	9.73663	11.0564	10.4367	9.9163	9.90327	60S ribosomal protein L6
1030	ENSOCUG00000007608		1.00933	-0.0112823	0.404864	0.813728	NA	NA	0.0392587	-0.00829682	0.022215	-0.00817121	0.0328012	-0.00820741
1031	ENSOCUG00000002148	OSBP	9201.1	-0.261752	0.226155	0.167084	0.444136	-0.352484	13.2883	13.4551	13.0704	12.8305	13.1609	13.0673	Oxysterol-binding protein
1032	ENSOCUG00000002156	PATL1	1237.95	-0.0332622	0.243222	0.870515	0.957881	-0.0186884	10.2645	10.3834	10.1987	9.82587	10.4424	10.3819	PAT1 homolog 1, processing body mRNA decay factor
1033	ENSOCUG00000013382	STX3	1301.99	-0.268796	0.193255	0.113808	0.355466	-0.449202	10.3725	10.4878	10.4982	10.235	10.3066	10.1099	Syntaxin 3
1034	ENSOCUG00000013390	MRPL16	3984.92	-0.118563	0.19311	0.489137	0.765848	-0.115857	12.0759	11.8792	12.0692	12.0502	11.8129	11.828	Mitochondrial ribosomal protein L16
1035	ENSOCUG00000022148		24.6061	-0.194598	0.436812	0.202894	0.49652	-0.304063	4.11442	4.26546	5.02802	4.23752	4.19895	4.3258
1036	ENSOCUG00000015780	TCN1	160.31	0.0959276	0.423302	0.0324668	0.160866	0.793536	4.76819	4.77294	5.70778	6.81183	7.49879	7.96641	Transcobalamin 1
1037	ENSOCUG00000002420	MS4A3	36.8914	5.78697	1.24084	5.38834e-07	2.56607e-05	4.59073	4.0657	4.06708	4.17874	4.9771	4.98634	5.6094	Membrane spanning 4-domains A3
1038	ENSOCUG00000009077	MS4A2	14.3823	1.33143	2.41304	0.00878906	0.0632299	1.19908	3.57611	3.46976	3.60655	3.86017	3.95346	3.92783	Membrane spanning 4-domains A2
1039	ENSOCUG00000009084	MS4A6A	417.951	3.26929	0.501039	3.28267e-12	7.07827e-10	9.15007	6.94329	6.31095	7.25963	8.97842	8.83844	9.38392	Uncharacterized protein
1040	ENSOCUG00000010079	MS4A4A	386.8	2.76128	0.744429	9.03612e-06	0.000269262	3.56982	7.12084	5.88993	7.35858	8.63726	8.69548	9.36712	Uncharacterized protein
1041	ENSOCUG00000007941	MS4A1	0.603725	0.028613	0.408167	0.550373	NA	NA	-0.645355	-0.645338	-0.642832	-0.644711	-0.575766	-0.644957	Membrane spanning 4-domains A1
1042	ENSOCUG00000007947	MS4A12	57.5894	2.7914	0.658137	1.16943e-06	4.94696e-05	4.30566	5.10676	4.79007	4.97913	5.93999	6.264	5.80657	Membrane spanning 4-domains A12
1043	ENSOCUG00000022558		2.43946	0.0135922	0.401319	0.850569	NA	NA	1.24112	1.31186	1.21773	1.21702	1.2795	1.31643
1044	ENSOCUG00000000079	MS4A8	54.0748	-0.134462	0.347926	0.500057	0.773246	-0.111682	5.67462	5.99592	5.68719	5.36254	5.74707	5.7893	Membrane spanning 4-domains A8
1045	ENSOCUG00000035683		28.5502	0.108978	0.380118	0.519265	0.786266	0.10443	4.85035	4.72583	4.50524	4.49723	4.89846	5.05121
1046	ENSOCUG00000036455		3.98938	-0.000652772	0.402028	0.987743	NA	NA	2.07265	1.84449	1.84626	1.84502	2.02501	1.89919
1047	ENSOCUG00000026537	MS4A18	2113.53	14.8372	4.15663	1.44481e-08	1.08887e-06	5.96302	4.90978	4.91929	5.0462	6.725	11.1146	11.9047	Uncharacterized protein
1048	ENSOCUG00000013273	MS4A15	0.528259	0.0279585	0.408054	0.582365	NA	NA	-0.759037	-0.758852	-0.756414	-0.758077	-0.701552	-0.758296	Membrane spanning 4-domains A15
1049	ENSOCUG00000015310	MS4A10	9.92386	-0.0898107	0.415581	0.229103	0.528886	-0.276638	3.40429	3.32107	3.02188	3.16886	2.9322	2.94958
1050	ENSOCUG00000026432	CCDC86	696.339	0.666783	0.20552	0.000296605	0.00467018	2.33067	9.09983	9.21892	9.11761	9.65	9.66732	9.65409	Coiled-coil domain containing 86
1051	ENSOCUG00000025455	PTGDR2	4.3385	0.0578792	0.404914	0.485547	NA	NA	2.14218	2.00393	2.00572	2.1069	2.10972	2.15095	CRTH2 protein (Prostaglandin D2 receptor 2)
1052	ENSOCUG00000015689	PRPF19	9335.52	0.372497	0.160967	0.0117155	0.0779614	1.10812	13.0244	13.0121	13.0271	13.3195	13.3152	13.3497	Pre-mRNA processing factor 19
1053	ENSOCUG00000015708	TMEM109	2205.48	0.0955129	0.182462	0.559413	0.809374	0.0918509	11.0623	11.1793	10.9303	11.1841	11.1483	11.1101	Transmembrane protein 109
1054	ENSOCUG00000015713	TMEM132A	345.125	0.0905659	0.261683	0.655884	0.863382	0.0637972	8.21947	8.66864	8.15383	8.31769	8.45571	8.61415	Transmembrane protein 132A
1055	ENSOCUG00000015723	SLC15A3	442.53	2.88915	0.701112	1.67133e-06	6.56896e-05	4.1825	6.97598	6.33241	7.50996	7.99866	9.05214	9.74754	Solute carrier family 15 member 3
1056	ENSOCUG00000012464	CD6	6.92047	-0.0424194	0.388161	0.732416	0.901357	-0.0451031	2.88423	2.67381	2.74512	2.7763	2.71457	2.72649	CD6 molecule
1057	ENSOCUG00000011143	FOSL1	36.0508	0.573123	0.5419	0.0458642	0.202745	0.69305	5.00317	4.87757	5.01785	5.30374	5.35002	5.19377	FOS like 1, AP-1 transcription factor subunit
1058	ENSOCUG00000020976	DRAP1	6305.4	0.0924652	0.197327	0.576627	0.818431	0.0870179	12.5917	12.5493	12.5777	12.8752	12.5677	12.5196	DR1 associated protein 1
1059	ENSOCUG00000010947	C11orf68	579.926	0.0370401	0.275142	0.858318	0.952996	0.0209091	9.41281	9.2007	8.69412	9.15513	8.90233	9.44233	Chromosome 11 open reading frame 68
1060	ENSOCUG00000022795	TSGA10IP	4.23471	0.105502	0.420233	0.1902	NA	NA	1.93303	1.95823	1.90985	2.10397	1.91221	2.10064	Uncharacterized protein
1061	ENSOCUG00000039650		3224.86	-0.440864	0.340195	0.0694291	0.262324	-0.581163	11.9147	11.6962	11.9197	11.8319	11.1124	10.9547
1062	ENSOCUG00000022025		355.427	0.239264	0.288076	0.264384	0.568262	0.245452	8.4463	8.44273	8.04357	8.38993	8.42615	8.85481	Uncharacterized protein
1063	ENSOCUG00000021968	EIF1AD	3343.44	0.491717	0.217395	0.00902828	0.0644432	1.19082	11.4656	11.5626	11.3668	12.059	11.7792	11.8113	Eukaryotic translation initiation factor 1A domain containing
1064	ENSOCUG00000031959		2085.02	0.211723	0.207967	0.233046	0.533791	0.272629	10.8022	10.8716	11.0663	11.2611	11.001	11.0718
1065	ENSOCUG00000015741	BANF1	28722	0.144666	0.214941	0.43384	0.72678	0.138597	14.7026	14.628	14.8544	15.1122	14.6875	14.7817	Barrier to autointegration factor 1
1066	ENSOCUG00000015722	SF3B2	50272.9	0.230909	0.219256	0.24994	0.552608	0.257583	15.673	15.5622	15.2335	15.6434	15.6622	15.8224	Uncharacterized protein
1067	ENSOCUG00000016490	CATSPER1	99.1206	0.0651226	0.317184	0.749293	0.909805	0.0410515	6.60523	6.74851	6.27647	6.9274	6.35417	6.56182	Uncharacterized protein
1068	ENSOCUG00000025097	PACS1	1820.47	-0.128256	0.178904	0.423272	0.719434	-0.143009	10.7573	10.952	10.9334	10.7868	10.7609	10.7639	Phosphofurin acidic cluster sorting protein 1
1069	ENSOCUG00000039337		10.174	-0.0607167	0.392564	0.614835	0.840527	-0.0754485	3.09634	3.19753	3.49488	3.30228	3.10225	3.20519
1070	ENSOCUG00000020926	MRPL11	3924.05	0.418382	0.172624	0.00749832	0.0565379	1.24766	11.7823	11.6933	11.7644	12.1386	12.0636	12.0761	Mitochondrial ribosomal protein L11
1071	ENSOCUG00000010915	DPP3	18410.3	0.800974	0.21087	3.02848e-05	0.000725094	3.13961	13.7821	13.9276	13.6232	14.3976	14.4966	14.3911	Dipeptidyl peptidase 3 (EC 3.4.14.4) (Dipeptidyl aminopeptidase III) (Dipeptidyl peptidase III)
1072	ENSOCUG00000010911	PELI3	11.2828	0.092792	0.394195	0.50659	0.776075	0.110096	3.53136	3.31724	3.36812	3.49108	3.64467	3.34748	Pellino E3 ubiquitin protein ligase family member 3
1073	ENSOCUG00000027758	BBS1	77.4987	-0.515861	0.414655	0.0515407	0.218103	-0.661338	6.39375	6.50584	6.32635	5.84012	6.08087	6.17769	Uncharacterized protein
1074	ENSOCUG00000039117		92.7642	-0.47469	0.487227	0.0704509	0.265087	-0.576611	6.23771	6.97003	6.67165	6.28289	5.95948	6.3732
1075	ENSOCUG00000029788		136.386	-0.158627	0.298237	0.449928	0.736967	-0.132552	7.28832	7.30825	6.78045	7.04805	6.98147	6.95119
1076	ENSOCUG00000000302	ZDHHC24	56.382	-0.409394	0.580621	0.0693311	0.262225	-0.581326	6.16046	6.03106	5.33611	5.22637	5.09146	5.70801	Palmitoyltransferase (EC 2.3.1.225)
1077	ENSOCUG00000023317	ACTN3	38.9649	-0.217543	0.371473	0.302213	0.608165	-0.215979	5.35846	5.47763	5.1672	5.2748	5.11916	5.09769	Actinin alpha 3 (gene/pseudogene)
1078	ENSOCUG00000013700	CTSF	2193.91	-0.455161	0.419398	0.0753886	0.276146	-0.558861	11.1228	11.4509	11.348	11.305	9.97458	10.5031	Cathepsin F
1079	ENSOCUG00000022515	CCDC87	14.3986	-0.100919	0.383128	0.527407	0.789546	-0.102623	3.90191	3.94232	3.73946	3.66393	3.81237	3.84367	Coiled-coil domain containing 87
1080	ENSOCUG00000013823	CCS	1704.3	-0.210223	0.301545	0.325489	0.63506	-0.197186	10.7977	10.8118	10.9161	11.0751	10.1522	10.2517	Copper chaperone for superoxide dismutase
1081	ENSOCUG00000022838	RBM14	1220.67	0.948296	0.369631	0.00131458	0.015473	1.81043	9.9389	9.89913	9.25788	10.2951	10.5047	10.7896	RNA binding motif protein 14
1082	ENSOCUG00000004731	RBM4	12782.5	0.729441	0.173327	6.01478e-06	0.000191351	3.71817	13.3588	13.291	13.2614	13.8555	13.8635	13.9264	RNA-binding protein 4
1083	ENSOCUG00000014485	SPTBN2	2593.81	0.0587069	0.201348	0.739457	0.904825	0.0434354	11.321	11.4793	11.0979	11.3174	11.3342	11.4433	Spectrin beta chain
1084	ENSOCUG00000009821	RCE1	1497.33	-0.0140088	0.192742	0.934223	0.979758	-0.0088814	10.5509	10.6163	10.4875	10.702	10.456	10.444	Ras converting CAAX endopeptidase 1
1085	ENSOCUG00000003485		23.086	-0.0692874	0.370763	0.670028	0.870771	-0.060096	4.38375	4.46453	4.65939	4.25093	4.32054	4.66685	Uncharacterized protein
1086	ENSOCUG00000036538		4.90141	-0.021088	0.398397	0.802582	NA	NA	2.07715	2.1046	2.36458	2.23879	2.11229	2.13396
1087	ENSOCUG00000038329		43.2676	0.0194718	0.343364	0.919228	0.973844	0.0115104	5.22942	5.66039	5.21579	5.19449	5.58538	5.41648
1088	ENSOCUG00000009988	KDM2A	4193.18	-0.117943	0.259034	0.538428	0.79708	-0.098498	11.833	12.3967	11.9782	11.5711	12.1064	12.0902	Lysine demethylase 2A
1089	ENSOCUG00000038516		598.347	0.230416	0.247479	0.249475	0.552196	0.257906	8.95025	9.26427	9.06644	9.07049	9.39446	9.46667
1090	ENSOCUG00000029982		11.7554	0.0742358	0.39787	0.529179	0.791052	0.101795	3.32758	3.22609	3.47576	3.74544	3.20697	3.33825
1091	ENSOCUG00000006388	ANKRD13D	13.5224	-0.121796	0.395533	0.423399	0.719434	-0.143009	3.59186	3.72416	3.91131	3.60544	3.57368	3.73679	Ankyrin repeat domain 13D
1092	ENSOCUG00000006393	SSH3	2848.39	-0.369506	0.226189	0.0548203	0.226837	-0.644286	11.6481	11.7893	11.3994	11.4048	11.235	11.2214	Slingshot protein phosphatase 3
1093	ENSOCUG00000024015	RAD9A	1677.5	-0.0920182	0.231143	0.627039	0.847467	-0.0718773	10.7898	10.9889	10.4099	10.729	10.6317	10.6078	RAD9 checkpoint clamp component A
1094	ENSOCUG00000004005	POLD4	3017.68	0.147266	0.211458	0.417761	0.716208	0.144961	11.643	11.4251	11.3584	11.8103	11.5176	11.5215	Uncharacterized protein
1095	ENSOCUG00000003943	CLCF1	16.0521	0.00147431	0.390375	0.994301	0.998145	0.000806536	3.73216	3.68455	4.16197	3.5761	4.04002	3.98492	Cardiotrophin like cytokine factor 1
1096	ENSOCUG00000027936	PPP1CA	8333.13	0.294206	0.190526	0.0742031	0.273678	0.56276	12.978	12.823	12.8351	13.2713	13.0578	13.0961
1097	ENSOCUG00000007702	TBC1D10C	58.5349	-0.0954893	0.32399	0.634087	0.851345	-0.0698943	5.72781	5.87592	6.04953	5.95369	5.60758	5.81844	TBC1 domain family member 10C
1098	ENSOCUG00000008072	STX18	1304.49	-0.0397187	0.218222	0.828764	0.942017	-0.0259412	10.2687	10.3423	10.4742	10.5643	10.1865	10.1816	Uncharacterized protein
1099	ENSOCUG00000002426	NSG1	36.5536	0.0716429	0.371273	0.666817	0.868736	0.0611122	5.37682	4.95575	4.69934	5.18745	4.87476	5.36817	Uncharacterized protein
1100	ENSOCUG00000007993	ZBTB49	296.192	0.0197161	0.215229	0.91477	0.972457	0.0121297	8.13221	8.2411	8.22862	8.09704	8.28569	8.25864	Zinc finger and BTB domain containing 49
1101	ENSOCUG00000002386	LYAR	2613.95	0.510113	0.230951	0.0100707	0.0701737	1.15383	10.9606	11.032	11.2853	11.6677	11.5007	11.4411	Ly1 antibody reactive
1102	ENSOCUG00000026431	TMEM128	1720.07	0.103468	0.173078	0.510121	0.778725	0.108616	10.7748	10.6484	10.6768	10.8055	10.7348	10.8331	Transmembrane protein 128
1103	ENSOCUG00000011611	SLC2A9	6.8449	0.0860231	0.414066	0.264291	0.568221	0.245483	2.48383	2.59053	2.4589	2.92327	2.60273	2.45635	Solute carrier family 2 member 9
1104	ENSOCUG00000002549	WDR1	42295.8	0.383545	0.175059	0.0154515	0.0950038	1.02226	15.1713	15.127	15.269	15.4881	15.4725	15.5799	WD repeat domain 1
1105	ENSOCUG00000003326	ZNF518B	933.207	0.116265	0.251526	0.560565	0.810013	0.0915082	9.80789	9.8367	9.73283	9.48034	10.1352	10.0386	Zinc finger protein 518B
1106	ENSOCUG00000033481		46.9753	-0.227671	0.400681	0.26348	0.567262	-0.246216	5.38236	5.86257	5.55128	5.0827	5.49877	5.46102
1107	ENSOCUG00000023327		1246.3	0.00987831	0.289694	0.957898	0.98726	0.00556852	10.0963	9.76779	10.6987	10.6174	9.94835	10.1375	Uncharacterized protein
1108	ENSOCUG00000007602	HS3ST1	263.018	0.357822	0.334709	0.125407	0.376365	0.42439	7.93633	7.8916	7.62455	7.76758	8.24363	8.42227	Sulfotransferase (EC 2.8.2.-)
1109	ENSOCUG00000009035	RAB28	867.282	0.0480249	0.226649	0.798903	0.929415	0.0317902	9.5629	9.64806	9.94873	9.70342	9.9537	9.65786	RAB28, member RAS oncogene family
1110	ENSOCUG00000009041	BOD1L1	2551.62	-0.173752	0.242744	0.385764	0.687125	-0.162964	11.0574	11.3598	11.6869	11.1311	11.2991	11.2125	Biorientation of chromosomes in cell division 1 like 1
1111	ENSOCUG00000007950	CPEB2	388.304	0.0462344	0.27526	0.823042	0.939539	0.0270851	8.406	8.62527	8.63734	8.1023	8.82257	8.77957	Uncharacterized protein
1112	ENSOCUG00000016551	C1QTNF7	19.8853	0.0569359	0.388258	0.666485	0.868736	0.0611122	4.08993	3.90348	4.31526	4.53289	3.84028	4.15138	C1q and TNF related 7
1113	ENSOCUG00000011765	CC2D2A	929.055	-0.258493	0.223089	0.1704	0.448915	-0.347836	9.89899	10.0936	9.89728	9.54366	9.87342	9.74702	Coiled-coil and C2 domain containing 2A
1114	ENSOCUG00000011774	FBXL5	3568.35	0.406642	0.199823	0.0201288	0.114679	0.940517	11.5815	11.551	11.6858	11.8089	12.062	11.9829	F-box and leucine rich repeat protein 5
1115	ENSOCUG00000002336	BST1	157.278	2.86758	0.574956	3.20829e-08	2.21372e-06	5.65488	6.26525	5.85082	5.64213	7.22129	7.38973	7.98462	Bone marrow stromal cell antigen 1
1116	ENSOCUG00000017793	CD38	5774.32	5.92355	0.632032	3.56636e-22	5.03343e-19	18.2981	8.52017	8.17547	8.59879	10.7917	13.1478	13.2912	ADP-ribosyl cyclase/cyclic ADP-ribose hydrolase 1
1117	ENSOCUG00000016098	FGFBP1	12107.7	1.34508	0.307842	1.04951e-06	4.48861e-05	4.34789	12.695	12.5973	13.1711	13.7051	13.9927	14.0724	Uncharacterized protein
1118	ENSOCUG00000035932		1.10217	0.0308303	0.408583	0.423922	NA	NA	0.0677748	0.0678057	0.0682574	0.0679402	0.0951317	0.166705
1119	ENSOCUG00000013846		3.61011	-0.0201204	0.400533	0.791568	NA	NA	1.73786	1.81109	1.90851	1.7384	1.85311	1.79006	Uncharacterized protein
1120	ENSOCUG00000016623		4355.16	0.0332629	0.394345	0.767833	0.916829	0.0377116	9.4577	9.06398	12.863	11.5927	12.4595	11.8464	Uncharacterized protein
1121	ENSOCUG00000016642	PROM1	14893	0.177084	0.186383	0.254184	0.557294	0.253915	13.6876	13.8766	13.7411	13.8639	14.071	13.8807	Prominin 1
1122	ENSOCUG00000002246	TAPT1	1771.21	-0.033407	0.211793	0.85121	0.95038	-0.0221027	10.8449	10.9286	10.6175	10.5855	10.9261	10.774	Transmembrane anterior posterior transformation 1
1123	ENSOCUG00000039041		0.415061	0.0266838	0.407848	0.641602	NA	NA	-0.929804	-0.929656	-0.927706	-0.929036	-0.889985	-0.929211
1124	ENSOCUG00000015499	LDB2	52.1356	-0.303965	0.485827	0.124699	0.375622	-0.425249	5.85158	5.3286	6.0154	5.60055	4.91201	5.37013	LIM domain binding 2
1125	ENSOCUG00000001331		72.0383	0.0548955	0.344382	0.773102	0.919655	0.0363753	6.18979	5.50787	6.36499	6.20682	6.19862	6.08066
1126	ENSOCUG00000005242	QDPR	2688.8	-0.190073	0.203579	0.281657	0.586093	-0.232033	11.5912	11.46	11.3602	11.4613	11.1833	11.2288	Quinoid dihydropteridine reductase
1127	ENSOCUG00000001571	LAP3	31865.2	1.34975	0.446641	0.000199469	0.00334785	2.47523	14.2072	14.023	14.2573	14.3878	15.5724	15.6606	Leucine aminopeptidase 3
1128	ENSOCUG00000001576	MED28	1342.03	-0.0766948	0.182435	0.641532	0.855798	-0.0676287	10.3506	10.3975	10.5146	10.3014	10.4401	10.3165	Mediator complex subunit 28
1129	ENSOCUG00000001582	FAM184B	33.6528	-0.267872	0.397987	0.217759	0.515622	-0.287668	5.03946	5.27884	5.07561	4.99337	4.86094	4.96769	Family with sequence similarity 184 member B
1130	ENSOCUG00000021289	DCAF16	182.612	-0.438242	0.292323	0.0512419	0.217299	-0.662943	7.81126	7.53528	7.59738	7.40793	7.24659	7.27884	DDB1 and CUL4 associated factor 16
1131	ENSOCUG00000006792	NCAPG	1301.48	0.707711	0.289563	0.00300224	0.0292041	1.53456	9.94781	10.1351	9.85043	10.248	10.7544	10.6947	Non-SMC condensin I complex subunit G
1132	ENSOCUG00000006802	LCORL	1458.24	-0.396143	0.269411	0.0633526	0.247649	-0.606164	10.6779	10.3114	10.942	10.312	10.3054	10.2567	Ligand dependent nuclear receptor corepressor like
1133	ENSOCUG00000029840		4.4225	-0.148229	0.447126	0.00493968	NA	NA	1.9625	2.10779	2.17469	1.90965	1.90182	1.90948
1134	ENSOCUG00000038249		3.3876	-0.0475926	0.408671	0.350199	NA	NA	1.4608	1.46091	1.78815	1.4614	1.46674	1.52096
1135	ENSOCUG00000009517	SLIT2	52.8049	-0.717188	0.758301	0.0253542	0.135266	-0.868812	5.58649	5.51254	6.21905	5.27426	5.10452	5.46278	Slit guidance ligand 2
1136	ENSOCUG00000002186	PACRGL	326.83	-0.00269111	0.261284	0.986778	0.995427	-0.0019908	8.44952	8.09726	8.44639	8.60556	8.10141	8.2545	Uncharacterized protein
1137	ENSOCUG00000019165		8.64049	-0.07665	0.40076	0.486136	0.764084	-0.116859	2.85988	2.93767	3.23918	3.06693	2.84156	2.86434
1138	ENSOCUG00000002189	KCNIP4	32.2982	-0.343572	0.497607	0.111185	0.350548	-0.455252	4.94916	4.98768	5.26277	4.98796	4.6437	4.6253	Potassium voltage-gated channel interacting protein 4
1139	ENSOCUG00000010595		7.55015	0.0406083	0.390325	0.737051	0.904062	0.0438018	2.94255	2.78892	2.77852	3.0228	2.83323	2.76695	Uncharacterized protein
1140	ENSOCUG00000035389		1999.71	-0.676531	0.253065	0.00177478	0.0194449	-1.71119	11.1788	11.3884	10.9924	10.5945	10.7752	10.5041
1141	ENSOCUG00000000919	ADGRA3	1746.56	-0.654872	0.266748	0.00331142	0.0315011	-1.50167	10.9878	11.2224	10.7361	10.4346	10.5558	10.3124	Adhesion G protein-coupled receptor A3
1142	ENSOCUG00000005568	GBA3	693.732	-0.501185	0.456684	0.059261	0.237549	-0.624247	9.49314	9.90274	9.5279	9.62549	8.58286	8.50607	Glucosylceramidase beta 3 (gene/pseudogene)
1143	ENSOCUG00000014668	PPARGC1A	2585.24	-1.45631	0.232991	3.49127e-11	6.2301e-09	-8.2055	11.6429	11.7051	11.7825	10.7573	10.6264	10.3986	PPARG coactivator 1 alpha
1144	ENSOCUG00000003026	DHX15	8090.91	0.514951	0.214892	0.00643595	0.0504127	1.29746	12.6892	12.8632	12.6347	13.0117	13.2865	13.1994	DEAH-box helicase 15
1145	ENSOCUG00000019163		175.562	-0.14607	0.340523	0.473333	0.755319	-0.121869	7.13544	7.14138	8.00275	7.59083	7.04353	7.16676
1146	ENSOCUG00000007460	SOD3	73.3147	-0.110739	0.3316	0.58134	0.821572	-0.0853545	6.45689	5.85637	6.27048	6.26807	6.0302	5.9839	Extracellular superoxide dismutase [Cu-Zn] (EC-SOD) (EC 1.15.1.1)
1147	ENSOCUG00000007463	CCDC149	4992.21	0.204481	0.168358	0.181608	0.465565	0.33202	12.1937	12.2169	12.1658	12.4345	12.3811	12.2855	Coiled-coil domain containing 149
1148	ENSOCUG00000037097		227.809	-0.304873	0.256087	0.136552	0.395355	-0.403013	7.96921	8.06022	7.77953	7.64037	7.6731	7.75451
1149	ENSOCUG00000008262	SEPSECS	394.491	-0.741406	0.346918	0.00549126	0.0450956	-1.34587	8.63662	9.0233	8.87888	7.91067	8.43466	8.31471	O-phosphoseryl-tRNA(Sec) selenium transferase (EC 2.9.1.2) (Selenocysteine synthase) (Selenocysteinyl-tRNA(Sec) synthase) (Sep-tRNA:Sec-tRNA synthase)
1150	ENSOCUG00000015972	PI4K2B	1094.14	-0.194773	0.213436	0.283903	0.587209	-0.231207	10.2237	9.973	10.3129	9.90555	10.0807	9.99831	Uncharacterized protein
1151	ENSOCUG00000015990	ZCCHC4	139.443	-0.14689	0.296044	0.48106	0.761001	-0.118615	7.21429	7.08156	7.2323	7.31824	6.81512	6.88672	Zinc finger CCHC-type containing 4
1152	ENSOCUG00000016004	ANAPC4	3710.72	0.168687	0.173062	0.281702	0.586093	0.232033	11.7804	11.7836	11.7765	11.8355	12.028	11.9101	Anaphase promoting complex subunit 4
1153	ENSOCUG00000002944	SLC34A2	321.154	-0.8806	0.439529	0.00506767	0.0426501	-1.37008	8.53766	8.96275	8.05806	7.94014	7.93364	7.62456	Solute carrier family 34 member 2
1154	ENSOCUG00000017195	SEL1L3	21800.4	0.0148556	0.234049	0.939191	0.981288	0.0082035	14.414	14.5745	14.1701	14.1464	14.6918	14.3368	SEL1L family member 3
1155	ENSOCUG00000032027		1.9451	-0.0226837	0.406351	0.592547	NA	NA	0.804087	0.804148	0.984224	0.804411	0.852817	0.804335
1156	ENSOCUG00000034394		2476.8	-0.172958	0.22193	0.353555	0.658714	-0.181303	11.2968	11.2592	11.486	11.4146	11.0148	11.0715
1157	ENSOCUG00000013449	RBPJ	1915.54	-0.270882	0.202941	0.124048	0.374315	-0.426763	10.9007	11.0238	11.1103	10.628	10.8783	10.7934	Recombination signal binding protein for immunoglobulin kappa J region
1158	ENSOCUG00000013457	CCKAR	2.45062	-0.0332883	0.409218	0.194767	NA	NA	1.30533	1.01592	1.01711	1.01627	1.01168	1.01617
1159	ENSOCUG00000013465	TBC1D19	80.1264	0.127901	0.3216	0.538758	0.79708	0.098498	6.49825	6.09926	6.04405	6.51972	6.32709	6.23816	TBC1 domain family member 19
1160	ENSOCUG00000014185	STIM2	1386.06	-0.0082373	0.233795	0.969718	0.990452	-0.00416666	10.3031	10.5254	10.4669	10.0694	10.6285	10.5099	Stromal interaction molecule 2
1161	ENSOCUG00000034992		561.702	0.514293	0.296549	0.0261915	0.138566	0.858345	8.97865	8.9931	8.57771	9.11237	9.48297	9.34033
1162	ENSOCUG00000038061		0.73975	0.0292095	0.408277	0.51238	NA	NA	-0.435465	-0.435443	-0.434325	-0.435349	-0.398429	-0.384525
1163	ENSOCUG00000031439		2.30628	-0.00534349	0.401362	0.936008	NA	NA	1.25968	1.1231	1.12405	1.17567	1.17241	1.14938
1164	ENSOCUG00000030289		2.42397	0.046968	0.403631	0.544294	NA	NA	1.21538	1.19062	1.25235	1.26919	1.20688	1.29178
1165	ENSOCUG00000000290	PCDH7	27.5026	-0.0747664	0.379869	0.625341	0.846918	-0.0721587	4.91066	4.90527	4.38961	4.36247	4.82833	4.68974	Protocadherin 7
1166	ENSOCUG00000037359		13.4769	-0.089066	0.389782	0.530012	0.791805	-0.101382	3.68792	3.62761	3.85897	3.81039	3.50787	3.56501
1167	ENSOCUG00000023563		13.1822	0.0403806	0.38075	0.777354	0.920973	0.0357532	3.80261	3.61759	3.49594	3.82944	3.602	3.62685
1168	ENSOCUG00000010124		1.14819	0.0124467	0.404701	0.799762	NA	NA	0.218677	0.171006	0.171486	0.171149	0.207402	0.221847
1169	ENSOCUG00000015669	ARAP2	1190.17	-0.404642	0.239733	0.0422841	0.19206	-0.716563	10.3926	10.2706	10.4546	9.76275	10.1372	10.0995	ArfGAP with RhoGAP domain, ankyrin repeat and PH domain 2
1170	ENSOCUG00000032723		14.3523	-0.125044	0.401115	0.394056	0.694089	-0.158585	4.03671	3.82334	3.60185	3.78027	3.71164	3.61014
1171	ENSOCUG00000001098	DTHD1	28.4923	-0.212078	0.427024	0.230862	0.53138	-0.274594	5.00812	4.88029	4.68158	4.41822	4.45802	4.88878	Death domain containing 1
1172	ENSOCUG00000012238	NWD2	5.4742	0.0892984	0.418428	0.140698	0.402793	0.394919	2.23329	2.23346	2.30137	2.48742	2.54509	2.23399	NACHT and WD repeat domain containing 2
1173	ENSOCUG00000003831	C4orf19	8110.56	-0.124167	0.159708	0.395896	0.695674	-0.157594	13.0328	13.0828	12.9956	12.9696	12.926	12.8924	Chromosome 4 open reading frame 19
1174	ENSOCUG00000003419	RELL1	3173.57	0.225869	0.300776	0.296599	0.602585	0.219982	11.3846	11.2539	11.7021	11.1541	12.1153	11.7772	RELT like 1
1175	ENSOCUG00000013740	PGM2	5086.74	0.57814	0.188795	0.000698027	0.00924648	2.03402	12.06	12.1315	11.9289	12.4868	12.5496	12.5088	Phosphoglucomutase 2
1176	ENSOCUG00000037948		0.966146	0.030446	0.408507	0.449011	NA	NA	-0.0630329	-0.063006	-0.0626128	-0.0628889	-0.000353718	-0.0131313
1177	ENSOCUG00000012442	TBC1D1	9413.59	0.113274	0.208386	0.522204	0.786884	0.104089	13.1372	13.3258	12.9195	13.379	13.1913	13.1758	TBC1 domain family member 1
1178	ENSOCUG00000022888		2161.7	-4.96776	0.449991	1.07921e-29	4.18868e-26	-25.3779	11.1497	10.9412	12.0254	8.23427	7.73372	7.60896	Uncharacterized protein
1179	ENSOCUG00000003698	KLF3	4727.11	-0.151009	0.216898	0.418877	0.716355	-0.144872	12.296	12.3067	12.2178	11.8248	12.2701	12.2338	Kruppel like factor 3
1180	ENSOCUG00000003701	TLR10	10.9754	0.0771748	0.408385	0.385365	0.686976	0.163059	3.1172	3.22532	3.36511	3.11902	3.56312	3.53679	Toll like receptor 10
1181	ENSOCUG00000001824	TLR1	265.739	-0.213226	0.279275	0.30887	0.616589	-0.210005	8.26947	8.10303	8.03945	8.21265	7.76726	7.74596	Toll like receptor 1
1182	ENSOCUG00000006031	TLR6	130.631	-0.880534	0.455113	0.00571484	0.0463789	-1.33368	7.20357	7.479	6.89399	6.78136	6.5031	6.59912	Toll like receptor 6
1183	ENSOCUG00000034901		30.2363	-0.183643	0.391745	0.334065	0.642114	-0.192388	4.68836	5.11643	5.01413	4.82855	4.84778	4.64663
1184	ENSOCUG00000009603	FAM114A1	4353.58	-0.0960719	0.212874	0.594641	0.829078	-0.0814049	12.2835	12.2094	11.8593	12.054	12.1242	11.9179	Family with sequence similarity 114 member A1
1185	ENSOCUG00000000579	TMEM156	21.426	2.73297	0.995451	0.00026854	0.00431136	2.36539	3.99612	3.85765	3.91043	4.36733	4.41312	4.66371	Transmembrane protein 156
1186	ENSOCUG00000010438	KLHL5	850.251	0.211213	0.229077	0.269717	0.572942	0.241889	9.62766	9.67353	9.56579	9.58181	10.029	9.8107	Kelch like family member 5
1187	ENSOCUG00000004716	WDR19	441.29	0.0683573	0.257961	0.729038	0.900573	0.0454812	8.54075	8.87543	8.77866	8.5127	9.0824	8.76854	WD repeat domain 19
1188	ENSOCUG00000004739	RFC1	3015.95	0.00145888	0.232117	0.994248	0.998145	0.000806536	11.4877	11.3835	11.7537	11.2697	11.7895	11.5423	Replication factor C subunit 1
1189	ENSOCUG00000009086	KLB	9.6839	-0.143431	0.43096	0.176456	0.457343	-0.339758	3.01135	3.06388	3.47242	2.90298	3.08587	2.96292	Klotho beta
1190	ENSOCUG00000009091	RPL9	60398.2	-0.140332	0.317638	0.522467	0.787028	-0.10401	15.6988	15.3365	16.5109	16.1625	15.4283	15.4743	Uncharacterized protein
1191	ENSOCUG00000009096	LIAS	670.1	-0.222955	0.206999	0.211265	0.508116	-0.294037	9.57646	9.34446	9.50087	9.20936	9.27536	9.35907	Lipoyl synthase, mitochondrial (EC 2.8.1.8) (Lipoate synthase) (LS) (Lip-syn) (Lipoic acid synthase)
1192	ENSOCUG00000005531	UGDH	17637.9	0.705503	0.300044	0.0042591	0.0378391	1.42206	13.7718	13.7291	13.6909	13.8815	14.5513	14.5199	UDP-glucose 6-dehydrogenase (EC 1.1.1.22)
1193	ENSOCUG00000033560		4704.42	-0.276446	0.213862	0.135617	0.394087	-0.404408	12.4836	12.2179	12.2228	12.1663	12.1092	11.8895
1194	ENSOCUG00000022085		30.5188	-0.122056	0.376293	0.485547	0.764017	-0.116897	4.7668	4.73552	5.21292	4.85428	4.59518	4.89784	Uncharacterized protein
1195	ENSOCUG00000005872	UBE2K	3356.66	0.268895	0.175791	0.0902607	0.30886	0.510238	11.5985	11.5042	11.6607	11.7752	11.8653	11.8162	Ubiquitin conjugating enzyme E2 K
1196	ENSOCUG00000005880	PDS5A	3736.5	0.186929	0.275808	0.370435	0.674922	0.170747	11.6527	11.81	11.7457	11.3738	12.2455	12.0897	PDS5 cohesin associated factor A
1197	ENSOCUG00000036952		8.45824	0.0374771	0.380174	0.793896	0.92736	0.0327515	3.09725	3.10011	2.97883	3.06714	3.08934	3.10889
1198	ENSOCUG00000005111	N4BP2	1162.78	-0.0438099	0.272561	0.826063	0.940609	-0.0265907	10.0064	10.3868	10.1702	9.57543	10.4418	10.2352	NEDD4 binding protein 2
1199	ENSOCUG00000005126	RHOH	58.5431	2.56456	1.01696	0.000382121	0.00571525	2.24296	4.749	4.54541	5.04699	5.34321	5.54012	6.53091	Ras homolog family member H
1200	ENSOCUG00000017105	CHRNA9	2.36238	-0.0144276	0.404189	0.78326	NA	NA	1.25646	1.11803	1.1499	1.11832	1.11462	1.21915	Cholinergic receptor nicotinic alpha 9 subunit
1201	ENSOCUG00000031318		1010.38	0.124025	0.223829	0.507408	0.776492	0.109863	9.79723	10.0338	9.89857	9.77249	10.1612	10.1336
1202	ENSOCUG00000012034	RBM47	7866.41	0.124348	0.245027	0.530532	0.792184	0.101174	12.8628	13.0337	12.6638	12.6025	13.1839	13.1315	RNA binding motif protein 47
1203	ENSOCUG00000039617		17.9882	-0.819389	1.12712	0.0175533	0.104332	-0.981583	4.38174	4.04011	4.19411	3.94581	3.84187	3.86626
1204	ENSOCUG00000016920	NSUN7	195.693	-0.761935	0.36992	0.00613693	0.0486962	-1.3125	7.87851	7.76582	7.82538	7.4133	7.35328	6.92136	NOP2/Sun RNA methyltransferase family member 7
1205	ENSOCUG00000016932	APBB2	839.97	0.2195	0.296137	0.30716	0.614618	0.211395	9.56812	9.60373	9.5043	9.20609	10.1108	9.95523	Amyloid beta precursor protein binding family B member 2
1206	ENSOCUG00000032630		24.3971	0.129249	0.38094	0.464312	0.748728	0.125676	4.55475	4.36235	4.57988	4.37836	4.71868	4.7593
1207	ENSOCUG00000001353	UCHL1	436.059	0.751217	0.438423	0.0126828	0.0823505	1.08433	8.08762	8.01094	8.7324	8.6386	9.25127	9.06607	Ubiquitin carboxyl-terminal hydrolase (EC 3.4.19.12)
1208	ENSOCUG00000015459		1414.84	0.37559	0.28415	0.0870389	0.302097	0.519854	10.5138	10.0953	10.0826	10.8913	10.4163	10.5131
1209	ENSOCUG00000015547	LIMCH1	328.713	0.129553	0.311334	0.534923	0.794858	0.0997102	7.89282	7.87591	8.72538	8.3104	8.28891	8.62235	LIM and calponin homology domains 1
1210	ENSOCUG00000017130	TMEM33	1523.56	0.27525	0.218036	0.13382	0.391428	0.407349	10.3629	10.4016	10.5315	10.4913	10.8559	10.6883	Transmembrane protein 33
1211	ENSOCUG00000017135	SLC30A9	2839.91	-0.0651778	0.210546	0.735601	0.90368	-0.0439851	11.637	11.2946	11.5373	11.2541	11.563	11.4745	Solute carrier family 30 member 9
1212	ENSOCUG00000013152	ATP8A1	289.652	0.338174	0.327937	0.141972	0.404127	0.393482	7.8379	7.97143	8.08668	7.87318	8.34063	8.61124	Phospholipid-transporting ATPase (EC 3.6.3.1)
1213	ENSOCUG00000011108	SHISA3	6.15975	0.035986	0.400475	0.674218	0.872795	0.0590879	2.57714	2.43724	2.55778	2.71534	2.57683	2.43776	Uncharacterized protein
1214	ENSOCUG00000024690	KCTD8	8.78692	2.80278	1.97983	0.00520347	0.0434322	1.36219	2.86276	2.91727	2.86696	3.11948	3.24801	3.15742	Potassium channel tetramerization domain containing 8
1215	ENSOCUG00000017915	GUF1	387.859	0.0946041	0.22027	0.611587	0.838919	0.0762798	8.36239	8.57803	8.69368	8.65628	8.6252	8.63366	Translation factor GUF1, mitochondrial (EC 3.6.5.n1) (Elongation factor 4 homolog) (EF-4) (GTPase GUF1) (Ribosomal back-translocase)
1216	ENSOCUG00000017918	GNPDA2	366.414	-0.110787	0.286662	0.59024	0.826879	-0.0825581	8.65059	8.03074	8.85866	8.53043	8.45454	8.29328	Glucosamine-6-phosphate isomerase (EC 3.5.99.6) (Glucosamine-6-phosphate deaminase)
1217	ENSOCUG00000028076		58.924	-0.126183	0.358982	0.507654	0.776639	-0.109781	5.7201	5.55197	6.27034	5.91067	5.52445	5.73013
1218	ENSOCUG00000022761	IL3RA	23.8238	8.03405	2.79204	1.16475e-07	7.0913e-06	5.14927	3.79709	3.79786	3.80885	4.32753	4.62664	4.78242	Uncharacterized protein
1219	ENSOCUG00000002576	GABRA2	8.15555	0.0127584	0.39623	0.895122	0.966934	0.0146034	2.93682	2.84156	3.02627	3.04153	2.77503	3.03723	Gamma-aminobutyric acid type A receptor alpha2 subunit
1220	ENSOCUG00000025314	GABRA4	7.91755	-0.0600451	0.408268	0.380594	0.683563	-0.165222	2.57996	2.51958	3.11861	2.58622	2.50503	2.70015	Gamma-aminobutyric acid type A receptor alpha4 subunit
1221	ENSOCUG00000008834	COMMD8	952.813	0.0803165	0.273777	0.694267	0.883503	0.053792	9.81236	9.43629	10.1357	10.251	9.72311	9.73618	COMM domain containing 8
1222	ENSOCUG00000008840	ATP10D	61.8331	0.34062	0.506578	0.10971	0.348009	0.458409	5.51063	5.35277	5.77307	5.31802	6.09403	6.41004	Phospholipid-transporting ATPase (EC 3.6.3.1)
1223	ENSOCUG00000008876	NFXL1	731.432	0.0398165	0.204413	0.82364	0.939585	0.0270641	9.48207	9.41693	9.57613	9.69144	9.41703	9.46519	Nuclear transcription factor, X-box binding like 1
1224	ENSOCUG00000006384	CNGA1	1.89717	0.0033113	0.401532	0.963122	NA	NA	0.926575	0.878516	0.939011	0.878753	0.941795	0.929854	Cyclic nucleotide gated channel alpha 1
1225	ENSOCUG00000007643	NIPAL1	2825.29	-0.293357	0.268323	0.163844	0.440236	-0.356314	11.727	11.6867	11.3375	10.9392	11.5185	11.3379	NIPA like domain containing 1
1226	ENSOCUG00000007656	TEC	288.39	0.498442	0.339174	0.0428857	0.193789	0.712671	7.80804	7.61676	8.20723	8.26927	8.46977	8.29472	Tyrosine-protein kinase (EC 2.7.10.2)
1227	ENSOCUG00000007648	TXK	150.153	-0.357808	0.368796	0.13302	0.3902	-0.408712	7.33287	7.42505	7.34258	6.69481	7.34802	6.85235	Tyrosine-protein kinase (EC 2.7.10.2)
1228	ENSOCUG00000038791		399.886	-0.14756	0.299095	0.479641	0.759626	-0.1194	8.90648	8.42939	8.74613	8.93711	8.23675	8.24789
1229	ENSOCUG00000009618	SLAIN2	1375.32	-0.219829	0.239169	0.261264	0.564315	-0.248478	10.6622	10.4793	10.4151	10.0111	10.4987	10.3475	SLAIN motif family member 2
1230	ENSOCUG00000009624	SLC10A4	7.43646	0.0688886	0.388865	0.613501	0.839477	0.0759912	2.87958	2.88185	2.80338	2.84398	2.89442	2.9751	Solute carrier family 10 member 4
1231	ENSOCUG00000034026		6.20856	0.00753006	0.398758	0.931011	0.978863	0.0092782	2.46221	2.67601	2.41551	2.41381	2.49135	2.68722
1232	ENSOCUG00000009628	FRYL	5139.12	-0.559397	0.358276	0.0269161	0.140792	-0.851421	12.3755	12.8573	12.3721	11.4378	12.25	12.0706	FRY like transcription coactivator
1233	ENSOCUG00000035619		11.9069	-0.226593	0.479658	0.083489	0.294383	-0.531088	3.42215	3.42563	3.78023	3.19649	3.33173	3.33794
1234	ENSOCUG00000020964	OCIAD1	6198.41	-0.140761	0.188983	0.398422	0.697981	-0.156157	12.7519	12.4835	12.7226	12.6056	12.5097	12.4664	OCIA domain containing 1
1235	ENSOCUG00000007907	OCIAD2	19451.5	-0.0469312	0.310768	0.820079	0.938018	-0.0277887	14.1541	13.6872	14.7034	14.7452	13.732	13.7318	OCIA domain containing 2
1236	ENSOCUG00000017815	CWH43	34.7682	-1.52275	0.766473	0.00211049	0.0223045	-1.65161	5.23951	5.08939	5.35278	4.50584	4.66987	4.79924	Cell wall biogenesis 43 C-terminal homolog
1237	ENSOCUG00000039350		1.79401	-0.00794615	0.403785	0.881229	NA	NA	0.749143	0.749194	0.866494	0.80217	0.785554	0.749352
1238	ENSOCUG00000012352	DCUN1D4	129.698	0.308786	0.309389	0.168377	0.446273	0.350399	6.91729	6.76717	6.92318	6.91837	7.28583	7.14576	DCN1-like protein (Defective in cullin neddylation protein 1-like protein)
1239	ENSOCUG00000037196		26.3885	-0.0479117	0.358941	0.780015	0.922436	-0.0350639	4.92851	4.59529	4.57949	4.49074	4.79937	4.66835
1240	ENSOCUG00000005466	LRRC66	1052.08	0.103811	0.250456	0.601672	0.833776	0.0789504	9.99135	9.9135	10.0109	9.63458	10.2423	10.2753	Leucine rich repeat containing 66
1241	ENSOCUG00000005474	SGCB	1469.04	-0.00706361	0.282865	0.968856	0.990117	-0.00431349	10.733	10.3739	10.3814	9.82911	10.572	10.8605	Beta-sarcoglycan (Beta-SG)
1242	ENSOCUG00000037084		0.452794	0.0271574	0.407923	0.620029	NA	NA	-0.87271	-0.87255	-0.870436	-0.871878	-0.827299	-0.872067
1243	ENSOCUG00000016580	CTSB	21146.3	0.076555	0.161054	0.611049	0.838478	0.0765082	14.3744	14.2738	14.3519	14.4049	14.3419	14.4511	Cathepsin B
1244	ENSOCUG00000005160	FDFT1	9296.08	0.0187764	0.25044	0.925048	0.976373	0.0103842	13.1956	13.2093	13.0782	13.5688	12.7684	13.073	Farnesyl-diphosphate farnesyltransferase 1
1245	ENSOCUG00000015419	NEIL2	514.567	-0.653871	0.512829	0.02839	0.145839	-0.836128	9.46767	9.26212	8.96372	9.10303	8.10351	8.01058	Uncharacterized protein
1246	ENSOCUG00000002199	GATA4	10.9922	-0.135646	0.433396	0.119256	0.365971	-0.436553	3.64975	3.38109	3.11228	3.03723	3.22239	3.03677	GATA binding protein 4
1247	ENSOCUG00000013226	BLK	4.08275	-0.0646569	0.406778	0.435532	NA	NA	2.061	2.01907	2.04131	1.9234	2.03751	1.92326	Tyrosine-protein kinase (EC 2.7.10.2)
1248	ENSOCUG00000011301	FAM167A	33.7115	-0.249485	0.411868	0.22658	0.526123	-0.278913	5.24278	5.25177	4.84777	4.90186	4.8279	5.00283	Family with sequence similarity 167 member A
1249	ENSOCUG00000011294		24.6772	-0.102893	0.408868	0.363181	0.668065	-0.175181	4.91893	4.61698	3.97168	4.3501	4.42127	4.0285	Uncharacterized protein
1250	ENSOCUG00000016992	MTMR9	483.373	0.0721524	0.239372	0.709902	0.890956	0.0501436	8.85757	8.97798	8.78436	8.72945	9.20094	8.85507	Myotubularin related protein 9
1251	ENSOCUG00000015473	XKR6	699.878	0.665134	0.223203	0.000694059	0.00920177	2.03613	9.01444	9.21349	9.20482	9.60254	9.69797	9.69626	XK-related protein
1252	ENSOCUG00000000468	PINX1	3.54294	-0.000235175	0.401207	0.993707	NA	NA	1.77213	1.72642	1.73893	1.87168	1.67124	1.67666	Uncharacterized protein
1253	ENSOCUG00000003370	MSRA	2651.77	-0.342784	0.293884	0.119765	0.366736	-0.435647	11.6663	11.4921	11.4097	11.5489	10.8295	10.962	Methionine sulfoxide reductase A
1254	ENSOCUG00000005942	KIF13B	5437.89	-0.342547	0.299309	0.126309	0.378122	-0.422368	12.4903	12.8597	12.2692	11.8181	12.4692	12.1924	Kinesin family member 13B
1255	ENSOCUG00000017211	HMBOX1	276.019	0.131786	0.251895	0.509041	0.778045	0.108995	7.79744	8.14102	8.14229	8.01188	8.27681	8.18462	Homeobox containing 1
1256	ENSOCUG00000034142		1.34235	0.0158832	0.403413	0.788002	NA	NA	0.386392	0.38643	0.446661	0.413058	0.432153	0.412528
1257	ENSOCUG00000015356	INTS9	1622.74	-0.172193	0.175753	0.278385	0.583257	-0.23414	10.6681	10.8196	10.711	10.5853	10.6153	10.5568	Integrator complex subunit 9
1258	ENSOCUG00000015351	EXTL3	3115.86	0.0333706	0.283193	0.869694	0.957384	0.0189136	11.3458	11.984	11.205	11.1163	11.8749	11.712	Exostosin like glycosyltransferase 3
1259	ENSOCUG00000039035		3.03468	0.00731539	0.404556	0.88377	NA	NA	1.42367	1.56496	1.42497	1.61801	1.41951	1.42401
1260	ENSOCUG00000025264	FZD3	135.339	-0.345932	0.352777	0.140909	0.402959	-0.394739	7.00972	7.33864	7.24852	6.63423	7.12729	6.81006	Frizzled class receptor 3
1261	ENSOCUG00000022817	FBXO16	13.5259	-0.0230586	0.384752	0.853822	0.95138	-0.0216459	3.81718	3.70925	3.5577	3.88156	3.61658	3.45391	F-box protein 16
1262	ENSOCUG00000014174	ZNF395	1150.12	-0.932107	0.319175	0.000446317	0.00646369	-2.18952	10.2589	10.7645	10.2651	9.52369	9.89111	9.60476	Zinc finger protein 395
1263	ENSOCUG00000035478		78.9392	-0.0685686	0.327052	0.727264	0.900093	-0.0457125	6.2478	6.06414	6.5645	5.88834	6.33126	6.39292
1264	ENSOCUG00000000034	ELP3	1787.8	0.0547637	0.170505	0.725177	0.898935	0.0462715	10.69	10.8331	10.8105	10.8065	10.8383	10.8361	Elongator complex protein 3 (EC 2.3.1.48)
1265	ENSOCUG00000000032	NUGGC	169.284	-1.53974	0.388403	5.01377e-06	0.000164913	-3.78275	7.89697	7.6147	7.49797	6.94095	6.64009	6.57881	Nuclear GTPase, germinal center associated
1266	ENSOCUG00000033667		5492.56	0.894242	0.298186	0.000385309	0.00575185	2.24019	12.063	12.166	11.5474	12.6027	12.7735	12.7559
1267	ENSOCUG00000026532	SCARA5	439.021	-0.653872	0.496716	0.0272957	0.142203	-0.84709	8.81713	9.30499	8.85192	8.63729	7.55921	8.47813	Scavenger receptor class A member 5
1268	ENSOCUG00000000031	PBK	515.351	0.450515	0.322793	0.0574901	0.23322	0.632233	8.79232	8.9648	8.42927	8.89573	9.20127	9.40448	PDZ binding kinase
1269	ENSOCUG00000009932	ESCO2	278.897	0.158793	0.29543	0.452881	0.739481	0.131073	8.10831	8.05832	7.85682	7.70445	8.45724	8.28591	Establishment of sister chromatid cohesion N-acetyltransferase 2
1270	ENSOCUG00000009924	CCDC25	1488.67	-0.189445	0.319462	0.374366	0.678154	-0.168672	10.2481	10.1574	11.2059	10.6084	10.2947	10.1474	Coiled-coil domain containing 25
1271	ENSOCUG00000009918	SCARA3	191.708	-0.285877	0.442666	0.170648	0.449097	-0.34766	7.99262	6.92834	7.91937	6.94428	6.44128	7.72023	Scavenger receptor class A member 3
1272	ENSOCUG00000005985	CLU	466.521	-0.0563828	0.396822	0.598133	0.831423	-0.0801781	8.47801	6.73274	9.70217	7.05072	7.32756	9.25159	Clusterin
1273	ENSOCUG00000006251	EPHX2	5373.83	-0.338768	0.349843	0.148295	0.415124	-0.381822	12.7133	12.4155	12.5391	12.6865	11.7093	11.675	Epoxide hydrolase 2
1274	ENSOCUG00000007668	PTK2B	2556.85	0.229607	0.182867	0.159721	0.433585	0.362926	11.2423	11.2294	11.1664	11.286	11.4515	11.493	Protein tyrosine kinase 2 beta
1275	ENSOCUG00000029959		1.23082	0.0148211	0.404737	0.765907	NA	NA	0.272544	0.320936	0.273092	0.272732	0.317988	0.323332
1276	ENSOCUG00000007658	TRIM35	743.305	-0.650895	0.282395	0.00486952	0.0414242	-1.38275	9.76586	9.84356	9.66179	8.91216	9.38829	9.2799	Tripartite motif containing 35
1277	ENSOCUG00000007652	STMN4	0.899763	0.0301321	0.408447	0.465614	NA	NA	-0.166649	-0.166624	-0.166255	-0.115647	-0.112492	-0.166546	Stathmin 4
1278	ENSOCUG00000016002	DPYSL2	4774.79	-0.0820304	0.227191	0.673384	0.8726	-0.059185	12.0571	12.4234	12.2633	11.9049	12.3817	12.1843	Dihydropyrimidinase like 2
1279	ENSOCUG00000010542	BNIP3L	6494.14	-0.773385	0.424656	0.00835182	0.0610174	-1.21455	13.0756	12.5588	13.1359	12.6633	11.8323	11.7621	BCL2 interacting protein 3 like
1280	ENSOCUG00000027088	PPP2R2A	4277.45	-0.000212812	0.193754	0.987297	0.995494	-0.00196137	12.0377	11.9055	12.2145	11.9588	12.1611	12.0568	Serine/threonine-protein phosphatase 2A 55 kDa regulatory subunit B alpha isoform (PP2A subunit B isoform B55-alpha) (PP2A subunit B isoform PR55-alpha) (PP2A subunit B isoform R2-alpha) (PP2A subunit B isoform alpha)
1281	ENSOCUG00000011972	EBF2	7.64738	-0.177699	0.458936	0.0520714	0.219673	-0.658224	3.06267	2.73729	2.87643	2.62996	2.70907	2.62965	Early B-cell factor 2
1282	ENSOCUG00000014109	CDCA2	951.638	0.283522	0.315306	0.205862	0.500594	0.300514	9.58844	9.96161	9.4741	9.47191	10.2556	10.2054	Cell division cycle associated 2
1283	ENSOCUG00000014099	KCTD9	939.108	-0.377353	0.230478	0.0512908	0.217446	-0.662649	10.1066	9.81193	10.1177	9.5808	9.76599	9.71429	Potassium channel tetramerization domain containing 9
1284	ENSOCUG00000014093	GNRH1	132.9	0.465723	0.477762	0.0746292	0.27475	0.561063	6.77255	6.32449	6.94767	7.59177	6.86545	7.02937	Gonadoliberin
1285	ENSOCUG00000014056	DOCK5	1222.67	-0.17702	0.301471	0.402638	0.70141	-0.154028	10.1389	10.4563	10.4228	9.45264	10.1557	10.4929	Dedicator of cytokinesis 5
1286	ENSOCUG00000023836	NEFL	44.2869	0.0135785	0.404311	NA	NA	NA	4.19998	4.05264	5.3168	5.87653	3.7567	3.87525	Neurofilament light
1287	ENSOCUG00000021430	NEFM	153.265	0.0165665	0.399106	NA	NA	NA	5.30988	4.73454	7.5862	7.8737	4.85179	5.09626	Neurofilament medium polypeptide
1288	ENSOCUG00000001597	ADAMDEC1	294.957	0.0226565	0.371773	0.88824	0.964606	0.0156498	7.64254	6.56874	8.71139	8.83872	6.55404	7.63596	ADAM like decysin 1
1289	ENSOCUG00000004176	ADAM28	343.374	-0.0981771	0.222082	0.599229	0.832039	-0.0798561	8.50329	8.31318	8.56331	8.40608	8.44389	8.2672	ADAM metallopeptidase domain 28
1290	ENSOCUG00000005708	STC1	14.7172	0.0344517	0.394009	0.751872	0.911197	0.0403877	3.87756	3.68487	3.43199	3.48969	3.59233	4.08276	Stanniocalcin 1
1291	ENSOCUG00000004294	NKX3-1	95.4216	-0.460506	0.339738	0.0575602	0.233261	-0.632159	6.66088	6.83681	6.60391	6.42129	6.36611	6.36248	NK3 homeobox 1
1292	ENSOCUG00000004114	SLC25A37	361.037	0.509065	0.33381	0.0380805	0.179587	0.745725	8.06428	8.50724	8.01767	8.44458	8.72812	8.83308	Solute carrier family 25 member 37
1293	ENSOCUG00000004102	ENTPD4	876.121	-0.0883517	0.247502	0.652221	0.861654	-0.0646673	9.84575	9.81196	9.78946	9.31534	9.97992	9.75855	Ectonucleoside triphosphate diphosphohydrolase 4
1294	ENSOCUG00000006355	DDX60	690.681	0.763198	0.9834	0.0213588	0.119718	0.92184	8.6139	8.75441	7.99344	7.59865	9.65196	10.434	DExD/H-box helicase 60
1295	ENSOCUG00000029856		2.22305	0.0502668	0.407605	0.411719	NA	NA	1.05195	1.10167	1.05294	1.15488	1.05376	1.15302
1296	ENSOCUG00000004900	PALLD	2004.68	-0.168625	0.250896	0.396819	0.696482	-0.15709	10.9706	11.0605	11.1138	10.4653	11.1505	10.8769	Palladin, cytoskeletal associated protein
1297	ENSOCUG00000006446	CBR4	171.842	-0.160176	0.267628	0.432651	0.725879	-0.139135	7.58372	7.45356	7.41277	7.5373	7.17925	7.27777	Carbonyl reductase 4
1298	ENSOCUG00000003098	SH3RF1	1224.04	0.200396	0.304862	0.352629	0.658466	0.181467	9.91463	10.3317	10.0113	9.68928	10.6232	10.5526	SH3 domain containing ring finger 1
1299	ENSOCUG00000031550		603.526	-0.199258	0.262215	0.328492	0.637764	-0.19534	9.16211	9.05977	9.66225	9.13795	9.13454	9.07913
1300	ENSOCUG00000016756	NEK1	854.164	-0.413446	0.344495	0.0841119	0.295907	-0.528845	9.80604	9.46334	10.3167	9.70731	9.31015	9.32869	NIMA related kinase 1
1301	ENSOCUG00000006220	CLCN3	4022.89	-0.118843	0.245186	0.551744	0.804828	-0.094297	11.9009	12.2551	11.8962	11.5806	12.1669	11.8762	Chloride channel protein
1302	ENSOCUG00000026923	HPF1	1157.33	-0.197646	0.26493	0.334776	0.642845	-0.191894	10.2063	10.0674	10.4931	10.3302	10.018	9.7268	Histone PARylation factor 1
1303	ENSOCUG00000011514	MFAP3L	1163.53	-1.68762	0.283251	1.83091e-10	2.65653e-08	-7.57569	10.5965	10.5142	10.6168	9.51312	9.38347	8.99042	Microfibril associated protein 3 like
1304	ENSOCUG00000011526	AADAT	1359.22	0.393792	0.274934	0.0696947	0.263007	0.580033	10.1149	10.1349	10.3119	10.1771	10.7062	10.7444	Aminoadipate aminotransferase
1305	ENSOCUG00000038175		4.18072	-0.0434626	0.410658	0.0932877	NA	NA	1.57153	1.57169	2.05681	1.57236	1.56359	1.57216
1306	ENSOCUG00000000888	GALNTL6	4.02204	-0.00894324	0.402806	0.878587	NA	NA	1.97495	1.82797	1.95389	1.82851	1.82156	2.03016	Polypeptide N-acetylgalactosaminyltransferase (EC 2.4.1.-) (Protein-UDP acetylgalactosaminyltransferase)
1307	ENSOCUG00000029899		14.5544	0.0818987	0.403874	0.451548	0.73808	0.131897	3.91287	3.51264	3.46245	3.83124	4.02885	3.57198
1308	ENSOCUG00000011080	GALNT7	4676.44	0.435504	0.3019	0.065939	0.253706	0.59567	12.0341	11.9718	11.802	11.9513	12.7351	12.2908	Polypeptide N-acetylgalactosaminyltransferase (EC 2.4.1.-) (Protein-UDP acetylgalactosaminyltransferase)
1309	ENSOCUG00000000074	HMGB2	5459.22	0.363807	0.195864	0.0354384	0.171469	0.765813	12.1187	12.2371	12.3553	12.4542	12.5936	12.6151	High mobility group box 2
1310	ENSOCUG00000010418	SAP30	308.59	-0.0472592	0.236296	0.804367	0.931508	-0.0308132	8.34696	8.24134	8.28032	8.03998	8.43989	8.20591	Sin3A associated protein 30
1311	ENSOCUG00000000616	SCRG1	4.59822	-0.0308102	0.401138	0.691516	NA	NA	2.12557	2.02947	2.25296	2.03003	2.07228	2.17869	Stimulator of chondrogenesis 1
1312	ENSOCUG00000016256	HAND2	55.3305	-0.150483	0.401089	0.356079	0.660864	-0.179888	5.59201	4.99115	6.30235	5.58617	5.15541	5.57472	Heart and neural crest derivatives expressed 2
1313	ENSOCUG00000023773	TPT1	4974.54	-0.298713	0.331206	0.194186	0.484294	-0.31489	12.3195	11.898	12.8687	12.3962	11.8198	11.8412	Translationally-controlled tumor protein (TCTP)
1314	ENSOCUG00000032765		0.377328	0.0261471	0.407766	0.66544	NA	NA	-1.00176	-1.00163	-0.999846	-1.00106	-0.96771	-1.00122
1315	ENSOCUG00000008888	FBXO8	1122.85	-0.279767	0.232353	0.146692	0.412794	-0.384266	10.2403	9.99779	10.465	10.0152	9.99583	9.95019	F-box protein 8
1316	ENSOCUG00000013963	CEP44	139.002	0.11113	0.248056	0.575448	0.817611	0.0874535	7.15468	7.03411	7.02017	7.11236	7.2096	7.16168	Centrosomal protein 44
1317	ENSOCUG00000016289	HPGD	4657.15	-0.520161	0.303714	0.0258609	0.137262	-0.86245	12.6665	11.9744	12.435	11.9618	12.0004	11.669	15-hydroxyprostaglandin dehydrogenase
1318	ENSOCUG00000007631	GPM6A	230.37	-0.144864	0.433783	0.144751	0.408795	-0.388494	6.46498	5.61579	9.00105	6.47094	5.96321	7.01983	Glycoprotein M6A
1319	ENSOCUG00000015110	WDR17	1.78302	0.00500166	0.403498	0.930992	NA	NA	0.876331	0.783621	0.784357	0.78384	0.846608	0.834593	WD repeat domain 17
1320	ENSOCUG00000012592	ASB5	14.9292	0.256186	0.464785	0.153548	0.423793	0.372846	3.76106	3.71858	3.75566	4.08817	3.95394	3.7506	Ankyrin repeat and SOCS box protein 5
1321	ENSOCUG00000029741	SPCS3	6185.29	0.807377	0.200831	1.03184e-05	0.000298868	3.52452	12.3274	12.0843	12.2068	12.8627	12.9055	12.7969	Signal peptidase complex subunit 3 (EC 3.4.-.-)
1322	ENSOCUG00000012211		80.6429	0.0524651	0.339007	0.786771	0.924979	0.033868	6.33097	6.45185	5.8987	5.83787	6.51757	6.48868	Uncharacterized protein
1323	ENSOCUG00000017884	VEGFC	8.5414	-0.0700338	0.407709	0.395078	0.694868	-0.158097	2.94739	2.74205	3.22977	2.74326	2.79609	2.9601	Vascular endothelial growth factor C
1324	ENSOCUG00000023661		801.848	0.0933932	0.410361	0.363979	0.668968	0.174594	9.22042	9.24998	6.31715	10.6546	9.20842	8.61281	Uncharacterized protein
1325	ENSOCUG00000001040	NEIL3	293.12	0.296967	0.408587	0.187781	0.474648	0.323628	7.86591	8.37295	6.98664	8.16425	8.55839	8.27661	Nei like DNA glycosylase 3
1326	ENSOCUG00000022964		2.25864	0.0173694	0.403672	0.76945	NA	NA	1.19812	1.10479	1.10572	1.10506	1.1721	1.20414
1327	ENSOCUG00000002031	AGA	1466.76	-0.350716	0.189741	0.0369307	0.176253	-0.753865	10.6838	10.5971	10.6746	10.2503	10.3979	10.4134	Aspartylglucosaminidase
1328	ENSOCUG00000022735		3.59354	-0.0308572	0.398353	0.730334	NA	NA	1.80399	1.73153	1.90333	1.78509	1.79395	1.78401	40S ribosomal protein S27
1329	ENSOCUG00000031041		2.73927	0.0390268	0.40702	0.454393	NA	NA	1.31897	1.31905	1.38124	1.46967	1.31508	1.42086
1330	ENSOCUG00000007616	TENM3	89.6258	-0.323791	0.39505	0.163478	0.439614	-0.356928	6.42761	6.55668	6.77626	5.90504	6.3542	6.46534	Uncharacterized protein
1331	ENSOCUG00000004708	DCTD	1884.6	-0.0259529	0.178288	0.86883	0.957384	-0.0189136	11.0039	10.881	10.7765	10.8564	10.8612	10.8847	dCMP deaminase
1332	ENSOCUG00000016984	WWC2	732.094	-0.0139435	0.266505	0.943597	0.983055	-0.00742222	9.3863	9.72241	9.39832	9.00371	9.73454	9.61833	WW and C2 domain containing 2
1333	ENSOCUG00000034698		107.611	-0.16895	0.345297	0.41532	0.714126	-0.146225	6.39509	6.98238	6.96586	6.25957	6.85028	6.60103
1334	ENSOCUG00000005491	CDKN2AIP	1453.35	0.232826	0.226405	0.21932	0.517214	0.28633	10.4275	10.3948	10.3259	10.3175	10.703	10.749	CDKN2A interacting protein
1335	ENSOCUG00000011812	ING2	386.126	-0.591034	0.319197	0.01577	0.0965517	-1.01524	8.65693	8.62513	9.0485	8.23318	8.47418	8.12591	Inhibitor of growth protein
1336	ENSOCUG00000025497	RWDD4	923.124	-0.141178	0.259521	0.484118	0.763038	-0.117454	9.81273	9.56177	10.2628	9.68125	9.86664	9.71871	RWD domain containing 4
1337	ENSOCUG00000010179	TRAPPC11	4044.14	0.0196722	0.218158	0.916566	0.97274	0.0120032	11.9741	12.049	11.8742	11.6892	12.2041	12.0116	Trafficking protein particle complex 11
1338	ENSOCUG00000009718	STOX2	117.84	0.21342	0.291037	0.318009	0.627376	0.202472	6.56577	6.83582	6.89924	6.99181	6.98417	6.89872	Storkhead box 2
1339	ENSOCUG00000011944	ENPP6	7.49731	0.115758	0.404153	0.389905	0.690854	0.160614	2.83083	2.78478	2.88389	2.93285	2.84733	2.97146	Ectonucleotide pyrophosphatase/phosphodiesterase 6
1340	ENSOCUG00000009229	IRF2	4974.83	0.253473	0.253699	0.213213	0.510865	0.291694	12.1659	12.0285	12.1976	11.9786	12.5945	12.5196	Interferon regulatory factor 2
1341	ENSOCUG00000006627	CASP3	8074.88	2.1132	0.405902	1.13781e-08	8.70172e-07	6.06039	11.6651	11.6231	11.9541	12.6161	13.6711	13.697	Caspase-3
1342	ENSOCUG00000003897	PRIMPOL	1118.86	0.715208	0.299222	0.00334592	0.0317127	1.49877	9.57524	9.86923	9.81242	10.0426	10.3909	10.6072	Primase and DNA directed polymerase
1343	ENSOCUG00000003903	CENPU	2280.48	0.331383	0.238187	0.0935351	0.314655	0.502165	10.9265	11.1267	10.8776	11.0282	11.3539	11.4518	Centromere protein U
1344	ENSOCUG00000037500		21.2654	0.0202197	0.369201	0.900975	0.968359	0.0139638	4.25406	4.59611	4.10612	4.43484	4.25302	4.40958
1345	ENSOCUG00000037022		87.6588	0.0932758	0.32849	0.645811	0.858407	0.0663068	6.22057	6.41227	6.46096	6.00135	6.68419	6.61916
1346	ENSOCUG00000005617	ACSL1	641.418	-0.45205	0.264673	0.0340189	0.166397	-0.778855	9.48602	9.27453	9.68339	9.03176	8.98825	9.24934	Uncharacterized protein
1347	ENSOCUG00000036745		7.71489	-0.0187176	0.382826	0.883871	0.963157	-0.0163029	3.01935	2.91984	2.8411	2.9061	2.87123	2.97146
1348	ENSOCUG00000002594		11635.6	-0.394923	0.273234	0.0661386	0.254159	-0.594895	13.8163	13.2244	13.878	13.3112	13.3084	13.217
1349	ENSOCUG00000002591	CFAP97	570.933	-0.838081	0.321356	0.00133896	0.0156767	-1.80475	9.3731	9.14779	9.66287	8.50319	8.83386	8.83439	Cilia and flagella associated protein 97
1350	ENSOCUG00000012354	SNX25	749.61	-0.438472	0.251775	0.0338215	0.165484	-0.781245	9.82697	9.60571	9.70493	9.11784	9.50705	9.32936	Sorting nexin 25
1351	ENSOCUG00000012365	LRP2BP	19.8606	-2.77632	1.06521	0.000359394	0.00545415	-2.26327	4.61941	3.93754	4.17418	3.69947	3.72139	3.69747	LRP2 binding protein
1352	ENSOCUG00000012369	ANKRD37	501.75	-1.61242	0.354278	3.61097e-07	1.82607e-05	-4.73848	9.44195	8.96818	9.49777	8.41095	7.94271	8.06592	Ankyrin repeat domain 37
1353	ENSOCUG00000012375	UFSP2	1572.28	-0.0303427	0.24215	0.881473	0.962335	-0.0166738	10.7619	10.2724	10.7794	10.8157	10.495	10.4382	UFM1 specific peptidase 2
1354	ENSOCUG00000004810	C4orf47	3.89093	0.019498	0.397053	0.836182	NA	NA	1.96454	1.91875	1.93148	1.86901	2.0638	1.92146	Chromosome 4 open reading frame 47
1355	ENSOCUG00000005799	CCDC110	25.0794	-0.201477	0.40049	0.294736	0.600023	-0.221832	4.59736	4.53065	4.89729	4.47051	4.59008	4.465	Coiled-coil domain containing 110
1356	ENSOCUG00000005808	PDLIM3	183.663	-0.0827203	0.370061	0.620957	0.843943	-0.0736869	7.01226	6.42564	8.22194	7.65873	6.46613	7.31923	PDZ and LIM domain 3
1357	ENSOCUG00000005816	SORBS2	1702.9	-0.614475	0.296707	0.00948783	0.0667415	-1.1756	11.0511	10.6656	11.1083	10.1628	10.6348	10.3677	Sorbin and SH3 domain containing 2
1358	ENSOCUG00000017763	TLR3	758.759	-0.0995027	0.288543	0.627337	0.847642	-0.0717875	9.59407	9.49791	9.73889	8.8102	9.63866	9.77285	Toll like receptor 3
1359	ENSOCUG00000017457	FAM149A	977.522	-0.581815	0.190125	0.000693837	0.00920177	-2.03613	10.1596	10.0913	10.1313	9.68192	9.63851	9.69728	Uncharacterized protein
1360	ENSOCUG00000011300	CYP4V2	1062.42	0.214154	0.228668	0.262499	0.565868	0.247285	10.1538	9.68261	9.93735	10.1583	10.1623	10.1158	Cytochrome P450 family 4 subfamily V member 2
1361	ENSOCUG00000005917		2.69212	0.00839123	0.398173	0.923222	NA	NA	1.40195	1.44929	1.35455	1.45579	1.39312	1.3799
1362	ENSOCUG00000023278	MTNR1A	3.36719	-0.0845215	0.414834	0.247814	NA	NA	1.63664	1.63754	1.81752	1.58538	1.64144	1.58525	Melatonin receptor 1A
1363	ENSOCUG00000001439	FAT1	14291.8	-0.657955	0.522487	0.027835	0.143998	-0.841643	13.8155	14.6388	13.4646	12.6803	13.7904	13.0447	FAT atypical cadherin 1
1364	ENSOCUG00000033448		67.4988	-0.639579	0.646679	0.0350876	0.17071	-0.767741	6.3023	6.43	5.8326	5.43277	5.9441	5.60248
1365	ENSOCUG00000004324	ZFP42	9.13173	-0.0843967	0.409874	0.347197	0.653838	-0.18453	2.79586	2.8815	3.35101	2.76759	2.81037	3.01692	ZFP42 zinc finger protein
1366	ENSOCUG00000014335	TRIML1	3.91942	-0.0418708	0.410408	0.104245	NA	NA	1.50454	1.50468	1.96038	1.5053	1.4972	1.50512
1367	ENSOCUG00000009038	FRG1	1960.29	-0.00732206	0.260715	0.967795	0.98979	-0.00445679	10.8275	10.5238	11.3036	11.1358	10.7933	10.7987	FSHD region gene 1
1368	ENSOCUG00000004169	ASAH1	3001.23	-0.227822	0.213094	0.20626	0.500752	-0.300377	11.8258	11.4192	11.6698	11.3798	11.4073	11.5091	N-acylsphingosine amidohydrolase 1
1369	ENSOCUG00000001112	PCM1	2679.67	-0.198985	0.193649	0.241165	0.543515	-0.264789	11.3579	11.4692	11.5786	11.1847	11.4041	11.2736	Pericentriolar material 1
1370	ENSOCUG00000014756	FGL1	43.5983	0.2409	0.456997	0.164345	0.440819	0.35574	4.98862	4.81789	5.28874	5.59831	4.75437	5.76801	Fibrinogen like 1
1371	ENSOCUG00000037837		62.102	-0.53618	0.504968	0.0530985	0.222255	-0.653149	5.90826	6.31421	5.98048	5.473	5.75853	5.78149
1372	ENSOCUG00000005218	MTUS1	6021.7	-0.480042	0.23953	0.0179773	0.106121	-0.9742	12.745	12.6391	12.8271	12.0882	12.5284	12.2793	Microtubule associated scaffold protein 1
1373	ENSOCUG00000005211	PDGFRL	94.2172	-0.168153	0.406564	0.317226	0.626354	-0.20318	6.81395	5.68463	6.85616	5.78052	5.553	6.72836	Platelet derived growth factor receptor like
1374	ENSOCUG00000011284	SLC7A2	32.816	0.18775	0.392327	0.330474	0.639328	0.194276	5.07144	4.73195	4.84583	4.83692	5.13303	5.24	Solute carrier family 7 member 2
1375	ENSOCUG00000008372	MTMR7	6.41223	0.127917	0.413045	0.318569	0.627884	0.202121	2.60423	2.65159	2.56518	2.77021	2.66641	2.65755	Myotubularin related protein 7
1376	ENSOCUG00000008363	VPS37A	432.358	0.000702876	0.211842	0.996513	0.998612	0.000603258	8.83813	8.57852	8.82533	8.81918	8.7262	8.71534	VPS37A, ESCRT-I subunit
1377	ENSOCUG00000014589		1637.5	0.0977185	0.211526	0.59615	0.830065	0.080888	10.6832	10.3954	10.7693	10.609	10.8284	10.7107
1378	ENSOCUG00000014585	ZDHHC2	25.1133	-0.0206793	0.378009	0.880233	0.962029	-0.016812	4.68111	4.15311	4.77286	4.39652	4.41151	4.75703	Palmitoyltransferase (EC 2.3.1.225)
1379	ENSOCUG00000000277	MICU3	27.8106	-0.125115	0.388688	0.448215	0.735812	-0.133233	4.98639	4.65998	4.78221	4.36345	4.89894	4.59819	Mitochondrial calcium uptake family member 3
1380	ENSOCUG00000025641		875.45	0.346666	0.269648	0.10223	0.334411	0.475719	9.46004	9.42165	9.8222	9.65872	10.0399	10.0163
1381	ENSOCUG00000014197	MSR1	161.816	3.56011	0.810488	4.57314e-07	2.24677e-05	4.64844	5.58364	5.04657	5.88171	6.68766	7.65144	8.00849	Macrophage scavenger receptor types I and II
1382	ENSOCUG00000024715		173.022	0.22938	0.414762	0.246785	0.549433	0.260085	7.42252	6.41841	7.1201	7.97087	6.49461	7.63748
1383	ENSOCUG00000003212	TUSC3	161.463	0.279278	0.293484	0.199675	0.491923	0.308103	7.34905	7.09153	7.11807	7.47004	7.25683	7.56645	Tumor suppressor candidate 3
1384	ENSOCUG00000034789		0.377328	0.0261471	0.407766	0.66544	NA	NA	-1.00176	-1.00163	-0.999846	-1.00106	-0.96771	-1.00122
1385	ENSOCUG00000017691	UNC5D	3.51357	-0.0257476	0.401246	0.731427	NA	NA	1.6885	1.87077	1.75064	1.68903	1.74164	1.78978	Unc-5 netrin receptor D
1386	ENSOCUG00000022012		61.4308	-0.0164912	0.331259	0.929284	0.977912	-0.00970012	6.11854	6.00985	5.55675	5.6873	6.05718	5.92724	ATP synthase subunit beta (EC 3.6.3.14)
1387	ENSOCUG00000024073	DUSP26	102.935	-0.0516292	0.319926	0.791843	0.926123	-0.0333312	6.62793	6.46805	6.90461	6.95132	6.27286	6.51351	Dual specificity phosphatase 26
1388	ENSOCUG00000022908		283.499	-0.0541654	0.395053	NA	NA	NA	8.06956	8.29549	7.98724	8.69598	6.08826	6.1144
1389	ENSOCUG00000008740	TTI2	644.149	-0.0336022	0.190962	0.8413	0.946307	-0.0239681	9.42852	9.32153	9.28148	9.33793	9.37072	9.23254	TELO2 interacting protein 2
1390	ENSOCUG00000008735	MAK16	1671.66	0.380971	0.216586	0.0399086	0.185307	0.732109	10.478	10.3873	10.6796	10.7659	10.9573	10.8346	Protein MAK16 homolog
1391	ENSOCUG00000000857	FUT10	399.566	0.102608	0.313921	0.612994	0.839328	0.0760683	8.56425	8.80483	8.12622	8.01734	9.02122	8.79385	Alpha-(1,3)-fucosyltransferase (EC 2.4.1.-)
1392	ENSOCUG00000005836	NRG1	53.9283	-0.344311	0.461244	0.130427	0.385709	-0.41374	5.61124	5.5195	6.21172	5.58676	5.37235	5.48106	Neuregulin 1
1393	ENSOCUG00000032667		0.914517	-0.00960784	0.405427	0.821222	NA	NA	-0.0895927	-0.159481	-0.159105	-0.159369	-0.123056	-0.159401
1394	ENSOCUG00000012620	WRN	361.766	-0.183154	0.258047	0.364686	0.669396	-0.174317	8.73682	8.58633	8.38543	8.14664	8.55209	8.44778	Werner syndrome RecQ like helicase
1395	ENSOCUG00000022003		14.699	-0.0543373	0.376974	0.716216	0.894118	-0.0486051	3.70249	3.81453	4.0223	3.91342	3.78767	3.68836
1396	ENSOCUG00000014028		2.43619	-0.0260145	0.400899	0.733336	NA	NA	1.20298	1.17819	1.32324	1.20544	1.20908	1.23052
1397	ENSOCUG00000005230	PPP2CB	4731.11	-0.161833	0.178386	0.307329	0.61472	-0.211322	12.2796	12.1546	12.3848	12.095	12.1729	12.1239	Serine/threonine-protein phosphatase 2A catalytic subunit beta isoform (PP2A-beta) (EC 3.1.3.16)
1398	ENSOCUG00000005223	UBXN8	4032.1	-0.148896	0.196431	0.385593	0.687125	-0.162964	12.0192	11.874	12.2097	11.9042	11.9669	11.8334	Uncharacterized protein
1399	ENSOCUG00000017234	GSR	8224.26	-0.107859	0.178134	0.497776	0.771716	-0.112542	13.064	13.0582	13.0356	12.8582	13.0971	12.8925	Glutathione reductase (EC 1.8.1.7)
1400	ENSOCUG00000039471	SMIM18	7.03724	0.14592	0.436735	0.110897	0.350144	0.455753	2.61994	2.62015	2.74631	2.82478	2.89766	2.82121
1401	ENSOCUG00000016020	GTF2E2	2532.07	0.0385359	0.17635	0.810321	0.933534	0.0298699	11.3839	11.1767	11.2948	11.3245	11.3689	11.2713	General transcription factor IIE subunit 2
1402	ENSOCUG00000008572	RBPMS	674.415	-0.226224	0.300485	0.29249	0.59796	-0.223328	9.36017	9.15697	9.87405	9.52278	9.01952	9.09585	RNA binding protein with multiple splicing
1403	ENSOCUG00000010968	DCTN6	2993.55	0.0809849	0.23406	0.670896	0.87102	0.0599716	11.5071	11.1871	11.7325	11.768	11.515	11.4461	Dynactin subunit 6
1404	ENSOCUG00000013931	LEPROTL1	2640.67	0.376375	0.21455	0.0416351	0.190423	0.720281	11.2461	10.9777	11.2971	11.5975	11.4656	11.4761	Leptin receptor overlapping transcript like 1
1405	ENSOCUG00000020996	SARAF	11448.9	0.176978	0.192026	0.280541	0.585481	0.232487	13.5271	13.3073	13.3326	13.467	13.6903	13.5144	Uncharacterized protein
1406	ENSOCUG00000034822		4.66972	-0.127032	0.425875	0.179424	NA	NA	2.12792	2.07967	2.31123	2.08376	2.07167	2.02692
1407	ENSOCUG00000011121	PCLO	86.3909	-1.07772	0.585879	0.00458513	0.0397899	-1.40023	6.50009	6.98843	6.18512	6.0313	5.83396	5.94427	Uncharacterized protein
1408	ENSOCUG00000035229		44.1555	-1.02771	0.868002	0.0110373	0.0748274	-1.12594	5.81789	5.67091	5.04905	5.09724	4.89173	4.98399
1409	ENSOCUG00000030644		25.2384	-0.0934705	0.374978	0.573893	0.816497	-0.0880454	4.67331	4.35492	4.86022	4.39409	4.5447	4.66755
1410	ENSOCUG00000030247		1510.6	0.098325	0.220967	0.594015	0.828877	0.0815098	10.4166	10.4084	10.6748	10.3687	10.7657	10.6446
1411	ENSOCUG00000003608	DAAM1	1588.22	-0.315846	0.232244	0.102464	0.334607	-0.475465	10.6759	10.8488	10.7628	10.3141	10.6994	10.353	Dishevelled associated activator of morphogenesis 1
1412	ENSOCUG00000032245		4.74606	0.00411052	0.396589	0.966876	NA	NA	2.12618	2.17455	2.19733	2.31535	2.10004	2.07727
1413	ENSOCUG00000003325	SOWAHC	1110.35	0.196367	0.286251	0.353396	0.658714	0.181303	10.0916	10.0248	9.80037	9.63949	10.4423	10.3942	Sosondowah ankyrin repeat domain family member C
1414	ENSOCUG00000006502	SEPTIN10	6525.23	0.545115	0.285106	0.0168092	0.101031	0.995545	12.2909	12.0737	12.6758	12.7142	12.9313	12.9839	Septin 10
1415	ENSOCUG00000014996	SH3RF3	19.276	-0.0259474	0.387794	0.826782	0.941109	-0.0263598	4.42925	3.81178	4.26264	4.08321	4.06877	4.2804	SH3 domain containing ring finger 3
1416	ENSOCUG00000025015	EDAR	26.4565	-0.196568	0.443837	0.175006	0.455593	-0.341423	4.43059	4.09862	5.132	4.32882	4.1164	4.41365	Ectodysplasin A receptor
1417	ENSOCUG00000001172	CCDC138	345.338	0.525641	0.229771	0.00751048	0.056602	1.24717	8.16136	8.23463	8.21632	8.54314	8.63005	8.63426	Coiled-coil domain containing 138
1418	ENSOCUG00000038349		2391.21	-0.00646136	0.242131	0.974001	0.991802	-0.00357508	11.0799	11.3962	11.1612	10.8302	11.4696	11.2489
1419	ENSOCUG00000034682		541.639	-0.0648287	0.293455	0.748892	0.909632	-0.0411345	9.01524	9.22769	9.06497	8.35011	9.41014	9.03587
1420	ENSOCUG00000001165	RANBP2	3723.59	-0.0347713	0.268723	0.873754	0.959413	-0.0179942	11.732	12.1479	11.6709	11.2952	12.1119	11.9289	RAN binding protein 2
1421	ENSOCUG00000004451	LIMS1	1986.47	-0.0589996	0.206779	0.739408	0.904825	-0.0434354	11.0745	10.7458	11.0931	10.8059	10.9719	10.9853	LIM and senescent cell antigen-like-containing domain protein
1422	ENSOCUG00000017849	GCC2	4990.12	-0.0316805	0.244964	0.875546	0.960376	-0.0175588	12.3115	12.0921	12.453	11.8299	12.4583	12.3921	GRIP and coiled-coil domain containing 2
1423	ENSOCUG00000013192		8861.98	0.295932	0.249095	0.144657	0.408761	0.38853	12.7975	12.7962	13.1995	13.4164	13.2732	13.0045	Sulfotransferase (EC 2.8.2.-)
1424	ENSOCUG00000004360	SULT1C3	0.73975	0.0292095	0.408277	0.51238	NA	NA	-0.435465	-0.435443	-0.434325	-0.435349	-0.398429	-0.384525	Sulfotransferase (EC 2.8.2.-)
1425	ENSOCUG00000039184		62.5229	1.73156	0.541662	8.30189e-05	0.0016377	2.78577	5.32208	5.49989	5.34865	5.87797	6.248	6.29968
1426	ENSOCUG00000007726	ST6GAL2	5343.41	1.18107	0.3741	0.000155738	0.00275391	2.56005	11.6258	11.7483	11.8134	12.0581	13.0368	12.8714	ST6 beta-galactoside alpha-2,6-sialyltransferase 2
1427	ENSOCUG00000033654		6.82749	-0.101816	0.411286	0.324196	0.633738	-0.19809	2.55566	2.60805	2.88783	2.66673	2.51309	2.55987
1428	ENSOCUG00000009982	UXS1	861.898	-0.166191	0.211288	0.356966	0.662175	-0.179027	9.77734	9.65917	10.0028	9.64447	9.62529	9.73234	UDP-glucuronate decarboxylase 1
1429	ENSOCUG00000026304	ECRG4	9.23484	0.0270232	0.402541	0.705542	0.888595	0.0512961	3.1503	2.76365	2.7682	3.32789	2.84248	2.76462	Chromosome 2 open reading frame 40
1430	ENSOCUG00000025486	NCK2	2344.27	-0.0955087	0.225644	0.626427	0.847239	-0.0719939	11.3022	11.4315	10.9152	11.0293	11.2273	11.1607	Cytoplasmic protein
1431	ENSOCUG00000007967	FHL2	3165.12	0.477504	0.281944	0.032707	0.161593	0.791577	11.6335	11.3659	11.0103	11.7889	11.9531	11.6994	Four and a half LIM domains 2
1432	ENSOCUG00000007963	C2orf49	451.875	-0.234068	0.284853	0.270019	0.573089	-0.241778	8.86505	8.55099	9.2481	8.61242	8.79883	8.59312	Chromosome 2 open reading frame 49
1433	ENSOCUG00000015024	TGFBRAP1	1303.15	-0.149438	0.262673	0.460376	0.746071	-0.12722	10.4465	10.6595	10.0813	9.91489	10.4187	10.349	Transforming growth factor beta receptor associated protein 1
1434	ENSOCUG00000015017	MRPS9	2340.13	0.11187	0.185983	0.500211	0.773329	0.111636	11.0819	11.065	11.2607	11.2838	11.2964	11.1332	Mitochondrial ribosomal protein S9
1435	ENSOCUG00000010933	POU3F3	5.62566	0.0103801	0.400815	0.890266	0.96518	0.0153918	2.23444	2.28937	2.47658	2.53584	2.22542	2.29244
1436	ENSOCUG00000017004	TMEM182	8.23233	-0.100408	0.411959	0.32487	0.634317	-0.197693	3.21827	2.84463	2.80815	2.73781	2.84582	2.90129	Transmembrane protein 182
1437	ENSOCUG00000017011	MFSD9	1663.76	-0.817246	0.194094	4.67459e-06	0.000156745	-3.80481	11.0068	10.9834	10.8745	10.3069	10.3822	10.2743	Major facilitator superfamily domain containing 9
1438	ENSOCUG00000004890	SLC9A2	1572.29	-2.06347	0.306642	1.13553e-12	2.70257e-10	-9.56822	11.1804	10.8497	11.0908	9.76931	9.49637	9.18592	Sodium/hydrogen exchanger
1439	ENSOCUG00000006067	IL18RAP	62.4307	0.633129	0.641612	0.0354425	0.171469	0.765813	5.46991	5.45908	5.79943	5.75781	5.94873	6.44492	Interleukin 18 receptor accessory protein
1440	ENSOCUG00000016476	IL18R1	581.926	0.313277	0.26433	0.134147	0.39189	0.406836	9.07478	8.87033	9.08855	9.556	9.2778	9.04981	Interleukin 18 receptor 1
1441	ENSOCUG00000016462	IL1RL1	4.56147	0.0766882	0.411125	0.316467	NA	NA	2.03214	2.08425	2.09761	2.03288	2.20403	2.27428	Interleukin 1 receptor like 1
1442	ENSOCUG00000029557	IL1RL2	7.42157	0.137878	0.433793	0.118668	0.364816	0.437926	2.76646	2.63909	2.64246	2.77754	3.08366	2.77496	Uncharacterized protein
1443	ENSOCUG00000006957	IL1R1	3955.52	-1.19165	0.224169	1.11959e-08	8.64759e-07	-6.0631	12.2885	12.3234	12.2487	11.2266	11.5493	11.2821	Interleukin 1 receptor type 1
1444	ENSOCUG00000016746	IL1R2	245.295	0.223454	0.437036	0.21031	0.506966	0.295021	6.58247	6.1199	8.26388	8.07138	8.17747	7.91697	Interleukin 1 receptor type 2
1445	ENSOCUG00000008180	MAP4K4	3650.77	0.131474	0.231835	0.494388	0.769462	0.113813	11.5704	11.7418	11.933	11.5955	12.0659	11.9711	Mitogen-activated protein kinase kinase kinase kinase 4
1446	ENSOCUG00000034894		0.921683	-0.011603	0.405034	0.804805	NA	NA	-0.106959	-0.0828767	-0.130594	-0.130864	-0.0945491	-0.130897
1447	ENSOCUG00000004448	CNOT11	1139.01	-0.0548666	0.17975	0.732031	0.901357	-0.0451031	10.1957	10.2072	10.1279	10.0447	10.2158	10.1168	CCR4-NOT transcription complex subunit 11
1448	ENSOCUG00000013058	RNF149	538.343	-0.0802913	0.217657	0.661549	0.865982	-0.062491	9.19104	9.02843	9.09652	9.12073	9.12453	8.81915	Ring finger protein 149
1449	ENSOCUG00000019837	SNORD89	1.82846	-0.0295312	0.403724	0.646852	NA	NA	0.851555	0.898642	0.803929	0.80339	0.820094	0.854845
1450	ENSOCUG00000031774		10.0491	-0.0920853	0.397752	0.474444	0.755926	-0.121521	3.2159	3.43218	3.25212	3.35912	3.13872	3.12757
1451	ENSOCUG00000002398	TBC1D8	2251.45	-0.161543	0.181899	0.318977	0.628356	-0.201794	11.118	11.3234	11.1617	11.0838	11.0942	11.0021	TBC1 domain family member 8
1452	ENSOCUG00000002392	RPL31	46455.5	-0.171412	0.339935	0.382374	0.684702	-0.164499	15.229	14.8995	16.26	15.7272	14.8774	15.0867	Uncharacterized protein
1453	ENSOCUG00000002384	NPAS2	934.928	-0.190975	0.226526	0.311531	0.619035	-0.208285	9.79926	9.96897	10.0729	9.55054	9.91573	9.80556	Neuronal PAS domain protein 2
1454	ENSOCUG00000038781		5.6176	0.00595556	0.40183	0.933377	0.979649	0.00892961	2.20517	2.20535	2.50134	2.20613	2.25133	2.50531
1455	ENSOCUG00000001469	PDCL3	2670.98	0.497769	0.281746	0.0263619	0.139159	0.856487	11.0635	10.7802	11.4049	11.6857	11.5219	11.5194	Phosducin like 3
1456	ENSOCUG00000012868	CHST10	65.3181	-0.0505252	0.348263	0.780168	0.922546	-0.0350121	5.73033	5.76831	6.36586	5.63111	5.76541	6.25996	Carbohydrate sulfotransferase (EC 2.8.2.-)
1457	ENSOCUG00000009532	AFF3	37.4897	0.0283599	0.35462	0.874614	0.960062	0.0177007	4.93475	4.97657	5.45109	5.34519	4.991	5.19577	AF4/FMR2 family member 3
1458	ENSOCUG00000014576	REV1	1788.5	-0.118457	0.227906	0.541674	0.79903	-0.0974371	10.7848	10.9064	10.8785	10.4087	10.9366	10.8062	DNA repair protein REV1 (EC 2.7.7.-)
1459	ENSOCUG00000021154	EIF5B	8672.79	0.121578	0.26945	0.554987	0.807278	0.092977	12.7679	12.6013	13.432	13.2863	13.1217	13.003	Eukaryotic translation initiation factor 5B
1460	ENSOCUG00000037238		2.51532	-0.0348323	0.404045	0.600641	NA	NA	1.19921	1.22456	1.37026	1.19959	1.23496	1.25166
1461	ENSOCUG00000016129	TXNDC9	1369.15	-0.0318085	0.285032	0.872516	0.958792	-0.0182758	10.2407	9.86867	10.9095	10.5712	10.2253	10.3058	Uncharacterized protein
1462	ENSOCUG00000014720	LYG1	26.1615	-0.960738	1.79738	0.0113598	0.0764132	-1.11683	4.49374	4.5726	5.04837	4.40208	4.12561	4.07668	Lysozyme g-like protein (EC 3.2.1.-)
1463	ENSOCUG00000004116	LYG2	393.197	-0.129309	0.425547	NA	NA	NA	8.95277	8.85522	8.6707	8.52642	6.26502	5.75979	Lysozyme g-like protein (EC 3.2.1.-)
1464	ENSOCUG00000004111	MRPL30	3933.43	-0.0348606	0.229537	0.859442	0.953398	-0.0207258	11.902	11.7835	12.1466	12.1867	11.7698	11.7418	Uncharacterized protein
1465	ENSOCUG00000004104	MITD1	1287.11	0.0391485	0.244301	0.840199	0.945869	0.024169	10.3222	9.91215	10.5715	10.4729	10.2428	10.3048	Microtubule interacting and trafficking domain containing 1
1466	ENSOCUG00000023173	LIPT1	506.195	-0.191183	0.308063	0.369773	0.674269	-0.171166	9.05028	8.77326	9.33575	9.19968	8.77974	8.3615	Lipoyltransferase 1
1467	ENSOCUG00000006987	TSGA10	97.5612	-0.889626	0.467279	0.005816	0.0468084	-1.32968	6.72011	6.79191	6.86014	6.3986	5.94959	6.29035	Testis specific 10
1468	ENSOCUG00000030840		973.939	-0.101015	0.260112	0.612332	0.839328	-0.0760683	9.90998	9.70162	10.2444	10.1501	9.66487	9.68673
1469	ENSOCUG00000009514	KIAA1211L	3900.98	-0.38849	0.282736	0.0803231	0.287199	-0.541818	12.1969	12.3199	11.6565	11.7215	11.8246	11.5635	KIAA1211 like
1470	ENSOCUG00000003383	MGAT4A	727.955	0.878631	0.313525	0.000726893	0.00958794	2.01827	8.88878	9.09361	9.19948	9.44918	10.01	9.80176	Mannosyl (alpha-1,3-)-glycoprotein beta-1,4-N-acetylglucosaminyltransferase, isozyme A
1471	ENSOCUG00000003365	INPP4A	2297.66	-0.156913	0.197963	0.36294	0.668065	-0.175181	11.3329	11.0697	11.2813	11.1963	10.9831	11.076	Inositol polyphosphate-4-phosphatase type I A
1472	ENSOCUG00000034256	COA5	1377.9	-0.0906958	0.292588	0.652491	0.861682	-0.0646532	10.4652	10.1322	10.7373	10.8246	9.98528	9.99225
1473	ENSOCUG00000035014		3.13975	0.0976766	0.41847	0.195013	NA	NA	1.5919	1.54335	1.54464	1.62152	1.60582	1.71146
1474	ENSOCUG00000030192		11.3351	0.0874706	0.412723	0.302151	0.608165	0.215979	3.14977	3.15255	2.98324	2.97924	3.11262	3.73907
1475	ENSOCUG00000008835		16.7939	-0.126639	0.425392	0.181869	0.465772	-0.331827	4.18117	4.17464	3.51467	3.79257	3.49122	3.65921	Uncharacterized protein
1476	ENSOCUG00000014284	TMEM131	10646.4	-0.260619	0.275243	0.217909	0.515809	-0.287511	13.3971	13.7369	13.3314	12.7733	13.4531	13.3035	Transmembrane protein 131
1477	ENSOCUG00000005819	ZAP70	55.0055	-0.261121	0.437732	0.189273	0.4767	-0.321755	5.93735	5.26768	6.12186	5.72269	5.27343	5.40381	Tyrosine-protein kinase (EC 2.7.10.2)
1478	ENSOCUG00000005975	ACTR1B	1330.54	-0.106434	0.219679	0.564129	0.812289	-0.0902895	10.4096	10.6081	10.2265	10.3557	10.439	10.1449	ARP1 actin related protein 1 homolog B
1479	ENSOCUG00000017085	COX5B	22778.9	-0.0628293	0.271743	0.761119	0.914366	-0.0388798	14.4678	14.2359	14.7455	14.8647	14.1206	14.1023	Cytochrome c oxidase subunit 5B
1480	ENSOCUG00000003347	SEMA4C	92.5791	-0.267838	0.36274	0.229137	0.528886	-0.276638	6.58304	6.42061	6.82346	6.28963	6.10368	6.60693	Semaphorin 4C
1481	ENSOCUG00000024245	ANKRD39	1449.96	-0.0302474	0.246226	0.877981	0.961259	-0.0171597	10.7034	10.496	10.2961	10.7923	10.283	10.2761	Ankyrin repeat domain 39
1482	ENSOCUG00000009100	ANKRD23	116.31	-0.245652	0.31354	0.260957	0.564315	-0.248478	6.75693	7.0319	7.03374	6.64123	6.59063	6.92205	Ankyrin repeat domain 23
1483	ENSOCUG00000003328	CNNM4	7571.91	-0.547573	0.272551	0.0131134	0.0842978	-1.07418	13.1151	13.3474	12.7491	12.543	12.7106	12.5142	Cyclin and CBS domain divalent metal cation transport mediator 4
1484	ENSOCUG00000022927	LMAN2L	524.636	0.365912	0.25844	0.0787745	0.283839	0.546928	8.89417	9.01427	8.59701	9.29033	9.13878	9.0957	Lectin, mannose binding 2 like
1485	ENSOCUG00000006525	FER1L5	11.1563	-0.166056	0.443268	0.131121	0.386733	-0.412589	3.58027	3.55533	3.21403	3.14984	3.32316	3.20209	Fer-1 like family member 5
1486	ENSOCUG00000006032	KANSL3	1955.22	-0.276748	0.214801	0.135493	0.39392	-0.404592	10.9285	11.2317	10.9564	10.698	10.9066	10.772	KAT8 regulatory NSL complex subunit 3
1487	ENSOCUG00000012101	ARID5A	227.057	2.05857	0.521783	4.32243e-06	0.000147162	3.8322	6.67327	6.83901	6.84052	7.38324	8.09978	8.61949	AT-rich interaction domain 5A
1488	ENSOCUG00000006028	NEURL3	619.845	0.49268	0.323399	0.0402502	0.186255	0.729893	9.09494	8.83377	9.04453	9.05472	9.46876	9.76183	Neuralized E3 ubiquitin protein ligase 3
1489	ENSOCUG00000009882	NCAPH	7575.69	0.501837	0.275214	0.0250058	0.134238	0.872126	12.577	12.766	12.5006	12.7251	13.3144	13.1246	Condensin complex subunit 2
1490	ENSOCUG00000009864	SNRNP200	27049.1	0.0148414	0.222548	0.939192	0.981288	0.0082035	14.6702	14.9564	14.4516	14.5411	14.834	14.7833	Small nuclear ribonucleoprotein U5 subunit 200
1491	ENSOCUG00000001498	CIAO1	2049.56	0.209656	0.184226	0.199336	0.491534	0.308447	10.8756	10.8746	10.9562	11.197	11.0732	10.9819	Probable cytosolic iron-sulfur protein assembly protein CIAO1 (WD repeat-containing protein 39)
1492	ENSOCUG00000009860	TMEM127	3788.89	-0.0688168	0.18676	0.676519	0.873935	-0.0585206	11.9626	12.0236	11.7491	11.7753	11.8859	11.8959	Transmembrane protein 127
1493	ENSOCUG00000001496	STARD7	5631.57	-0.73416	0.194864	3.55249e-05	0.000812325	-3.09027	12.7694	12.7544	12.5732	12.1232	12.1629	12.0515	StAR related lipid transfer domain containing 7
1494	ENSOCUG00000000114	DUSP2	33.4768	0.490067	0.71681	0.0415113	0.190163	0.720874	4.58057	4.47951	4.97037	5.05702	5.08082	5.31378	Dual specificity protein phosphatase (EC 3.1.3.16) (EC 3.1.3.48)
1495	ENSOCUG00000001891	GPAT2	10.5127	0.289554	0.50742	0.0975654	0.323934	0.489543	3.25583	3.30306	3.22493	3.40227	3.40092	3.5132	Glycerol-3-phosphate acyltransferase 2, mitochondrial
1496	ENSOCUG00000021458	FAHD2A	3148.47	0.0146173	0.275954	0.946346	0.983955	0.00702457	11.6563	11.3133	11.7701	12.069	11.4288	11.1428	Uncharacterized protein
1497	ENSOCUG00000004691	PROM2	2.14657	-0.0090729	0.403369	0.872516	NA	NA	1.01453	1.15286	1.01546	1.06702	1.0686	1.01477	Prominin 2
1498	ENSOCUG00000038070		14.6853	-0.0157039	0.377643	0.90886	0.970141	-0.013165	3.82387	3.99209	3.64756	3.96376	3.79705	3.65566
1499	ENSOCUG00000029485	ZNF2	78.358	-0.529071	0.430799	0.0488915	0.210912	-0.675899	6.25603	6.41798	6.58082	6.2051	6.01616	5.88093	Uncharacterized protein
1500	ENSOCUG00000003561	ZNF2	225.965	-0.192719	0.255134	0.339061	0.646851	-0.189196	7.84461	7.93106	7.9218	7.67326	7.90701	7.55106	Zinc finger protein 2
1501	ENSOCUG00000003547	MRPS5	3515.37	-0.165287	0.225681	0.396985	0.696485	-0.157088	11.8138	11.7581	11.9732	11.9516	11.5055	11.5636	Mitochondrial ribosomal protein S5
1502	ENSOCUG00000003544	MAL	4874.25	0.37567	0.3021	0.0968557	0.322333	0.491695	11.9718	11.6247	12.3403	12.1285	12.4739	12.6037	Mal, T-cell differentiation protein
1503	ENSOCUG00000004852	MALL	9498.01	-0.100549	0.193071	0.551563	0.804828	-0.094297	13.4286	13.1971	13.1267	13.2656	13.1099	13.1049	Mal, T-cell differentiation protein like
1504	ENSOCUG00000015631	NPHP1	247.183	-0.197127	0.292262	0.351596	0.658088	-0.181716	7.99131	8.10289	8.00139	8.15003	7.72212	7.49592	Nephrocystin 1
1505	ENSOCUG00000015658		655.079	0.429776	0.364813	0.08111	0.288881	0.539281	9.23966	9.02303	8.90079	10.016	9.18717	9.20208	Uncharacterized protein
1506	ENSOCUG00000010565		41.6345	-0.223066	0.416504	0.243215	0.545415	-0.263273	5.65472	5.04417	5.4731	5.21886	4.87947	5.30599	Two pore channel 3
1507	ENSOCUG00000014003	BUB1	2302.27	0.583069	0.377724	0.0277221	0.143749	0.842394	10.7031	11.1796	10.3607	10.989	11.6088	11.5166	BUB1 mitotic checkpoint serine/threonine kinase
1508	ENSOCUG00000007385	BCL2L11	178.701	0.278611	0.335473	0.217065	0.514651	0.288487	7.18548	7.31205	7.39748	7.11871	7.71043	7.82522	Bcl-2-like protein 11 (Bcl2-L-11) (Bcl2-interacting mediator of cell death)
1509	ENSOCUG00000033436		2.16331	0.0524294	0.4097	0.279895	NA	NA	1.04744	1.0475	1.07944	1.04778	1.19461	1.12477
1510	ENSOCUG00000027516		1.2531	0.0322677	0.408768	0.38879	NA	NA	0.264431	0.264466	0.264979	0.264619	0.309974	0.362854	Uncharacterized protein
1511	ENSOCUG00000012926	ANAPC1	6135.69	0.157007	0.282822	0.453834	0.740219	0.13064	12.3299	12.7933	12.1743	12.165	12.943	12.7495	Anaphase promoting complex subunit 1
1512	ENSOCUG00000012995	MERTK	1302.39	0.707568	0.437341	0.0166216	0.100175	0.999242	9.7574	9.98378	9.91828	9.76376	10.9098	10.8317	MER proto-oncogene, tyrosine kinase
1513	ENSOCUG00000013010	TMEM87B	2355.94	-0.544835	0.213262	0.00352242	0.0328653	-1.48326	11.3316	11.4725	11.3848	10.8523	11.0978	10.856	Transmembrane protein 87B
1514	ENSOCUG00000002898	FBLN7	10.865	0.137721	0.421053	0.257142	0.56093	0.251092	3.34254	3.3001	3.15117	3.5274	3.2543	3.52139	Fibulin 7
1515	ENSOCUG00000011253	ZC3H8	653.489	-0.228488	0.263821	0.26588	0.56962	-0.244415	9.23134	9.25878	9.78082	9.17614	9.15883	9.31051	Zinc finger CCCH-type containing 8
1516	ENSOCUG00000011125	ZC3H6	434.128	-0.460883	0.284248	0.0384128	0.180496	-0.743533	8.67329	8.89602	9.16581	8.6322	8.48362	8.45388	Zinc finger CCCH-type containing 6
1517	ENSOCUG00000004020	TTL	218.045	-0.339515	0.303359	0.128639	0.382506	-0.417362	7.66681	8.16704	7.78891	7.49717	7.63733	7.61956	Tubulin tyrosine ligase
1518	ENSOCUG00000031279		322.762	-0.323482	0.288085	0.137248	0.396129	-0.402163	8.35375	8.20409	8.75517	8.10093	8.21135	8.15085
1519	ENSOCUG00000006058	POLR1B	1961.04	0.196934	0.270044	0.34208	0.649241	0.187594	10.605	11.1258	10.6124	10.6923	11.2236	11.1167	DNA-directed RNA polymerase subunit beta (EC 2.7.7.6)
1520	ENSOCUG00000032402	CHCHD5	1274.94	0.386509	0.247704	0.0575335	0.233226	0.632223	10.0294	10.0239	10.2797	10.6781	10.2907	10.4012
1521	ENSOCUG00000001772	SLC20A1	6887.2	0.153999	0.180063	0.331591	0.64058	0.193426	12.5556	12.7977	12.6605	12.8032	12.8686	12.7751	Phosphate transporter
1522	ENSOCUG00000008748	NT5DC4	235.397	0.0785582	0.318766	0.700161	0.885435	0.0528435	7.69938	7.56696	8.02493	8.40463	7.429	7.59234	5'-nucleotidase domain containing 4
1523	ENSOCUG00000008765	CKAP2L	983.85	0.587003	0.372633	0.0260813	0.138148	0.859655	9.36918	9.96372	9.29249	9.78621	10.3538	10.2836	Cytoskeleton associated protein 2 like
1524	ENSOCUG00000008771	IL1A	6055.61	0.282703	0.534728	0.0438032	0.196772	0.706036	9.84351	9.75627	12.2371	13.2063	12.6437	12.8603	Interleukin-1 alpha (IL-1 alpha)
1525	ENSOCUG00000023958	IL1B	3016.69	3.53372	1.43838	0.00034024	0.00520929	2.28322	7.55753	7.62928	9.64804	11.3121	11.6226	12.5141	Multifunctional fusion protein [Includes: Interleukin-1; Interleukin-1 beta]
1526	ENSOCUG00000024654	IL37	23.3462	5.10767	1.29145	1.33447e-05	0.000369298	3.43262	3.78779	3.85581	3.80037	4.28711	4.75525	4.65084	Interleukin-1
1527	ENSOCUG00000006660	IL36G	12.034	6.6283	2.7895	2.51227e-05	0.000621067	3.20686	3.17631	3.17669	3.1822	3.49231	3.6885	3.66209	Interleukin-1
1528	ENSOCUG00000014998	IL36A	382.264	0.0848106	0.417338	0.159393	0.433225	0.363287	5.41618	5.3276	7.80952	8.5039	9.11598	8.81517	Interleukin-1
1529	ENSOCUG00000010998	IL36RN	3129.86	-0.00185291	0.39377	NA	NA	NA	9.01743	8.96452	12.5563	12.1949	10.5436	10.2408	Interleukin-1
1530	ENSOCUG00000004161	IL1RN	4746.6	0.141238	0.44061	0.0456618	0.202254	0.694104	7.88402	7.11528	10.9878	11.7088	12.5425	12.9763	Interleukin-1
1531	ENSOCUG00000004174	PSD4	5383.46	0.383052	0.269291	0.0732981	0.271588	0.56609	12.1119	12.4733	11.8654	12.3915	12.6314	12.6318	Pleckstrin and Sec7 domain containing 4
1532	ENSOCUG00000004187	PAX8	55.2312	-0.0786688	0.333396	0.68739	0.879635	-0.0556976	5.67079	5.97004	5.74233	5.919	5.73869	5.43512	Paired box 8
1533	ENSOCUG00000029292		4.52988	0.0806753	0.415988	0.169859	NA	NA	1.9233	1.97871	1.92557	1.92408	2.03174	2.28247	Uncharacterized protein
1534	ENSOCUG00000027394		4.69025	0.0138866	0.399227	0.867938	NA	NA	2.13437	2.26824	2.08755	2.08622	2.18702	2.27651	Uncharacterized protein
1535	ENSOCUG00000025374		6.25051	-0.0200207	0.3996	0.800104	0.929669	-0.0316715	2.36889	2.36909	2.75853	2.48392	2.44522	2.50751	Uncharacterized protein
1536	ENSOCUG00000006530	RPIA	1004.48	-0.0190682	0.190812	0.907542	0.970006	-0.0132254	10.0166	9.96905	9.95557	9.83058	10.0918	9.94733	Uncharacterized protein
1537	ENSOCUG00000012451	EIF2AK3	2655.34	-0.161043	0.254539	0.429558	0.724328	-0.140065	11.3162	11.7503	11.2071	11.0052	11.4544	11.3206	Eukaryotic translation initiation factor 2 alpha kinase 3
1538	ENSOCUG00000024020		5069.2	0.555227	0.419206	0.0417674	0.19083	0.719354	11.9283	11.6341	12.1137	13.0922	11.8851	12.329	60S ribosomal protein L36
1539	ENSOCUG00000028091	THNSL2	655.124	-0.929738	0.427949	0.00315193	0.0303559	-1.51776	9.80873	9.62567	9.45611	9.29198	8.47813	8.49666	Threonine synthase like 2
1540	ENSOCUG00000016960	FABP1	72.3118	-0.137733	0.405853	0.351885	0.658115	-0.181698	6.05939	6.02838	6.36753	6.432	4.96868	5.12713	Fatty acid binding protein 1
1541	ENSOCUG00000016949	SMYD1	29.9543	-0.399294	0.756898	0.00413228	0.0369336	-1.43258	5.18286	4.43458	4.9528	4.33779	3.95355	3.98388	SET and MYND domain containing 1
1542	ENSOCUG00000016946	KRCC1	1976.76	-0.14025	0.289342	0.498328	0.771955	-0.112408	10.8917	10.5855	11.4192	11.1646	10.6457	10.6051	Lysine rich coiled-coil 1
1543	ENSOCUG00000009384	CD8B	3.03868	0.013423	0.402394	0.83755	NA	NA	1.46079	1.43586	1.55518	1.43622	1.43658	1.62764	CD8b molecule
1544	ENSOCUG00000031952		0.377328	0.0261471	0.407766	0.66544	NA	NA	-1.00176	-1.00163	-0.999846	-1.00106	-0.96771	-1.00122
1545	ENSOCUG00000029173	RNF103	2.07921	-0.0242628	0.402562	0.7212	NA	NA	1.08159	0.987409	1.04848	0.987669	1.02318	1.0392	Ring finger protein 103
1546	ENSOCUG00000009371	RMND5A	3739.31	-0.198275	0.185164	0.226858	0.526274	-0.278788	11.9257	12.0035	11.9252	11.635	11.8878	11.7843	Required for meiotic nuclear division 5 homolog A
1547	ENSOCUG00000029277	RNF103	11906.9	-0.0872446	0.180562	0.603347	0.835065	-0.07828	13.5066	13.4818	13.7237	13.555	13.4897	13.4499	Uncharacterized protein
1548	ENSOCUG00000010342		187.425	-0.00217551	0.302844	0.988472	0.995951	-0.00176207	7.40858	7.11569	7.90114	7.77173	7.41432	7.32599	Uncharacterized protein
1549	ENSOCUG00000010324	KDM3A	2723.64	-0.184945	0.222366	0.323065	0.63249	-0.198946	11.4246	11.5838	11.4686	11.0343	11.5031	11.349	Lysine demethylase 3A
1550	ENSOCUG00000010196	REEP1	806.774	0.107003	0.19544	0.533479	0.79421	0.100064	9.49814	9.71061	9.59912	9.75733	9.73306	9.60731	Receptor expression-enhancing protein
1551	ENSOCUG00000010193	MRPL35	1756.4	-0.182969	0.304414	0.388394	0.6892	-0.161655	10.5285	10.5835	11.3276	10.9773	10.3405	10.4546	Mitochondrial ribosomal protein L35
1552	ENSOCUG00000010188		10.2846	-0.076327	0.40315	0.461277	0.746828	-0.12678	2.99659	3.18179	3.54434	3.21873	3.08042	3.11346	Uncharacterized protein
1553	ENSOCUG00000010178	IMMT	12455.1	-0.154842	0.174047	0.321374	0.631314	-0.199755	13.6289	13.7665	13.6089	13.4671	13.6139	13.5088	MICOS complex subunit MIC60 (Mitofilin)
1554	ENSOCUG00000010161	PTCD3	1552.72	0.206205	0.217393	0.2578	0.561553	0.250609	10.44	10.4079	10.6218	10.4663	10.7684	10.8061	Uncharacterized protein
1555	ENSOCUG00000020085	SNORD94	5.12927	0.0966114	0.411043	0.335261	0.642975	0.191806	2.30328	2.20765	2.27072	2.44529	2.28678	2.30976
1556	ENSOCUG00000010138	POLR1A	2962.34	0.279646	0.251411	0.168808	0.446709	0.349976	11.1775	11.6882	11.1784	11.5883	11.7578	11.616	DNA-directed RNA polymerase subunit (EC 2.7.7.6)
1557	ENSOCUG00000010126	ST3GAL5	68.7949	0.377184	0.609658	0.051544	0.218103	0.661338	5.55407	4.92428	5.77372	5.68394	6.02046	6.6674	ST3 beta-galactoside alpha-2,3-sialyltransferase 5
1558	ENSOCUG00000003528	ATOH8	24.3524	0.292784	0.481945	0.133386	0.390738	0.408114	4.55449	4.25299	4.32314	4.45175	4.6426	4.85297	Atonal bHLH transcription factor 8
1559	ENSOCUG00000010070	USP39	2546.79	0.122311	0.187639	0.463966	0.748526	0.125793	11.2697	11.3334	11.1574	11.4929	11.3323	11.2635	Ubiquitin specific peptidase 39
1560	ENSOCUG00000010066		206.825	0.111245	0.317855	0.59157	0.827697	0.0821288	7.59552	7.74351	7.39028	7.07834	7.97372	7.93852	Uncharacterized protein
1561	ENSOCUG00000007956	TMEM150A	305.401	-0.389067	0.306274	0.0864652	0.30098	-0.521462	8.52681	8.24934	8.40812	8.29003	7.77194	8.00759	Transmembrane protein 150A
1562	ENSOCUG00000007951	RNF181	3045.47	-0.126678	0.292631	0.541563	0.79903	-0.0974371	11.6464	11.1677	11.9646	11.8818	11.1313	11.2167	Uncharacterized protein
1563	ENSOCUG00000025906	VAMP5	64.2272	-0.0677482	0.328834	0.729023	0.900573	-0.0454812	6.10008	5.62544	6.21738	6.02646	5.84902	5.92882	Vesicle associated membrane protein 5
1564	ENSOCUG00000002375	VAMP8	10188.5	-0.0874631	0.272019	0.649284	0.859859	-0.0655728	13.3501	13.1174	13.5683	13.6853	12.8899	12.9662	Vesicle associated membrane protein 8
1565	ENSOCUG00000034723		6.4626	0.0655033	0.40714	0.419275	0.716641	0.144698	2.6191	2.42062	2.42361	2.80491	2.46499	2.53294
1566	ENSOCUG00000002368	GGCX	2834.37	-0.0561148	0.238331	0.769429	0.917349	-0.0374653	11.5824	11.6736	11.1612	11.6421	11.3938	11.2159	Gamma-glutamyl carboxylase
1567	ENSOCUG00000002361	MAT2A	5527.37	0.441503	0.205715	0.0143582	0.0898928	1.04628	12.2266	12.2547	12.1769	12.4495	12.5617	12.7658	S-adenosylmethionine synthase (EC 2.5.1.6)
1568	ENSOCUG00000039138		2.99119	0.00965516	0.40338	0.869921	NA	NA	1.47822	1.52603	1.43046	1.42961	1.42499	1.61998
1569	ENSOCUG00000002341	CAPG	12054.4	1.03046	0.180919	1.74589e-09	1.74871e-07	6.75728	13.0718	13.0125	13.1117	13.8429	13.8044	13.9428	Capping actin protein, gelsolin like
1570	ENSOCUG00000002332	ELMOD3	1916.59	-0.261286	0.248166	0.191133	0.479609	-0.319113	11.1017	11.1055	10.8325	11.0321	10.601	10.5784	ELMO domain containing 3
1571	ENSOCUG00000026865	RETSAT	1363.7	-0.122877	0.269034	0.544853	0.800162	-0.0968221	10.5828	10.7297	9.97683	10.0803	10.4773	10.3791	Retinol saturase
1572	ENSOCUG00000008764	TGOLN2	26304.4	-0.109561	0.218293	0.562292	0.811309	-0.090814	14.6853	14.6783	14.8268	14.8948	14.475	14.4419	Uncharacterized protein
1573	ENSOCUG00000008749	TCF7L1	403.256	-0.266474	0.265313	0.198481	0.490281	-0.309555	8.67952	8.57441	8.99867	8.64962	8.52076	8.33592	Transcription factor 7 like 1
1574	ENSOCUG00000002533	KCMF1	1867.43	0.174022	0.186238	0.294092	0.599832	0.22197	10.8287	10.648	10.8675	10.8816	10.9854	10.9489	Potassium channel modulatory factor 1
1575	ENSOCUG00000035044		0.981594	0.00558533	0.405209	0.896442	NA	NA	-0.0366958	0.0106986	-0.0362709	-0.0365502	0.0300619	-0.0365843
1576	ENSOCUG00000010075	TRABD2A	3020.57	-1.08047	0.209771	3.18613e-08	2.20824e-06	-5.65595	11.9207	11.9375	11.7598	11.1288	11.0652	10.9149	TraB domain containing 2A
1577	ENSOCUG00000017506	TMSB10	112529	0.148581	0.271077	0.473738	0.7555	0.121766	16.5983	16.2966	17.012	17.1676	16.6139	16.7044	Thymosin beta 10
1578	ENSOCUG00000010057	DNAH6	76.9528	-0.0109699	0.309725	0.954673	0.986704	-0.0058132	6.42755	6.27294	6.03269	6.29946	6.39335	5.99504	Dynein axonemal heavy chain 6
1579	ENSOCUG00000003780	SUCLG1	30347.8	-0.177846	0.259821	0.381761	0.684056	-0.164909	14.9223	14.7606	15.2033	15.1199	14.554	14.5482	Succinate--CoA ligase [ADP/GDP-forming] subunit alpha, mitochondrial (EC 6.2.1.4) (EC 6.2.1.5) (Succinyl-CoA synthetase subunit alpha) (SCS-alpha)
1580	ENSOCUG00000023783		0.73606	0.0136577	0.405845	0.757857	NA	NA	-0.418173	-0.393812	-0.417151	-0.418059	-0.354547	-0.418086	Uncharacterized protein
1581	ENSOCUG00000006135		5631.42	0.0836375	0.237744	0.664106	0.867355	0.0618031	12.4702	12.1324	12.57	12.7722	12.3148	12.3494	40S ribosomal protein S30
1582	ENSOCUG00000029576	CTNNA2	19.7717	-0.100531	0.410123	0.344446	0.651363	-0.186177	4.17915	4.14475	4.52528	4.16589	3.76503	4.11684	Uncharacterized protein
1583	ENSOCUG00000005244	LRRTM1	45.6967	-0.243666	0.460901	0.153613	0.423896	-0.37274	5.47393	5.04733	5.89581	4.91938	4.70774	5.47539
1584	ENSOCUG00000005632		23.3838	0.288163	0.551911	0.0245192	0.132312	0.878402	3.83135	3.89776	4.18042	4.08506	4.88438	4.53117	Uncharacterized protein
1585	ENSOCUG00000027194	REG1A	1102.62	5.19753	1.27222	1.42782e-06	5.77263e-05	4.23863	6.52353	7.03605	5.78125	9.12806	11.1205	10.2146	Uncharacterized protein
1586	ENSOCUG00000015884	REG3G	17348.4	3.42646	1.24636	0.000178229	0.00305072	2.5156	10.3471	10.0612	12.3449	14.2124	14.5886	14.6178	Uncharacterized protein
1587	ENSOCUG00000026249		74.6091	0.067521	0.336552	0.730887	0.901272	0.0451439	6.40184	6.22962	5.63923	6.27713	6.14566	6.26363	Uncharacterized protein
1588	ENSOCUG00000022879		14.0361	0.0427742	0.380186	0.766773	0.9168	0.0377253	3.60012	3.60194	3.95427	3.74901	3.7859	3.80598	Uncharacterized protein
1589	ENSOCUG00000037598		3054.09	-0.161065	0.255212	0.430903	0.725179	-0.139555	11.4896	11.4204	11.9681	11.2167	11.4924	11.6716
1590	ENSOCUG00000001715	GCFC2	194.422	-0.0315726	0.257473	0.872291	0.958766	-0.0182875	7.49789	7.47645	7.82716	7.66417	7.63513	7.42325	GC-rich sequence DNA-binding factor 2
1591	ENSOCUG00000001712	MRPL19	1514.66	0.254334	0.235959	0.191635	0.480385	0.318411	10.4158	10.1698	10.6491	10.7895	10.618	10.6077	Mitochondrial ribosomal protein L19
1592	ENSOCUG00000011295	EVA1A	540.296	-0.0953494	0.210913	0.595668	0.829841	-0.0810049	9.24153	9.1231	8.97257	8.9279	9.03772	9.11887	Eva-1 homolog A, regulator of programmed cell death
1593	ENSOCUG00000001006	TACR1	35.9199	-0.014913	0.380805	0.908018	0.970006	-0.0132254	4.80777	4.46095	5.43019	4.5048	4.70646	5.39014	Tachykinin receptor 1
1594	ENSOCUG00000022792		159.407	0.210669	0.32692	0.332649	0.641138	0.193048	6.97227	6.84793	7.54669	7.37803	7.48843	7.33581	rRNA adenine N(6)-methyltransferase (EC 2.1.1.-)
1595	ENSOCUG00000000197	HK2	14348.1	1.79394	0.33294	4.91028e-09	4.2827e-07	6.36828	12.8111	12.8478	12.8055	13.639	14.4785	14.41	Hexokinase 2
1596	ENSOCUG00000004668	SEMA4F	125.587	0.331637	0.352918	0.155364	0.426819	0.369756	6.85958	6.46691	6.95686	6.96737	7.01974	7.26315	Ssemaphorin 4F
1597	ENSOCUG00000004664	M1AP	1.97605	-0.0377834	0.405319	0.534493	NA	NA	0.927648	0.878609	0.996897	0.932014	0.885714	0.878785	Meiosis 1 associated protein
1598	ENSOCUG00000004656	DOK1	433.5	0.121626	0.264789	0.550367	0.804148	0.0946641	8.44198	8.52109	8.99524	8.99029	8.69122	8.73494	Docking protein 1
1599	ENSOCUG00000027040	LOXL3	321.621	0.139936	0.293186	0.504967	0.775663	0.110327	8.2884	7.85293	8.44611	8.40441	8.04324	8.64484	Lysyl oxidase like 3
1600	ENSOCUG00000015403	HTRA2	1998.65	0.389798	0.184937	0.0184661	0.108265	0.965512	10.7511	10.836	10.7708	11.0527	11.0741	11.1993	HtrA serine peptidase 2
1601	ENSOCUG00000015388	AUP1	22736	0.524429	0.229179	0.00767116	0.0574173	1.24096	14.1806	14.0674	14.3643	14.844	14.5529	14.5875	AUP1, lipid droplet regulating VLDL assembly factor
1602	ENSOCUG00000015372	DQX1	1548.39	-0.528542	0.361307	0.0376752	0.178584	-0.748158	10.9334	10.9325	10.5228	10.6919	9.91398	10.0103	DEAQ-box RNA dependent ATPase 1
1603	ENSOCUG00000015369	TLX2	13.2734	1.37361	1.42599	0.00872484	0.0629287	1.20115	3.44317	3.47067	3.52392	3.69398	3.79396	3.87625	T-cell leukemia homeobox 2
1604	ENSOCUG00000015358	PCGF1	883.116	0.0235236	0.221243	0.901426	0.968536	0.0138844	9.78728	9.54527	9.9445	9.94375	9.68084	9.74077	Polycomb group ring finger 1
1605	ENSOCUG00000025427	LBX2	0.528259	0.0279585	0.408054	0.582365	NA	NA	-0.759037	-0.758852	-0.756414	-0.758077	-0.701552	-0.758296	Ladybird homeobox 2
1606	ENSOCUG00000015350	CCDC142	72.7101	-0.129991	0.301103	0.530641	0.792211	-0.101159	6.19186	6.08159	6.38461	6.12503	6.05097	6.17067	Coiled-coil domain containing 142
1607	ENSOCUG00000015342	MRPL53	1865.66	0.155925	0.177091	0.328501	0.637764	0.19534	10.7936	10.7308	10.8545	11.0128	10.9007	10.8721	Mitochondrial ribosomal protein L53
1608	ENSOCUG00000015328	MOGS	1397.95	0.538377	0.343581	0.0317161	0.158326	0.800448	10.365	10.2949	9.55189	10.5765	10.7142	10.6936	Mannosyl-oligosaccharide glucosidase
1609	ENSOCUG00000015323	WBP1	3248.51	-0.0442857	0.249662	0.824553	0.939906	-0.0269158	11.9228	11.6906	11.3662	11.929	11.4468	11.448	Uncharacterized protein
1610	ENSOCUG00000039031		1180.45	-0.216854	0.255568	0.283054	0.586935	-0.23141	10.172	10.0136	10.6326	10.1406	10.0012	10.0834
1611	ENSOCUG00000015306	RTKN	597.403	-0.145566	0.264603	0.472977	0.754983	-0.122063	9.31194	9.44906	9.07412	9.44823	8.93844	8.91509	Rhotekin
1612	ENSOCUG00000015295	WDR54	299.985	0.818534	0.339239	0.002315	0.0238174	1.62311	7.54368	7.8326	8.07242	8.52754	8.3616	8.49874	WD repeat domain 54
1613	ENSOCUG00000015281		35.6181	0.788925	0.795534	0.0213687	0.119722	0.921828	4.68714	4.78202	4.96927	5.48392	5.08774	5.1584	Uncharacterized protein
1614	ENSOCUG00000015231	DCTN1	12589.9	0.0671759	0.172959	0.668021	0.869246	0.0608571	13.4566	13.6589	13.6394	13.6635	13.5968	13.6849	Dynactin subunit 1
1615	ENSOCUG00000005213	SLC4A5	2.62957	0.0283116	0.403606	0.663628	NA	NA	1.27392	1.37057	1.27508	1.32733	1.2752	1.42113	Anion exchange protein
1616	ENSOCUG00000005208	MTHFD2	2615.06	0.886144	0.30906	0.000636609	0.00866201	2.06238	10.7344	10.8505	11.064	11.2375	11.8579	11.7278	Uncharacterized protein
1617	ENSOCUG00000008227	MOB1A	1607.97	-0.178734	0.232741	0.355517	0.660452	-0.180159	10.7606	10.752	10.6797	10.2272	10.5982	10.7663	MOB kinase activator 1A
1618	ENSOCUG00000016658	BOLA3	3027.62	0.11516	0.253988	0.56689	0.813602	0.089588	11.3878	11.2054	11.7881	11.8852	11.4154	11.5001	Uncharacterized protein
1619	ENSOCUG00000016640	TET3	581.689	-0.277939	0.36951	0.215972	0.513247	-0.289674	9.0716	9.85693	8.7594	8.40535	9.12668	9.08757	Tet methylcytosine dioxygenase 3
1620	ENSOCUG00000003666	DGUOK	730.815	-0.154317	0.275893	0.453068	0.739629	-0.130986	9.64776	9.21187	9.81675	9.68344	9.12524	9.33649	Deoxyguanosine kinase
1621	ENSOCUG00000003663	ACTG2	75538.5	0.11944	0.313384	0.569827	0.81487	0.0889115	15.5679	16.2105	16.3174	16.8546	15.8825	15.7245	Actin, gamma 2, smooth muscle, enteric
1622	ENSOCUG00000003657	STAMBP	1688.67	-0.467835	0.247181	0.0227842	0.124903	-0.903429	10.8672	10.6698	11.1189	10.577	10.4875	10.3774	STAM binding protein
1623	ENSOCUG00000003647	DUSP11	1797.59	0.286705	0.215017	0.116676	0.36098	0.442517	10.6306	10.5179	10.8333	11.0411	10.9201	10.8195	Dual specificity phosphatase 11
1624	ENSOCUG00000011429		82.2873	-0.150585	0.323856	0.468848	0.75204	-0.123759	6.25665	6.25687	6.66053	6.30326	6.06515	6.38453	Uncharacterized protein
1625	ENSOCUG00000016251	TPRKB	662.359	-0.0116274	0.284549	0.951702	0.98565	-0.00627706	9.26163	8.84337	9.78085	9.5844	9.19278	9.21141	TP53RK binding protein
1626	ENSOCUG00000025827		0.73975	0.0292095	0.408277	0.51238	NA	NA	-0.435465	-0.435443	-0.434325	-0.435349	-0.398429	-0.384525	N-acetyltransferase 8 (putative)
1627	ENSOCUG00000038542		3.00595	0.00451991	0.397188	0.961642	NA	NA	1.60674	1.58534	1.51364	1.61478	1.56566	1.53888
1628	ENSOCUG00000006224	ALMS1	557.435	-0.6266	0.411691	0.023972	0.129946	-0.886238	9.02929	9.57654	9.38601	8.19741	9.0433	8.78901	ALMS1, centrosome and basal body associated protein
1629	ENSOCUG00000026003		355.637	0.0788323	0.205273	0.658206	0.864302	0.0633344	8.34999	8.52066	8.44062	8.46902	8.51813	8.53136	Uncharacterized protein
1630	ENSOCUG00000021825		2325.81	-0.0827363	0.396896	0.493699	0.769006	-0.11407	11.1317	9.2483	12.0703	9.45041	11.4978	10.1671
1631	ENSOCUG00000002433	FBXO41	127.199	0.00470358	0.268583	0.98735	0.995494	0.00196137	6.91105	7.15602	6.86595	6.8593	7.11238	6.971	F-box protein 41
1632	ENSOCUG00000002429	CCT7	21907.8	0.856253	0.17423	1.64189e-07	9.44087e-06	5.02499	13.9922	14.0507	14.0116	14.6169	14.7146	14.7343	T-complex protein 1 subunit eta
1633	ENSOCUG00000002428	PRADC1	2762.94	0.00711983	0.2391	0.962579	0.988755	0.00491132	11.5589	11.3767	11.3099	11.7658	11.1816	11.252	Protease associated domain containing 1
1634	ENSOCUG00000002421	SMYD5	2924.92	0.172699	0.170197	0.263982	0.567849	0.245767	11.459	11.4713	11.3745	11.6506	11.5709	11.531	SMYD family member 5
1635	ENSOCUG00000010897		18.5525	-0.0361259	0.375497	0.805499	0.932124	-0.0305263	4.29676	3.89644	4.29501	4.24152	4.12762	4.02773
1636	ENSOCUG00000000837	RAB11FIP5	3060.07	0.105914	0.217496	0.558755	0.809212	0.0919378	11.5374	11.6838	11.3081	11.4234	11.678	11.7575	Sideroflexin
1637	ENSOCUG00000027648		9.28385	-0.0162144	0.385556	0.89337	0.966521	-0.0147888	3.01375	3.06522	3.3417	3.21529	3.08811	3.09581
1638	ENSOCUG00000000835	SPR	1321.1	-0.193374	0.218589	0.294635	0.599923	-0.221905	10.4803	10.5868	10.2612	10.4252	10.1577	10.203	Sepiapterin reductase
1639	ENSOCUG00000002515		84.3168	-0.0725683	0.322601	0.714412	0.893475	-0.0489176	6.29969	6.10238	6.71769	6.31492	6.12886	6.49218
1640	ENSOCUG00000015311	EXOC6B	3566.72	-0.102068	0.242764	0.611855	0.839	-0.0762378	11.7317	11.8415	11.9577	11.323	11.9784	11.8124	Exocyst complex component
1641	ENSOCUG00000030144		1584.47	-0.0523782	0.248444	0.7973	0.928937	-0.032014	10.4948	10.6662	10.7743	10.1748	10.8616	10.6363
1642	ENSOCUG00000007620	CYP26B1	61.7725	-0.161926	0.356335	0.422252	0.718605	-0.14351	5.69743	6.19831	6.02878	6.02835	5.80104	5.55188	Cytochrome P450 family 26 subfamily B member 1
1643	ENSOCUG00000010062	DYSF	244.995	1.58119	0.379518	2.19061e-06	8.23469e-05	4.08435	7.07254	7.04697	7.44748	8.02914	8.18619	8.48908	Dysferlin
1644	ENSOCUG00000032009		5.28263	-0.033114	0.396842	0.728861	0.900573	-0.0454812	2.29364	2.4292	2.36498	2.24506	2.29093	2.43763
1645	ENSOCUG00000010045	ZNF638	1019.81	-0.0515728	0.184691	0.760005	0.913594	-0.0392465	9.99654	9.95388	10.0915	9.87662	9.97751	10.0505	Zinc finger protein 638
1646	ENSOCUG00000020930		6.72827	-0.0790789	0.401752	0.468232	0.751581	-0.124024	2.56033	2.58708	2.86673	2.66998	2.53981	2.59134	Uncharacterized protein
1647	ENSOCUG00000022370	PAIP2B	204.816	-0.374294	0.302273	0.0965616	0.321664	-0.492598	7.60995	7.79771	7.99237	7.33021	7.59965	7.5176	Poly(A) binding protein interacting protein 2B
1648	ENSOCUG00000008901	NAGK	3090.2	0.432747	0.173712	0.00606931	0.0483379	1.31571	11.3839	11.3709	11.4351	11.7644	11.6994	11.7909	N-acetylglucosamine kinase
1649	ENSOCUG00000008898	TEX261	3235.01	0.0489402	0.185701	0.76912	0.917166	0.0375519	11.5985	11.6902	11.6157	11.8387	11.6122	11.5723	Uncharacterized protein
1650	ENSOCUG00000008891	ANKRD53	4.02769	-0.00789765	0.396881	0.927205	NA	NA	1.88853	2.09038	1.92102	1.94189	1.98167	1.96558	Ankyrin repeat domain 53
1651	ENSOCUG00000017299	CD207	17.9311	0.127251	0.410958	0.336932	0.644653	0.190674	3.9154	4.06639	3.76112	3.74688	4.10567	4.42548	Uncharacterized protein
1652	ENSOCUG00000017295	FIGLA	31.4599	-0.153966	0.373917	0.415515	0.714302	-0.146118	5.05055	5.02988	4.94041	5.04764	4.6512	4.85444	Folliculogenesis specific bHLH transcription factor
1653	ENSOCUG00000014450	ADD2	11.1724	-0.000853963	0.393243	0.988885	0.99607	-0.00170999	3.16664	3.11072	3.63852	3.28255	3.25334	3.46071	Adducin 2
1654	ENSOCUG00000029636	TGFA	56.9423	-0.25414	0.387503	0.241994	0.544426	-0.264062	5.90174	6.1428	5.61928	5.47363	5.79472	5.67779	Transforming growth factor alpha
1655	ENSOCUG00000000889		456.826	1.20557	0.281404	1.77756e-06	6.91646e-05	4.16012	8.15499	8.13708	8.49307	9.10557	9.1117	9.20689
1656	ENSOCUG00000017416	FAM136A	1128.95	-0.160446	0.238061	0.407824	0.705929	-0.151239	10.0815	10.0392	10.4694	10.2135	10.0181	9.89198	Family with sequence similarity 136 member A
1657	ENSOCUG00000011214	SNRPG	4763.88	0.514943	0.367537	0.0449065	0.20006	0.69884	11.6706	11.4541	12.3235	12.725	12.1998	12.3162	Uncharacterized protein
1658	ENSOCUG00000011208	PCYOX1	1235.86	-0.160711	0.270779	0.433397	0.726384	-0.138834	10.4544	10.3525	10.2341	9.65395	10.4477	10.24	Prenylcysteine oxidase 1
1659	ENSOCUG00000011204	TIA1	753.429	0.152896	0.204795	0.386526	0.687888	0.162482	9.46662	9.33843	9.62643	9.6125	9.56903	9.68132	TIA1 cytotoxic granule associated RNA binding protein
1660	ENSOCUG00000011192	C2orf42	522.431	0.0142654	0.195854	0.935509	0.980163	0.00870175	9.02289	9.03525	9.00996	8.90799	9.08851	9.09562	Chromosome 2 open reading frame 42
1661	ENSOCUG00000003634	PCBP1	23418.4	0.567464	0.250971	0.00711976	0.0545309	1.26336	14.2493	14.3551	14.0452	14.4608	14.8653	14.8137	Poly(rC)-binding protein 1 (Alpha-CP1) (Heterogeneous nuclear ribonucleoprotein E1) (hnRNP E1)
1662	ENSOCUG00000015820	MXD1	1231.87	1.99789	0.547221	1.39861e-05	0.000380937	3.41915	8.89874	9.15561	9.11736	9.43392	10.731	11.2109	MAX dimerization protein 1
1663	ENSOCUG00000022967	SNRNP27	1959.84	-0.00757759	0.294449	0.976813	0.992784	-0.0031451	10.6287	10.3663	11.4597	11.1928	10.732	10.739	Small nuclear ribonucleoprotein U4/U6.U5 subunit 27
1664	ENSOCUG00000015808	GMCL1	769.655	-0.578756	0.290782	0.0123663	0.0811099	-1.09093	9.89923	9.61456	9.8521	8.97549	9.3881	9.44278	Germ cell-less, spermatogenesis associated 1
1665	ENSOCUG00000015796	ANXA4	15489.1	-0.188891	0.246973	0.341371	0.64853	-0.18807	13.7552	14.0393	14.1905	14.0651	13.7606	13.5239	Annexin
1666	ENSOCUG00000031289		501.282	0.0198762	0.21996	0.91571	0.97253	0.0120968	8.7429	8.95663	9.13835	8.92721	9.00894	8.98769
1667	ENSOCUG00000009550	AAK1	708.79	-0.00599286	0.221657	0.976848	0.992784	-0.0031451	9.45102	9.60198	9.33951	9.29788	9.66099	9.39589	AP2 associated kinase 1
1668	ENSOCUG00000009541	NFU1	1713.59	-0.0415982	0.26654	0.846921	0.948705	-0.0228688	10.6838	10.4681	11.0366	11.067	10.418	10.5198	NFU1 iron-sulfur cluster scaffold
1669	ENSOCUG00000029568	GFPT1	8839.47	0.0168863	0.239352	0.933196	0.979596	0.00895312	13.2432	13.1153	12.8971	12.7446	13.3861	13.1176	Glutamine--fructose-6-phosphate transaminase 1
1670	ENSOCUG00000010232	ANTXR1	96.6334	-0.276799	0.479619	0.131043	0.386733	-0.412589	6.39121	5.68826	7.27769	5.64272	5.61686	6.51679	Anthrax toxin receptor 1
1671	ENSOCUG00000010230	GKN1	0.868396	0.00223396	0.405133	0.957961	NA	NA	-0.210556	-0.163039	-0.210178	-0.210427	-0.156603	-0.210457	Gastrokine 1
1672	ENSOCUG00000010225	GKN2	4.26107	0.0110776	0.404344	0.833816	NA	NA	2.03542	1.85398	1.85562	1.85447	1.8482	2.12601	Gastrokine 2
1673	ENSOCUG00000010212	ARHGAP25	196.243	1.07201	0.612583	0.00550151	0.0450956	1.34587	6.57523	6.74988	7.44382	7.3889	7.93026	8.14775	Rho GTPase activating protein 25
1674	ENSOCUG00000006121	APLF	855.613	-0.0419501	0.27488	0.840475	0.946014	-0.0241025	9.97649	9.46163	9.7578	10.1026	9.38112	9.47119	Aprataxin and PNKP like factor
1675	ENSOCUG00000006116	FBXO48	171.276	-0.00483769	0.256844	0.978574	0.993333	-0.00290519	7.27188	7.48796	7.48555	7.42957	7.55665	7.21932	F-box protein 48
1676	ENSOCUG00000006113	PLEK	5655.78	5.9178	1.40399	7.62088e-07	3.4294e-05	4.46478	7.2188	6.97676	8.87253	11.3592	12.5877	13.4332	Pleckstrin
1677	ENSOCUG00000006109	CNRIP1	32.2774	0.0104156	0.37919	0.944517	0.983294	0.00731659	5.22678	4.46322	4.65518	5.18391	4.35631	4.86277	Cannabinoid receptor interacting protein 1
1678	ENSOCUG00000027562		1356.53	0.265845	0.209266	0.141325	0.40347	0.394188	10.2791	10.2412	10.3091	10.3224	10.6645	10.5298	Uncharacterized protein
1679	ENSOCUG00000006100		1063.1	0.578823	0.233194	0.00392175	0.0356003	1.44855	9.79229	9.8036	9.7471	10.0344	10.3583	10.3391
1680	ENSOCUG00000006087	WDR92	724.61	-0.413613	0.254912	0.0460438	0.203366	-0.691722	9.39603	9.70211	9.83803	9.2753	9.38089	9.2069	WD repeat domain 92
1681	ENSOCUG00000037112		2.61908	0.0143396	0.405205	0.75689	NA	NA	1.21892	1.31572	1.22004	1.4127	1.21532	1.21921
1682	ENSOCUG00000009771		743.998	-0.306846	0.322501	0.173361	0.452658	-0.34423	9.57837	9.14162	10.1146	9.36817	9.25748	9.34157
1683	ENSOCUG00000001812	ETAA1	313.483	-0.210826	0.245662	0.286439	0.59033	-0.228905	8.24996	8.25841	8.58876	8.25083	8.14052	8.16092	ETAA1, ATR kinase activator
1684	ENSOCUG00000031341		3.57696	-0.0708684	0.416106	0.0446268	NA	NA	1.75375	1.61315	1.85976	1.61357	1.60821	1.61345
1685	ENSOCUG00000035234		14.7579	0.0412766	0.389091	0.739927	0.905016	0.0433439	3.83849	3.54693	3.77877	4.05658	3.53736	3.69505
1686	ENSOCUG00000001842	MEIS1	212.072	-0.565219	0.456504	0.040919	0.188283	-0.725188	7.97714	7.77339	7.99341	7.58794	6.77394	7.55237	Meis homeobox 1
1687	ENSOCUG00000030176		0.415061	0.0266838	0.407848	0.641602	NA	NA	-0.929804	-0.929656	-0.927706	-0.929036	-0.889985	-0.929211
1688	ENSOCUG00000032089		2.61295	-0.033352	0.409234	0.187412	NA	NA	1.05656	1.05665	1.36534	1.05704	1.05199	1.05693
1689	ENSOCUG00000004913	SPRED2	1146.73	-0.0564673	0.252736	0.785541	0.92474	-0.0339802	10.1777	10.3914	9.94435	9.764	10.377	10.1453	Sprouty related EVH1 domain containing 2
1690	ENSOCUG00000004906	ACTR2	11039.1	0.0293424	0.208259	0.872863	0.958955	0.0182016	13.3784	13.3103	13.5381	13.1832	13.59	13.5123	ARP2 actin related protein 2 homolog
1691	ENSOCUG00000000297		5409.78	-0.0665072	0.23849	0.740653	0.905405	-0.0431573	12.1582	12.2902	12.7534	12.4913	12.1964	12.3694
1692	ENSOCUG00000017003	RAB1A	15368	0.219842	0.206871	0.222338	0.520781	0.283345	13.9431	13.547	13.862	13.9714	14.0311	14.0035	RAB1A, member RAS oncogene family
1693	ENSOCUG00000016996	CEP68	516.11	-1.33437	0.231211	7.52593e-10	8.92081e-08	-7.0496	9.28282	9.33346	9.39631	8.32279	8.48791	8.35789	Centrosomal protein 68
1694	ENSOCUG00000032288		6.91446	-0.18562	0.456544	0.0923938	0.312372	-0.505327	2.63749	2.92984	2.69355	2.59253	2.60748	2.53413
1695	ENSOCUG00000010821	SLC1A4	1142.84	0.114766	0.223308	0.537354	0.796552	0.0987857	10.0287	10.3124	9.90615	10.289	10.2767	10.049	Solute carrier family 1 member 4
1696	ENSOCUG00000008192	SERTAD2	209.658	-0.265972	0.372871	0.231182	0.531583	-0.274429	8.10304	7.92303	7.33019	6.93151	7.6775	7.65384	SERTA domain containing 2
1697	ENSOCUG00000006390	AFTPH	3497.61	-0.299441	0.223335	0.115271	0.358598	-0.445392	11.849	11.9127	11.9283	11.356	11.7982	11.658	Aftiphilin
1698	ENSOCUG00000013957	LGALSL	655.368	-0.380953	0.262345	0.0695666	0.262715	-0.580515	9.51488	9.3424	9.64445	8.94538	9.3581	9.12559	Galectin
1699	ENSOCUG00000027961	PELI1	1321.48	-0.175352	0.266314	0.391078	0.691592	-0.16015	10.4285	10.372	10.5511	9.75537	10.4261	10.4493	Pellino E3 ubiquitin protein ligase 1
1700	ENSOCUG00000002143	VPS54	1422.88	-0.0871994	0.187833	0.598381	0.831423	-0.0801781	10.5548	10.6112	10.3549	10.4005	10.4621	10.4352	VPS54, GARP complex subunit
1701	ENSOCUG00000002137	UGP2	8661.17	0.47759	0.228029	0.0145733	0.0907719	1.04205	12.8758	12.5952	13.0158	13.2387	13.2347	13.3119	UTP--glucose-1-phosphate uridylyltransferase (EC 2.7.7.9)
1702	ENSOCUG00000006166	MDH1	36185.4	-0.0805209	0.208559	0.650308	0.860276	-0.0653622	15.2363	15.1403	15.1605	15.348	14.9849	14.9149	Malate dehydrogenase (EC 1.1.1.37)
1703	ENSOCUG00000006156	WDPCP	145.339	0.0380781	0.261676	0.851409	0.950534	0.0220322	7.27487	7.16711	7.01702	7.13042	7.08256	7.35481	WD repeat containing planar cell polarity effector
1704	ENSOCUG00000013563	EHBP1	699.1	-0.274232	0.262476	0.184008	0.469006	-0.328821	9.48501	9.34508	9.82004	9.08431	9.42655	9.34296	EH domain binding protein 1
1705	ENSOCUG00000010487	TMEM17	249.096	-0.146566	0.235865	0.44616	0.734589	-0.133956	8.01073	7.87472	8.15464	7.96729	7.86635	7.82978	Transmembrane protein 17
1706	ENSOCUG00000017281	B3GNT2	2652.12	-0.278217	0.285938	0.193952	0.483867	-0.315274	11.5019	11.5101	11.505	10.6375	11.4307	11.3522	Hexosyltransferase (EC 2.4.1.-)
1707	ENSOCUG00000001093	COMMD1	1892.72	-0.0849572	0.259604	0.669448	0.870503	-0.0602296	10.935	10.7696	11.0545	11.2221	10.5393	10.5727	Copper metabolism domain containing 1
1708	ENSOCUG00000024386	CCT4	11397.5	0.728705	0.202523	7.57633e-05	0.00152164	2.81769	13.1473	13.1391	13.1052	13.5427	13.7922	13.8054	T-complex protein 1 subunit delta
1709	ENSOCUG00000000707	FAM161A	393.504	-0.399881	0.336573	0.090642	0.309687	-0.509077	8.68725	8.34823	9.15731	8.41166	8.29119	8.41163	Family with sequence similarity 161 member A
1710	ENSOCUG00000004986	XPO1	3908.52	0.346844	0.29201	0.116701	0.360985	0.442511	11.7209	11.9027	11.4915	11.6199	12.2993	12.2334	Exportin 1
1711	ENSOCUG00000028427		1.15535	0.0121751	0.404677	0.804237	NA	NA	0.178798	0.227307	0.179314	0.178975	0.215241	0.229703
1712	ENSOCUG00000017819	USP34	4166.93	-0.166235	0.281676	0.424477	0.720455	-0.142393	12.0358	12.3692	11.8693	11.3623	12.182	12.0069	Ubiquitin specific peptidase 34
1713	ENSOCUG00000017817	AHSA2P	209.135	-0.148703	0.29949	0.476435	0.757401	-0.120674	7.61221	7.50589	8.09354	7.83325	7.41402	7.50523	Uncharacterized protein
1714	ENSOCUG00000009559	KIAA1841	307.315	-0.383281	0.288305	0.0824238	0.292135	-0.534416	8.30381	8.198	8.66411	8.09372	8.12627	7.96347	KIAA1841
1715	ENSOCUG00000007894	PEX13	2072.21	-0.313557	0.230035	0.102772	0.335195	-0.474702	11.1081	10.9666	11.3342	10.9728	10.8834	10.6915	Peroxisomal biogenesis factor 13
1716	ENSOCUG00000007867	PUS10	611.026	-0.154752	0.215295	0.396776	0.696482	-0.15709	9.46233	9.31447	9.16571	9.19244	9.26403	9.07002	Pseudouridylate synthase 10
1717	ENSOCUG00000004968	REL	500.825	0.237287	0.278188	0.260508	0.564028	0.2487	8.76298	8.89471	8.81582	8.63685	9.19785	9.27897	REL proto-oncogene, NF-kB subunit
1718	ENSOCUG00000004962	PAPOLG	520.748	0.0613049	0.208732	0.734003	0.902349	0.0446256	9.0959	9.03268	8.84085	9.00906	9.14487	8.9891	Poly(A) polymerase gamma
1719	ENSOCUG00000023948	BCL11A	335.026	-1.02595	0.377128	0.000679486	0.00905496	-2.04311	8.54349	8.95176	8.40767	8.11033	7.82527	7.6527	B-cell CLL/lymphoma 11A
1720	ENSOCUG00000032615		2.04288	-0.000400652	0.403198	0.991923	NA	NA	0.962979	1.0794	0.963875	0.963286	1.03041	1.0142
1721	ENSOCUG00000037975		1.66851	0.0598001	0.412743	0.200938	NA	NA	0.635021	0.635068	0.635756	0.760745	0.647479	0.68694
1722	ENSOCUG00000005105	FANCL	349.29	-0.16011	0.234142	0.40475	0.70351	-0.15273	8.52881	8.40961	8.60384	8.24186	8.53824	8.29408	Uncharacterized protein
1723	ENSOCUG00000007388	VRK2	901.973	0.0171287	0.238604	0.931808	0.978976	0.00922808	9.73043	9.48619	10.1025	9.79912	9.8031	9.85486	Vaccinia related kinase 2
1724	ENSOCUG00000003491	CCDC85A	6.3801	-0.0159098	0.400981	0.82222	0.939159	-0.0272607	2.43397	2.435	2.70079	2.68505	2.36881	2.37999	Coiled-coil domain containing 85A
1725	ENSOCUG00000014657	EFEMP1	732.381	-0.259333	0.433441	0.196715	0.488044	-0.311541	9.7153	8.20985	10.2718	8.88385	8.1616	9.62345	EGF containing fibulin like extracellular matrix protein 1
1726	ENSOCUG00000006889	PNPT1	1168.63	0.323227	0.277063	0.132178	0.388796	0.410279	10.1548	10.0075	9.81956	9.93596	10.4616	10.5119	Polyribonucleotide nucleotidyltransferase 1
1727	ENSOCUG00000006880	PPP4R3B	3597.03	-0.14698	0.213098	0.418039	0.716354	-0.144872	11.8502	11.6694	12.08	11.6475	11.8583	11.6858	Protein phosphatase 4 regulatory subunit 3B
1728	ENSOCUG00000006874	CFAP36	453.841	-0.0195157	0.319488	0.917795	0.973405	-0.0117064	8.60773	8.14762	9.32634	9.1979	8.47831	8.45082	Cilia and flagella associated protein 36
1729	ENSOCUG00000031349		6.40094	-0.0912195	0.401021	0.460533	0.746246	-0.127118	2.67323	2.67546	2.73285	2.58741	2.69736	2.56046
1730	ENSOCUG00000003620	CCDC88A	111.717	0.218897	0.436877	0.20886	0.504678	0.296986	5.81203	5.55355	6.97157	6.26384	6.72714	7.34219	Coiled-coil domain containing 88A
1731	ENSOCUG00000011673		829.297	0.147604	0.290439	0.482848	0.762339	0.117852	9.39731	9.16416	10.0051	10.0078	9.58187	9.66818	Uncharacterized protein
1732	ENSOCUG00000003617	MTIF2	846.521	-0.212044	0.209367	0.237602	0.539767	-0.267793	9.69986	9.72936	9.98766	9.63815	9.56786	9.65819	Mitochondrial translational initiation factor 2
1733	ENSOCUG00000003609	CLHC1	6.18035	-0.0593068	0.401475	0.536857	0.796211	-0.0989719	2.73492	2.45213	2.55215	2.42605	2.51712	2.58184	Clathrin heavy chain linker domain-containing protein 1
1734	ENSOCUG00000012050	RTN4	3529.28	0.178319	0.191721	0.285464	0.589105	0.229808	11.6343	11.7324	11.7238	11.694	11.9915	11.8812	Reticulon
1735	ENSOCUG00000012044	EML6	22.171	-0.0733011	0.378205	0.632804	0.850555	-0.0702978	4.3357	4.51909	4.4953	4.54728	4.0827	4.39541	Echinoderm microtubule associated protein like 6
1736	ENSOCUG00000005008	SPTBN1	22335.5	-0.319098	0.273119	0.135144	0.393494	-0.405061	14.3869	14.8816	14.4393	13.9933	14.5125	14.2004	Spectrin beta chain
1737	ENSOCUG00000011269	C2orf73	3.16777	-0.0469914	0.401296	0.589891	NA	NA	1.70585	1.66391	1.5689	1.62083	1.59246	1.61977	Chromosome 2 open reading frame 73
1738	ENSOCUG00000015408	ACYP2	434.572	0.0378068	0.220222	0.839265	0.945543	0.0243186	8.68905	8.65238	8.87122	8.88824	8.61166	8.81751	Acylphosphatase (EC 3.6.1.7)
1739	ENSOCUG00000021888		4.67997	0.0531051	0.399125	0.597082	NA	NA	2.19838	2.19996	2.10477	2.25394	2.14509	2.25124
1740	ENSOCUG00000027435	RPS11	88964.8	-0.101245	0.312891	0.580195	0.820877	-0.085722	16.3408	15.9146	16.9938	16.8097	15.8204	16.0659	Ribosomal protein S11
1741	ENSOCUG00000004696	PSME4	3549.36	0.234554	0.265074	0.25892	0.562465	0.249905	11.5986	11.7802	11.5533	11.4404	12.1519	12.0034	Uncharacterized protein
1742	ENSOCUG00000000815	GPR75	3.3367	-0.00670329	0.400504	0.923834	NA	NA	1.60865	1.74987	1.67096	1.75906	1.63361	1.60904	G protein-coupled receptor 75
1743	ENSOCUG00000014412	ERLEC1	5797.93	-0.444947	0.227025	0.0226287	0.124144	-0.906075	12.762	12.4306	12.7873	12.2944	12.3652	12.1773	Endoplasmic reticulum lectin 1
1744	ENSOCUG00000013610	ASB3	614.605	-0.0104497	0.235419	0.954395	0.98668	-0.00582359	9.39995	9.13765	9.2431	9.08493	9.50855	9.10946	Ankyrin repeat and SOCS box protein 3
1745	ENSOCUG00000028058	CHAC2	243.901	-0.32199	0.438586	0.151925	0.421407	-0.375298	8.30773	7.95547	7.93791	8.20109	6.93456	7.0331	Gamma-glutamylcyclotransferase (EC 4.3.2.-)
1746	ENSOCUG00000037672		5.75358	0.0230554	0.401713	0.753416	0.911915	0.0400458	2.29261	2.39514	2.30834	2.62604	2.22803	2.23828
1747	ENSOCUG00000005620	NRXN1	10.8487	-0.0131452	0.393516	0.893317	0.966521	-0.0147888	3.19791	3.22296	3.48946	3.53269	3.16542	3.10146	Neurexin 1
1748	ENSOCUG00000028197		8.9213	-0.048539	0.386723	0.710634	0.891235	-0.050008	3.1944	3.19782	3.09174	2.99567	3.19341	3.14301
1749	ENSOCUG00000011234	FSHR	4.32224	0.0380514	0.402433	0.624122	NA	NA	2.00127	1.95233	2.07168	1.95285	2.03231	2.18474	Follicle-stimulating hormone receptor (Follitropin receptor)
1750	ENSOCUG00000006982	GTF2A1L	56.5952	-0.0589721	0.366601	0.720039	0.895772	-0.0478027	5.86432	5.42574	5.96208	6.04567	5.05998	5.64276	Uncharacterized protein
1751	ENSOCUG00000006967	PPP1R21	1654.11	-0.25403	0.18399	0.120794	0.368144	-0.433982	10.7704	10.7793	10.831	10.4672	10.6574	10.5887	Protein phosphatase 1 regulatory subunit 21
1752	ENSOCUG00000012631		28732.2	0.0739281	0.20238	0.67027	0.871008	0.0599777	14.6962	14.656	14.939	15.0029	14.6964	14.8103	Peptidyl-prolyl cis-trans isomerase (PPIase) (EC 5.2.1.8)
1753	ENSOCUG00000009784	FOXN2	537.179	-0.157007	0.232771	0.414208	0.712925	-0.146956	9.15572	9.06932	9.18679	8.74159	9.17664	8.9955	Forkhead box N2
1754	ENSOCUG00000034738		0.528259	0.0279585	0.408054	0.582365	NA	NA	-0.759037	-0.758852	-0.756414	-0.758077	-0.701552	-0.758296
1755	ENSOCUG00000036528		90.9574	-0.149256	0.313405	0.476489	0.757401	-0.120674	6.48019	6.56393	6.64221	6.10586	6.5464	6.52777
1756	ENSOCUG00000024873		65.0459	0.00521289	0.343527	0.978269	0.993333	0.00290519	6.04408	5.53433	6.19218	6.2873	5.70509	5.81728	40S ribosomal protein S24
1757	ENSOCUG00000014631	FBXO11	1382.58	0.0218058	0.243493	0.90766	0.970006	0.0132254	10.2682	10.4447	10.5143	10.0186	10.5928	10.6099	F-box protein 11
1758	ENSOCUG00000014615	MSH6	4472.32	-0.0882863	0.235548	0.65675	0.86367	-0.0636521	12.0997	12.3911	11.9671	11.7956	12.293	12.0777	MutS homolog 6
1759	ENSOCUG00000039495		54.3885	-1.31191	0.72512	0.00347852	0.0326111	-1.48663	5.78299	6.09812	5.83869	5.48332	5.22528	4.98546
1760	ENSOCUG00000021648	KCNK12	32.7421	-0.217889	0.464131	0.122849	0.371963	-0.4295	5.20047	5.27359	4.28304	4.79962	4.40336	4.32439	Potassium two pore domain channel subfamily K member 12
1761	ENSOCUG00000009576	MSH2	2187.86	0.0399604	0.192758	0.807976	0.932584	0.0303122	10.9797	11.1187	11.12	10.9946	11.2738	11.049	DNA mismatch repair protein
1762	ENSOCUG00000006223	EPCAM	75212.6	0.166326	0.200991	0.345924	0.652656	0.185316	16.1054	15.9067	16.2982	16.2094	16.3228	16.2797	Epithelial cell adhesion molecule
1763	ENSOCUG00000036286		5.37295	-0.142271	0.428538	0.179289	0.461281	-0.336034	2.3984	2.35549	2.48255	2.36244	2.26474	2.28457
1764	ENSOCUG00000002107		25873	0.159769	0.223396	0.397906	0.697546	0.156427	14.5014	14.3495	14.8123	14.89	14.6377	14.6511	Calmodulin (CaM)
1765	ENSOCUG00000002103	STPG4	10.4007	-0.341462	0.623483	0.0181872	0.106994	-0.970642	3.52327	3.17684	3.37033	3.01783	3.09947	3.07704	Uncharacterized protein
1766	ENSOCUG00000007788	TTC7A	4394.26	-0.00455913	0.210264	0.99419	0.998145	-0.000806536	12.1393	12.2246	11.9109	11.8892	12.2532	12.1213	Tetratricopeptide repeat domain 7A
1767	ENSOCUG00000007785	MCFD2	3622.62	0.280967	0.215373	0.124359	0.374887	0.426099	11.7022	11.4948	11.8184	11.8093	12.0756	11.9233	Multiple coagulation factor deficiency 2
1768	ENSOCUG00000034428		77.3871	-0.41893	0.372197	0.0887313	0.305444	-0.515068	6.38406	6.43092	6.36943	5.89945	6.16894	6.16283
1769	ENSOCUG00000032196		36.7155	0.173122	0.366718	0.390568	0.691401	0.16027	4.93881	5.0365	5.2718	5.1341	5.23377	5.35911
1770	ENSOCUG00000009711	CRIPT	1464.89	-0.267188	0.290254	0.214023	0.511499	-0.291155	10.5689	10.3123	10.9554	10.641	10.1522	10.1523	CXXC repeat containing interactor of PDZ3 domain
1771	ENSOCUG00000001130	PIGF	597.964	0.403142	0.243512	0.0450692	0.200429	0.698039	8.91195	9.04292	9.1195	9.54907	9.23767	9.31198	Uncharacterized protein
1772	ENSOCUG00000001127	RHOQ	116.077	0.0926171	0.354339	0.623606	0.845914	0.0726736	6.4631	6.10253	7.21089	6.41696	6.9857	7.07839	Ras homolog family member Q
1773	ENSOCUG00000014904	EPAS1	9828.09	-0.196187	0.213149	0.298008	0.604003	-0.218961	13.3911	13.4611	13.168	12.9674	13.3152	13.1814	Endothelial PAS domain protein 1
1774	ENSOCUG00000036650		58.5704	-0.547955	0.485012	0.0489297	0.210951	-0.675819	6.00372	5.77744	6.17467	5.54484	5.73509	5.55283
1775	ENSOCUG00000013785	PRKCE	279.733	-0.500313	0.358228	0.0463333	0.204063	-0.690235	8.45918	8.46137	7.91584	7.58731	7.96613	7.94021	Protein kinase C epsilon type (EC 2.7.11.13) (nPKC-epsilon)
1776	ENSOCUG00000015385	SRBD1	1606.35	-0.10992	0.185312	0.503244	0.775009	-0.110693	10.6339	10.7774	10.6747	10.4744	10.6726	10.6356	S1 RNA binding domain 1
1777	ENSOCUG00000032935		15.1469	-0.0609191	0.376868	0.688966	0.880326	-0.0553563	4.04879	3.79763	3.8664	3.97546	3.849	3.71346
1778	ENSOCUG00000005476	CAMKMT	467.85	0.0312151	0.208763	0.860748	0.953733	0.020573	9.01701	8.76525	8.75838	8.86568	8.88478	8.89721	Calmodulin-lysine N-methyltransferase
1779	ENSOCUG00000005471	PREPL	586.802	-0.531302	0.225428	0.00623887	0.0492668	-1.30745	9.35275	9.37023	9.41347	8.92916	9.07508	8.83909	Prolyl endopeptidase-like
1780	ENSOCUG00000005464	SLC3A1	3435.37	-1.30889	0.3466	1.30571e-05	0.000363262	-3.43978	12.3473	11.9995	11.9298	11.3582	10.6208	11.0244	RBAT protein (Solute carrier family 3 member 1)
1781	ENSOCUG00000005461	PPM1B	1519.36	-0.0714484	0.23421	0.715344	0.893964	-0.0486801	10.6256	10.4396	10.7186	10.1829	10.6257	10.7018	Protein phosphatase, Mg2+/Mn2+ dependent 1B
1782	ENSOCUG00000015046	LRPPRC	8894.43	0.013387	0.235981	0.949198	0.984981	0.00657229	13.1001	13.28	12.907	12.767	13.3553	13.1601	Leucine rich pentatricopeptide repeat containing
1783	ENSOCUG00000037787		3.6854	0.00433041	0.402957	0.945795	NA	NA	1.74485	1.69547	1.84259	1.69591	1.69025	1.90912
1784	ENSOCUG00000015038	ABCG8	1.56965	-0.0256386	0.405383	0.627519	NA	NA	0.635369	0.587133	0.676019	0.587329	0.632773	0.587272	ATP binding cassette subfamily G member 8
1785	ENSOCUG00000005300	ABCG5	0.815215	0.0296898	0.408364	0.488633	NA	NA	-0.307089	-0.307066	-0.306731	-0.306966	-0.261697	-0.256976	ATP binding cassette subfamily G member 5
1786	ENSOCUG00000005293	DYNC2LI1	60.9351	-0.0621835	0.345879	0.736819	0.904005	-0.0438291	5.69755	5.51676	6.33214	5.88187	5.75846	5.84425	Dynein cytoplasmic 2 light intermediate chain 1
1787	ENSOCUG00000024266	PLEKHH2	26.9069	-0.110939	0.385626	0.487288	0.764962	-0.11636	4.62287	4.42765	5.02287	4.57759	4.34887	4.75277	Pleckstrin homology, MyTH4 and FERM domain containing H2
1788	ENSOCUG00000001048	THADA	1115.57	0.134039	0.237591	0.488795	0.765668	0.11596	10.0424	10.2397	9.8176	9.93434	10.331	10.2518	THADA, armadillo repeat containing
1789	ENSOCUG00000029169	ZFP36L2	1381.56	-0.36658	0.315326	0.10756	0.343572	-0.463982	10.6143	10.93	10.0968	9.96424	10.2915	10.2962	ZFP36 ring finger protein like 2
1790	ENSOCUG00000037676		10.8696	-0.0677883	0.381336	0.645873	0.858407	-0.0663068	3.51635	3.33633	3.46908	3.45873	3.38492	3.3186
1791	ENSOCUG00000033400		9.94795	6.07995	2.88369	0.00015844	0.00279508	2.55361	2.93054	2.93087	2.93558	3.15502	3.27893	3.4695
1792	ENSOCUG00000015827	HAAO	265.101	0.0250661	0.26248	0.902817	0.968705	0.0138083	8.26072	7.65608	8.08246	8.03832	8.07754	8.04682	3-hydroxyanthranilate 3,4-dioxygenase (EC 1.13.11.6) (3-hydroxyanthranilate oxygenase) (3-HAO) (3-hydroxyanthranilic acid dioxygenase) (HAD)
1793	ENSOCUG00000012310	MTA3	1600.84	-0.243064	0.202692	0.166505	0.443324	-0.353279	10.6845	10.7749	10.7727	10.6831	10.377	10.4986	Metastasis associated 1 family member 3
1794	ENSOCUG00000027683		91.2911	-0.0526474	0.330209	0.783243	0.923664	-0.0344861	6.51222	6.17524	6.74415	6.78026	6.12791	6.2693	Uncharacterized protein
1795	ENSOCUG00000002674	KCNG3	4.73904	-0.0742118	0.40979	0.352833	NA	NA	2.33668	2.21498	2.06867	2.06718	2.14061	2.122	Potassium voltage-gated channel modifier subfamily G member 3
1796	ENSOCUG00000027189		4247.7	-0.23372	0.235486	0.228401	0.528129	-0.27726	12.0868	11.984	12.3636	12.1443	11.8005	11.7896	Uncharacterized protein
1797	ENSOCUG00000015526	EML4	2222.25	0.207763	0.233348	0.281392	0.58584	0.232221	10.9879	11.0404	10.9812	10.8615	11.3666	11.3381	Echinoderm microtubule associated protein like 4
1798	ENSOCUG00000002998	PKDCC	885.53	-0.352214	0.289958	0.108902	0.346029	-0.460888	9.97113	10.2132	9.5388	9.68397	9.63693	9.40744	Protein kinase domain containing, cytoplasmic
1799	ENSOCUG00000010854		105.318	0.246735	0.359806	0.264773	0.568547	0.245233	6.48146	6.56306	6.5821	6.30414	6.93406	7.04931	Uncharacterized protein
1800	ENSOCUG00000003257	THUMPD2	532.221	-0.274252	0.256729	0.179061	0.46094	-0.336356	9.26652	8.86845	9.32458	8.78079	8.99266	8.93754	THUMP domain containing 2
1801	ENSOCUG00000009872	TMEM178A	93.223	-0.137311	0.315069	0.510224	0.778779	-0.108586	6.42969	6.67227	6.66952	6.40452	6.68661	6.19547	Transmembrane protein 178A
1802	ENSOCUG00000019054		19.6408	-0.0847414	0.379343	0.590022	0.826872	-0.0825615	4.10537	4.33959	4.40462	4.34766	4.2073	3.99738
1803	ENSOCUG00000016679	MAP4K3	1647.38	-0.252494	0.247812	0.205955	0.500619	-0.300493	10.7398	10.7842	10.8689	10.1757	10.7225	10.6563	Mitogen-activated protein kinase kinase kinase kinase (EC 2.7.11.1)
1804	ENSOCUG00000001117	CDKL4	12.5971	-0.193645	0.454105	0.131333	0.387087	-0.412191	3.67064	3.69403	3.72066	3.33329	3.58011	3.39016	Cyclin dependent kinase like 4
1805	ENSOCUG00000007844	SOS1	1310.69	-0.0281165	0.28308	0.886508	0.963933	-0.0159532	10.2866	10.5803	10.1707	9.64784	10.6385	10.4461	SOS Ras/Rac guanine nucleotide exchange factor 1
1806	ENSOCUG00000025920	ARHGEF33	6.97879	-0.0128857	0.390951	0.903864	0.96896	-0.0136939	2.83109	2.76825	2.76913	2.64657	2.8207	2.84268	Rho guanine nucleotide exchange factor 33
1807	ENSOCUG00000001075	MORN2	27.8308	-0.0382611	0.34563	0.832742	0.94371	-0.0251617	4.831	4.62828	4.89918	4.80065	4.64593	4.82663	Uncharacterized protein
1808	ENSOCUG00000015602	DHX57	1224.26	-0.0426606	0.229943	0.819848	0.937824	-0.0278788	10.3804	10.3022	10.1304	9.92928	10.4465	10.2539	DExH-box helicase 57
1809	ENSOCUG00000015599	GEMIN6	684.805	0.608105	0.243592	0.0033412	0.0316918	1.49905	9.12391	9.14313	9.12958	9.81891	9.49355	9.53352	Gem nuclear organelle associated protein 6
1810	ENSOCUG00000026618		6.37091	-0.0208665	0.393849	0.835608	0.944346	-0.0248689	2.74108	2.64261	2.5028	2.55434	2.57798	2.69365	Uncharacterized protein
1811	ENSOCUG00000004087	SRSF7	8301.73	0.55767	0.189088	0.000932779	0.0117448	1.93015	12.7364	12.694	12.8313	13.3198	13.1601	13.17	Serine and arginine rich splicing factor 7
1812	ENSOCUG00000006325	GALM	7154.18	-0.440102	0.33781	0.06842	0.260476	-0.584232	12.856	13.132	12.9939	12.9868	12.204	12.1539	Aldose 1-epimerase (EC 5.1.3.3) (Galactose mutarotase)
1813	ENSOCUG00000034279		7.26285	0.0841244	0.397876	0.500065	0.773246	0.111682	2.80526	2.76098	2.72612	2.99001	2.73925	2.76625
1814	ENSOCUG00000010233	HNRNPLL	925.634	0.00494131	0.202005	0.979745	0.993333	0.00290519	9.94602	9.76505	9.8326	9.68932	9.86865	9.98587	Heterogeneous nuclear ribonucleoprotein L like
1815	ENSOCUG00000016184	ATL2	1510.14	0.155894	0.208404	0.379094	0.682863	0.165666	10.5519	10.5134	10.3705	10.4367	10.784	10.6387	Atlastin GTPase 2
1816	ENSOCUG00000016164	CYP1B1	18.5393	0.140728	0.423185	0.244044	0.546437	0.26246	4.06998	3.73395	3.99309	3.85516	4.384	4.34032	Cytochrome P450 family 1 subfamily B member 1
1817	ENSOCUG00000021847	RMDN2	350.504	-0.428783	0.310842	0.063326	0.247649	-0.606164	8.61853	8.35517	8.81731	8.4301	8.01392	8.1752	Uncharacterized protein
1818	ENSOCUG00000038906		78.4464	-1.2479	0.507716	0.000938379	0.0117962	-1.92826	6.66364	6.46637	6.28305	5.81908	5.62663	5.97643
1819	ENSOCUG00000013011	CDC42EP3	366.959	-1.16686	0.248944	2.78539e-07	1.47086e-05	-4.83243	8.78291	8.82616	8.81697	8.11361	7.89105	7.9885	CDC42 effector protein 3
1820	ENSOCUG00000023625		25571.6	0.49587	0.184708	0.00215328	0.0226335	1.64525	14.4207	14.3234	14.4618	14.7766	14.777	14.9233
1821	ENSOCUG00000022570		573.036	-0.0384026	0.268208	0.845505	0.947821	-0.0232736	9.39764	9.12727	8.94509	9.44566	8.75814	9.07009
1822	ENSOCUG00000007416	QPCT	317.223	-0.0453416	0.300843	0.820592	0.938259	-0.0276771	8.43196	8.26837	8.23623	8.70839	8.12541	7.67374	Glutaminyl-peptide cyclotransferase
1823	ENSOCUG00000007411	PRKD3	893.489	-0.0377093	0.205904	0.8322	0.943334	-0.0253345	9.84455	9.81991	9.79233	9.55829	9.8623	9.89806	Serine/threonine-protein kinase (EC 2.7.11.13)
1824	ENSOCUG00000007239	NDUFAF7	730.917	-0.0155645	0.205615	0.928162	0.977427	-0.00991549	9.58227	9.40734	9.55732	9.66053	9.38412	9.44972	Protein arginine methyltransferase NDUFAF7 (EC 2.1.1.320)
1825	ENSOCUG00000007230	CEBPZ	1867.77	0.0504402	0.234746	0.789906	0.925347	0.0336955	10.7401	10.5236	11.1471	10.8651	10.8899	10.9097	CCAAT/enhancer binding protein zeta
1826	ENSOCUG00000029893		239.973	-0.0385228	0.29075	0.84847	0.949195	-0.0226444	7.87915	7.57771	8.18636	8.1719	7.59552	7.73332
1827	ENSOCUG00000007223	EIF2AK2	421.526	0.884298	0.553196	0.0105213	0.0725792	1.13919	8.28254	8.23789	7.86202	8.04472	9.17862	9.35086	Eukaryotic translation initiation factor 2 alpha kinase 2 (Interferon-induced double-stranded RNA-activated protein kinase)
1828	ENSOCUG00000007217	GPATCH11	631.154	-0.0664465	0.332714	0.730378	0.901258	-0.0451509	8.93624	8.6131	9.94067	9.67836	8.77131	8.85073	G-patch domain containing 11
1829	ENSOCUG00000007205	HEATR5B	1807.37	-0.234601	0.249621	0.241261	0.543515	-0.264789	10.8341	11.1987	10.6832	10.5895	10.8704	10.5665	HEAT repeat containing 5B
1830	ENSOCUG00000007258	STRN	785.628	0.318078	0.315489	0.159579	0.433427	0.363084	9.25342	9.25741	9.659	9.25139	9.98053	9.92094	Striatin
1831	ENSOCUG00000007249	VIT	12.7367	-0.114851	0.415331	0.290892	0.596027	-0.224734	3.90373	3.51003	3.32899	3.25433	3.40601	3.5217	Vitrin
1832	ENSOCUG00000014879	FEZ2	1411.44	0.197284	0.219358	0.281135	0.585759	0.232281	10.3599	10.2899	10.4255	10.2858	10.6662	10.657	Fasciculation and elongation protein zeta 2
1833	ENSOCUG00000032678		132.538	0.0655013	0.288409	0.752126	0.911325	0.0403266	7.13225	6.80044	7.06025	6.87116	7.31617	6.96825
1834	ENSOCUG00000001595	CRIM1	1878.76	-0.0245889	0.254035	0.90258	0.968683	-0.0138182	10.8892	10.8721	10.8826	10.408	11.2198	10.7819	Cysteine rich transmembrane BMP regulator 1
1835	ENSOCUG00000032042		3.60311	0.0649596	0.409286	0.351839	NA	NA	1.70721	1.68102	1.74667	1.92942	1.76146	1.68137
1836	ENSOCUG00000015457	FAM98A	3117.88	0.30816	0.192307	0.0693523	0.262225	0.581326	11.4393	11.4411	11.4991	11.571	11.8265	11.7742	Family with sequence similarity 98 member A
1837	ENSOCUG00000015439	RASGRP3	12.9348	-0.00772129	0.388293	0.943606	0.983055	-0.00742222	3.61764	3.53251	3.74341	3.79774	3.63727	3.37986	RAS guanyl releasing protein 3
1838	ENSOCUG00000009598	LTBP1	3143.9	-0.69681	0.301499	0.00413215	0.0369336	-1.43258	11.7046	12.0902	11.7642	11.0932	11.5358	11.035	Latent transforming growth factor beta binding protein 1
1839	ENSOCUG00000009586	TTC27	1410.19	0.321892	0.247976	0.112114	0.352122	0.453307	10.2771	10.4814	10.0738	10.3719	10.691	10.6973	Tetratricopeptide repeat domain 27
1840	ENSOCUG00000006600	BIRC6	7163.06	-0.155347	0.304631	0.436464	0.728107	-0.137805	12.6981	13.3434	12.4606	12.1651	13.0181	12.6402	Baculoviral IAP repeat containing 6
1841	ENSOCUG00000007591	YIPF4	2519.2	-0.204027	0.266552	0.320741	0.630524	-0.200298	11.5474	11.1276	11.4743	11.5087	10.9337	10.9623	Protein YIPF
1842	ENSOCUG00000022034		1.37458	0.0201632	0.404991	0.693623	NA	NA	0.48138	0.434016	0.434585	0.434185	0.496984	0.484557
1843	ENSOCUG00000005403	SLC30A6	934.044	0.0960951	0.229271	0.613114	0.839328	0.0760683	9.86226	9.94612	9.60692	9.75467	10.1211	9.81737	Solute carrier family 30 member 6
1844	ENSOCUG00000010252	SPAST	912.466	-0.22746	0.215256	0.213687	0.511013	-0.291568	10.0387	9.83804	9.90213	9.68548	9.87537	9.57862	Spastin (EC 3.6.4.3)
1845	ENSOCUG00000017877	DPY30	4687.11	0.11903	0.311931	0.569963	0.81487	0.0889115	11.8532	11.5732	12.5497	12.7465	11.8764	11.9288	Dpy-30, histone methyltransferase complex regulatory subunit
1846	ENSOCUG00000005878	MEMO1	1617.54	0.158708	0.191798	0.34814	0.654739	0.183932	10.6567	10.4216	10.6578	10.688	10.7853	10.7045	Mediator of cell motility 1
1847	ENSOCUG00000001236	SRD5A2	1.33402	-2.51126e-06	0.402691	0.998273	NA	NA	0.423501	0.375324	0.40636	0.375492	0.402424	0.426723	Steroid 5 alpha-reductase 2
1848	ENSOCUG00000001230	XDH	3898.87	3.66932	1.10122	2.94801e-05	0.000710682	3.14832	8.61181	8.45839	9.94351	10.6826	12.3738	12.9465	Xanthine dehydrogenase
1849	ENSOCUG00000001228	EHD3	128.544	0.223804	0.384764	0.285579	0.589263	0.229691	6.57144	6.91014	6.7673	7.37712	6.2831	7.29975	EH domain containing 3
1850	ENSOCUG00000005798	GALNT14	10.226	0.0133508	0.391594	0.905673	0.969412	0.0134916	3.18362	3.08507	3.37597	3.45466	3.03004	3.19387	Polypeptide N-acetylgalactosaminyltransferase (EC 2.4.1.-) (Protein-UDP acetylgalactosaminyltransferase)
1851	ENSOCUG00000030130		7.67671	0.334802	0.594782	0.0328705	0.162196	0.78996	2.80827	2.76081	2.76952	2.99598	2.90727	3.01117
1852	ENSOCUG00000016758		528.915	-0.144744	0.32009	0.486052	0.764071	-0.116866	9.28125	8.28905	9.46645	9.07807	8.67989	8.91221	Uncharacterized protein
1853	ENSOCUG00000014114		103.593	0.0512692	0.349105	0.783314	0.923664	0.0344861	6.35907	6.02437	7.0475	7.05259	6.3598	6.41643
1854	ENSOCUG00000006086	LCLAT1	1033.18	-0.349174	0.274709	0.102936	0.335591	-0.47419	10.2747	10.3063	9.84622	9.5922	10.015	9.79642	Lysocardiolipin acyltransferase 1
1855	ENSOCUG00000013513	LBH	322.581	-0.613464	0.553158	0.0370097	0.176401	-0.753499	9.04532	8.43319	7.90701	7.27794	8.17222	7.88982	Protein LBH
1856	ENSOCUG00000035414		254.37	-0.403063	0.447796	0.103184	0.335834	-0.473876	8.68318	8.07683	7.30236	7.68496	7.60806	7.59963
1857	ENSOCUG00000013516	YPEL5	1928.88	-0.162417	0.253839	0.415667	0.714406	-0.146055	11.0011	10.6658	11.2357	11.0029	10.5481	10.8369	Protein yippee-like
1858	ENSOCUG00000031404		1.00073	-0.00673216	0.405244	0.874782	NA	NA	-0.0287716	0.0421382	-0.0283333	-0.0286214	0.0166233	-0.0286566
1859	ENSOCUG00000001082	CLIP4	60.6119	-0.765949	0.559605	0.0186672	0.108951	-0.962767	6.10773	6.00174	6.10467	5.33808	5.72941	5.66508	CAP-Gly domain containing linker protein family member 4
1860	ENSOCUG00000003887		2.6194	0.0566917	0.412565	0.14969	NA	NA	1.25305	1.25313	1.2543	1.25348	1.36142	1.45132	Uncharacterized protein
1861	ENSOCUG00000003126	WDR43	2539.92	0.276992	0.215724	0.133797	0.391428	0.407349	11.0754	11.1641	11.2665	11.2128	11.5797	11.4555	WD repeat domain 43
1862	ENSOCUG00000038397	SNORD53B	1.88765	0.0329225	0.406053	0.53675	NA	NA	0.837825	0.886815	0.838656	0.83811	0.883019	0.960267
1863	ENSOCUG00000036759	SNORD53	2.1386	-0.0333617	0.405646	0.563035	NA	NA	1.12277	1.12424	1.0304	1.02978	1.08791	1.02971
1864	ENSOCUG00000001023	PPP1CB	5872.57	0.0953383	0.218737	0.606596	0.836499	0.0775346	12.5571	12.1498	12.6349	12.4777	12.6434	12.5626	Serine/threonine-protein phosphatase (EC 3.1.3.16)
1865	ENSOCUG00000015168	PLB1	146.556	0.300259	0.391645	0.188945	0.47612	0.322283	7.1553	6.70558	6.92349	6.84874	7.12638	7.75508	Phospholipase B1, membrane-associated
1866	ENSOCUG00000032589		1617.89	-0.0564022	0.296568	0.784852	0.924423	-0.0341291	10.633	10.9494	10.3829	9.82516	10.7444	10.9348
1867	ENSOCUG00000036454		457.322	-0.0825211	0.274355	0.684045	0.877706	-0.056651	8.85144	9.07735	8.64599	8.34038	8.83416	9.03494
1868	ENSOCUG00000010706	FOSL2	1427.59	0.00204859	0.272106	0.995386	0.998473	0.000663523	10.5066	10.6882	10.1297	10.0073	10.4268	10.821	FOS like 2, AP-1 transcription factor subunit
1869	ENSOCUG00000010695	BABAM2	3415.02	-0.119144	0.198669	0.490023	0.766634	-0.115412	11.9129	11.6618	11.7818	11.8198	11.5369	11.6584	BRISC and BRCA1 A complex member 2
1870	ENSOCUG00000010692	RBKS	1162.2	0.263469	0.198277	0.123838	0.373923	0.427218	10.0645	9.955	10.1421	10.3702	10.1835	10.3079	Ribokinase (RK) (EC 2.7.1.15)
1871	ENSOCUG00000032040	MRPL33	3110.67	0.268535	0.333065	0.228499	0.528129	0.27726	11.039	10.9061	11.9141	12.0207	11.5726	11.5854
1872	ENSOCUG00000032357	SLC4A1AP	1284.51	0.0575821	0.220168	0.753213	0.911915	0.0400458	10.1188	10.1618	10.5483	10.4142	10.27	10.3668
1873	ENSOCUG00000010219	SUPT7L	388.673	0.0990901	0.272764	0.626135	0.847198	0.072015	8.3496	8.80815	8.37629	8.30029	8.74449	8.82342	SPT7 like, STAGA complex gamma subunit
1874	ENSOCUG00000013637	GPN1	1188.72	0.163528	0.216901	0.374299	0.678154	0.168672	10.3089	10.1057	9.94946	10.1658	10.405	10.2767	GPN-loop GTPase 1
1875	ENSOCUG00000013631	CCDC121	4.52738	-0.00430275	0.39886	0.954223	NA	NA	2.05295	2.14922	2.22417	2.05363	2.22085	2.12998	Uncharacterized protein
1876	ENSOCUG00000013611	ZNF512	750.117	-0.205901	0.209109	0.24807	0.550734	-0.259058	9.72677	9.67855	9.48855	9.55582	9.42692	9.36313	Zinc finger protein 512
1877	ENSOCUG00000038944		41.3771	0.170956	0.362306	0.398772	0.698435	0.155874	5.25674	5.24864	5.26002	5.57308	5.14007	5.4875
1878	ENSOCUG00000013748	GCKR	1.99285	0.0462823	0.410667	0.227513	NA	NA	0.897209	0.89727	0.898147	0.897531	0.981725	1.04764	Glucokinase regulator
1879	ENSOCUG00000013739	FNDC4	111.578	0.115018	0.282139	0.578026	0.819223	0.0865978	6.70106	6.82986	6.67323	6.99018	6.64239	6.87652	Fibronectin type III domain containing 4
1880	ENSOCUG00000004327	IFT172	615.037	-0.0719614	0.182811	0.657864	0.864292	-0.0633395	9.28185	9.30684	9.29321	9.25402	9.1779	9.26586	Intraflagellar transport 172
1881	ENSOCUG00000004316	NRBP1	4156.11	0.426959	0.169589	0.0056272	0.0459318	1.33789	11.7714	11.8546	11.8531	12.1719	12.1763	12.1869	Uncharacterized protein
1882	ENSOCUG00000017104	PPM1G	8901	0.368521	0.203354	0.0392799	0.183184	0.737111	12.7715	13.0143	13.0212	13.1539	13.3425	13.2894	Protein phosphatase, Mg2+/Mn2+ dependent 1G
1883	ENSOCUG00000017096	ZNF513	985.388	0.0665885	0.201241	0.699613	0.885435	0.0528435	9.7776	9.94472	9.9971	10.071	9.82671	10.0097	Zinc finger protein 513
1884	ENSOCUG00000017089	SNX17	5748.51	0.0706633	0.176235	0.659558	0.864771	0.0630987	12.5057	12.4122	12.4476	12.6359	12.4047	12.5054	Sorting nexin 17
1885	ENSOCUG00000017076	EIF2B4	3721.77	0.310411	0.227945	0.105845	0.340642	0.467701	11.6518	11.6143	11.8241	12.2221	11.8426	11.871	Translation initiation factor eIF-2B subunit delta
1886	ENSOCUG00000017060	GTF3C2	2622.45	-0.0890604	0.216476	0.642256	0.856464	-0.0672909	11.3661	11.6248	11.1434	11.2505	11.3924	11.2803	General transcription factor IIIC subunit 2
1887	ENSOCUG00000029321	MPV17	977.777	0.0729612	0.211292	0.684158	0.877706	0.056651	9.95831	9.76108	9.95207	10.1091	9.76879	9.9927	MPV17, mitochondrial inner membrane protein
1888	ENSOCUG00000016989	CAD	4298.16	0.663028	0.363864	0.013779	0.0871843	1.05956	11.534	12.0421	11.3222	11.9412	12.5732	12.3562	Carbamoyl-phosphate synthetase 2, aspartate transcarbamylase, and dihydroorotase
1889	ENSOCUG00000024551	ATRAID	1743.72	-0.137923	0.250513	0.485797	0.764026	-0.116892	10.8114	10.8318	10.8567	11.0452	10.46	10.4246	Uncharacterized protein
1890	ENSOCUG00000016976	SLC5A6	1222.19	0.0143762	0.210715	0.933831	0.979758	0.0088814	10.2374	10.3925	10.0853	10.0707	10.3515	10.3354	Sodium-dependent multivitamin transporter (Na(+)-dependent multivitamin transporter) (Solute carrier family 5 member 6)
1891	ENSOCUG00000008655	TCF23	32.2773	-0.264143	0.509808	0.0630583	0.247092	-0.60714	4.72241	4.83492	5.40097	4.18411	4.37083	4.75108	Uncharacterized protein
1892	ENSOCUG00000006528	PRR30	1.58019	-0.0374245	0.407438	0.462483	NA	NA	0.584956	0.680465	0.645771	0.585198	0.611928	0.585141
1893	ENSOCUG00000006522	PREB	3055.51	0.541357	0.217532	0.00426862	0.0378391	1.42206	11.3408	11.4254	11.1656	11.8933	11.755	11.66	Prolactin regulatory element binding
1894	ENSOCUG00000006519	ABHD1	421.096	0.52472	0.250728	0.0118465	0.0784966	1.10515	8.46354	8.54929	8.415	9.03301	8.89259	8.7394	Abhydrolase domain containing 1
1895	ENSOCUG00000008657	CGREF1	54.5263	0.199456	0.414666	0.272724	0.576186	0.239437	5.85384	5.49106	4.98867	6.03292	5.72639	5.7193	Cell growth regulator with EF-hand domain 1
1896	ENSOCUG00000008662	KHK	1128.25	-0.498152	0.432909	0.0596752	0.238593	-0.622342	10.7719	10.056	10.1043	10.2652	9.32637	9.40802	Ketohexokinase
1897	ENSOCUG00000006872	EMILIN1	165.142	0.398502	0.334678	0.0919857	0.311751	0.506192	7.13392	7.27409	7.0514	7.53383	7.22505	7.70765	Elastin microfibril interfacer 1
1898	ENSOCUG00000014887	AGBL5	3225.2	0.0512009	0.210831	0.768596	0.916966	0.0376467	11.7349	11.6496	11.4753	11.8957	11.5483	11.5557	ATP/GTP binding protein like 5
1899	ENSOCUG00000014868	TMEM214	10360.3	0.559413	0.259506	0.0109844	0.0745989	1.12727	13.1916	13.1992	12.7029	13.5398	13.5859	13.5099	Transmembrane protein 214
1900	ENSOCUG00000014861	MAPRE3	1293.93	-0.574337	0.255046	0.00696237	0.0536431	-1.27049	10.7307	10.4583	10.4124	10.0736	9.86355	10.1922	Microtubule associated protein RP/EB family member 3
1901	ENSOCUG00000035899		7.43651	0.00319641	0.393628	0.978503	0.993333	0.00290519	2.75486	2.80417	2.83825	3.00939	2.70432	2.653
1902	ENSOCUG00000014846	DPYSL5	15.4376	-0.00837992	0.382438	0.945157	0.983422	-0.00726028	3.92402	3.61532	4.00068	4.06108	3.6647	3.77417	Dihydropyrimidinase like 5
1903	ENSOCUG00000028221	CENPA	255.289	0.852229	0.448566	0.00674357	0.0523732	1.28089	7.56005	7.78838	7.1778	7.86277	8.23951	8.51577	Centromere protein A
1904	ENSOCUG00000022141	SLC35F6	2134.8	0.261432	0.223451	0.166732	0.443579	0.353029	10.9706	11.0781	10.692	11.0292	11.2216	11.25	Solute carrier family 35 member F6
1905	ENSOCUG00000025172	KCNK3	27.1621	-0.0290536	0.33873	0.875252	0.960167	-0.0176531	4.87264	4.72329	4.68222	4.81766	4.68117	4.7237	Potassium channel subfamily K member
1906	ENSOCUG00000015559	DRC1	5.28608	-0.0578258	0.393057	0.62833	0.847953	-0.0716283	2.41764	2.32776	2.45139	2.33172	2.36571	2.38001	Dynein regulatory complex subunit 1
1907	ENSOCUG00000015554	SELENOI	1226.7	0.20867	0.309772	0.330901	0.63973	0.194003	9.90853	10.3722	9.93543	9.73216	10.7172	10.4464	Selenoprotein I
1908	ENSOCUG00000012452	ADGRF3	0.815215	0.0296898	0.408364	0.488633	NA	NA	-0.307089	-0.307066	-0.306731	-0.306966	-0.261697	-0.256976	Adhesion G protein-coupled receptor F3
1909	ENSOCUG00000000012	HADHB	14210.2	0.0735314	0.186848	0.616346	0.841272	0.0750638	13.8225	13.8568	13.5588	13.8139	13.8768	13.8015	Uncharacterized protein
1910	ENSOCUG00000009786	HADHA	25405.7	-0.0668004	0.184976	0.68281	0.877608	-0.0566994	14.7395	14.751	14.4762	14.5985	14.6536	14.544	Hydroxyacyl-CoA dehydrogenase trifunctional multienzyme complex subunit alpha
1911	ENSOCUG00000009777	GAREM2	3.39836	0.0489262	0.407954	0.401211	NA	NA	1.64548	1.56791	1.56946	1.56837	1.61521	1.83676	GRB2 associated regulator of MAPK1 subtype 2
1912	ENSOCUG00000029308	RAB10	7474.9	0.362609	0.24564	0.0731673	0.271306	0.566541	12.6108	12.6999	12.7063	12.6644	13.1517	13.1734	RAB10, member RAS oncogene family
1913	ENSOCUG00000015014	KIF3C	168.239	0.375869	0.288992	0.0894131	0.307302	0.512435	7.15048	7.19262	7.32653	7.36062	7.57532	7.60921	Kinesin-like protein
1914	ENSOCUG00000017108	ASXL2	2211.89	-0.270039	0.307566	0.218089	0.515818	-0.287503	11.1179	11.6225	10.8636	10.538	11.1935	10.9223	Additional sex combs like 2, transcriptional regulator
1915	ENSOCUG00000001249	DTNB	307.555	-0.242279	0.219103	0.191096	0.479595	-0.319126	8.3557	8.35498	8.35848	8.23966	8.15044	8.07309	Dystrobrevin
1916	ENSOCUG00000003071	LPIN1	385.888	-0.902895	0.28484	0.000212002	0.00354287	-2.45064	8.81226	8.948	8.76808	7.99443	8.14196	8.36069	Lipin 1
1917	ENSOCUG00000003153	TRIB2	19.4263	0.154942	0.406159	0.335341	0.642975	0.191806	4.10534	4.01988	4.19215	4.48721	3.98701	4.30045	Tribbles pseudokinase 2
1918	ENSOCUG00000002283	LRATD1	541.123	-0.191723	0.255891	0.341671	0.648968	-0.187777	9.28617	9.31943	8.82256	8.87769	9.10599	8.91126	Family with sequence similarity 84 member A
1919	ENSOCUG00000039105		0.528259	0.0279585	0.408054	0.582365	NA	NA	-0.759037	-0.758852	-0.756414	-0.758077	-0.701552	-0.758296
1920	ENSOCUG00000023292	SNRPC	5.34237	0.0500782	0.391748	0.678399	0.874764	0.0581091	2.34804	2.4407	2.36216	2.47273	2.40884	2.37675	U1 small nuclear ribonucleoprotein C (U1 snRNP C) (U1-C) (U1C)
1921	ENSOCUG00000015460	NBAS	4300.45	0.0297521	0.23933	0.907132	0.969852	0.0132943	11.9812	12.2646	11.8707	11.72	12.2946	12.1401	Neuroblastoma amplified sequence
1922	ENSOCUG00000007010	DDX1	7137.53	0.300389	0.171315	0.0531388	0.222307	0.653047	12.7214	12.5764	12.688	12.8876	12.9472	12.9216	DEAD-box helicase 1
1923	ENSOCUG00000037275		218.222	0.230667	0.236923	0.236262	0.53855	0.268774	7.71611	7.63517	7.65445	7.77288	7.93787	7.85041
1924	ENSOCUG00000036388		4.67949	0.0030506	0.395922	0.977234	NA	NA	2.15603	2.28897	2.14013	2.10822	2.27469	2.20827
1925	ENSOCUG00000007886	FAM49A	76.8099	1.97661	0.823144	0.00063924	0.0086714	2.06191	5.09088	5.26021	5.68334	5.91403	6.17653	6.91221	Family with sequence similarity 49 member A
1926	ENSOCUG00000017307	SMC6	1294.6	-0.155886	0.257378	0.437064	0.728272	-0.137706	10.2793	10.0747	10.769	10.1549	10.3224	10.2308	Structural maintenance of chromosomes 6
1927	ENSOCUG00000034282		46.9637	0.045244	0.331292	0.820422	0.938134	0.027735	5.6285	5.58866	5.26295	5.50236	5.4263	5.71465
1928	ENSOCUG00000027255	GEN1	284.743	0.222454	0.323982	0.314263	0.622551	0.205825	7.704	8.21557	7.98665	7.74433	8.53287	8.33907	GEN1, Holliday junction 5' flap endonuclease
1929	ENSOCUG00000039326		3.90301	0.139463	0.441206	0.0203915	NA	NA	1.79542	1.79554	1.79729	2.04375	1.89437	1.9023
1930	ENSOCUG00000007365	KCNS3	27.3237	1.56359	1.0269	0.00447393	0.0391361	1.40742	4.28866	4.31758	4.31143	4.40934	5.10768	4.88762	Potassium voltage-gated channel subfamily S member 3 (Delayed-rectifier K(+) channel alpha subunit 3) (Voltage-gated potassium channel subunit Kv9.3)
1931	ENSOCUG00000025332	RDH14	363.339	-0.297752	0.232827	0.123836	0.373923	-0.427218	8.52594	8.63151	8.6958	8.28183	8.48893	8.30863	Retinol dehydrogenase 14 (all-trans/9-cis/11-cis)
1932	ENSOCUG00000006091	OSR1	117.508	-0.0247367	0.371755	0.866584	0.956267	-0.0194207	7.12705	5.77404	6.85363	6.13848	5.65793	7.35832	Odd-skipped related transciption factor 1
1933	ENSOCUG00000003731	TTC32	756.209	0.00398065	0.254868	0.986731	0.995427	0.0019908	9.36908	9.2511	9.9164	9.64752	9.44776	9.56097	Tetratricopeptide repeat domain 32
1934	ENSOCUG00000013185	WDR35	364.345	-0.666146	0.300915	0.0057381	0.0464948	-1.3326	8.95245	8.59295	8.5553	8.23418	8.25904	8.07753	WD repeat-containing protein 35
1935	ENSOCUG00000021257	MATN3	27.4981	-6.17933	1.22364	7.66846e-08	4.8593e-06	-5.31343	5.06413	4.70335	4.31834	3.78582	3.75747	3.78452	Matrilin 3
1936	ENSOCUG00000026699	LAPTM4A	19419.1	-0.0446068	0.215516	0.814915	0.935733	-0.0288481	14.4568	14.099	14.2032	14.4243	14.1408	14.0603	Lysosomal protein transmembrane 4 alpha
1937	ENSOCUG00000025956	SDC1	12032.2	0.0587406	0.210803	0.749401	0.90982	0.0410444	13.5771	13.6769	13.2747	13.411	13.6737	13.6381	Syndecan
1938	ENSOCUG00000036331		4.03245	-0.0711803	0.405694	0.438615	NA	NA	2.06869	2.02971	1.89073	1.9164	1.94603	1.94136
1939	ENSOCUG00000032467		318.82	-0.232748	0.282396	0.271482	0.575001	-0.240331	8.15516	8.47835	8.57758	8.05274	8.41974	8.00983
1940	ENSOCUG00000017908	PUM2	3845.18	-0.11991	0.263316	0.551191	0.804828	-0.094297	11.9449	12.1591	11.7686	11.3276	12.0862	11.9244	Pumilio RNA binding family member 2
1941	ENSOCUG00000025149		15.1681	-0.127552	0.397494	0.405706	0.704004	-0.152425	4.06298	3.95631	3.71811	3.74817	3.73373	3.91576	Uncharacterized protein
1942	ENSOCUG00000032265	RHOB	3156.52	-0.927611	0.328401	0.000563125	0.00784083	-2.10564	12.2218	11.9429	11.484	11.2034	10.9186	11.2245
1943	ENSOCUG00000015781	HS1BP3	779.493	-0.359755	0.238799	0.0688384	0.261428	-0.582648	9.85129	9.86033	9.49409	9.43779	9.48335	9.35376	HCLS1 binding protein 3
1944	ENSOCUG00000026956	GDF7	2.98042	0.105043	0.425849	0.051695	NA	NA	1.4436	1.44369	1.44501	1.64478	1.53743	1.49802
1945	ENSOCUG00000015795	LDAH	2581.82	-0.0439071	0.174772	0.778741	0.921768	-0.0353784	11.4117	11.3746	11.2685	11.3592	11.3572	11.2184	Lipid droplet associated hydrolase
1946	ENSOCUG00000005329	APOB	3491.37	-0.96792	0.314519	0.000280877	0.00448162	-2.34857	11.9274	12.3354	11.8999	11.1147	11.5492	11.0571	Apolipoprotein B
1947	ENSOCUG00000005346	TDRD15	3.42509	-0.0143025	0.403384	0.803269	NA	NA	1.61989	1.74493	1.74446	1.77739	1.61457	1.62032
1948	ENSOCUG00000017372	KLHL29	3.23415	-0.0302185	0.401681	0.68809	NA	NA	1.72761	1.68572	1.59083	1.58988	1.62388	1.69041	Kelch like family member 29
1949	ENSOCUG00000036612		3.29661	-0.0166582	0.402171	0.79907	NA	NA	1.72348	1.60937	1.64642	1.73483	1.57924	1.5843
1950	ENSOCUG00000005723	ATAD2B	705.132	0.171385	0.28119	0.414145	0.712916	0.146962	9.292	9.468	9.25969	8.99855	9.70423	9.77614	ATPase family, AAA domain containing 2B
1951	ENSOCUG00000008783	UBXN2A	358.739	0.0682816	0.263067	0.735964	0.903729	0.043962	8.46492	8.0522	8.70561	8.51313	8.59829	8.42039	Uncharacterized protein
1952	ENSOCUG00000008793	FKBP1B	31.0593	0.309357	0.433663	0.165746	0.442209	0.354372	4.7106	4.75547	4.95394	4.96171	5.08127	5.06157	Peptidyl-prolyl cis-trans isomerase FKBP1B
1953	ENSOCUG00000012562	WDCP	352.836	-0.441756	0.298423	0.0522338	0.220061	-0.657458	8.46942	8.60668	8.78043	8.34551	8.35218	7.94736	WD repeat and coiled coil containing
1954	ENSOCUG00000036846		0.86123	0.00246461	0.405136	0.953628	NA	NA	-0.174167	-0.220862	-0.220511	-0.220757	-0.166978	-0.220788
1955	ENSOCUG00000037720		87.8224	-0.0650006	0.331542	0.737893	0.904413	-0.0436331	6.76852	6.39446	6.08793	6.63841	6.28265	6.13535
1956	ENSOCUG00000022008	SF3B6	3848.73	0.132472	0.271327	0.519839	0.786369	0.104374	11.7742	11.3563	12.1672	12.2241	11.8056	11.8524	Splicing factor 3b subunit 6
1957	ENSOCUG00000011212	TP53I3	2106.73	0.223672	0.211598	0.212267	0.509499	0.292857	10.8504	11.0896	10.82	11.2846	11.0292	11.0811	Tumor protein p53 inducible protein 3
1958	ENSOCUG00000023977	FAM228B	1.49441	0.0368498	0.409323	0.323866	NA	NA	0.538772	0.538816	0.539457	0.539007	0.664259	0.590528	Uncharacterized protein
1959	ENSOCUG00000023433	ITSN2	3206.51	-0.0692178	0.203104	0.703668	0.887589	-0.0517882	11.5582	11.5401	11.895	11.5601	11.6781	11.5919	Intersectin 2
1960	ENSOCUG00000035050		17.1184	-0.0976722	0.399617	0.454014	0.740219	-0.13064	4.1017	4.20951	4.04725	3.7264	4.11556	4.00287
1961	ENSOCUG00000015422	NCOA1	3459.03	-0.357071	0.295474	0.106329	0.341488	-0.466624	11.7585	12.1277	11.8327	11.0897	11.8191	11.5734	Nuclear receptor coactivator
1962	ENSOCUG00000007915		214.147	0.576383	0.335872	0.0214828	0.120231	0.919985	7.1654	7.53994	7.63681	7.94906	7.95453	7.86787
1963	ENSOCUG00000015432	PTRHD1	1049.7	-0.060047	0.248475	0.757968	0.912973	-0.0395421	10.119	9.75965	10.2486	10.2333	9.72689	9.96307	Peptidyl-tRNA hydrolase domain containing 1
1964	ENSOCUG00000015435	CENPO	339.123	0.244786	0.382284	0.259191	0.562552	0.249837	8.05186	8.65167	7.27781	8.14258	8.71275	8.66233	Centromere protein O
1965	ENSOCUG00000015443	ADCY3	394.723	0.113301	0.304322	0.58773	0.825597	0.0832318	8.42436	8.87259	8.14465	8.16842	8.89694	8.82523	Adenylate cyclase (EC 4.6.1.1)
1966	ENSOCUG00000011260	DNAJC27	196.63	-0.281521	0.252806	0.164249	0.440638	-0.355918	7.67225	7.68717	7.79527	7.48672	7.39769	7.58628	DnaJ heat shock protein family (Hsp40) member C27
1967	ENSOCUG00000021395	EFR3B	11.4155	-0.212671	0.455956	0.141543	0.40372	-0.39392	3.68807	3.39655	3.41415	3.31023	3.2325	3.40608	EFR3 homolog B
1968	ENSOCUG00000006025	POMC	32.3504	0.128112	0.374668	0.480917	0.76093	0.118655	5.08954	4.70688	4.82107	5.27706	4.91807	4.84464	Pro-opiomelanocortin
1969	ENSOCUG00000024688	DNMT3A	1353.52	-0.417436	0.207569	0.0208259	0.117444	-0.93017	10.4671	10.6645	10.5374	10.091	10.2912	10.2231	DNA methyltransferase 3 alpha
1970	ENSOCUG00000005642	MTPN	1562.79	-0.0904138	0.231015	0.644403	0.858154	-0.0664348	10.6262	10.5792	10.7396	10.2344	10.7955	10.5731	Uncharacterized protein
1971	ENSOCUG00000016569	CHRM2	13.5095	-0.114794	0.42583	0.121588	0.369405	-0.432498	3.08346	2.94579	3.98654	3.16184	2.99326	2.94744	Muscarinic acetylcholine receptor
1972	ENSOCUG00000002203	PTN	303.609	-0.0171881	0.392249	NA	NA	NA	8.3957	6.392	8.45345	8.89032	6.22394	6.5943	Pleiotrophin
1973	ENSOCUG00000010264	DGKI	8.81422	0.15396	0.433008	0.17592	0.456455	0.340602	2.95366	2.90438	3.08105	3.10338	3.08027	3.25611	Diacylglycerol kinase (DAG kinase) (EC 2.7.1.107)
1974	ENSOCUG00000007313	CREB3L2	1244.24	-0.313235	0.258579	0.129497	0.384	-0.415669	10.3554	10.6201	10.2363	9.86108	10.3182	10.0946	cAMP responsive element binding protein 3 like 2
1975	ENSOCUG00000016986		3.26052	-0.0692907	0.407245	0.408961	NA	NA	1.61444	1.58978	1.7679	1.56384	1.60943	1.61805	3-oxo-5-beta-steroid 4-dehydrogenase
1976	ENSOCUG00000012958		840.446	-0.0591976	0.293743	0.768631	0.916966	-0.0376467	9.58459	9.14077	10.2179	9.87423	9.5072	9.52614
1977	ENSOCUG00000008431	ZNF746	2149.27	0.229971	0.212625	0.205886	0.500594	0.300514	11.0159	11.0927	10.7161	11.2334	11.1394	11.1285	Zinc finger protein 746
1978	ENSOCUG00000007975	ZNF777	679.082	-0.268098	0.248276	0.180673	0.463857	-0.333616	9.49914	9.76191	9.23844	9.24448	9.25526	9.29231	Zinc finger protein 777
1979	ENSOCUG00000038553		203.218	-0.09065	0.269342	0.653618	0.862655	-0.0641627	7.50897	7.98359	7.54213	7.67643	7.51198	7.63664
1980	ENSOCUG00000008427	ZNF212	1510.79	-0.0554931	0.192593	0.741714	0.905846	-0.0429456	10.534	10.741	10.461	10.5524	10.581	10.4634	Zinc finger protein 212
1981	ENSOCUG00000008423	ZNF282	1337.93	-0.16465	0.218084	0.371296	0.675703	-0.170244	10.4885	10.6456	10.1959	10.272	10.3121	10.3142	Zinc finger protein 282
1982	ENSOCUG00000008416	ZNF398	672.738	-0.177288	0.21237	0.327789	0.637071	-0.195812	9.49129	9.55921	9.34546	9.1531	9.39729	9.35488	Zinc finger protein 398
1983	ENSOCUG00000001669	ZNF786	780.811	-0.35877	0.259283	0.0841958	0.295995	-0.528715	9.78613	9.89296	9.55961	9.35321	9.63054	9.23157	Zinc finger protein 425
1984	ENSOCUG00000001661	PDIA4	30708.5	0.497415	0.289173	0.0327029	0.161593	0.791577	14.6617	14.7624	14.4519	14.7081	15.3812	15.1219	Protein disulfide-isomerase (EC 5.3.4.1)
1985	ENSOCUG00000018632		3.63815	-0.0151901	0.400671	0.834692	NA	NA	1.76728	1.9011	1.71986	1.86861	1.74284	1.71869
1986	ENSOCUG00000018974		10.7463	-0.0752017	0.395735	0.539089	0.797081	-0.0984975	3.45329	3.51321	3.17421	3.43613	3.22419	3.2207
1987	ENSOCUG00000001676	EZH2	2050.36	0.235698	0.266369	0.256763	0.560417	0.251489	10.6398	11.0585	10.8322	10.7114	11.2902	11.2481	Enhancer of zeste 2 polycomb repressive complex 2 subunit
1988	ENSOCUG00000002543	CUL1	5942.37	-0.0761273	0.194431	0.658132	0.864302	-0.0633344	12.5863	12.5479	12.5765	12.2835	12.6519	12.529	Cullin 1
1989	ENSOCUG00000033342	CNTNAP2	18.4405	-0.0088127	0.369592	0.951799	0.98565	-0.00627706	4.22944	4.16118	4.15813	4.25815	4.28671	3.92312
1990	ENSOCUG00000031247		90.4757	0.662771	0.54653	0.0296301	0.150609	0.822149	5.8731	5.9784	6.47662	6.5407	6.82295	6.61381
1991	ENSOCUG00000038152		147.84	-0.066991	0.278199	0.740472	0.905326	-0.0431952	7.2506	6.98583	7.40598	7.26481	6.96317	7.23486
1992	ENSOCUG00000037064		177.768	0.0228325	0.397623	0.810238	0.933534	0.0298699	7.73918	7.30961	5.48157	7.781	7.45453	6.93317
1993	ENSOCUG00000031116		3.44632	-0.00207235	0.397583	0.977969	NA	NA	1.69389	1.66913	1.8407	1.74797	1.73632	1.72156
1994	ENSOCUG00000001231		162.557	-0.0979263	0.333139	0.620621	0.843634	-0.073846	7.1828	6.93733	7.79353	7.59505	6.87339	7.04636
1995	ENSOCUG00000003406	TPK1	858.721	-0.520737	0.210916	0.00483784	0.0412951	-1.3841	9.93554	9.84251	9.99847	9.58178	9.52353	9.40773	Thiamine pyrophosphokinase (EC 2.7.6.2)
1996	ENSOCUG00000001027	NOBOX	4.37544	-0.070994	0.410664	0.31901	NA	NA	1.86594	1.92166	2.21016	1.92587	1.91395	1.86652	NOBOX oogenesis homeobox
[truncated: 15,606 more rows]
