# Supplementary material for: Shiga toxin remodels the intestinal epithelial transcriptional response to Enterohemorrhagic Escherichia coli
Source: PLoS Pathog. 2021 Feb 2;17(2):e1009290. doi: 10.1371/journal.ppat.1009290 (PMC7880444; doi:10.1371/journal.ppat.1009290)
Supplement: S3 Table — (XLSX) [file ppat.1009290.s014.xlsx]

## Sheet: Dataset S3
Table S3
Results of DESeq2 comparing wt vs mock infected rabbit lamina propria cells
Position	Locus Tag	Annotation (HGNC)	Base Mean	Log2FoldChange (wt/mock)	lfcSE	pvalue	padj	Rank	r-log transformed counts						Gene Function
									mock1	mock2	mock3	wt1	wt2	wt3
1	ENSOCUG00000014251	WDR31	41.0734	-0.312107	0.489026	0.289604	0.633648	-0.198152	5.72473	5.49791	5.20993	5.27535	5.36757	4.19546	WD repeat domain 31
2	ENSOCUG00000005046	PRPF4	571.305	0.0814355	0.331555	0.761437	0.917998	0.0371583	8.95928	9.27867	9.06073	8.92282	9.43914	9.15705	Pre-mRNA processing factor 4
3	ENSOCUG00000005044	CDC26	218.131	-0.166277	0.35514	0.542293	0.818172	-0.0871555	7.57649	7.8048	8.09684	7.40401	7.89209	7.63165	Cell division cycle 26
4	ENSOCUG00000005040	SLC31A1	293.838	0.206103	0.352987	0.459888	0.767834	0.114733	8.1219	7.74413	8.2892	8.45982	8.06473	8.31402	Solute carrier family 31 member 1
5	ENSOCUG00000005028	FKBP15	741.732	0.294578	0.334588	0.278021	0.622152	0.206103	9.26167	9.46915	9.37994	9.54705	9.88872	9.51098	Peptidylprolyl isomerase (EC 5.2.1.8)
6	ENSOCUG00000026691	SLC31A2	203.028	0.172659	0.496729	0.502907	0.794312	0.100009	7.80165	7.42801	5.76716	7.96252	5.87594	8.17848	Solute carrier family 31 member 2
7	ENSOCUG00000029203	ZFP37	29.5842	-0.723353	0.698559	0.0511278	0.270203	-0.568309	4.78774	4.47651	5.63306	4.38722	3.95608	4.51747	ZFP37 zinc finger protein
8	ENSOCUG00000009840	SLC46A2	48.2235	2.53782	0.781323	5.78972e-05	0.00204534	2.68923	4.20876	3.91982	4.4967	4.8867	6.34753	6.0281	Solute carrier family 46 member 2
9	ENSOCUG00000009834	SNX30	588.481	-0.0629112	0.345458	0.812711	0.940219	-0.0267708	9.38171	9.20367	9.07027	9.50094	8.80794	9.03855	Sorting nexin family member 30
10	ENSOCUG00000016717	INIP	286.232	0.278416	0.415631	0.342216	0.680069	0.167447	8.13946	7.88092	7.77213	8.1026	7.66948	8.79955	INTS3 and NABP interacting protein
11	ENSOCUG00000016711	KIAA1958	150.526	-0.169617	0.474922	0.521773	0.806915	-0.0931721	7.77881	7.31711	6.29758	7.51503	5.54035	6.97203	KIAA1958
12	ENSOCUG00000016808	HSDL2	2244.52	-0.0298536	0.411646	0.908632	0.973258	-0.011772	11.6662	10.8967	10.3945	11.0456	10.3366	11.5043	Hydroxysteroid dehydrogenase like 2
13	ENSOCUG00000017670	PTBP3	1533.65	1.3079	0.628924	0.00376518	0.0497635	1.30309	9.65814	9.18626	10.1758	10.3877	11.4721	10.6093	Polypyrimidine tract binding protein 3
14	ENSOCUG00000010435	SUSD1	192.385	0.538048	0.4506	0.0932661	0.373163	0.428101	7.37504	7.39983	6.87839	7.34335	8.08984	7.84357	Sushi domain containing 1
15	ENSOCUG00000021292		230.584	-0.57672	0.56641	0.0894959	0.365526	-0.437082	8.48308	8.26166	7.00412	7.10429	7.05333	7.75484	Uncharacterized protein
16	ENSOCUG00000014366	UGCG	292.408	0.548452	0.482906	0.0946877	0.376527	0.424204	7.48089	7.59688	8.20249	8.0773	8.85194	8.11951	UDP-glucose ceramide glucosyltransferase
17	ENSOCUG00000031538		26.1832	-0.390834	0.497636	0.20173	0.543217	-0.265027	4.71239	4.46909	5.23022	4.46561	4.19277	4.55409
18	ENSOCUG00000008533	DNAJC25	300.343	0.252681	0.34156	0.35363	0.690199	0.161025	8.13876	7.91159	8.19517	8.22486	8.20173	8.5596	DnaJ heat shock protein family (Hsp40) member C25
19	ENSOCUG00000004879		584.367	0.394803	0.487658	0.203487	0.545616	0.263113	8.40875	8.76292	9.18056	8.65408	10.0243	8.93577	Prostaglandin reductase 1
20	ENSOCUG00000004283		2.39488	-0.00800842	0.52925	0.956824	NA	NA	1.31408	1.17298	0.862346	1.49139	0.865435	0.840595	Uncharacterized protein
21	ENSOCUG00000004268	ECPAS	2020.32	0.370169	0.358942	0.190918	0.52918	0.276396	10.7574	10.453	11.0182	11.2049	11.2181	10.9725	KIAA0368
22	ENSOCUG00000026842	LPAR1	321.386	-0.663557	0.594202	0.0622174	0.302478	-0.519306	7.88859	8.15781	9.21942	8.20386	7.35382	7.58603	Lysophosphatidic acid receptor 1
23	ENSOCUG00000017885	MUSK	5.93688	-0.356796	0.700494	0.0507435	0.268564	-0.570951	1.69084	1.88622	3.08681	1.85813	1.24661	1.37836
24	ENSOCUG00000016227	SVEP1	3368.42	-0.783605	0.467558	0.0221318	0.163475	-0.786549	11.6497	11.9376	12.2893	11.5583	11.2044	10.8522	Sushi, von Willebrand factor type A, EGF and pentraxin domain containing 1
25	ENSOCUG00000030643		2623.92	1.06375	0.573931	0.00922837	0.0908417	1.04171	10.7126	10.5683	10.7594	10.7691	12.1798	11.6542
26	ENSOCUG00000025279	C9orf152	54.2571	1.00298	0.535191	0.00961078	0.0934502	1.02942	5.32375	5.12883	5.25567	5.81541	6.34307	5.88075	Chromosome 9 open reading frame 152
27	ENSOCUG00000025387		940.438	-0.275869	0.481275	0.334938	0.672902	-0.172048	8.94118	9.26796	10.8366	9.78343	9.46213	9.29806	Uncharacterized protein
28	ENSOCUG00000001034	PTPN3	276.728	0.220303	0.351449	0.425136	0.744445	0.128167	8.15339	7.82583	7.94337	8.27293	8.41347	7.87966	Tyrosine-protein phosphatase non-receptor type (EC 3.1.3.48)
29	ENSOCUG00000016177	EPB41L4B	956.026	0.186413	0.358193	0.50116	0.793377	0.10052	10.0548	9.54418	9.66869	10.22	9.59564	10.056	Erythrocyte membrane protein band 4.1 like 4B
30	ENSOCUG00000014570	FRRS1L	2.22228	0.0947421	0.52878	0.604396	NA	NA	1.00322	1.09215	1.08646	1.32408	1.02562	1.16495	Ferric chelate reductase 1 like
31	ENSOCUG00000001887	TMEM245	172.327	-0.0747367	0.4118	0.782983	0.926999	-0.0329209	6.97204	6.8058	8.08075	7.48894	7.44263	6.9689	Transmembrane protein 245
32	ENSOCUG00000022183	CTNNAL1	295.392	-0.108927	0.403648	0.692533	0.891081	-0.0500826	8.3029	7.48282	8.65242	8.29285	7.54934	8.27543	Catenin alpha like 1
33	ENSOCUG00000001882	ABITRAM	85.0134	0.159352	0.38239	0.573015	0.835489	0.0780594	6.28949	6.47861	6.09757	6.14191	6.84113	6.34169	Family with sequence similarity 206 member A
34	ENSOCUG00000001868	ELP1	621.356	0.040536	0.307256	0.876845	0.964468	0.0157123	9.35917	9.08979	9.30619	9.36834	9.33971	9.17135	Elongator complex protein 1
35	ENSOCUG00000015782	ACTL7B	1.56983	0.137387	0.553201	0.38785	NA	NA	0.554099	0.535636	0.438496	0.591121	0.639859	0.831724	Actin like 7B
36	ENSOCUG00000005904	KLF4	450.105	-0.0674431	0.405532	0.80351	0.936893	-0.0283101	8.2833	8.50255	9.37203	8.52737	9.18508	8.22451	Kruppel like factor 4
37	ENSOCUG00000007316	RAD23B	1600.82	0.380327	0.351016	0.172776	0.503261	0.298207	10.5338	10.2276	10.5062	10.603	11.0272	10.739	Uncharacterized protein
38	ENSOCUG00000012546	ZNF462	211.622	0.0355069	0.427019	0.900424	0.970468	0.0130186	6.97944	7.07597	8.31207	7.48337	8.1836	7.13558	Zinc finger protein 462
39	ENSOCUG00000005809	FKTN	414.324	0.149536	0.338807	0.580739	0.838467	0.076514	8.76408	8.26956	8.71683	8.73098	8.61023	8.92486	Fukutin
40	ENSOCUG00000023297	FSD1L	29.0045	-0.577539	0.652952	0.087884	0.362764	-0.440375	4.6384	4.45733	5.61587	4.69753	3.99407	4.10424	Fibronectin type III and SPRY domain containing 1 like
41	ENSOCUG00000005946	SLC44A1	1243.14	0.102758	0.397509	0.715026	0.89926	0.0461147	9.99596	9.81614	10.5674	9.9742	10.8427	9.82042	Solute carrier family 44 member 1
42	ENSOCUG00000007880	NIPSNAP3A	490.637	-0.0622238	0.329684	0.811228	0.939743	-0.0269911	9.04547	8.6884	9.11705	8.66041	8.9735	9.02525	Nipsnap homolog 3A
43	ENSOCUG00000009279	ABCA1	1571.29	0.779503	0.787043	0.0449965	0.252448	0.597828	8.96554	9.26818	10.512	10.2191	11.6658	10.015	ATP binding cassette subfamily A member 1
44	ENSOCUG00000005655	SMC2	941.395	-0.0241332	0.391405	0.925829	0.977142	-0.0100425	9.88821	9.25265	10.2418	9.3071	10.2781	9.68204	Structural maintenance of chromosomes 2
45	ENSOCUG00000012947		6.80697	0.0308024	0.495431	0.892613	0.969308	0.0135382	2.89748	2.82056	2.10829	2.86835	2.37869	2.85427	Uncharacterized protein
46	ENSOCUG00000009135	CYLC2	2.21073	0.0384216	0.525255	0.817543	NA	NA	0.895959	0.87513	1.14951	0.836797	0.921191	1.29606
47	ENSOCUG00000016738	GRIN3A	15.5529	-0.325377	0.557539	0.2372	0.581614	-0.235365	3.74721	4.21322	4.15833	4.04834	2.88482	3.44836	Glutamate ionotropic receptor NMDA type subunit 3A
48	ENSOCUG00000012019	RNF20	1334.94	0.303186	0.356295	0.278117	0.622152	0.206103	10.1126	9.88755	10.5141	10.4942	10.6249	10.4201	Ring finger protein 20
49	ENSOCUG00000014944	ALDOB	8554.77	-0.754039	0.802598	0.0452403	0.253346	-0.596286	13.756	13.5958	11.9476	12.4248	10.7744	12.6564	Fructose-bisphosphate aldolase B (EC 4.1.2.13) (Liver-type aldolase)
50	ENSOCUG00000027506		22.5047	-0.174333	0.474297	0.516677	0.803704	-0.0949037	4.96368	4.64797	3.63074	4.48989	4.34619	3.91759	Uncharacterized protein
51	ENSOCUG00000014941	ZNF189	159.4	-0.127621	0.392334	0.645361	0.871246	-0.0598592	7.47818	6.69806	7.703	7.47046	6.9245	7.14196	Zinc finger protein 189
52	ENSOCUG00000006340	MRPL50	264.561	0.301642	0.422567	0.308007	0.649718	0.187275	8.02754	7.60223	7.76808	7.40727	8.50972	8.3548	Mitochondrial ribosomal protein L50
53	ENSOCUG00000039388		8.62334	-0.0594389	0.476789	0.806094	0.938113	-0.027745	2.84501	3.12051	3.27991	2.59199	3.28726	3.01761
54	ENSOCUG00000013668	PLPPR1	12.9187	-0.161468	0.503824	0.508612	0.798793	-0.0975659	3.39283	3.17418	4.2022	3.14709	3.87751	2.84182	Phospholipid phosphatase related 1
55	ENSOCUG00000022518		6.00291	-0.34103	0.586196	0.200953	0.542416	-0.265668	2.71917	2.58025	2.72379	2.24656	2.22514	2.47372	40S ribosomal protein SA (37 kDa laminin receptor precursor) (37LRP) (37/67 kDa laminin receptor) (LRP/LR) (67 kDa laminin receptor) (67LR) (Laminin receptor 1) (LamR) (Laminin-binding protein precursor p40) (LBP/p40)
56	ENSOCUG00000025109		393.001	-0.497731	0.438459	0.111372	0.407259	-0.390129	9.12723	8.93845	8.20073	8.46687	8.09338	8.2773	Uncharacterized protein
57	ENSOCUG00000006373	MSANTD3-TMEFF1	208.145	-0.0544567	0.373229	0.839988	0.951837	-0.0214374	7.37873	7.39271	8.17877	7.49624	7.8722	7.5236	MSANTD3-TMEFF1 readthrough
58	ENSOCUG00000004242	TEX10	450.172	0.339032	0.377766	0.239377	0.583865	0.233687	8.49109	8.60241	8.7106	8.57462	9.31249	8.87478	Testis expressed 10
59	ENSOCUG00000004233	INVS	119.533	-0.314189	0.371842	0.267593	0.612042	-0.213218	7.12736	6.91751	7.05592	6.96878	6.48951	6.63608	Inversin
60	ENSOCUG00000004220	ERP44	2644.9	0.283054	0.438018	0.337196	0.675286	0.170512	11.4783	11.1563	10.4896	11.4736	10.772	11.9615	Endoplasmic reticulum protein 44
61	ENSOCUG00000004217	STX17	180.432	0.542298	0.498867	0.100246	0.387948	0.411226	7.32841	6.63118	7.21938	7.83206	7.04291	8.03408	Syntaxin 17
62	ENSOCUG00000031880		28.6678	2.40224	0.677838	2.73127e-05	0.00107375	2.9691	3.98135	3.61856	3.67305	5.01244	5.33496	5.12604
63	ENSOCUG00000000737	NR4A3	113.451	3.24386	0.51115	1.28314e-11	3.88021e-09	8.41115	4.93504	5.10476	5.25996	7.37186	7.36854	6.85661	Nuclear receptor subfamily 4 group A member 3
64	ENSOCUG00000039058		3165.37	-0.0140456	0.426548	0.952158	0.985165	-0.00649096	11.9848	11.7334	10.592	11.6508	10.5336	12.0058
65	ENSOCUG00000005676	ALG2	325.684	0.113314	0.331059	0.671525	0.883691	0.0536997	8.39854	8.34464	8.06899	8.16231	8.41317	8.58441	ALG2, alpha-1,3/1,6-mannosyltransferase
66	ENSOCUG00000016292	TGFBR1	388.151	0.564607	0.535018	0.0941724	0.375597	0.425278	8.00461	7.46713	8.65252	8.74012	9.24627	8.30126	Receptor protein serine/threonine kinase (EC 2.7.11.30)
67	ENSOCUG00000016236	COL15A1	1997.56	-0.340634	0.481082	0.254279	0.598083	-0.223238	10.1763	11.0452	11.6821	11.0358	10.6146	9.92788	Collagen type XV alpha 1 chain
68	ENSOCUG00000016221	GALNT12	1552.42	0.137047	0.392465	0.629494	0.861743	0.0646222	10.4574	10.399	10.5691	10.0453	11.2468	10.3026	Polypeptide N-acetylgalactosaminyltransferase (EC 2.4.1.-) (Protein-UDP acetylgalactosaminyltransferase)
69	ENSOCUG00000016201	ANKS6	118.844	-0.129548	0.374631	0.640812	0.868508	-0.0612262	7.07685	7.17126	6.48803	6.81794	7.01781	6.50065	Ankyrin repeat and sterile alpha motif domain containing 6
70	ENSOCUG00000016527	GABBR2	22.8716	-1.27232	0.711792	0.00642219	0.071034	-1.14853	4.50064	4.68348	5.02377	4.03759	3.6088	3.8925	Gamma-aminobutyric acid type B receptor subunit 2
71	ENSOCUG00000016513	TBC1D2	325.585	1.32017	0.687332	0.00489693	0.0601475	1.22078	7.68299	7.69597	6.83458	8.24789	9.31203	8.0503	TBC1 domain family member 2
72	ENSOCUG00000003918	CORO2A	915.753	0.67386	0.635223	0.063247	0.304747	0.516061	9.04756	8.56262	9.75044	9.54951	10.7818	9.41346	Coronin
73	ENSOCUG00000003913	TRIM14	115.957	-0.317424	0.53146	0.262328	0.606669	-0.217049	7.36625	7.37456	5.1974	6.73829	5.89488	6.40291	Tripartite motif containing 14
74	ENSOCUG00000012467	NANS	2408.03	0.21671	0.375113	0.443149	0.756459	0.121214	11.2693	10.9996	10.9457	11.0146	11.0029	11.7915	Uncharacterized protein
75	ENSOCUG00000029397	ANP32B	2532.32	0.0688621	0.341166	0.801521	0.936002	0.0287231	11.2381	11.2145	11.3184	11.081	11.723	11.0643	Uncharacterized protein
76	ENSOCUG00000010701	HEMGN	60.9321	-0.542874	0.758084	0.0764633	0.337161	-0.472163	5.10017	6.81799	5.72318	4.82479	3.60158	5.72914	Hemogen
77	ENSOCUG00000013794	TRMO	144.639	-0.0279962	0.367504	0.91595	0.975027	-0.0109832	7.44375	7.29327	6.63415	7.16372	6.93124	7.31008	tRNA methyltransferase O
78	ENSOCUG00000013881	XPA	99.4979	-0.151867	0.382654	0.584927	0.839569	-0.0759434	6.86192	6.14655	6.94746	6.58904	6.61157	6.34217	Uncharacterized protein
79	ENSOCUG00000013853	NCBP1	1556.75	0.43991	0.367253	0.126626	0.433361	0.363151	10.4977	10.385	10.149	10.4681	10.9335	10.8935	Nuclear cap binding protein subunit 1
80	ENSOCUG00000013841	TSTD2	237.34	-0.231727	0.326102	0.380805	0.714221	-0.146167	8.06561	8.04312	7.86034	7.87679	7.76149	7.65358	Thiosulfate sulfurtransferase like domain containing 2
81	ENSOCUG00000013831	TMOD1	32.8758	-1.55972	0.781536	0.00290409	0.0418497	-1.37831	4.7461	5.28364	5.68534	4.40454	3.64745	4.26942	Tropomodulin 1
82	ENSOCUG00000000060	TDRD7	603.673	0.155102	0.383035	0.579834	0.838314	0.0765931	9.04069	8.94449	9.32114	9.11208	9.79347	8.76239	Tudor domain containing 7
83	ENSOCUG00000029006		14.8567	-0.0330739	0.48007	0.887147	0.968056	-0.0140995	4.10791	3.8019	3.37134	4.3108	2.83626	3.56048	Uncharacterized protein
84	ENSOCUG00000025908		6.3814	-0.960782	1.25396	0.0235126	0.169533	-0.770746	2.61988	2.80142	2.89559	2.02532	1.99628	2.3248	Uncharacterized protein
85	ENSOCUG00000007935	IGFBPL1	20.3223	-0.082013	0.50546	0.702568	0.894698	-0.0483233	4.61529	4.57347	2.88907	4.5057	2.93017	4.08195	Insulin like growth factor binding protein like 1
86	ENSOCUG00000003832	SHB	370.493	0.143003	0.345576	0.60031	0.847727	0.0717442	8.61888	8.59164	8.02383	8.54379	8.73117	8.51082	Uncharacterized protein
87	ENSOCUG00000036651		30.5107	-0.126796	0.46353	0.629869	0.861841	-0.0645727	5.49508	4.83144	4.05628	5.16695	4.26607	4.56628
88	ENSOCUG00000003830	SLC25A51	308.376	0.51373	0.467133	0.11086	0.406747	0.390676	8.18881	8.0164	7.36414	8.35606	8.85155	8.09582	Uncharacterized protein
89	ENSOCUG00000002438	DCAF10	284.741	0.490813	0.434873	0.116773	0.416809	0.380063	8.14347	7.89368	7.30618	8.43463	8.09499	8.49475	DDB1 and CUL4 associated factor 10
90	ENSOCUG00000003598	EXOSC3	165.45	0.811025	0.417877	0.0131393	0.116247	0.934617	7.1694	6.82031	6.80138	7.52884	7.68965	7.67371	Uncharacterized protein
91	ENSOCUG00000010994	TRMT10B	117.43	-0.0135791	0.362073	0.957553	0.98692	-0.00571818	6.97313	6.70142	6.91336	6.77171	6.47441	7.19892	tRNA methyltransferase 10B
92	ENSOCUG00000000068	FRMPD1	1.98754	-0.17236	0.559263	0.333816	NA	NA	1.06751	1.11767	0.921233	0.874439	0.865526	0.710349
93	ENSOCUG00000001996	TOMM5	79.038	-0.179218	0.412138	0.525238	0.808356	-0.0923972	6.86585	6.18288	5.83687	5.84853	6.31277	6.23981	Uncharacterized protein
94	ENSOCUG00000001992	FBXO10	498.796	-0.0208796	0.320773	0.933303	0.979276	-0.00909511	8.77449	9.06597	9.04378	8.71266	8.99985	9.09273	F-box protein 10
95	ENSOCUG00000024773	POLR1E	418.689	0.111588	0.363514	0.688027	0.889599	0.0508059	8.55569	8.96922	8.22923	8.40289	8.90394	8.8984	RNA polymerase I subunit E
96	ENSOCUG00000007041	ZBTB5	130.494	-0.147065	0.370374	0.593947	0.844268	-0.0735196	7.1159	7.05819	7.10881	7.30343	6.52142	6.80428	Zinc finger and BTB domain containing 5
97	ENSOCUG00000007031	GRHPR	461.214	-0.192727	0.375568	0.489106	0.786064	-0.104542	9.02102	9.1248	8.60319	8.43642	8.43234	9.1169	Glyoxylate and hydroxypyruvate reductase
98	ENSOCUG00000001002	ZCCHC7	296.659	0.248884	0.367659	0.376783	0.709548	0.149018	8.08621	7.63702	8.33432	8.13908	8.35043	8.46128	Uncharacterized protein
99	ENSOCUG00000022333		99.469	0.201076	0.40937	0.482223	0.782823	0.106336	6.54091	5.76336	6.85769	6.64096	6.84194	6.67756
100	ENSOCUG00000030564		1.20715	0.0219453	0.535153	0.875512	NA	NA	0.371996	0.242208	0.145222	0.372049	0.343098	0.134815
101	ENSOCUG00000012281	PAX5	14.1011	-0.486508	0.636429	0.120266	0.423087	-0.37357	3.42757	4.07744	4.19685	3.6959	3.02885	3.28474	Paired box 5
102	ENSOCUG00000032768		10.5389	-0.539333	0.692412	0.0964535	0.380777	-0.419329	3.32993	3.45679	3.7861	3.13466	3.05934	2.58355
103	ENSOCUG00000001041	MELK	258.309	0.0498096	0.388208	0.860866	0.959513	0.0179492	8.22853	8.05596	7.42141	7.47882	8.42656	7.94983	Non-specific serine/threonine protein kinase (EC 2.7.11.1)
104	ENSOCUG00000014164	RNF38	140.783	0.162731	0.380453	0.563127	0.82979	0.0810318	7.03902	6.60062	7.31212	7.40603	7.30954	6.8264	Uncharacterized protein
105	ENSOCUG00000000010	GNE	1303.24	0.652426	0.49005	0.0558274	0.284215	0.546353	9.7851	9.58738	10.2552	10.2841	11.0591	10.2326	Glucosamine (UDP-N-acetyl)-2-epimerase/N-acetylmannosamine kinase
106	ENSOCUG00000000009	CLTA	2366.53	0.0996195	0.349915	0.709187	0.897146	0.0471371	10.9496	11.0514	11.3658	10.9597	11.6238	11.0549	Clathrin light chain
107	ENSOCUG00000000008	CCIN	16.0229	0.0448097	0.494282	0.845644	0.953692	0.0205921	3.17608	3.26511	4.36735	3.62114	4.49529	2.78445	Calicin
108	ENSOCUG00000000007	GLIPR2	13.679	-0.118461	0.453431	0.658323	0.877459	-0.056773	3.61913	3.94963	3.86993	3.47006	3.98311	3.44237	GLI pathogenesis related 2
109	ENSOCUG00000015652	RECK	220.479	-0.972965	0.777108	0.0227409	0.165707	-0.780658	7.27622	7.5997	8.76308	7.55153	6.34091	6.62306	Reversion inducing cysteine rich protein with kazal motifs
110	ENSOCUG00000036240		76.2637	-0.91832	0.76481	0.0273482	0.187082	-0.727968	6.00366	6.18845	7.05395	6.08885	5.21132	4.81988
111	ENSOCUG00000016631	FAM221B	50.4852	-0.762697	0.613703	0.041733	0.241486	-0.617108	5.88782	5.74263	6.0408	5.6404	4.74435	4.74914	Family with sequence similarity 221 member B
112	ENSOCUG00000016636	TMEM8B	218.856	-0.578465	0.529461	0.0860252	0.359111	-0.444771	8.00462	8.12208	7.86915	7.87458	6.54209	7.1696	Transmembrane protein 8B
113	ENSOCUG00000027206	HINT2	247.451	-0.596448	0.465666	0.0687027	0.317963	-0.497623	8.29745	8.23817	7.97309	7.91485	7.00642	7.59661	Uncharacterized protein
114	ENSOCUG00000006464	SPAG8	6.43409	-0.213103	0.529694	0.380926	0.714221	-0.146167	2.90408	2.93293	2.24225	2.56253	2.27636	2.52968	Uncharacterized protein
115	ENSOCUG00000006453	NPR2	294.598	-1.0442	0.553473	0.008243	0.0844977	-1.07316	7.89935	8.82068	8.61775	7.92298	7.29712	7.34589	Guanylate cyclase (EC 4.6.1.2)
116	ENSOCUG00000010265	RGP1	733.614	0.0277752	0.322057	0.91307	0.974695	0.0111314	9.43645	9.62882	9.41979	9.4271	9.78382	9.32123	RGP1 homolog, RAB6A GEF complex partner 1
117	ENSOCUG00000027782	MSMP	95.8454	-0.0959034	0.372477	0.726791	0.904005	-0.0438292	6.35295	6.61557	6.85254	6.46214	6.80779	6.15007	Beta-microseminoprotein
118	ENSOCUG00000010248	GBA2	631.571	0.00991412	0.334012	0.96732	0.989836	0.00443688	9.3956	9.42242	9.0002	9.4146	8.99944	9.43928	Non-lysosomal glucosylceramidase (NLGase) (EC 3.2.1.45)
119	ENSOCUG00000028989	CREB3	856.707	-0.0234319	0.323949	0.926015	0.977241	-0.00999814	9.78538	9.92915	9.49014	9.69567	9.54216	9.90618	cAMP responsive element binding protein 3
120	ENSOCUG00000010203	TLN1	8638.13	0.400358	0.422252	0.187665	0.524766	0.280034	12.4698	12.982	12.8714	12.8298	13.7273	12.9822	Talin 1
121	ENSOCUG00000010198	TPM2	3277.13	-2.78363	0.742138	8.75063e-06	0.000402156	-3.3956	10.5911	11.7642	12.8223	10.2449	9.54905	9.64883	Tropomyosin beta chain (Beta-tropomyosin) (Tropomyosin-2)
122	ENSOCUG00000010187	CA9	15.761	-2.58413	0.88694	0.000161296	0.00471722	-2.32631	3.8782	4.20163	4.4138	3.04643	2.56964	2.98805	Carbonic anhydrase 9
123	ENSOCUG00000010181	ARHGEF39	62.0866	-0.395763	0.435868	0.19413	0.532631	-0.273573	5.99894	6.35684	5.96624	5.73769	5.94946	5.30972	Rho guanine nucleotide exchange factor 39
124	ENSOCUG00000010176	CCDC107	154.495	-0.338048	0.398631	0.246836	0.591094	-0.228344	7.52572	7.55536	7.12225	7.256	6.62406	7.1789	Coiled-coil domain containing 107
125	ENSOCUG00000019601		7.50748	0.110066	0.514326	0.61068	0.851961	0.0695802	3.0986	2.46277	2.10735	2.3546	2.75779	3.2705
126	ENSOCUG00000027505	SIT1	4.82797	-0.602217	0.945151	0.0397766	0.234656	-0.629569	1.77037	2.26342	2.62611	1.65753	1.63482	1.67347	Signaling threshold regulating transmembrane adaptor 1
127	ENSOCUG00000010170	CD72	57.114	4.68377	1.30709	1.77001e-05	0.000751759	3.12392	2.71842	3.36855	2.74673	3.5779	7.03541	4.58706	CD72 molecule
128	ENSOCUG00000010158	TESK1	297.011	-0.12447	0.317661	0.629861	0.861841	-0.0645727	8.21108	8.22293	8.37762	8.20536	8.25043	7.95902	Testis-specific kinase 1
129	ENSOCUG00000011571	RUSC2	261.298	-0.849452	0.509433	0.0189982	0.148298	-0.828865	7.66608	8.46228	8.58681	7.7275	7.32629	7.42862	RUN and SH3 domain containing 2
130	ENSOCUG00000026734	FAM166B	5.85412	-0.197132	0.562179	0.303712	0.646595	-0.189368	2.08671	2.31165	2.91031	2.48214	1.58274	1.87275	Family with sequence similarity 166 member B
131	ENSOCUG00000011954	UNC13B	1357.63	0.145923	0.350091	0.596066	0.845752	0.072757	10.5705	10.2214	10.083	10.7898	10.2015	10.3425	Unc-13 homolog B
132	ENSOCUG00000026284		3.14322	-0.0118966	0.515487	0.947927	NA	NA	1.50753	1.82153	1.47878	1.57311	1.8534	1.26027
133	ENSOCUG00000006457	FAM214B	681.055	0.656483	0.495635	0.0547555	0.281888	0.549924	8.78712	9.15677	8.93478	9.09686	10.1828	9.4037	Family with sequence similarity 214 member B
134	ENSOCUG00000006451	STOML2	975.278	0.0435333	0.355613	0.871285	0.962331	0.0166753	9.94463	10.1633	9.44074	9.58815	10.0249	10.14	Stomatin like 2
135	ENSOCUG00000002653	PIGO	391.204	-0.0634252	0.3522	0.812068	0.940158	-0.026799	8.67801	8.90686	8.21306	8.6725	8.27416	8.69388	Phosphatidylinositol glycan anchor biosynthesis class O
136	ENSOCUG00000006442	FANCG	119.477	-0.381001	0.419126	0.203922	0.54593	-0.262863	7.15646	7.36104	6.50089	6.70065	6.7381	6.49288	Fanconi anemia complementation group G
137	ENSOCUG00000006433	VCP	10467.4	0.319553	0.348886	0.250467	0.594049	0.226177	13.335	13.2491	12.8702	13.4521	13.3093	13.6839	Valosin containing protein
138	ENSOCUG00000015327		3.64077	-0.0199136	0.504927	0.921509	0.976142	-0.0104869	1.79258	1.75037	1.96253	1.67137	2.06243	1.59633	Uncharacterized protein
139	ENSOCUG00000027846	DNAJB5	80.2065	0.161434	0.420637	0.568299	0.832548	0.0795909	6.26204	5.67015	6.43596	6.43231	5.72575	6.7681	DnaJ heat shock protein family (Hsp40) member B5
140	ENSOCUG00000017140	PHF24	1.98081	0.00756227	0.528146	0.963156	NA	NA	0.648996	1.07383	0.872842	1.12239	0.689036	0.818285	PHD finger protein 24
141	ENSOCUG00000016448	CCL21	401.271	-1.27916	0.7623	0.00751117	0.0790319	-1.1022	7.90897	9.22197	9.32677	7.64083	8.22209	6.91345	C-C motif chemokine ligand 21
142	ENSOCUG00000001224	CCL27	18.8545	-1.01974	0.788966	0.0204249	0.154645	-0.810665	4.43154	4.79825	3.95576	3.82747	3.39975	3.67361	C-C motif chemokine ligand 27
143	ENSOCUG00000023782	IL11RA	866.212	-0.493112	0.51872	0.12682	0.433602	-0.362909	10.027	10.1885	9.63999	9.5403	8.26041	9.70879	Interleukin 11 receptor subunit alpha
144	ENSOCUG00000024714	GALT	293.087	-0.83672	0.431355	0.0123259	0.11133	-0.953386	8.41772	8.73897	8.1634	7.85991	7.5529	7.78144	Galactose-1-phosphate uridylyltransferase (EC 2.7.7.12)
145	ENSOCUG00000000364	SIGMAR1	299.384	0.00128688	0.339875	0.999023	0.999991	4.01859e-06	8.12921	8.50419	7.9386	8.03752	8.20169	8.39005	Sigma non-opioid intracellular receptor 1
146	ENSOCUG00000000361	ARID3C	4.44507	0.0885382	0.50061	0.699205	0.893772	0.0487732	2.23092	2.09553	1.93048	2.13555	2.34002	2.10893	AT-rich interaction domain 3C
147	ENSOCUG00000000358	DCTN3	603.64	-0.0856792	0.357134	0.750538	0.914524	-0.0388049	9.34331	9.39932	9.04249	8.94839	8.83776	9.5786	Dynactin subunit 3
148	ENSOCUG00000000357	RPP25L	143.282	0.0553112	0.351572	0.841314	0.952192	0.0212756	7.02361	7.25407	7.07007	6.8613	7.10045	7.49751	Ribonuclease P/MRP subunit p25 like
149	ENSOCUG00000000355	CNTFR	89.2603	-1.64991	0.636402	0.00068713	0.0146536	-1.83406	6.3185	6.81696	7.15709	5.89496	5.001	5.52273	Ciliary neurotrophic factor receptor
150	ENSOCUG00000015352	ENHO	23.1835	-1.91696	0.837357	0.00129723	0.0237173	-1.62494	4.1809	5.1532	4.80194	3.82632	3.50039	3.19761	Energy homeostasis associated
151	ENSOCUG00000015336	DNAI1	8.37798	-0.0516047	0.478357	0.831208	0.948733	-0.0228558	2.90056	3.43144	2.68882	2.93742	3.23714	2.6981	Dynein axonemal intermediate chain 1
152	ENSOCUG00000026083	FAM219A	16.6158	-0.09154	0.44112	0.730806	0.905359	-0.043179	3.76228	3.88246	4.44063	3.92542	3.80338	4.10256	Family with sequence similarity 219 member A
153	ENSOCUG00000004768	MYORG	214.206	-0.727012	0.72175	0.0512085	0.270347	-0.568079	7.68226	8.05444	8.22036	7.6522	5.63448	6.98298	Myogenesis regulating glycosidase (putative)
154	ENSOCUG00000006219	NUDT2	139.343	-0.904008	0.422594	0.00671569	0.0731657	-1.13569	7.4432	7.50931	7.21506	6.75426	6.47712	6.71659	Nudix hydrolase 2
155	ENSOCUG00000009071	KIF24	60.397	0.145024	0.4515	0.599505	0.847072	0.0720799	5.57421	6.03963	5.46086	5.55028	6.64637	5.04267	Kinesin family member 24
156	ENSOCUG00000009069	UBAP1	1564.47	0.341299	0.311205	0.188321	0.524868	0.27995	10.4383	10.484	10.3895	10.6667	10.7727	10.8123	Uncharacterized protein
157	ENSOCUG00000028075		3.13259	0.223164	0.575471	0.258391	NA	NA	1.45508	1.42167	1.22833	1.83603	1.34503	1.82871
158	ENSOCUG00000008044	DCAF12	717.616	0.206734	0.315014	0.42811	0.74729	0.126511	9.33709	9.55236	9.21588	9.61277	9.55447	9.57135	DDB1 and CUL4 associated factor 12
159	ENSOCUG00000002573	UBAP2	1882.03	0.140695	0.346546	0.607736	0.851277	0.0699289	10.9287	11.0093	10.2942	10.9308	11.0126	10.8801	Ubiquitin associated protein 2
160	ENSOCUG00000023588	UBE2R2	656.166	0.202884	0.332874	0.448841	0.76022	0.119061	9.05943	9.37174	9.27556	9.43345	9.6538	9.21704	Ubiquitin-conjugating enzyme E2 R2
161	ENSOCUG00000031760		31.3009	0.268974	0.437766	0.361269	0.697622	0.15638	4.71959	5.1034	4.41931	5.06943	5.22538	4.96703
162	ENSOCUG00000026918	NOL6	104.869	0.214215	0.376708	0.449476	0.760448	0.118931	6.59368	6.85169	6.16241	6.7013	6.76008	6.96101	Nucleolar protein 6
163	ENSOCUG00000017852	AQP3	1049.63	0.367904	0.602876	0.184012	0.519952	0.284036	9.79085	9.38511	8.14732	10.4197	7.46017	10.7823	Aquaporin 3 (Gill blood group)
164	ENSOCUG00000017851	AQP7	3.07103	-0.0555179	0.52521	0.74704	NA	NA	1.22912	1.20554	1.89037	1.43028	1.56451	1.09352	Uncharacterized protein
165	ENSOCUG00000008957	NFX1	870.583	0.0465475	0.304628	0.854406	0.957412	0.018901	9.78199	9.85187	9.56752	9.82002	9.6866	9.84836	Nuclear transcription factor, X-box binding 1
166	ENSOCUG00000037014		48.8248	-0.236797	0.449809	0.40704	0.732923	-0.134942	5.74941	6.09795	4.9967	5.41501	4.95792	5.68539
167	ENSOCUG00000008948	CHMP5	1164.61	0.127904	0.348606	0.637755	0.866462	0.0622504	10.0539	9.80311	10.3702	9.94546	10.2116	10.5045	Charged multivesicular body protein 5
168	ENSOCUG00000008945	BAG1	959.989	0.0616426	0.321156	0.816924	0.943151	0.0254189	9.80466	9.85097	9.9487	9.64176	9.94084	10.1571	Uncharacterized protein
169	ENSOCUG00000008937	SPINK4	11.3502	0.350604	0.561696	0.217566	0.560695	0.251273	3.05704	3.07032	3.41184	3.11773	3.67765	3.90528	Serine peptidase inhibitor, Kazal type 4
170	ENSOCUG00000008928	SMU1	4035.94	0.313657	0.305994	0.226253	0.569395	0.244586	11.825	11.8614	11.7765	12.0462	12.0873	12.1872	SMU1, DNA replication regulator and spliceosomal factor
171	ENSOCUG00000024998		215.142	0.00601963	0.331007	0.978833	0.993886	0.00266349	7.89666	7.79184	7.48783	7.66686	7.62612	7.93004	DNA-directed RNA polymerase subunit
172	ENSOCUG00000004833	DNAJA1	624.984	0.385075	0.405667	0.196695	0.53557	0.271184	8.97728	8.65673	9.35482	9.07144	9.7164	9.48441	DnaJ heat shock protein family (Hsp40) member A1
173	ENSOCUG00000000738	APTX	316.512	0.0374465	0.359502	0.894362	0.969368	0.0135112	8.47624	8.43001	7.76902	8.07292	8.24987	8.56381	Uncharacterized protein
174	ENSOCUG00000005089	NDUFB6	715.231	-0.0502114	0.347992	0.849401	0.955259	-0.0198791	9.66242	9.48604	9.32242	9.17042	9.21022	9.81785	NADH:ubiquinone oxidoreductase subunit B6
175	ENSOCUG00000031843	SMIM27	66.9327	-0.693747	0.492211	0.0433228	0.246999	-0.607305	6.58499	6.30368	5.8857	5.77637	5.47697	5.71042
176	ENSOCUG00000005077	TOPORS	626.724	0.383306	0.423178	0.204268	0.546063	0.262757	9.0964	8.36037	9.37543	9.24549	9.60979	9.49831	TOP1 binding arginine/serine rich protein
177	ENSOCUG00000004710	DDX58	899.599	2.11404	0.617487	4.03244e-05	0.00150174	2.82341	8.01651	8.75215	8.71426	9.29401	10.6278	10.3211	DExD/H-box helicase 58
178	ENSOCUG00000015960	ACO1	1731.21	0.314311	0.330785	0.243053	0.587498	0.230993	10.66	10.5997	10.4938	10.6727	11.0867	10.8797	Cytoplasmic aconitate hydratase
179	ENSOCUG00000024611		149.869	0.429076	0.393802	0.148403	0.46524	0.332323	6.91295	6.97742	7.04369	7.20291	7.72312	7.19373	Uncharacterized protein
180	ENSOCUG00000006510	C9orf72	452.865	0.534543	0.484751	0.10233	0.391705	0.407041	8.58563	7.85169	8.69382	8.47881	9.09211	9.37444	Chromosome 9 open reading frame 72
181	ENSOCUG00000017681	MOB3B	145.887	0.518872	0.414839	0.093104	0.372811	0.428512	7.13142	6.87003	6.59091	7.59534	7.31699	7.22714	MOB kinase activator 3B
182	ENSOCUG00000021090		7.52414	0.547079	0.803198	0.0672963	0.315256	0.501337	2.16027	2.35653	2.60726	2.49261	3.42461	2.94692	Uncharacterized protein
183	ENSOCUG00000017666	TEK	477.347	-0.373395	0.53992	0.208369	0.550505	-0.259239	8.08177	8.48055	9.84765	8.89871	8.43192	7.47726	TEK receptor tyrosine kinase
184	ENSOCUG00000001320	IFT74	355.545	-0.0626116	0.427806	0.813929	0.941304	-0.02627	8.92572	7.70028	8.44666	8.43107	7.3245	8.8315	Intraflagellar transport 74
185	ENSOCUG00000029228	LRRC19	451.1	0.205511	0.487684	0.449858	0.760558	0.118867	8.38778	7.04643	9.11103	7.65447	9.42615	8.95646	Leucine rich repeat containing 19
186	ENSOCUG00000015471	PLAA	633.217	0.849969	0.44302	0.0124215	0.111793	0.951584	8.85118	8.49283	9.0689	9.27902	9.73943	9.68054	Phospholipase A2 activating protein
187	ENSOCUG00000015461	CAAP1	184.793	0.241587	0.388386	0.399141	0.727369	0.138245	7.41451	6.87057	7.66377	7.35921	7.83766	7.66742	Uncharacterized protein
188	ENSOCUG00000023508		12.4456	-0.342367	0.530626	0.239597	0.583965	-0.233613	3.91376	3.85288	3.41792	3.21965	3.24576	3.63137	60S ribosomal protein L29
189	ENSOCUG00000003706		317.808	-0.256738	0.443834	0.373466	0.705976	-0.15121	8.62445	8.77951	7.52377	7.86139	7.59641	8.51478	Uncharacterized protein
190	ENSOCUG00000027058		14.9851	-0.0245032	0.457291	0.92091	0.975889	-0.0105996	4.12901	3.37773	3.90823	3.74973	3.37118	4.18416	Uncharacterized protein
191	ENSOCUG00000015387		15.9898	-0.417329	0.595881	0.159897	0.484304	-0.314882	3.56269	3.59683	4.71142	3.42036	3.64874	3.52629
192	ENSOCUG00000017580	TUSC1	7.85552	-0.0785907	0.474073	0.753018	0.914707	-0.038718	3.08436	3.00763	2.9233	3.05249	3.01898	2.55751	Tumor suppressor candidate 1
193	ENSOCUG00000005891	ELAVL2	18.687	0.147003	0.482612	0.570139	0.833289	0.0792042	3.89199	3.34859	4.46882	3.75282	4.72248	3.9563	ELAV-like protein
194	ENSOCUG00000006069	DMRTA1	4.70868	-0.46106	0.742059	0.0780396	0.341226	-0.466958	2.25783	2.3991	2.29006	2.00367	1.59818	1.77599	DMRT like family A1
195	ENSOCUG00000012306	CDKN2B	30.6607	-0.022794	0.44784	0.927415	0.977801	-0.00974943	4.52836	4.20501	5.48172	4.53176	5.25349	4.53071	Cyclin dependent kinase inhibitor 2B
196	ENSOCUG00000012289	MTAP	507.728	0.335499	0.366792	0.238766	0.583777	0.233753	8.91125	8.56039	8.8608	8.79125	9.37128	9.16231	S-methyl-5'-thioadenosine phosphorylase (EC 2.4.2.28) (5'-methylthioadenosine phosphorylase) (MTA phosphorylase) (MTAP) (MTAPase)
197	ENSOCUG00000008548	KLHL9	671.571	0.164351	0.370906	0.557082	0.826117	0.0829586	9.28086	8.67591	9.6526	9.42723	9.44888	9.52098	Kelch like family member 9
198	ENSOCUG00000026843		1.49554	0.00470301	0.52841	0.977161	NA	NA	0.743318	0.502699	0.40617	0.557512	0.605658	0.546011
199	ENSOCUG00000029669	HACD4	191.185	-0.315291	0.38614	0.272675	0.617322	-0.209488	7.50616	7.39947	8.10889	7.3455	7.28398	7.48417	Very-long-chain (3R)-3-hydroxyacyl-CoA dehydratase (EC 4.2.1.134)
200	ENSOCUG00000006192	FOCAD	1042.21	0.328996	0.327683	0.220133	0.563756	0.248909	9.92332	9.94586	9.65787	10.2192	10.0427	10.2229	Focadhesin
201	ENSOCUG00000008137	MLLT3	130.327	-0.548065	0.584438	0.101639	0.390479	-0.408402	6.71553	6.43312	7.95157	6.78535	6.54993	6.05906	MLLT3, super elongation complex subunit
202	ENSOCUG00000012439	ACER2	168.869	0.3022	0.445512	0.308836	0.650066	0.187042	6.83559	6.45698	7.72877	7.70768	7.48852	7.38607	Alkaline ceramidase (EC 3.5.1.23)
203	ENSOCUG00000025352		14.13	-0.185772	0.514666	0.448747	0.760196	-0.119075	4.29143	3.79256	3.18736	4.00649	3.34873	2.77796	40S ribosomal protein S4
204	ENSOCUG00000003336	RPS6	6870.61	-0.159405	0.372932	0.56164	0.829539	-0.0811632	13.0639	12.5457	12.7939	12.7688	12.0264	12.8959
205	ENSOCUG00000003320	DENND4C	521.073	0.112439	0.41954	0.689293	0.890093	0.0505644	8.6601	7.93135	9.5162	8.73094	9.33915	9.02483	DENN domain containing 4C
206	ENSOCUG00000012244	PLIN2	1594.3	1.50776	0.568183	0.000717389	0.0151282	1.82021	9.66791	9.6855	9.86784	10.0835	11.4101	11.1283	Perilipin
207	ENSOCUG00000003507	HAUS6	261.336	0.270359	0.426405	0.356789	0.693353	0.159045	7.88628	7.17668	8.14057	7.62275	8.5322	8.12597	HAUS augmin like complex subunit 6
208	ENSOCUG00000003506	RRAGA	495.202	0.114887	0.30489	0.652371	0.874528	0.0582264	8.94438	8.86978	8.862	8.86424	9.09359	9.04357	Ras related GTP binding A
209	ENSOCUG00000004895	ADAMTSL1	103.44	-0.390671	0.530103	0.198785	0.539408	-0.268083	6.2129	6.74894	7.33693	6.91094	5.55301	5.81608	ADAMTS like 1
210	ENSOCUG00000001183	SH3GL2	99.0547	0.0819735	0.358055	0.767241	0.92069	0.0358868	6.5478	6.50345	6.67866	6.65819	6.93403	6.30474	SH3 domain containing GRB2 like 2, endophilin A1
211	ENSOCUG00000002551	CNTLN	253.652	-0.237615	0.442551	0.406003	0.732639	-0.13511	7.66229	7.67151	8.64573	7.88615	6.97679	8.08387	Centlein
212	ENSOCUG00000030028		21.2108	0.201958	0.478245	0.462166	0.769683	0.113688	4.21271	3.75776	4.48543	4.43409	4.89811	3.81159
213	ENSOCUG00000004460	BNC2	87.5459	-0.751866	0.726739	0.0473362	0.259732	-0.585475	6.04085	6.18499	7.3565	6.27872	5.58047	5.05622	Basonuclin 2
214	ENSOCUG00000009327	CCDC171	25.4905	-0.381101	0.502717	0.213801	0.556781	-0.254316	4.97562	4.94919	4.45673	4.74975	4.1062	4.17215	Coiled-coil domain containing 171
215	ENSOCUG00000009319	PSIP1	1173.44	-0.313065	0.411719	0.284245	0.628698	-0.201558	10.1088	9.7796	10.8548	9.88965	10.1523	9.8091	PC4 and SFRS1 interacting protein 1
216	ENSOCUG00000009315	SNAPC3	224.716	0.094569	0.335096	0.725343	0.903244	0.0441948	7.68687	7.58433	7.96515	7.89175	8.00699	7.62494	Small nuclear RNA activating complex polypeptide 3
217	ENSOCUG00000010656	TTC39B	174.547	0.923993	0.65343	0.0226671	0.165409	0.781441	6.50144	6.02777	7.39608	7.41865	7.81485	7.90916	Tetratricopeptide repeat domain 39B
218	ENSOCUG00000010379	FREM1	144.842	-1.49614	0.963122	0.00640435	0.0708886	-1.14942	6.72329	7.14444	8.11246	6.75878	5.36841	5.09258	FRAS1 related extracellular matrix 1
219	ENSOCUG00000010374	CER1	21.4328	-0.00734796	0.500867	0.967949	0.989836	-0.00443688	4.54492	3.71726	4.11649	5.05311	2.56948	3.30016	Cerberus 1, DAN family BMP antagonist
220	ENSOCUG00000010367	ZDHHC21	103.462	0.99176	0.702884	0.0194549	0.150168	0.823423	6.47151	5.55659	5.68984	6.15717	7.39848	7.04789	Palmitoyltransferase (EC 2.3.1.225)
221	ENSOCUG00000004249	NFIB	572.768	-0.216439	0.412363	0.446654	0.758995	-0.119761	8.97943	8.68754	9.79001	9.25934	8.95521	8.6169	Nuclear factor 1
222	ENSOCUG00000035371		3.1833	-0.0392628	0.523022	0.818804	NA	NA	1.11463	1.36005	1.9283	1.29543	1.68573	1.29771
223	ENSOCUG00000004401	MPDZ	382.813	-0.385875	0.538095	0.200048	0.540999	-0.266803	8.21181	7.77422	9.51214	8.69225	7.62923	7.63342	Multiple PDZ domain crumbs cell polarity complex component
224	ENSOCUG00000004226	LURAP1L	216.066	1.15355	0.65334	0.00841157	0.0857028	1.06701	7.08612	6.55899	7.23975	7.38157	8.68034	7.72682	Leucine rich adaptor protein 1 like
225	ENSOCUG00000005565		1.58415	-0.0418496	0.535011	0.768596	NA	NA	0.632791	0.363243	0.754087	0.631604	0.541564	0.375964	Uncharacterized protein
226	ENSOCUG00000037042		2.4608	0.00292106	0.520183	0.988445	NA	NA	1.0525	1.03122	1.44931	0.992056	1.3331	1.22042
227	ENSOCUG00000000847	PTPRD	476.854	-0.676422	0.618884	0.0600542	0.295868	-0.528902	8.55319	8.71438	9.77388	8.86993	7.79689	7.92229	Protein tyrosine phosphatase, receptor type D
228	ENSOCUG00000027888		2.55805	-0.16826	0.559136	0.316286	NA	NA	1.49414	1.16072	1.32469	1.10048	0.881458	1.23785	Uncharacterized protein
229	ENSOCUG00000000982	DMAC1	299.191	-0.281977	0.409662	0.330613	0.669999	-0.173926	8.54923	8.51473	7.88206	8.12113	7.45072	8.29684	Distal membrane arm assembly complex 1
230	ENSOCUG00000026913		33.2042	0.633395	0.600264	0.0733005	0.330344	0.481034	4.5913	4.73087	4.47531	5.35881	4.5963	5.60727
231	ENSOCUG00000006819	KDM4C	589.273	0.588684	0.353349	0.0402786	0.236509	0.626151	9.05524	8.78951	8.82867	9.43337	9.34275	9.4732	Lysine demethylase 4C
232	ENSOCUG00000004106	GLDC	8.98174	-0.279251	0.542176	0.293696	0.636871	-0.195949	3.6438	3.17902	2.71251	3.06225	2.82931	2.72079	Glycine cleavage system P protein (EC 1.4.4.2)
233	ENSOCUG00000000518	UHRF2	292.505	0.0948527	0.335002	0.724465	0.902671	0.0444705	8.31703	7.80395	8.22115	8.23565	8.34882	8.10439	Ubiquitin like with PHD and ring finger domains 2
234	ENSOCUG00000014925		12.8041	0.0529408	0.510501	0.798105	0.933426	0.0299201	3.34164	3.05079	3.60004	2.29002	4.30169	2.83271
235	ENSOCUG00000013813	IL33	207.878	0.0998587	0.437014	0.71845	0.900428	0.0455511	7.00992	6.69136	8.26563	7.45646	8.1683	7.30512	Uncharacterized protein
236	ENSOCUG00000011554		20.763	0.120892	0.430756	0.662778	0.879777	0.0556272	4.40675	3.96092	4.39943	4.50817	4.11246	4.58358	Uncharacterized protein
237	ENSOCUG00000016474	KIAA2026	281.864	0.379308	0.413067	0.205392	0.547311	0.261766	7.86214	7.32023	8.2735	8.35502	8.30269	8.2489	Uncharacterized protein
238	ENSOCUG00000016469	MLANA	21.5123	-0.0330761	0.471084	0.890663	0.969308	-0.0135382	3.78493	4.29817	4.73532	3.7786	4.94155	3.4833	Melan-A
239	ENSOCUG00000017609	ERMP1	278.743	-0.17374	0.428913	0.534165	0.812984	-0.0899181	7.95599	7.41781	8.78677	7.9337	8.29111	7.38484	Endoplasmic reticulum metallopeptidase 1
240	ENSOCUG00000010108	RIC1	419.441	0.295682	0.379972	0.3013	0.644728	0.190623	8.53015	8.11073	8.81171	9.02393	8.55812	8.9026	RIC1 homolog, RAB6A GEF complex partner 1
241	ENSOCUG00000008117	CD274	134.013	3.8815	0.767814	1.50186e-08	1.75338e-06	5.75612	4.53968	4.08408	5.44908	7.63313	7.48994	7.05375	CD274 molecule
242	ENSOCUG00000008095	PLGRKT	529.089	0.43649	0.491585	0.167561	0.495632	0.304841	8.74467	8.42467	8.81131	8.33481	9.8631	9.00385	Plasminogen receptor with a C-terminal lysine
243	ENSOCUG00000037426		2.11819	-0.14886	0.549066	0.385615	NA	NA	1.00256	1.07197	1.12885	0.821744	0.775986	1.04539
244	ENSOCUG00000016853	JAK2	630.895	1.59181	0.826188	0.00341637	0.0467047	1.33064	7.59807	7.23178	8.90718	8.93178	10.1116	9.59769	Tyrosine-protein kinase (EC 2.7.10.2)
245	ENSOCUG00000008161	RCL1	206.987	0.352573	0.388267	0.227156	0.570146	0.244014	7.26924	7.68275	7.43403	7.51986	8.14749	7.7809	RNA terminal phosphate cyclase like 1
246	ENSOCUG00000037691		1.5796	-0.0364885	0.53016	0.813428	NA	NA	0.67918	0.747689	0.443648	0.506969	0.529945	0.719566
247	ENSOCUG00000011411	AK3	1256.2	-0.0106157	0.411538	0.963825	0.988602	-0.0049786	10.1077	9.75905	10.6988	9.82573	10.8726	9.54981	GTP:AMP phosphotransferase AK3, mitochondrial (EC 2.7.4.10) (Adenylate kinase 3) (AK 3) (Adenylate kinase 3 alpha-like 1)
248	ENSOCUG00000003468	CDC37L1	202.648	0.0937931	0.388088	0.743439	0.91122	0.040377	7.64486	6.98282	7.90677	7.46484	7.43173	8.06437	Cell division cycle 37 like 1
249	ENSOCUG00000003455	SPATA6L	18.7417	0.0937876	0.435718	0.734202	0.906656	0.0425574	4.21207	4.11239	4.1219	4.58163	4.27139	3.77194	Spermatogenesis associated 6 like
250	ENSOCUG00000003465	PLPP6	27.32	0.240303	0.438781	0.406703	0.732923	0.134942	4.63011	4.52399	4.65123	5.18371	4.48922	4.84345	Phospholipid phosphatase 6
251	ENSOCUG00000022202	SLC1A1	331.15	0.433593	0.364475	0.130295	0.439453	0.357088	8.38901	8.007	7.93981	8.56484	8.48668	8.58781	Amino acid transporter
252	ENSOCUG00000026987		9.54439	-0.0216221	0.485443	0.922737	0.976674	-0.0102505	3.03297	3.36415	3.00886	2.93708	2.45902	3.63159
253	ENSOCUG00000035504		2.83569	-0.145564	0.546855	0.409852	NA	NA	1.77065	1.47099	1.07312	1.29941	1.06501	1.35356
254	ENSOCUG00000013264		30.3558	0.270827	0.438817	0.357852	0.694127	0.158561	4.95386	4.84004	4.31954	5.20781	4.93791	4.98064	Amino acid transporter
255	ENSOCUG00000023004	GLIS3	70.6737	0.143507	0.376705	0.60871	0.851277	0.0699289	6.0356	5.95527	6.14822	6.55178	5.95489	6.0071	Uncharacterized protein
256	ENSOCUG00000023393		1.29984	0.181301	0.588742	0.130629	NA	NA	0.113608	0.109237	0.131983	0.294519	0.39901	0.536416
257	ENSOCUG00000014086	RFX3	90.0553	0.0180118	0.382199	0.950885	0.984814	0.00664598	6.21592	6.01618	6.93434	6.54387	6.44601	6.43986	Regulatory factor X3
258	ENSOCUG00000004189	PUM3	349.229	0.66035	0.470738	0.0490822	0.264435	0.577682	8.09144	7.65495	8.27029	8.19203	8.91588	8.83209	Uncharacterized protein
259	ENSOCUG00000002231	VLDLR	391.744	1.01768	0.433874	0.00332241	0.0457512	1.3396	8.21093	7.99141	7.99066	8.98663	9.13511	8.54898	Very low-density lipoprotein receptor (VLDL receptor) (VLDL-R)
260	ENSOCUG00000006320	SMARCA2	2209.06	-0.276704	0.364014	0.321623	0.661691	-0.179345	11.2705	11.0599	11.3555	11.301	10.6515	10.7297	SWI/SNF related, matrix associated, actin dependent regulator of chromatin, subfamily a, member 2
261	ENSOCUG00000030716		5.93282	-0.126086	0.502538	0.583776	0.839257	-0.0761049	2.37221	2.31859	2.89053	2.35799	2.24632	2.54322
262	ENSOCUG00000000241		396.322	-0.171189	0.365373	0.534585	0.813171	-0.0898182	8.784	8.98179	8.23566	8.21931	8.6427	8.62555
263	ENSOCUG00000023438		10.1153	0.126105	0.484818	0.618474	0.855699	0.0676792	3.39502	3.30983	2.69785	3.28171	3.0704	3.67605
264	ENSOCUG00000003299	DMRT2	5.10492	-0.245325	0.558713	0.288423	0.632848	-0.1987	2.26512	2.0256	2.69443	1.84964	2.10086	2.13501
265	ENSOCUG00000018988		2.30823	0.0153156	0.519329	0.933919	NA	NA	1.36793	1.1424	0.9535	1.23924	1.13137	1.21411
266	ENSOCUG00000004582	DMRT3	2.10223	0.0168304	0.536388	0.900572	NA	NA	1.21169	0.625535	0.661506	1.12346	0.597479	0.951122
267	ENSOCUG00000004753	KANK1	795.335	-0.284792	0.381281	0.316798	0.656779	-0.182581	9.49706	9.86984	9.89036	9.8021	9.37913	9.00652	KN motif and ankyrin repeat domains 1
268	ENSOCUG00000003208	DOCK8	1112.1	2.07544	0.610202	4.38134e-05	0.00161182	2.79268	8.54507	8.71829	9.2348	9.93662	11.1331	10.0649	Dedicator of cytokinesis 8
269	ENSOCUG00000000733		187.613	0.358752	0.389359	0.218859	0.562398	0.249956	7.65956	7.19723	7.02765	7.7224	7.52538	7.85127	Uncharacterized protein
270	ENSOCUG00000014125	PGM5	1909.97	-2.51369	0.714028	2.16398e-05	0.000878233	-3.05639	10.1605	11.0796	11.9543	9.76178	9.09215	8.74236	Phosphoglucomutase 5
271	ENSOCUG00000036624		5.78426	0.186858	0.518217	0.444863	0.757384	0.120684	2.64337	2.25678	2.18758	2.65989	2.6283	2.56676
272	ENSOCUG00000002637	FAM122A	131.417	0.186872	0.344583	0.49329	0.787931	0.103512	6.81038	6.78295	7.1686	7.10779	7.19928	7.0499	Family with sequence similarity 122A
273	ENSOCUG00000015811	PIP5K1B	426.239	0.779248	0.450154	0.0208566	0.15697	0.804184	8.21441	7.97276	8.58775	9.25047	8.76424	8.92827	Phosphatidylinositol-4-phosphate 5-kinase type 1 beta
274	ENSOCUG00000015076	FXN	342.841	-0.104679	0.39739	0.704455	0.895524	-0.0479228	8.65347	8.76677	7.66159	8.18209	7.98261	8.66664	Frataxin
275	ENSOCUG00000013019	TJP2	1094.73	1.44971	0.605596	0.00152786	0.0266759	1.57388	9.31371	8.92975	9.33063	9.73298	11.0765	10.1001	Tight junction protein 2
276	ENSOCUG00000013503	FAM189A2	1036.1	0.157436	0.512453	0.510878	0.799495	0.0971844	9.90614	9.91472	7.27535	9.96719	7.48785	10.7475	Family with sequence similarity 189 member A2
277	ENSOCUG00000013515	APBA1	85.0105	0.108377	0.436258	0.69584	0.89236	0.04946	5.70814	6.16439	6.69121	6.36229	6.96026	5.51288	Amyloid beta precursor protein binding family A member 1
278	ENSOCUG00000012575	PTAR1	77.9166	-0.0934975	0.403316	0.734305	0.906656	-0.0425574	6.30639	5.55842	6.76147	6.20442	6.21164	6.13165	Protein prenyltransferase alpha subunit repeat containing 1
279	ENSOCUG00000008788	C9orf135	8.22467	-0.469196	0.672947	0.114936	0.41377	-0.383241	2.90358	3.40616	3.08946	2.91627	2.40211	2.49541	Chromosome 9 open reading frame 135
280	ENSOCUG00000000271	MAMDC2	309.73	-0.582708	0.680851	0.0839128	0.354601	-0.450261	8.14118	7.98064	9.07479	8.39666	6.58531	6.73858	MAM domain containing 2
281	ENSOCUG00000013243	SMC5	422.262	-0.118592	0.406292	0.667653	0.882192	-0.0544371	8.65678	7.86854	9.32198	8.46802	8.48464	8.79777	Structural maintenance of chromosomes 5
282	ENSOCUG00000006343	KLF9	220.621	-0.18362	0.438045	0.511004	0.799495	-0.0971844	7.6794	7.12654	8.41044	7.98113	6.82294	7.62327	Kruppel like factor 9
283	ENSOCUG00000014193	TRPM3	12.9047	0.126282	0.486157	0.614675	0.85432	0.0683796	3.55964	3.1483	3.67452	4.18024	2.97668	3.54727	Transient receptor potential cation channel subfamily M member 3
284	ENSOCUG00000001131	CEMIP2	754.77	1.77837	0.621085	0.00031065	0.0080154	2.09608	8.44502	7.78839	8.93675	9.74008	10.3826	9.50445	Transmembrane protein 2
285	ENSOCUG00000030444		6.36163	0.63794	0.95873	0.0445976	0.25191	0.598754	2.39272	1.88478	2.17133	2.75953	2.97078	2.74219
286	ENSOCUG00000000819	ABHD17B	237.231	0.426956	0.465094	0.171908	0.502431	0.298924	7.43873	7.09611	7.97542	7.51039	8.43621	8.08678	Abhydrolase domain containing 17B
287	ENSOCUG00000024578	C9orf85	177.887	0.705904	0.503425	0.0426726	0.244621	0.611506	7.09103	6.95155	7.02749	7.00869	7.9074	8.01153	Chromosome 9 open reading frame 85
288	ENSOCUG00000012403	GDA	2.22135	-0.169485	0.555566	0.34299	NA	NA	1.14071	0.884159	1.30294	0.845807	0.930024	0.933961	Guanine deaminase
289	ENSOCUG00000000795	ZFAND5	173.594	0.115227	0.360376	0.676931	0.886394	0.0523732	7.41148	6.96028	7.61641	7.33257	7.72081	7.36866	Zinc finger AN1-type containing 5
290	ENSOCUG00000036963		1.77906	0.00494007	0.530978	0.975504	NA	NA	0.918374	0.7811	0.57484	0.635203	1.05266	0.558545
291	ENSOCUG00000009437	TMC1	7.24723	0.0336236	0.510299	0.866488	0.96128	0.0171499	2.22927	2.06123	2.993	1.97693	2.0144	3.24121	Transmembrane channel-like protein
292	ENSOCUG00000009444	ALDH1A1	2832.4	-0.272861	0.426672	0.347323	0.685041	-0.164283	11.9179	11.3527	11.4387	10.7059	11.8159	10.8048	Retinal dehydrogenase 1
293	ENSOCUG00000015493	ANXA1	18160.2	1.95595	0.891834	0.00165121	0.0283065	1.54811	12.3598	12.1448	13.3044	12.6335	15.2039	14.4165	Annexin
294	ENSOCUG00000026530		6.94517	-0.158107	0.523526	0.467707	0.772973	-0.111836	2.43593	2.62361	3.06123	2.18755	2.06437	2.94343
295	ENSOCUG00000026323		140.467	0.0616749	0.411423	0.826716	0.946966	0.0236658	7.3268	7.17557	6.43758	6.89045	6.52732	7.67279
296	ENSOCUG00000003734	TRPM6	100.493	-0.117271	0.449396	0.659545	0.878154	-0.0564292	6.33203	5.41832	7.39906	6.28092	6.34946	6.68795	Uncharacterized protein
297	ENSOCUG00000006076	C9orf40	64.1406	-0.13097	0.374818	0.635913	0.865359	-0.0628036	6.27158	5.96222	5.92063	5.70947	6.18689	5.78994	Chromosome 9 open reading frame 40
298	ENSOCUG00000017017	CARNMT1	152.265	0.632431	0.477116	0.058825	0.292432	0.533974	7.15878	6.48356	6.81738	7.07526	7.69459	7.58692	Carnosine N-methyltransferase 1
299	ENSOCUG00000017026	NMRK1	137.055	-0.527751	0.497243	0.10654	0.400918	-0.396945	7.76411	6.89337	7.06074	6.97665	6.22335	6.80459	Nicotinamide riboside kinase 1
300	ENSOCUG00000017040	OSTF1	904.874	0.743897	0.430052	0.0232068	0.167779	0.775261	9.49543	9.18506	9.4846	9.76496	10.4187	9.95	Osteoclast stimulating factor 1
301	ENSOCUG00000028054		1.62032	0.0889799	0.538041	0.578906	NA	NA	0.618641	0.705607	0.508673	0.568408	0.840698	0.772726	Serine/threonine-protein phosphatase (EC 3.1.3.16)
302	ENSOCUG00000001616	PCSK5	337.152	-0.540127	0.533744	0.102781	0.392832	-0.405793	7.93301	8.44534	9.14702	8.41614	7.70026	7.48489	Proprotein convertase subtilisin/kexin type 5
303	ENSOCUG00000001622	RFK	167.697	0.710205	0.426058	0.0284356	0.191172	0.718576	7.25162	6.80126	6.89496	7.44657	7.69714	7.73797	Uncharacterized protein
304	ENSOCUG00000007916	GCNT1	92.3777	-0.345224	0.508309	0.245368	0.589973	-0.229168	6.19028	6.13104	7.29892	6.14147	6.59425	5.35907	Glucosaminyl (N-acetyl) transferase 1, core 2
305	ENSOCUG00000008553	PRUNE2	117.871	-1.73632	1.78545	NA	NA	NA	5.03274	5.41097	8.13956	5.76605	3.59404	4.48074	Prune homolog 2
306	ENSOCUG00000001328	VPS13A	400.469	0.132902	0.405261	0.639095	0.867545	0.0617082	9.03127	7.63281	8.45972	8.58682	8.60697	8.87935	Vacuolar protein sorting 13 homolog A
307	ENSOCUG00000005507	GNA14	141.802	0.213595	0.466199	0.447148	0.759381	0.11954	6.54561	6.21902	7.45971	6.23169	7.77427	7.1896	G protein subunit alpha 14
308	ENSOCUG00000016559	GNAQ	365.849	0.140509	0.403516	0.620129	0.856601	0.0672215	8.01565	7.81763	8.95705	8.52697	8.84227	8.272	G protein subunit alpha q
309	ENSOCUG00000007758	CEP78	157.556	0.509358	0.450243	0.109375	0.405428	0.392086	7.21016	6.84623	6.80741	7.19743	7.92285	7.22848	Centrosomal protein 78
310	ENSOCUG00000007765	PSAT1	851.821	-0.353607	0.510241	0.234963	0.579456	-0.23698	10.4278	9.90997	8.86296	9.59873	8.2874	9.63413	Phosphoserine aminotransferase (EC 2.6.1.52)
311	ENSOCUG00000024344		1.78208	-0.0215092	0.529397	0.8887	NA	NA	0.672863	0.864464	0.752749	1.00281	0.574863	0.540774	Uncharacterized protein
312	ENSOCUG00000011891	TLE4	371.738	-0.00526983	0.387273	0.979402	0.994197	-0.00252755	7.93309	8.30643	9.02339	8.53975	8.7594	8.11978	Transducin like enhancer of split 4
313	ENSOCUG00000030096		1.91337	-0.113761	0.543555	0.468755	NA	NA	0.86357	0.83298	0.988404	0.579695	0.705765	0.905903
314	ENSOCUG00000000531	TLE1	87.6709	-0.547577	0.472824	0.0908364	0.368019	-0.43413	6.49122	6.45327	6.95616	6.14531	5.67974	6.36595	Transducin like enhancer of split 1
315	ENSOCUG00000035151		63.7769	-0.481953	0.491177	0.132508	0.442376	-0.354208	5.98103	6.30647	6.23572	6.0236	5.07097	5.65535
316	ENSOCUG00000023951		3.53763	-0.159169	0.545568	0.405906	0.732639	-0.13511	2.0311	1.96555	1.34428	1.77703	1.38993	1.47715
317	ENSOCUG00000027755		8.87205	0.0493215	0.502878	0.818738	0.943905	0.0250716	2.75083	2.59722	3.29017	3.27185	2.11884	3.30096	Uncharacterized protein
318	ENSOCUG00000001548	RASEF	100.625	0.87592	0.493722	0.015378	0.129535	0.887612	6.51959	5.93628	5.92665	6.87206	7.03368	6.86405	RAS and EF-hand domain containing
319	ENSOCUG00000005373	MFSD14B	410.904	0.301096	0.392662	0.299942	0.64319	0.191661	8.21984	8.34973	8.79414	8.65185	9.1716	8.49899	Major facilitator superfamily domain containing 14B
320	ENSOCUG00000029283	ZNF484	47.6195	0.283741	0.412912	0.332008	0.671379	0.173033	5.25993	5.22161	5.65772	5.91989	5.64586	5.46509	Uncharacterized protein
321	ENSOCUG00000016888	IARS	2856.92	0.398015	0.452912	0.1897	0.527062	0.278138	11.6123	11.0152	10.6298	11.8768	11.0505	11.8754	Isoleucyl-tRNA synthetase
322	ENSOCUG00000008053	NOL8	646.226	0.338952	0.373369	0.236537	0.5809	0.235898	9.13638	8.73284	9.41222	9.40199	9.36954	9.65744	Uncharacterized protein
323	ENSOCUG00000007236	CENPP	31.9045	0.15494	0.430303	0.583025	0.839205	0.0761321	4.88676	4.80453	4.90242	4.55405	5.51743	4.86216	Centromere protein P
324	ENSOCUG00000009017	OGN	8312.22	-1.29156	0.703129	0.00555154	0.0649603	-1.18735	12.8816	12.3647	14.1033	12.4029	11.9151	11.9641	Mimecan (Osteoglycin)
325	ENSOCUG00000016193	OMD	6.27664	0.0523258	0.484202	0.829674	0.948105	0.0231437	2.65884	2.79263	2.28265	2.74855	2.77878	2.45686	Osteomodulin
326	ENSOCUG00000028053	ASPN	1846.68	-1.56766	0.607968	0.000777645	0.0161733	-1.7912	10.8941	10.3861	11.8622	9.91693	9.75677	9.96907	Asporin
327	ENSOCUG00000008288	ECM2	297.392	-0.403994	0.488432	0.191352	0.529703	-0.275968	7.72536	8.00486	9.02223	8.14038	7.91057	7.362	Extracellular matrix protein 2
328	ENSOCUG00000007241	IPPK	274.824	-0.0493238	0.409797	0.85417	0.957379	-0.0189161	8.58639	8.17152	7.00796	8.19832	7.84503	7.99394	Inositol-pentakisphosphate 2-kinase (EC 2.7.1.158)
329	ENSOCUG00000025050		3031.12	-0.0629884	0.367026	0.820724	0.944943	-0.0245943	11.5269	11.8316	11.34	11.1672	11.1787	11.973
330	ENSOCUG00000010743	BICD2	260.033	0.210181	0.427591	0.466334	0.772123	0.112314	7.40579	7.39012	8.36753	8.22053	8.43915	7.47571	BICD cargo adaptor 2
331	ENSOCUG00000000822	WNK2	252.651	-0.353301	0.515151	0.234668	0.57927	-0.237119	8.26462	8.30501	7.80737	8.24214	6.26113	7.39105	WNK lysine deficient protein kinase 2
332	ENSOCUG00000024298	NINJ1	402.838	0.155922	0.400564	0.583663	0.839257	0.0761049	8.72705	8.83042	7.64224	8.70808	8.51255	8.91456	Ninjurin 1
333	ENSOCUG00000010338	CARD19	210.854	0.870591	0.418538	0.00840368	0.0857028	1.06701	7.46425	7.18306	7.10109	7.81951	8.01803	8.1271	Caspase recruitment domain family member 19
334	ENSOCUG00000015829	FGD3	355.089	2.49791	0.63227	4.49075e-06	0.000223572	3.65058	6.6622	7.09759	7.12605	8.10254	9.54113	8.42999	FYVE, RhoGEF and PH domain containing 3
335	ENSOCUG00000032156		5.56122	-0.00997042	0.503783	0.958847	0.987337	-0.00553453	2.25627	2.00231	2.68683	1.83051	2.65435	2.32968
336	ENSOCUG00000010598	FAM120A	1171.86	0.373987	0.385729	0.200961	0.542416	0.265668	9.97641	9.78071	10.1001	10.1703	10.7425	10.0199	Family with sequence similarity 120A
337	ENSOCUG00000011530	PHF2	675.289	-0.155031	0.340491	0.562785	0.82979	-0.0810318	9.20554	9.48231	9.67815	9.38094	9.46619	9.01001	PHD finger protein 2
338	ENSOCUG00000006551	BARX1	5.24679	0.109295	0.529923	0.564353	0.830297	0.0807667	2.53085	1.74264	1.68235	2.55145	1.69658	2.48269	BARX homeobox 1
339	ENSOCUG00000000256	PTPDC1	90.592	-0.415314	0.466761	0.179159	0.512561	-0.290255	6.26604	6.31282	7.18461	6.41236	5.93898	6.1441	Protein tyrosine phosphatase domain containing 1
340	ENSOCUG00000018624	MIRLET7F1	1.48337	0.099206	0.548503	0.473522	NA	NA	0.435392	0.416879	0.31586	0.281229	0.627678	0.717667
341	ENSOCUG00000018491	MIRLET7D	4.6947	0.0392875	0.514894	0.838407	0.95142	0.0216279	1.84481	1.5525	2.48963	1.90819	2.34348	2.02172
342	ENSOCUG00000022253		6.68121	-0.182925	0.518017	0.443141	0.756459	-0.121214	2.29423	3.03768	2.80697	2.53441	2.36773	2.65594	Uncharacterized protein
343	ENSOCUG00000001990	NAA35	884.608	0.0949745	0.301223	0.707342	0.896556	0.0474227	9.84356	9.62147	9.74355	9.76866	9.8061	9.91791	N(alpha)-acetyltransferase 35, NatC auxiliary subunit
344	ENSOCUG00000001999	GOLM1	2265.97	-0.510836	0.534232	0.115802	0.415388	-0.381546	11.0538	10.8273	11.9151	10.5007	11.2222	9.9709	Golgi membrane protein 1
345	ENSOCUG00000010949	TUT7	2234.81	1.50037	0.59765	0.00109738	0.0208972	1.67991	9.95146	10.0826	10.5207	10.8502	12.0883	11.1317	Zinc finger CCHC-type containing 6
346	ENSOCUG00000003518	DAPK1	1146.61	0.590362	0.446298	0.0678929	0.316738	0.4993	9.73803	9.79287	9.83429	10.3075	10.8218	9.82267	Death associated protein kinase 1
347	ENSOCUG00000029295	FBP1	1389.9	-0.783839	0.791679	0.0423829	0.243384	-0.613708	11.1085	11.0502	9.07734	10.0925	8.61376	9.65795	Fructose-1,6-bisphosphatase 1
348	ENSOCUG00000000678	AOPEP	123.613	-0.0326444	0.340639	0.900714	0.970484	-0.0130118	6.83901	7.02708	7.01453	6.73341	7.16992	6.82194	Chromosome 9 open reading frame 3
349	ENSOCUG00000010476	FANCC	182.049	-0.148981	0.333144	0.574612	0.836449	-0.0775606	7.57767	7.58898	7.56543	7.65873	7.29308	7.27497	Fanconi anemia complementation group C
350	ENSOCUG00000030587		207.473	-0.559466	0.478916	0.0870103	0.36088	-0.442637	8.28213	7.96597	7.27015	7.27607	7.0437	7.56293
351	ENSOCUG00000033841		12.3235	-0.405832	0.653398	0.132985	0.442923	-0.353672	3.50264	3.97924	3.63974	3.63255	2.49693	2.6115
352	ENSOCUG00000002973	PTCH1	639.38	-1.24543	0.951947	0.0120255	0.109008	-0.962541	9.0793	9.84468	9.82592	9.10539	7.09141	7.2983	Patched 1
353	ENSOCUG00000008778		3.08812	-0.116753	0.525464	0.558377	NA	NA	1.92015	1.43403	1.43718	1.37251	1.52279	1.51281	Uncharacterized protein
354	ENSOCUG00000000442	ERCC6L2	554.837	-0.155994	0.39224	0.575991	0.837376	-0.0770797	8.8994	8.80993	9.64838	9.37307	8.80446	8.61762	Uncharacterized protein
355	ENSOCUG00000008540	SLC35D2	187.828	0.0552766	0.348601	0.84087	0.951928	0.0213959	7.36026	7.34774	7.77821	7.26233	7.74904	7.64781	Solute carrier family 35 member D2
356	ENSOCUG00000023077	HABP4	276.833	-0.139033	0.38489	0.616186	0.85484	-0.0681154	8.20742	8.34988	7.92164	8.20683	7.30924	8.2512	Hyaluronan binding protein 4
357	ENSOCUG00000005332	CDC14B	137.509	-0.009784	0.363118	0.968676	0.990289	-0.0042379	7.20665	6.78887	7.24049	7.42995	6.84489	6.86637	Cell division cycle 14B
358	ENSOCUG00000013208	PRXL2C	85.7404	-0.702151	0.519585	0.0452402	0.253346	-0.596286	6.37378	6.42911	7.04734	6.26124	5.91093	5.65416	AhpC/TSA antioxidant enzyme domain containing 1
359	ENSOCUG00000029054	ZNF782	59.3268	-0.295662	0.452166	0.313612	0.653619	-0.184675	6.20243	5.21687	6.32847	5.75587	5.41591	5.70927	Zinc finger protein 510
360	ENSOCUG00000037641		2.41981	0.160087	0.561352	0.320304	NA	NA	0.808654	1.15784	0.842147	1.08019	0.981395	1.55897
361	ENSOCUG00000008397	CTSV	5219.11	0.427847	0.403555	0.160718	0.485816	0.313528	11.925	11.7639	12.4346	12.1682	12.6815	12.6651	Uncharacterized protein
362	ENSOCUG00000029501		443.365	-0.0959308	0.405825	0.726373	0.903782	-0.0439362	8.74859	8.26789	9.24063	9.01856	7.89888	8.83262	Uncharacterized protein
363	ENSOCUG00000008078	SPTLC1	762.712	0.216586	0.32047	0.408252	0.733328	0.134702	9.54005	9.2575	9.55157	9.58767	9.80201	9.61405	Uncharacterized protein
364	ENSOCUG00000016548	ROR2	222.645	-1.18217	0.53254	0.00320869	0.0445504	-1.35115	7.73587	8.01745	8.48056	7.42904	7.05726	6.73981	Receptor tyrosine kinase like orphan receptor 2
365	ENSOCUG00000035123		20.9939	0.517661	0.626463	0.112236	0.408941	0.38834	3.97354	3.7697	4.04607	3.78904	4.4983	5.03247
366	ENSOCUG00000000145	NFIL3	667.775	1.38767	0.447898	0.000227833	0.00626209	2.20328	8.77561	8.6869	8.42699	9.32554	9.91063	9.88491	Nuclear factor, interleukin 3 regulated
367	ENSOCUG00000007430	AUH	416.644	0.1934	0.350567	0.481775	0.782796	0.106352	8.90465	8.35101	8.40541	8.96295	8.65015	8.73878	AU RNA binding methylglutaconyl-CoA hydratase
368	ENSOCUG00000017539	SYK	437.08	2.47221	0.646823	7.59454e-06	0.000355509	3.44915	6.72952	7.26317	7.65967	8.76105	9.78641	8.54217	Tyrosine-protein kinase (EC 2.7.10.2)
369	ENSOCUG00000024724		6.75012	-0.451906	0.733945	0.0815694	0.34998	-0.455957	1.92347	2.69624	3.24387	2.12407	2.15728	1.96835	Uncharacterized protein
370	ENSOCUG00000000252	DIRAS2	2.6167	-0.16915	0.554682	0.354034	NA	NA	1.45112	1.6346	1.00885	1.23456	1.07409	1.14748	DIRAS family GTPase 2
371	ENSOCUG00000013296	GADD45G	345.567	0.130315	0.409277	0.645647	0.871312	0.0598263	8.30174	8.60425	7.8659	9.00962	7.71311	8.35871	Growth arrest and DNA damage inducible gamma
372	ENSOCUG00000012955	SEMA4D	1412.21	0.854541	0.631305	0.0295489	0.195782	0.708227	9.81685	10.0624	9.50703	10.0184	11.461	10.1755	Semaphorin 4D
373	ENSOCUG00000012932	SECISBP2	801.583	0.418816	0.342604	0.130276	0.439453	0.357088	9.51693	9.39471	9.34872	9.67749	10.0183	9.7211	SECIS binding protein 2
374	ENSOCUG00000030530		27.7653	1.45233	0.83361	0.00530489	0.0634071	1.19786	3.86528	3.5583	4.41084	4.55979	5.32324	5.15606
375	ENSOCUG00000033803		31.7861	-0.105208	0.411253	0.703932	0.895236	-0.0480626	5.0662	5.1147	4.91268	4.5082	5.26439	4.79511
376	ENSOCUG00000015412	SHC3	2.33809	0.00404218	0.515122	0.98441	NA	NA	1.08382	1.35263	1.1665	1.19441	1.21057	1.24285
377	ENSOCUG00000015376	S1PR3	42.9964	0.217497	0.479818	0.431488	0.74964	0.125147	5.06061	5.1282	5.20065	4.86638	4.64537	6.23883	Sphingosine-1-phosphate receptor 3
378	ENSOCUG00000011880	SPIN1	597.893	-0.106646	0.355898	0.69351	0.8912	-0.0500246	9.10104	8.91018	9.66077	9.30093	9.17287	8.9298	Uncharacterized protein
379	ENSOCUG00000007770	CDK20	195.538	0.0182793	0.358218	0.949602	0.984623	0.0067302	7.7238	7.81052	7.09907	7.73302	7.36939	7.69412	Cyclin dependent kinase 20
380	ENSOCUG00000011172	OPCML	2.31916	-0.201322	0.56432	0.295857	NA	NA	1.34363	1.29879	1.11034	1.05975	0.991373	1.05564
381	ENSOCUG00000033625		3.24857	-0.102415	0.545255	0.478351	NA	NA	0.892289	1.03487	1.99303	1.28711	0.832819	1.2561
382	ENSOCUG00000000213	NTM	41.1509	-0.780109	0.947987	0.0386454	0.230773	-0.636815	4.79103	4.82602	6.29666	5.05514	3.57771	4.10304	Neurotrimin
383	ENSOCUG00000032363		14.9369	-2.43548	1.25304	0.00172486	0.0292048	-1.53455	2.94345	3.29741	4.74076	2.70403	2.25666	2.55849
384	ENSOCUG00000001730	SNX19	1090.44	0.0385384	0.304646	0.881271	0.966117	0.0149704	10.0754	10.1894	9.92851	10.193	10.1517	9.96469	Sorting nexin 19
385	ENSOCUG00000034919		110.7	0.211849	0.448648	0.458215	0.76675	0.115346	6.30927	6.7031	6.63147	6.3168	7.58221	6.13577
386	ENSOCUG00000000374	ADAMTS15	114.737	0.199575	0.446425	0.483507	0.782883	0.106303	6.60175	6.76272	6.48191	6.51292	7.62035	6.00622	ADAM metallopeptidase with thrombospondin type 1 motif 15
387	ENSOCUG00000000370	ADAMTS8	153.52	-1.68835	0.730341	0.00133798	0.0241123	-1.61776	6.70454	8.06881	7.64462	6.71062	5.7273	5.81341	ADAM metallopeptidase with thrombospondin type 1 motif 8
388	ENSOCUG00000032496		2.66334	0.0738094	0.52322	0.695546	NA	NA	1.44396	1.40398	1.11502	1.24757	1.64563	1.38123
389	ENSOCUG00000010058	ZBTB44	183.775	0.0591756	0.375937	0.833548	0.949898	0.0223228	7.45575	6.96421	7.81833	7.8288	7.45807	7.23674	Zinc finger and BTB domain containing 44
390	ENSOCUG00000009365	ST14	1989.74	0.396106	0.468496	0.201264	0.54254	0.265568	10.5481	10.5319	10.7709	10.492	11.8082	10.6026	Suppressor of tumorigenicity 14 protein homolog (EC 3.4.21.109) (Serine protease 14)
391	ENSOCUG00000010051	APLP2	7285.59	-0.24103	0.371986	0.389535	0.720374	-0.142442	12.6959	12.8753	13.2	12.6203	13.0068	12.2416	Amyloid beta precursor like protein 2
392	ENSOCUG00000003736	PRDM10	64.5924	0.162064	0.392926	0.568361	0.832548	0.0795909	5.67202	6.16363	5.80145	6.0834	6.3778	5.69011	PR/SET domain 10
393	ENSOCUG00000003729	NFRKB	470.504	0.206956	0.343522	0.44619	0.758703	0.119928	8.7871	8.74468	8.73423	8.96976	9.24582	8.61421	Nuclear factor related to kappaB binding protein
394	ENSOCUG00000022280	TMEM45B	391.738	0.105625	0.466507	0.689707	0.890401	0.0504145	7.98897	7.37638	9.07199	7.68078	9.44471	7.66258	Transmembrane protein 45B
395	ENSOCUG00000021468	BARX2	1.49136	0.181622	0.590003	0.114115	NA	NA	0.176616	0.171366	0.198409	0.800258	0.227212	0.497975
396	ENSOCUG00000037727		49.7946	-0.492633	0.449234	0.118423	0.420148	-0.376598	6.06316	5.82421	5.51323	5.25264	5.47155	5.31108
397	ENSOCUG00000021615		2.10337	-0.0948388	0.542866	0.517356	NA	NA	1.25445	1.02586	0.71485	0.865938	0.651421	0.998406
398	ENSOCUG00000020963		2.30653	-0.0579006	0.526412	0.738085	NA	NA	1.42105	0.98614	1.0918	1.12271	1.23815	0.877395	Uncharacterized protein
399	ENSOCUG00000025278	ARHGAP32	502.358	0.171379	0.370858	0.541223	0.817675	0.0874193	8.7211	8.53182	9.19321	9.08664	9.31502	8.6501	Rho GTPase activating protein 32
400	ENSOCUG00000015565	KCNJ5	5.15175	-0.472193	0.794256	0.0487662	0.263997	-0.578401	2.35075	2.74074	2.01947	1.84256	1.49069	1.9165
401	ENSOCUG00000013415	FLI1	506.697	0.464947	0.585089	0.143256	0.456681	0.340387	7.46801	7.88461	9.18239	8.60832	9.81321	8.72846	Fli-1 proto-oncogene, ETS transcription factor
402	ENSOCUG00000010492	ETS1	385.316	-0.31269	0.471162	0.289023	0.633381	-0.198335	7.93537	8.24757	9.43439	8.57985	8.25336	7.85087	ETS proto-oncogene 1, transcription factor
403	ENSOCUG00000012544	KIRREL3	42.6666	-0.54007	0.483143	0.099406	0.386182	-0.413209	5.70576	5.61076	5.51543	5.2925	5.17656	4.6967	Kirre like nephrin family adhesion molecule 3
404	ENSOCUG00000012528	ST3GAL4	954.915	-0.411059	0.409284	0.168707	0.497242	-0.303433	9.88886	9.66505	10.5018	9.83636	9.45048	9.55305	ST3 beta-galactoside alpha-2,3-sialyltransferase 4
405	ENSOCUG00000012520		13.4432	-2.91541	1.57639	0.00209419	0.033242	-1.47831	4.03366	4.26952	2.09388	2.26223	2.25413	2.01029	Uncharacterized protein
406	ENSOCUG00000012519	TIRAP	15.1485	0.346314	0.541478	0.237411	0.581792	0.235232	3.8252	3.4503	3.56304	4.26385	4.28288	3.39172	TIR domain containing adaptor protein
407	ENSOCUG00000026364	FOXRED1	994.768	-0.0655314	0.445169	0.800102	0.935112	-0.0291363	10.2776	10.274	8.53994	9.77284	8.82686	10.3365	FAD dependent oxidoreductase domain containing 1
408	ENSOCUG00000017057	SRPRA	7888.26	0.247957	0.469644	0.386256	0.718673	0.143468	13.0054	12.8355	11.6619	13.2179	11.9107	13.5091	SRP receptor alpha subunit
409	ENSOCUG00000017049	FAM118B	562.823	0.399562	0.354661	0.155898	0.477749	0.320801	8.93201	8.92807	8.88209	8.99789	9.33321	9.51437	Family with sequence similarity 118 member B
410	ENSOCUG00000017039	RPUSD4	290.086	0.0222368	0.30339	0.932176	0.979057	0.00919192	8.13012	8.21485	8.16152	8.12452	8.26463	8.17714	RNA pseudouridylate synthase domain containing 4
411	ENSOCUG00000012610	CDON	418.294	-0.736191	0.535442	0.0392767	0.232979	-0.632683	8.38687	8.75475	9.48388	8.41144	8.29662	7.80155	Cell adhesion associated, oncogene regulated
412	ENSOCUG00000004476	DDX25	7.82977	0.0472438	0.505596	0.82527	0.946456	0.0238995	3.02732	2.94476	2.15096	3.30888	2.18723	2.83473	DEAD-box helicase 25
413	ENSOCUG00000004468	PUS3	152.479	0.0971437	0.367357	0.726969	0.904027	0.0438188	7.23354	6.68825	7.4819	7.22759	7.47392	7.14175	Pseudouridylate synthase 3
414	ENSOCUG00000004473	HYLS1	321.734	0.27434	0.390026	0.341759	0.679741	0.167657	8.32819	8.05061	8.0098	8.12479	8.15516	8.9014	HYLS1, centriolar and ciliogenesis associated
415	ENSOCUG00000037176		39.7752	1.79176	1.03159	0.00343501	0.0468326	1.32945	3.5586	3.48957	4.88872	5.67075	5.30559	5.74463
416	ENSOCUG00000014703	STT3A	1989.66	0.203268	0.347954	0.460273	0.768054	0.114608	11.128	10.7723	10.5099	11.0172	10.8682	11.2381	Checkpoint kinase 1
417	ENSOCUG00000014670	EI24	1246.36	-0.0310299	0.304885	0.900636	0.970468	-0.0130186	10.4003	10.2817	10.1992	10.2929	10.0918	10.3915	EI24, autophagy associated transmembrane protein
418	ENSOCUG00000014646	FEZ1	74.0663	-0.985739	0.799764	0.0223899	0.164338	-0.784262	5.4603	5.82089	7.25728	5.38285	5.50077	5.32632	Fasciculation and elongation protein zeta 1
419	ENSOCUG00000014633	PKNOX2	125.858	-1.36684	0.754098	0.00529391	0.0633267	-1.19841	6.68334	7.54404	7.46865	6.65914	5.3031	5.7292	PBX/knotted 1 homeobox 2
420	ENSOCUG00000014753	TMEM218	152.696	0.0320509	0.351314	0.908874	0.973311	0.0117483	7.50067	6.98945	7.12801	7.49806	7.18549	7.05275	Transmembrane protein 218
421	ENSOCUG00000014409	CCDC15	879.295	0.546346	0.489908	0.0973367	0.382566	0.417294	9.15195	9.3167	9.61768	9.32558	10.5477	9.78965	Coiled-coil domain containing 15
422	ENSOCUG00000002655	HEPACAM	3.97542	-0.137306	0.516975	0.53706	0.814519	-0.0890986	1.89943	2.239	1.93173	1.77671	1.97598	1.8395
423	ENSOCUG00000002647	ROBO4	417.948	-0.583039	0.543963	0.0854444	0.357873	-0.446272	8.27885	9.10833	9.22304	8.78853	7.79623	7.79059	Roundabout guidance receptor 4
424	ENSOCUG00000026476		2.65736	0.0544005	0.520334	0.765656	NA	NA	1.1616	1.25251	1.41548	1.35378	1.1183	1.55703
425	ENSOCUG00000002631	MSANTD2	215.333	-0.191042	0.360788	0.487302	0.784666	-0.105315	7.56254	7.66409	8.18301	7.59354	7.46615	7.79207	Myb/SANT DNA binding domain containing 2
426	ENSOCUG00000002623	ESAM	237.859	-0.624175	0.610846	0.0744495	0.333048	-0.477493	7.1754	8.06881	8.68286	7.83958	7.06622	6.7926	Endothelial cell adhesion molecule
427	ENSOCUG00000002609	NRGN	2.99576	-0.122562	0.540166	0.482283	NA	NA	1.33495	1.93186	1.0968	1.40677	1.08524	1.38182	Neurogranin
428	ENSOCUG00000003044	SPA17	20.3856	-0.305135	0.514289	0.283971	0.62846	-0.201723	4.87098	4.02964	4.26583	4.2137	3.493	4.25883	Sperm surface protein Sp17 (Sperm autoantigenic protein 17)
429	ENSOCUG00000003036	SIAE	253.977	-0.0802931	0.359264	0.766413	0.920381	-0.0360322	7.88733	8.00852	8.15636	7.77787	8.31694	7.52985	Sialic acid acetylesterase
430	ENSOCUG00000003027	TBRG1	239.812	0.196656	0.332583	0.462565	0.769812	0.113615	7.86878	7.808	7.7065	7.74601	8.07662	8.12534	Transforming growth factor beta regulator 1
431	ENSOCUG00000014643		2.29787	-0.11585	0.53324	0.529566	NA	NA	1.32796	0.99087	1.25332	1.04267	1.08804	1.03829	Olfactory receptor
432	ENSOCUG00000017511		1265.15	-0.444935	0.437643	0.148848	0.465862	-0.331743	10.8334	10.505	9.99844	9.98144	9.54867	10.315	40S ribosomal protein S8
433	ENSOCUG00000014264	ZNF202	271.952	-0.196688	0.357186	0.473734	0.777304	-0.109409	8.11696	8.27611	8.13343	8.27982	7.58457	7.91374	Zinc finger protein 202
434	ENSOCUG00000010502	SCN3B	20.6519	-0.099414	0.482243	0.683525	0.888454	-0.0513651	3.76224	4.55138	4.52398	4.56701	3.06368	4.27596	Sodium voltage-gated channel beta subunit 3
435	ENSOCUG00000010493	GRAMD1B	171.518	0.189228	0.414678	0.508427	0.798609	0.0976657	6.76565	7.24537	7.59632	7.1444	8.01317	7.10042	GRAM domain containing 1B
436	ENSOCUG00000015533	HSPA8	7023.7	0.41357	0.401081	0.167879	0.496031	0.304491	12.47	12.3611	12.6817	12.4378	13.3149	12.9427	Heat shock protein family A (Hsp70) member 8
437	ENSOCUG00000015523	JHY	6.077	-0.060487	0.486887	0.796252	0.933189	-0.0300303	2.93584	2.38371	2.38523	2.597	2.56227	2.40264	Junctional cadherin complex regulator
438	ENSOCUG00000013072	UBASH3B	271.759	0.727999	0.689222	0.0522958	0.274267	0.561826	6.70955	7.17313	7.97933	7.74893	9.04097	7.68672	Ubiquitin associated and SH3 domain containing B
439	ENSOCUG00000011346	SORL1	2831.4	1.85388	0.646687	0.000292129	0.00762866	2.11755	10.0127	10.0234	10.7451	11.4315	12.4939	11.1556	Sortilin-related receptor
440	ENSOCUG00000011339	SC5D	452.77	0.38278	0.367021	0.18052	0.514895	0.288282	8.66857	8.30567	8.77613	8.8229	8.90672	9.18734	Sterol-C5-desaturase
441	ENSOCUG00000001263	TECTA	3.42232	-0.0628393	0.533541	0.678955	0.887104	-0.0520253	0.9986	0.986772	2.0849	1.29568	1.18212	1.49234	Tectorin alpha
442	ENSOCUG00000002876	TBCEL	112.721	-0.554635	0.574775	0.0987508	0.384618	-0.41497	6.30757	7.67093	6.63416	6.46441	5.78007	6.57129	Tubulin folding cofactor E like
443	ENSOCUG00000002692	GRIK4	14.8521	-0.10761	0.484403	0.661225	0.879228	-0.0558986	4.0819	4.14924	3.12539	4.14456	3.06624	3.57537	Glutamate ionotropic receptor kainate type subunit 4
444	ENSOCUG00000005196	ARHGEF12	1195.94	0.116537	0.392071	0.67856	0.887104	0.0520253	9.97501	9.47395	10.6048	10.6117	10.0885	10.0092	Rho guanine nucleotide exchange factor 12
445	ENSOCUG00000031915		2.1147	-0.0608702	0.530312	0.708455	NA	NA	0.993577	0.962585	1.11996	1.2023	0.766604	0.737984
446	ENSOCUG00000005192	TLCD5	6.90161	-0.349136	0.635138	0.142775	0.456107	-0.340934	2.47207	2.49161	3.24149	2.55057	1.84383	2.2084	Transmembrane protein 136
447	ENSOCUG00000025219	OAF	109.579	-0.374443	0.442814	0.21714	0.560552	-0.251384	6.69026	7.28815	6.73644	6.39396	6.88625	6.05817	Out at first homolog
448	ENSOCUG00000021297	TRIM29	14.8494	-3.55322	0.976297	1.98121e-05	0.000818465	-3.087	3.73173	3.75347	4.48735	2.52785	2.51311	2.3128	Tripartite motif containing 29
449	ENSOCUG00000028128		1.70206	0.137065	0.566453	0.245785	NA	NA	0.506869	0.352067	0.382442	0.918564	0.328332	0.803979	Uncharacterized protein
450	ENSOCUG00000010458	NECTIN1	541.424	1.20235	0.615836	0.00557382	0.0649899	1.18715	8.40706	8.43197	8.05544	8.91536	10.0563	8.79651	Nectin cell adhesion molecule 1
451	ENSOCUG00000005593	FXYD6	560.563	-1.34931	0.570157	0.00174481	0.0294439	-1.531	8.97658	9.70424	9.62162	8.77944	7.87784	8.09309	FXYD domain-containing ion transport regulator
452	ENSOCUG00000010359		54.1384	-0.423289	0.644083	0.134546	0.444761	-0.351873	6.33939	6.23425	4.04226	5.09858	4.05033	5.4682	FXYD domain-containing ion transport regulator
453	ENSOCUG00000010335	DSCAML1	3.33719	-0.135808	0.536226	0.478628	0.7806	-0.107571	1.61935	2.09242	1.27964	1.57556	1.39418	1.55483	DS cell adhesion molecule like 1
454	ENSOCUG00000010318	CEP164	201.951	-0.176816	0.342723	0.512012	0.800466	-0.0966572	7.58448	7.85409	7.76641	7.56898	7.75746	7.27971	Centrosomal protein 164
455	ENSOCUG00000022776	BACE1	803.3	-0.157565	0.415764	0.571421	0.834232	-0.0787131	9.65508	9.8906	9.58898	10.0413	8.49971	9.41479	Beta-secretase 1
456	ENSOCUG00000011993	RNF214	560.196	0.156845	0.30608	0.538327	0.815481	0.0885862	9.02832	9.03057	9.08736	9.29787	9.23282	9.05803	Ring finger protein 214
457	ENSOCUG00000011974	PCSK7	832.295	0.0256031	0.346798	0.924275	0.97682	0.0101853	9.35863	9.71704	9.88708	9.42784	10.0223	9.5733	Proprotein convertase subtilisin/kexin type 7
458	ENSOCUG00000011970	TAGLN	1802.63	-2.65637	0.805159	4.44327e-05	0.00162276	-2.78975	9.75866	10.8897	11.9399	9.59495	8.40913	8.70379	Transgelin
459	ENSOCUG00000011955	SIDT2	1714.51	-0.346022	0.436386	0.246747	0.591064	-0.228365	10.9972	11.335	9.98899	10.5212	10.3437	10.5228	SID1 transmembrane family member 2
460	ENSOCUG00000039266	PAFAH1B2	457.087	0.0268641	0.377758	0.926333	0.977469	0.00989706	8.57004	8.1934	9.32195	8.83668	8.87314	8.77357
461	ENSOCUG00000011238	SIK3	731.04	0.0658062	0.342189	0.8084	0.938787	0.0274328	9.6013	9.67534	9.0135	9.61715	9.61011	9.37829	SIK family kinase 3
462	ENSOCUG00000010728	APOA1	4.69989	-0.683847	1.469	0.00456274	0.0574427	-1.24077	1.50631	1.32208	2.65367	1.11054	0.921373	1.03439	Apolipoprotein A-I
463	ENSOCUG00000004619	ZPR1	796.583	0.36127	0.369958	0.20743	0.549763	0.259825	9.31565	9.62325	9.30224	9.41957	10.0016	9.87106	ZPR1 zinc finger
464	ENSOCUG00000004615	BUD13	266.495	0.19652	0.332684	0.46375	0.770623	0.113158	7.93641	8.02379	7.88257	7.98212	8.37933	8.0375	BUD13 homolog
465	ENSOCUG00000031805		4.29454	-0.0604452	0.529695	0.710516	0.897916	-0.0467642	1.3942	2.40513	1.83161	1.96435	1.32462	1.97662
466	ENSOCUG00000035461		1.70439	-0.107473	0.553845	0.39536	NA	NA	0.662893	0.990714	0.413296	0.661608	0.359693	0.39717
467	ENSOCUG00000036382		1.87594	-0.140834	0.558839	0.341277	NA	NA	0.614933	1.22107	0.491427	0.654567	0.580832	0.473577
468	ENSOCUG00000000864	CADM1	615.588	-1.31863	0.600683	0.0026973	0.0397154	-1.40104	9.3386	9.64308	9.80062	8.99319	7.79293	8.20906	Cell adhesion molecule 1
469	ENSOCUG00000022316	NXPE2	124.495	-3.74544	0.934262	2.59167e-06	0.000137495	-3.86171	6.70916	5.58315	8.09196	5.07138	4.19153	3.99634	Neurexophilin and PC-esterase domain family member 2
470	ENSOCUG00000010311	NXPE4	349.938	-2.25727	0.965549	0.000805193	0.016519	-1.78202	8.17025	7.10581	9.66143	7.12684	7.01243	5.78822	Neurexophilin and PC-esterase domain family member 4
471	ENSOCUG00000001714	NXPE1	6.02849	-0.549694	1.00111	0.0127127	0.11367	-0.944355	1.67492	1.32398	3.11539	1.09909	1.26884	1.4074	NXPE family member 1
472	ENSOCUG00000004274	REXO2	1050.5	0.37498	0.509449	0.220811	0.564657	0.248215	9.95103	9.81984	8.82123	9.98372	9.21819	10.8528	RNA exonuclease 2
473	ENSOCUG00000003342	RBM7	645.274	0.582161	0.452591	0.0719359	0.325552	0.487379	8.89387	8.69784	9.22185	9.01512	9.87059	9.6301	Uncharacterized protein
474	ENSOCUG00000031697		40.6301	0.16001	0.457281	0.56042	0.828672	0.0816173	4.85969	4.56777	5.68196	5.00779	5.90016	4.96714
475	ENSOCUG00000007470	ZBTB16	139.469	-0.0860708	0.435348	0.747447	0.913019	-0.0395202	6.88824	6.35019	7.71652	6.7183	7.54198	6.29056	Zinc finger and BTB domain containing 16
476	ENSOCUG00000007462	HTR3A	2.66484	0.0631174	0.530192	0.702237	NA	NA	1.3638	1.10642	1.21816	1.58234	0.942156	1.4203	5-hydroxytryptamine receptor 3A
477	ENSOCUG00000007441	USP28	246.283	0.0355152	0.382658	0.901308	0.970777	0.0128803	7.73205	7.53809	8.28531	7.96943	8.2814	7.39543	Ubiquitin specific peptidase 28
478	ENSOCUG00000007436	ZW10	499.364	0.0983784	0.303559	0.698869	0.893772	0.0487732	9.03507	8.8116	8.88202	8.95759	9.04884	9.02005	Zw10 kinetochore protein
479	ENSOCUG00000033098		7.39502	-0.40533	0.631679	0.141604	0.454801	-0.342179	2.88501	2.93388	3.08924	2.39756	2.25823	2.8258
480	ENSOCUG00000011657	DRD2	2.47055	0.0488577	0.529995	0.765734	NA	NA	1.05481	1.42293	0.94526	1.56128	1.18972	0.923168	Dopamine receptor D2
481	ENSOCUG00000011625	TTC12	274.16	-0.636972	0.379483	0.0337043	0.21278	-0.672068	8.28234	8.43304	8.2549	7.91006	7.78733	7.55367	Tetratricopeptide repeat domain 12
482	ENSOCUG00000006190	NCAM1	513.731	-1.14024	0.577161	0.00574616	0.0665127	-1.1771	8.88698	9.32346	9.64996	8.7118	8.24502	7.68743	Neural cell adhesion molecule 1
483	ENSOCUG00000009672	PLET1	9.4781	0.13347	0.503575	0.571216	0.834149	0.0787564	2.43292	2.8817	3.47787	2.87543	3.51954	3.20445	Uncharacterized protein
484	ENSOCUG00000007360	PTS	70.6644	0.0389798	0.370135	0.889723	0.969208	0.0135831	5.78936	6.05389	6.39621	6.20858	5.91094	6.29367	6-pyruvoyl tetrahydrobiopterin synthase (PTP synthase) (PTPS) (EC 4.2.3.12)
485	ENSOCUG00000009662	BCO2	404.887	-0.724342	0.458967	0.0309878	0.202042	-0.694558	8.9784	8.35802	9.23898	8.29352	8.27266	8.09904	Beta-carotene oxygenase 2
486	ENSOCUG00000005255	IL18	264.788	0.179313	0.4378	0.527278	0.809319	0.0918801	7.59007	7.41493	8.3118	7.24178	8.72095	7.91437	Uncharacterized protein
487	ENSOCUG00000017358	TIMM8B	423.573	0.115893	0.362463	0.675977	0.885912	0.0526094	8.80113	8.3662	8.71082	8.27487	8.84786	9.06619	Translocase of inner mitochondrial membrane 8 homolog B
488	ENSOCUG00000017354	NKAPD1	664.57	0.220265	0.359212	0.429639	0.748331	0.125907	9.25472	9.07468	9.3589	9.45438	9.05668	9.79858	NKAP domain containing 1
489	ENSOCUG00000028144	PIH1D2	18.0845	-0.169006	0.442007	0.54087	0.817356	-0.0875885	4.41314	3.95624	4.295	3.92796	3.89972	4.27329	PIH1 domain containing 2
490	ENSOCUG00000015590	DLAT	660.585	0.333616	0.382177	0.248719	0.592648	0.227203	9.15386	9.00999	9.28498	9.09702	9.88903	9.41413	Acetyltransferase component of pyruvate dehydrogenase complex (EC 2.3.1.12)
491	ENSOCUG00000012919	DIXDC1	126.237	-0.114438	0.453998	0.664901	0.880556	-0.055243	7.18208	6.62544	7.10941	7.32786	5.25386	6.88311	DIX domain containing 1
492	ENSOCUG00000012977	C11orf52	62.8197	-0.436665	0.538362	0.163405	0.489565	-0.31019	6.5401	6.13946	5.55449	5.87976	4.72721	5.75189	Chromosome 11 open reading frame 52
493	ENSOCUG00000012976	HSPB2	5.12605	-0.357725	0.614845	0.170183	0.500031	-0.301003	2.38583	2.24464	2.63452	1.9814	2.09253	2.05345	Uncharacterized protein
494	ENSOCUG00000012972	CRYAB	112.823	-1.15952	0.635889	0.00735219	0.0779013	-1.10846	6.45122	6.95787	7.63328	6.41028	5.93826	5.80757	Alpha-crystallin B chain
495	ENSOCUG00000029240	C11orf1	7.80456	0.0933045	0.486448	0.702286	0.894496	0.0484215	2.97861	2.76598	2.75659	3.31464	2.52302	2.92147	Chromosome 11 open reading frame 1
496	ENSOCUG00000034621	FDXACB1	68.2804	-0.165396	0.36156	0.546831	0.821872	-0.085196	6.12804	6.1685	6.20301	6.07581	5.73794	6.13887
497	ENSOCUG00000012930	PPP2R1B	2281.75	0.474913	0.359719	0.097427	0.382821	0.417004	11.1148	10.8773	10.639	11.2163	11.435	11.3703	Protein phosphatase 2 scaffold subunit Abeta
498	ENSOCUG00000012915	SIK2	519.332	-0.0272083	0.315527	0.919759	0.975366	-0.0108326	9.19587	8.9895	8.88231	9.16297	8.97111	8.85525	Salt inducible kinase 2
499	ENSOCUG00000012904	LAYN	130.417	-0.878378	0.613008	0.0244912	0.174098	-0.759206	6.46483	7.20608	7.83101	6.57723	6.48473	6.13793	Layilin
500	ENSOCUG00000012566	POU2AF1	4.88967	0.103768	0.510839	0.636862	0.866178	0.062393	2.29511	2.31421	1.79664	2.47083	2.08939	2.373	POU class 2 associating factor 1
501	ENSOCUG00000022422	COLCA2	20.2312	-0.17939	0.509776	0.464464	0.770953	-0.112972	4.63686	4.49183	3.79861	4.53544	2.88916	3.97081	Colorectal cancer associated 2
502	ENSOCUG00000039274		18.7689	0.078275	0.502699	0.726601	0.903917	0.0438716	4.33896	3.16087	4.03958	4.3706	4.60413	2.78039
503	ENSOCUG00000034873		1.59296	-0.00446813	0.527537	0.97651	NA	NA	0.720697	0.584416	0.678928	0.718696	0.738009	0.475156
504	ENSOCUG00000013948	ARHGAP20	168.378	0.333956	0.490079	0.265373	0.609909	0.214735	6.43227	6.96058	7.50008	7.17872	8.17891	6.79657	Rho GTPase activating protein 20
505	ENSOCUG00000017826	FDX1	60.8114	-0.109013	0.415618	0.692821	0.891083	-0.0500817	5.97631	5.47592	6.29311	5.64836	6.24195	5.31728	Ferredoxin 1
506	ENSOCUG00000014267	RDX	1411.53	-0.0358896	0.342462	0.898622	0.970373	-0.0130614	10.5033	9.99839	10.7795	10.3912	10.4012	10.5035	Radixin
507	ENSOCUG00000005283	ZC3H12C	173.393	1.1676	0.545702	0.00395074	0.0511687	1.291	6.62396	6.46259	7.11255	7.52893	8.14792	7.45153	Zinc finger CCCH-type containing 12C
508	ENSOCUG00000006972		5.0225	0.133713	0.503379	0.57291	0.835489	0.0780594	2.17236	2.29915	2.21195	2.31787	2.32226	2.52061	Uncharacterized protein
509	ENSOCUG00000001196	C11orf87	3.30885	-0.143968	0.559758	0.322903	0.662734	-0.178661	0.81028	0.960098	2.04471	1.30973	0.844547	0.826753
510	ENSOCUG00000003843	DDX10	503.541	0.427522	0.397153	0.151136	0.469044	0.328787	8.50374	8.5092	9.03519	8.83158	9.30612	9.2665	RNA helicase (EC 3.6.4.13)
511	ENSOCUG00000016757	EXPH5	161.407	-0.00367343	0.428421	0.984953	0.996074	-0.00170854	7.23981	6.31119	7.80667	7.26945	7.7051	6.51321	Exophilin 5
512	ENSOCUG00000014539	POGLUT3	301.299	-0.653275	0.480438	0.0522568	0.274263	-0.561833	8.14608	8.57656	8.64834	8.03409	7.99869	7.23287	KDEL motif containing 2
513	ENSOCUG00000014663	ATM	363.064	0.143502	0.394019	0.61249	0.853062	0.0690193	8.66948	7.60681	8.58067	8.64206	8.2466	8.74847	ATM serine/threonine kinase
514	ENSOCUG00000026209	NPAT	340.17	0.0323947	0.379133	0.91002	0.973905	0.0114836	8.2639	7.69665	8.84782	8.35703	8.51949	8.33076	Nuclear protein, coactivator of histone transcription
515	ENSOCUG00000002882	ACAT1	2509.27	-0.230509	0.430702	0.41852	0.740833	-0.13028	11.838	11.3539	10.7732	11.2062	10.2539	11.4286	Acetyl-CoA acetyltransferase 1
516	ENSOCUG00000010907	CUL5	331.559	0.21626	0.412816	0.453771	0.764204	0.116791	8.3399	7.38305	8.53533	8.10226	8.61626	8.6235	Cullin-5
517	ENSOCUG00000021112	RAB39A	18.6414	0.34392	0.596298	0.191956	0.530216	0.275547	3.09984	3.03853	4.33389	3.81444	4.84988	3.92225	RAB39A, member RAS oncogene family
518	ENSOCUG00000011878	SLC35F2	37.7421	-0.0546207	0.479263	0.818488	0.943694	-0.025169	5.48153	5.50102	3.76708	5.46279	3.89584	5.17305	Solute carrier family 35 member F2
519	ENSOCUG00000011869	ELMOD1	11.0715	0.1886	0.516746	0.442743	0.756415	0.12124	3.41207	3.26735	2.69699	3.56343	2.73297	3.89018	ELMO domain containing 1
520	ENSOCUG00000025398	CWF19L2	386.079	0.0430218	0.375683	0.879489	0.965573	0.0152148	8.63895	7.87469	8.88864	8.3148	8.6646	8.76343	CWF19 like 2, cell cycle control (S. pombe)
521	ENSOCUG00000004490	GUCY1A2	25.1524	-0.267027	0.537657	0.30629	0.647728	-0.188607	4.83883	3.92678	5.07192	4.87398	3.33883	3.72615	Guanylate cyclase 1 soluble subunit alpha 2
522	ENSOCUG00000023190		1.64146	0.15797	0.559785	0.33659	NA	NA	0.645811	0.627409	0.533371	0.901575	0.828424	0.671536	Uncharacterized protein
523	ENSOCUG00000000231	AASDHPPT	292.977	0.444041	0.459408	0.156341	0.478114	0.320468	8.15747	7.323	7.9536	8.03895	8.12562	8.81828	Aminoadipate-semialdehyde dehydrogenase-phosphopantetheinyl transferase
524	ENSOCUG00000000230	KBTBD3	49.3737	-0.184668	0.437143	0.509719	0.799145	-0.0973743	6.09051	5.69538	5.05993	5.37741	4.99708	5.81554	Kelch repeat and BTB domain containing 3
525	ENSOCUG00000022457	MSANTD4	184.001	0.190734	0.37693	0.497995	0.791431	0.101587	7.46538	6.88058	7.68114	7.58933	7.41941	7.78955	Myb/SANT DNA binding domain containing 4 with coiled-coils
526	ENSOCUG00000001089	GRIA4	8.38178	-0.829047	1.05165	0.0325583	0.208199	-0.681522	3.354	2.93741	3.24611	2.6613	2.16323	2.58286	Glutamate ionotropic receptor AMPA type subunit 4
527	ENSOCUG00000029247		13.7966	0.134742	0.514059	0.547409	0.822011	0.0851223	3.28683	2.7768	3.83393	2.56715	3.45563	4.35654	Uncharacterized protein
528	ENSOCUG00000001103	CASP1	331.707	2.26099	0.887974	0.000513179	0.0117743	1.92906	6.64601	5.99058	7.35623	7.19362	9.48522	8.41417	Caspase 1
529	ENSOCUG00000007503	CASP4	1359.48	3.76215	0.901489	1.25781e-06	7.54685e-05	4.12223	7.15316	6.93729	8.5826	9.01865	11.0219	11.175	Uncharacterized protein
530	ENSOCUG00000015312	PDGFD	243.02	-0.478517	0.534476	0.136754	0.447948	-0.348773	7.67918	7.44899	8.77769	7.92287	7.0171	7.28709	Platelet-derived growth factor D
531	ENSOCUG00000016257	DYNC2H1	125.133	-0.380036	0.484934	0.213395	0.556608	-0.254451	7.05299	6.37977	7.62625	6.99292	6.12518	6.58193	Uncharacterized protein
532	ENSOCUG00000006512	DCUN1D5	651.52	0.732724	0.467516	0.0313748	0.203687	0.691037	8.96827	8.84804	8.88413	8.97387	9.70888	9.92908	DCN1-like protein (Defective in cullin neddylation protein 1-like protein)
533	ENSOCUG00000002481	MMP13	90.1061	0.20514	0.51931	0.412987	0.736278	0.132958	5.02404	4.3171	6.9638	5.86758	6.87981	6.63721	Matrix metalloproteinase (EC 3.4.24.-)
534	ENSOCUG00000029729		2.68944	-0.154972	0.542849	0.419695	NA	NA	1.2985	1.68777	1.26474	1.11332	1.25213	1.34308	Uncharacterized protein
535	ENSOCUG00000008303	MMP12	23.9553	1.58859	1.00354	0.00555295	0.0649603	1.18735	3.55276	3.09667	4.11544	4.20675	4.91823	5.14126	Matrix metalloproteinase (EC 3.4.24.-)
536	ENSOCUG00000029337	MMP3	617.848	6.28454	1.06936	1.28075e-10	2.84778e-08	7.54549	4.4088	4.70162	5.6353	7.09096	8.27963	10.4835	Matrix metalloproteinase (EC 3.4.24.-)
537	ENSOCUG00000017958	MMP1	3914.82	8.01749	0.978363	7.97513e-18	1.00487e-14	13.9979	6.08693	6.29472	7.19186	9.73425	11.9078	12.8024	Interstitial collagenase (EC 3.4.24.7) (Matrix metalloproteinase-1) (MMP-1)
538	ENSOCUG00000021775	MMP10	1859.15	7.05158	0.927607	9.41232e-16	7.90635e-13	12.102	5.70667	5.75844	6.76868	8.80833	10.9678	11.7416	Matrix metalloproteinase (EC 3.4.24.-)
539	ENSOCUG00000001092	MMP8	3.18854	-0.0563226	0.520704	0.756255	NA	NA	1.19624	1.62623	1.87232	1.36878	1.61815	1.51166
540	ENSOCUG00000002930	MMP20	3.19791	-0.0281382	0.536072	0.829153	NA	NA	0.840183	0.828736	1.85121	0.807398	1.03504	1.58343	Matrix metalloproteinase (EC 3.4.24.-)
541	ENSOCUG00000015329	MMP7	29.987	0.114882	0.512293	0.60395	0.849305	0.0709364	5.20748	4.24675	3.13965	5.2426	3.35304	5.12926	Matrix metalloproteinase (EC 3.4.24.-)
542	ENSOCUG00000038533		3.42531	-0.110728	0.540228	0.502264	0.794229	-0.100054	1.97438	1.83514	1.27479	1.57496	1.17452	1.67879
543	ENSOCUG00000006165	TMEM123	1028.35	0.217957	0.407492	0.448735	0.760196	0.119075	9.90018	8.95798	10.2487	10.1878	10.1503	9.9767	Transmembrane protein 123
544	ENSOCUG00000013890	BIRC2	1330.54	0.23426	0.375413	0.40903	0.733644	0.134514	10.4682	9.75053	10.3116	10.5773	10.1159	10.6874	Baculoviral IAP repeat containing 2
545	ENSOCUG00000010109	BIRC3	4532.94	5.4977	0.736184	3.8359e-15	2.70082e-12	11.5685	8.23905	7.98304	9.05756	11.0115	12.6398	12.8856	Baculoviral IAP repeat containing 3
546	ENSOCUG00000025834	YAP1	407.784	-0.119823	0.382286	0.665129	0.88063	-0.0552064	8.59126	8.15092	9.18386	8.69312	8.69622	8.25745	Yes associated protein 1
547	ENSOCUG00000006104	CFAP300	3.37466	-0.148852	0.529415	0.47844	0.7806	-0.107571	1.88934	1.7526	1.73222	1.79664	1.48573	1.50735	Chromosome 11 open reading frame 70
548	ENSOCUG00000000342	CEP126	4.90304	-0.400534	0.682005	0.105899	0.399744	-0.398218	2.51343	2.23204	2.32922	2.10967	1.6323	1.81334
549	ENSOCUG00000026522		165.579	1.47448	0.607403	0.00135118	0.0242658	1.615	6.18206	6.71674	6.5595	7.07754	8.23974	7.51853	Uncharacterized protein
550	ENSOCUG00000017832	TRPC6	99.8927	-0.546501	0.680612	0.0932376	0.373148	-0.428119	5.80416	6.6324	7.48873	6.66208	5.05003	5.37308	Transient receptor potential cation channel subfamily C member 6
551	ENSOCUG00000014693	PGR	9.58085	0.150832	0.508677	0.525478	0.808356	0.0923972	2.8481	2.5991	3.38505	2.79579	3.77497	2.83519	Progesterone receptor (PR) (Nuclear receptor subfamily 3 group C member 3)
552	ENSOCUG00000006927	ARHGAP42	116.555	-0.0217856	0.385742	0.934003	0.979276	-0.00909511	6.49514	6.42801	7.37558	6.92779	6.82445	6.6999	Rho GTPase activating protein 42
553	ENSOCUG00000007222		257.649	0.353893	0.425594	0.238411	0.583391	0.23404	7.62373	7.5802	8.00333	7.69654	8.65172	7.91271	Uncharacterized protein
554	ENSOCUG00000015047	CNTN5	5.16923	-0.254691	0.597671	0.185957	0.522129	-0.282222	1.87838	1.82886	2.79903	2.11687	1.45214	1.46952
555	ENSOCUG00000032903		6.01722	0.159732	0.51946	0.488229	0.785739	0.104722	2.16849	2.69001	2.16102	2.6461	2.25243	2.86837
556	ENSOCUG00000026047		57.3198	-0.244178	0.427346	0.395928	0.725014	-0.139654	5.95054	6.1224	5.71928	5.66255	5.07012	6.02036	Uncharacterized protein
557	ENSOCUG00000024211	JRKL	117.844	0.406154	0.443275	0.185359	0.521559	0.282697	6.57744	6.05467	6.97793	6.84634	7.27345	6.99069	JRK like
558	ENSOCUG00000007312	CCDC82	276.424	0.263448	0.401886	0.363291	0.69974	0.155063	7.8273	7.39827	8.32963	7.90179	8.43283	8.29251	Coiled-coil domain containing 82
559	ENSOCUG00000010820	MAML2	144.713	-0.277231	0.435605	0.341359	0.679254	-0.167968	6.83938	6.80093	7.89617	7.15653	6.85984	6.73967	Mastermind like transcriptional coactivator 2
560	ENSOCUG00000014568	MTMR2	284.918	-0.0900222	0.386308	0.741964	0.910387	-0.0407741	7.84567	7.75015	8.7006	8.23222	7.72116	8.17463	Myotubularin related protein 2
561	ENSOCUG00000014557	CEP57	473.903	0.112191	0.3763	0.689133	0.889963	0.050628	9.0526	8.33698	8.87775	8.78941	8.54255	9.32468	Centrosomal protein 57
562	ENSOCUG00000014549	FAM76B	184.143	0.301534	0.390055	0.297964	0.641311	0.192931	7.35467	6.89731	7.62024	7.41866	7.8463	7.66693	Family with sequence similarity 76 member B
563	ENSOCUG00000026640	SESN3	227.505	-0.458756	0.528825	0.149239	0.466347	-0.33129	7.6803	7.14349	8.69317	7.23952	7.76333	7.04098	Sestrin 3
564	ENSOCUG00000014040	ENDOD1	66.0431	-0.155272	0.464976	0.560628	0.828774	-0.0815641	5.64235	5.47849	6.70526	5.72437	6.33927	4.83375	Endonuclease domain containing 1
565	ENSOCUG00000001631	KDM4D	2.07123	-0.162979	0.566978	0.276323	NA	NA	0.538071	0.900349	1.24117	0.631038	0.722817	0.548149	Uncharacterized protein
566	ENSOCUG00000001629	CWC15	1318.63	0.122337	0.371902	0.662832	0.879777	0.0556272	10.4049	10.2634	10.1161	9.98522	10.1139	10.913	CWC15 spliceosome associated protein homolog
567	ENSOCUG00000001078	AMOTL1	368.891	-0.329907	0.446862	0.267598	0.612042	-0.213218	8.49279	8.78816	8.74032	8.79052	7.4319	8.1062	Angiomotin like 1
568	ENSOCUG00000002860	PIWIL4	19.2784	-0.146599	0.462495	0.584334	0.839282	-0.076092	4.27894	4.01001	4.57805	3.77688	4.56992	3.67059	Piwi like RNA-mediated gene silencing 4
569	ENSOCUG00000014204	FUT4	36.7003	-0.154924	0.476255	0.554017	0.825291	-0.0833927	5.03911	4.50182	5.76567	4.75973	5.50415	4.05148	Fucosyltransferase 4
570	ENSOCUG00000034472	C11orf97	6.59396	-0.378153	0.619019	0.164058	0.490043	-0.309766	2.97451	2.89156	2.55446	2.62731	2.1694	2.30695
571	ENSOCUG00000033194		3.78248	0.374702	0.680635	0.0987947	0.384618	0.41497	1.37915	1.61418	1.62372	1.9772	1.79855	2.19955
572	ENSOCUG00000014912	ANKRD49	182.666	0.172762	0.376504	0.539389	0.816454	0.0880684	7.60536	6.9386	7.51681	7.22541	7.71475	7.75834	Uncharacterized protein
573	ENSOCUG00000014899	MRE11	216.963	0.108637	0.377848	0.695887	0.89236	0.04946	7.80802	7.05903	7.95682	7.80173	7.55379	8.01309	MRE11 homolog, double strand break repair nuclease
574	ENSOCUG00000009473	PANX1	244.111	0.81151	0.607845	0.0335148	0.211938	0.673792	6.88036	7.10837	7.81547	7.6195	8.71901	7.9869	Pannexin
575	ENSOCUG00000009466	HEPHL1	2.1837	0.183167	0.593406	0.0751126	NA	NA	0.404444	0.396305	0.437307	0.61854	1.52456	0.415673	Hephaestin like 1
576	ENSOCUG00000029520	UBE2I	1332.92	0.0926546	0.326402	0.724977	0.902936	0.0443428	10.2091	10.4725	10.2736	10.1579	10.6758	10.372	Uncharacterized protein
577	ENSOCUG00000026554	VSTM5	15.5179	-0.0322886	0.512314	0.864091	0.960383	-0.0175555	3.07524	2.28819	4.49245	2.985	4.28524	2.71008	V-set and transmembrane domain containing 5
578	ENSOCUG00000012818	MED17	275.659	0.388663	0.407259	0.193025	0.531192	0.274749	7.8872	7.63778	8.00739	7.87156	8.66873	8.12656	Mediator of RNA polymerase II transcription subunit 17 (Mediator complex subunit 17)
579	ENSOCUG00000012810	C11orf54	222.399	-0.566141	0.431475	0.0724972	0.327488	-0.484805	8.29308	7.60539	8.03295	7.50661	7.1974	7.61632	Chromosome 11 open reading frame 54
580	ENSOCUG00000001096	TAF1D	221.489	-0.209588	0.400473	0.459142	0.767097	-0.11515	8.03318	7.7222	7.881	7.29449	7.15719	8.14472	Uncharacterized protein
581	ENSOCUG00000019855		4.86848	-0.105331	0.511035	0.627577	0.860052	-0.0654752	2.49958	2.21377	2.12142	1.77394	2.38618	2.1447
582	ENSOCUG00000019024		6.93353	-0.0418417	0.479434	0.859474	0.959337	-0.0180288	2.88388	2.87309	2.52167	2.67108	2.48421	2.98215
583	ENSOCUG00000023335		2.72276	0.093814	0.534366	0.583339	NA	NA	1.48373	1.12618	1.04045	1.54505	1.03536	1.55001
584	ENSOCUG00000018616		6.00854	0.0549233	0.490913	0.812008	0.940158	0.026799	2.5732	2.348	2.48879	2.44953	2.22547	2.88708
585	ENSOCUG00000019520		13.8864	-0.215384	0.521856	0.383802	0.716784	-0.144612	4.07238	3.14773	3.97541	3.19472	2.81451	3.95992
586	ENSOCUG00000018187	SNORD6	3.7875	0.0458356	0.520478	0.802008	0.936085	0.0286847	2.08242	1.32802	1.58784	1.75566	1.49535	2.08943
587	ENSOCUG00000019486		5.35681	0.0609871	0.517541	0.75325	0.914707	0.038718	2.68142	1.76968	1.71093	1.91008	2.17192	2.66085
588	ENSOCUG00000029678	CEP295	354.79	-0.0362314	0.375236	0.891791	0.969308	-0.0135382	8.25909	7.96128	8.95566	8.17011	8.48111	8.58008	Centrosomal protein 295
589	ENSOCUG00000025554		2.25259	0.126256	0.571969	0.125586	NA	NA	0.155787	0.147377	0.188989	0.131584	1.4076	0.167263
590	ENSOCUG00000025409		13.1123	0.306143	0.614589	0.174996	0.506452	0.295461	3.49886	2.75488	2.40205	2.43266	4.36162	3.6848
591	ENSOCUG00000034784		4.85261	-0.143555	0.523032	0.503976	0.794946	-0.0996624	2.64617	2.08254	1.90563	2.12522	1.79278	2.20653
592	ENSOCUG00000000199	DEUP1	3.03224	0.105753	0.5494	0.447134	NA	NA	1.48363	0.957637	1.00956	1.48349	0.915635	1.83736
593	ENSOCUG00000000649	SLC36A4	164.817	0.311938	0.477546	0.293498	0.636795	0.196	6.78785	6.29128	7.63464	6.90795	7.94739	7.41917	Solute carrier family 36 member 4
594	ENSOCUG00000039112		7.31389	-0.185892	0.55362	0.344846	0.683193	-0.165457	1.85549	1.8201	3.47731	2.23462	2.44447	1.90343
595	ENSOCUG00000007427	FAT3	13.8402	-0.883213	1.15207	0.0277772	0.188421	-0.72487	3.33232	3.62915	4.43721	3.38443	2.47518	2.75168	FAT atypical cadherin 3
596	ENSOCUG00000023399	RPS3A	10.4398	-0.100158	0.485894	0.679644	0.887104	-0.0520253	3.50975	3.67994	2.69702	3.36914	2.83191	3.38675	40S ribosomal protein S3a
597	ENSOCUG00000014147	CHORDC1	266.667	0.837613	0.621365	0.0308041	0.201278	0.696203	7.39023	6.93395	7.83584	7.54069	8.84515	8.25981	Cysteine and histidine rich domain containing 1
598	ENSOCUG00000014137	NAALAD2	205.84	-0.515703	0.689911	0.0979997	0.383775	-0.415923	8.211	7.87151	7.58746	7.46268	4.90189	7.11691	N-acetylated alpha-linked acidic dipeptidase 2
599	ENSOCUG00000026120	FOLH1	169.679	-0.434916	0.486253	0.165271	0.491813	-0.3082	7.27334	6.97651	8.16478	7.08451	6.65962	7.30028	Folate hydrolase 1
600	ENSOCUG00000016685	NOX4	16.4763	-0.299674	0.533822	0.2773	0.621428	-0.206609	3.53771	3.88555	4.63415	4.05845	3.41494	3.39685	NADPH oxidase 4
601	ENSOCUG00000014527	CTSC	1872.79	0.709758	0.605022	0.0529874	0.276917	0.55765	10.1146	10.1663	10.5424	10.3193	11.8663	10.5596	Cathepsin C
602	ENSOCUG00000014522	RAB38	19.524	-0.135268	0.499902	0.571493	0.834232	-0.0787131	3.67547	4.00303	4.79812	3.71628	4.5948	2.9922	Uncharacterized protein
603	ENSOCUG00000000713	TMEM135	105.412	0.130394	0.34195	0.630839	0.862413	0.0642849	6.74105	6.50984	6.68209	6.61846	6.94023	6.75416	Transmembrane protein 135
604	ENSOCUG00000006445	FZD4	283.768	-0.575256	0.45124	0.0747573	0.333572	-0.476811	8.12956	8.11923	8.74113	8.09909	7.58086	7.57804	Frizzled class receptor 4
605	ENSOCUG00000004137	PRSS23	2080.11	-0.968752	0.567017	0.0131645	0.116334	-0.934293	11.4735	11.2141	11.2834	10.921	9.68041	10.216	Protease, serine 23
606	ENSOCUG00000012005	ME3	125.597	-0.653022	0.68417	0.0668182	0.31395	-0.503139	7.09346	7.69274	6.58046	6.8558	5.16183	6.33605	Malic enzyme
607	ENSOCUG00000013108	HIKESHI	407.682	0.0223675	0.339637	0.936646	0.979514	0.00898942	8.88899	8.38551	8.61911	8.51573	8.52028	8.93294	Hikeshi, heat shock protein nuclear import factor
608	ENSOCUG00000021263	EED	342.269	0.366794	0.412011	0.21934	0.562869	0.249593	8.21972	7.784	8.41382	8.11176	8.88532	8.60977	Embryonic ectoderm development
609	ENSOCUG00000023809	PICALM	2303.42	1.37678	0.584162	0.00188686	0.0310438	1.50802	10.1967	9.89174	10.7407	10.9199	11.9746	11.4252	Phosphatidylinositol binding clathrin assembly protein
610	ENSOCUG00000009770	CCDC83	1.73187	-0.0356312	0.539675	0.774305	NA	NA	0.493338	0.337029	0.899052	0.326182	0.795902	0.351293	Coiled-coil domain containing 83
611	ENSOCUG00000013753	SYTL2	362.488	0.505814	0.566695	0.123912	0.429655	0.366881	7.7797	6.80972	8.68346	8.81541	8.64084	8.69696	Synaptotagmin like 2
612	ENSOCUG00000016547	CCDC89	2.42925	0.00339049	0.523506	0.985664	NA	NA	0.878931	1.11493	1.42068	1.35632	1.04459	1.05179	Coiled-coil domain containing 89
613	ENSOCUG00000016544	CREBZF	73.5178	-0.326347	0.426186	0.270304	0.61514	-0.211026	6.2667	6.01704	6.64951	6.29775	5.82104	5.67438	CREB/ATF bZIP transcription factor
614	ENSOCUG00000016534	TMEM126A	953.991	-0.388866	0.383797	0.17955	0.513457	-0.289496	10.2396	10.138	9.76238	9.48373	9.42755	9.97394	Transmembrane protein 126A
615	ENSOCUG00000016529	TMEM126B	98.368	0.402039	0.416269	0.182638	0.518101	0.285585	6.4718	6.38853	6.22033	6.51356	6.58391	7.15308	Uncharacterized protein
616	ENSOCUG00000010534	DLG2	22.6244	-1.32863	0.802239	0.00734108	0.0778927	-1.1085	5.16127	4.20392	4.61708	3.95646	3.52124	3.76758	Discs large MAGUK scaffold protein 2
617	ENSOCUG00000035571		11.4626	-0.265779	0.512042	0.337028	0.675127	-0.170614	3.50814	3.57341	3.76996	3.30323	3.55216	2.85837
618	ENSOCUG00000004475	ANKRD42	85.6782	0.271644	0.396387	0.347568	0.685255	0.164148	6.20748	5.8617	6.56195	6.69241	6.55142	6.34337	Ankyrin repeat domain 42
619	ENSOCUG00000026829	CCDC90B	415.541	0.0861676	0.364055	0.756596	0.915408	0.0383851	8.67955	8.15375	8.92508	8.38967	8.78584	8.94896	Coiled-coil domain containing 90B
620	ENSOCUG00000004462	PCF11	1134.14	0.804722	0.454848	0.0184288	0.145354	0.837573	9.73518	9.20571	9.9647	10.2094	10.5671	10.4532	PCF11 cleavage and polyadenylation factor subunit
621	ENSOCUG00000007580	RAB30	84.2126	0.192013	0.385111	0.497804	0.79129	0.101664	6.1247	6.32579	6.32608	6.05209	6.44139	6.82237	RAB30, member RAS oncogene family
622	ENSOCUG00000007575	DDIAS	130.693	0.362493	0.461093	0.234486	0.57913	0.237224	6.89016	6.26316	6.93343	6.52345	7.64231	7.12738	DNA damage induced apoptosis suppressor
623	ENSOCUG00000039636		20.9489	0.417572	0.54309	0.17761	0.510061	0.292378	4.21314	3.62955	4.23891	4.16269	4.53404	4.82531
624	ENSOCUG00000000526	PRCP	1095.15	-0.0718327	0.333034	0.786928	0.929137	-0.0319203	9.81991	10.0906	10.3964	9.87833	10.2065	10.0394	Prolylcarboxypeptidase
625	ENSOCUG00000034638		4.26813	-0.128831	0.527837	0.520911	0.806489	-0.0934014	1.58905	1.78958	2.46262	1.70379	2.00548	1.62559
626	ENSOCUG00000035434		14.822	-0.286287	0.516231	0.305413	0.647168	-0.188983	3.49246	3.74614	4.45163	3.56015	3.78996	3.35229
627	ENSOCUG00000021220		1479.33	-0.222853	0.408202	0.43356	0.751175	-0.124259	10.8586	10.8644	9.97372	10.0323	10.0233	10.7844	60S ribosomal protein L36
628	ENSOCUG00000004686	TENM4	227.101	-1.79816	0.63468	0.000314895	0.00806985	-2.09313	7.79086	8.31518	8.39038	7.31769	6.33388	6.24768	Teneurin transmembrane protein 4
629	ENSOCUG00000017469	NARS2	328.294	0.579464	0.415393	0.0637715	0.306307	0.513844	8.2124	8.05633	7.73781	8.34369	8.46277	8.86199	Asparaginyl-tRNA synthetase 2, mitochondrial
630	ENSOCUG00000017463	GAB2	332.307	0.508724	0.449966	0.109554	0.405428	0.392086	7.69949	8.20764	8.13844	8.53403	8.97095	8.06049	Uncharacterized protein
631	ENSOCUG00000021262	USP35	35.1917	-0.570545	0.569194	0.0943452	0.375889	-0.42494	5.0033	5.48724	5.46471	4.73512	5.05743	4.16369	Ubiquitin specific peptidase 35
632	ENSOCUG00000005752		13.5013	0.222917	0.463001	0.433814	0.751175	0.124259	3.57034	3.74989	3.53707	3.82684	3.95163	3.80183
633	ENSOCUG00000027266	KCTD21	1.67803	-0.0792184	0.534719	0.623774	NA	NA	0.622818	0.714068	0.864459	0.659585	0.708437	0.491964	Potassium channel tetramerization domain containing 21
634	ENSOCUG00000011266	ALG8	451.519	-0.017922	0.348394	0.947403	0.983824	-0.00708258	9.07078	8.8945	8.37285	8.57764	8.79526	8.98424	Alpha-1,3-glucosyltransferase (EC 2.4.1.-)
635	ENSOCUG00000005742	KCTD14	24.1135	0.321188	0.558653	0.243241	0.587602	0.230917	4.05441	3.79141	4.4243	3.61309	5.42275	4.18434	Potassium channel tetramerization domain containing 14
636	ENSOCUG00000010638	INTS4	613.053	0.0724518	0.33509	0.788495	0.929406	0.0317943	9.24658	9.43126	8.89431	9.06688	9.45544	9.31648	Integrator complex subunit 4
637	ENSOCUG00000025658	AAMDC	415.09	0.0381942	0.39248	0.89433	0.969368	0.0135112	8.93306	8.77058	8.017	8.61032	8.1315	9.11845	Adipogenesis associated Mth938 domain containing
638	ENSOCUG00000011923	RSF1	750.336	0.0385827	0.383248	0.889142	0.968715	0.013804	9.13995	8.96416	10.0619	9.51498	9.72462	9.38294	Remodeling and spacing factor 1
639	ENSOCUG00000003238	AQP11	28.0551	-0.912585	0.579687	0.0190693	0.148577	-0.82805	5.03146	5.16773	4.93454	4.50405	4.20779	4.28993	Aquaporin
640	ENSOCUG00000020951		110.752	0.114601	0.403259	0.683679	0.888454	0.0513651	6.91735	6.14513	6.82083	6.64933	6.37246	7.27457
641	ENSOCUG00000024393	CLNS1A	278.249	0.326508	0.34275	0.234198	0.57908	0.237262	8.0074	7.9808	7.82705	8.13854	8.15101	8.46028	Methylosome subunit pICln
642	ENSOCUG00000010538	PAK1	668.869	0.362422	0.398691	0.219792	0.563445	0.249148	9.33787	9.28681	8.71044	9.21558	9.85178	9.47725	Non-specific serine/threonine protein kinase (EC 2.7.11.1)
643	ENSOCUG00000023355	MYO7A	503.777	0.227366	0.426093	0.43277	0.750658	0.124558	8.19802	8.91968	9.01419	8.58189	9.6544	8.66644	Myosin VIIA
644	ENSOCUG00000025830	CAPN5	416.125	-0.80921	0.414641	0.0128278	0.114218	-0.942267	8.98605	9.13375	8.75067	8.40388	8.35432	7.97906	Calpain 5
645	ENSOCUG00000013809	B3GNT6	53.3295	-1.4458	0.689311	0.00290813	0.0418497	-1.37831	5.91327	5.57805	6.44771	5.12313	5.03503	4.34468	Hexosyltransferase (EC 2.4.1.-)
646	ENSOCUG00000021559	ACER3	48.6	0.202315	0.401574	0.480638	0.781977	0.106806	5.40005	5.60167	5.3983	5.59983	6.03089	5.33749	Alkaline ceramidase 3
647	ENSOCUG00000021411	TSKU	192.738	0.206142	0.394131	0.470499	0.775278	0.110543	7.42366	7.43704	7.44545	7.30685	8.2001	7.28238	Tsukushi, small leucine rich proteoglycan
648	ENSOCUG00000015394	LRRC32	134.481	-0.938444	0.539224	0.0135589	0.118985	-0.924507	7.23435	7.47629	7.34397	6.94608	6.03467	6.33628	Leucine rich repeat containing 32
649	ENSOCUG00000017880	EMSY	235.719	0.0215813	0.345428	0.938854	0.980283	0.00864853	7.7004	7.66274	8.1513	8.12497	7.76811	7.70358	EMSY, BRCA2 interacting transcriptional repressor
650	ENSOCUG00000039271		14.944	-0.0732878	0.44123	0.782766	0.926958	-0.03294	4.19168	3.85877	3.60575	3.89018	3.60911	3.97848
651	ENSOCUG00000009178	THAP12	427.323	0.327517	0.380647	0.254985	0.598854	0.222679	8.75886	8.01828	8.68226	8.93453	8.86449	8.85169	Uncharacterized protein
652	ENSOCUG00000001726	WNT11	86.3109	-0.0789331	0.379264	0.773897	0.924004	-0.0343261	6.16803	6.7838	6.33872	6.10742	6.68198	6.21856	Protein Wnt
653	ENSOCUG00000014223	UVRAG	1854.14	3.01814	0.622797	7.03067e-08	6.5217e-06	5.18564	8.85441	8.77991	9.30286	10.321	11.9288	10.9587	Diacylglycerol O-acyltransferase 2
654	ENSOCUG00000014215	MOGAT2	4.5206	0.63795	1.30437	0.00314943	0.0440921	1.35564	1.23481	1.2196	1.29529	2.38205	1.41332	2.40495	Monoacylglycerol O-acyltransferase 2
655	ENSOCUG00000003302	MAP6	28.4242	-0.643005	0.648229	0.0694629	0.319853	-0.495049	4.69486	5.23943	5.0749	4.62918	3.69754	4.47486	Microtubule associated protein 6
656	ENSOCUG00000026029		1561.68	-1.07525	0.508632	0.00488666	0.0600824	-1.22125	10.3443	11.2451	11.0115	10.2064	9.65206	9.99053	Uncharacterized protein
657	ENSOCUG00000032044		13.0767	-0.810808	0.838997	0.0395683	0.234158	-0.630491	4.05297	4.01388	3.49071	3.34251	2.81379	3.30873
658	ENSOCUG00000026378	GDPD5	129.934	-0.199128	0.373468	0.476075	0.779453	-0.10821	6.80556	7.33254	7.14288	6.9171	7.12246	6.54929	Glycerophosphodiester phosphodiesterase domain containing 5
659	ENSOCUG00000012395	KLHL35	3.81112	-0.0835369	0.50955	0.690948	0.890902	-0.0501702	1.83391	1.79217	2.12179	1.9834	1.77568	1.6433	Kelch like family member 35
660	ENSOCUG00000022412	RPS3	30041.9	-0.0583718	0.40076	0.827648	0.947221	-0.0235486	14.9529	15.1412	14.4346	14.4767	14.1001	15.3899	Ribosomal protein S3
661	ENSOCUG00000024972		3.45687	-0.0667955	0.514155	0.734511	0.906656	-0.0425574	2.0364	1.54734	1.55417	1.48404	1.58246	1.85747
662	ENSOCUG00000027978		3.52039	-0.225992	0.580509	0.237947	0.582538	-0.234676	1.92945	2.00824	1.50991	1.74952	1.28419	1.27821
663	ENSOCUG00000026291	ARRB1	687.312	-0.267526	0.381936	0.34598	0.684235	-0.164794	9.11902	9.50957	9.88707	9.21805	9.49589	8.93676	Beta-arrestin-1
664	ENSOCUG00000037539		215.498	-0.141452	0.363486	0.605631	0.850333	-0.0704111	7.34515	7.86115	8.11276	7.65131	7.81062	7.46345
665	ENSOCUG00000014231	TPBGL	2.64151	0.0435124	0.527246	0.792014	NA	NA	1.11759	1.21036	1.37502	1.51494	0.930386	1.41034
666	ENSOCUG00000014225	SLCO2B1	115.973	-0.573997	0.557035	0.0900402	0.366561	-0.435854	6.45578	6.98891	7.53808	6.72027	6.48577	5.71319	Solute carrier organic anion transporter family member
667	ENSOCUG00000012531	NEU3	21.5906	-0.0122015	0.419854	0.962043	0.988245	-0.00513529	4.47507	4.59003	4.15865	4.70508	4.33944	4.08851	Neuraminidase 3
668	ENSOCUG00000038071		2689.09	0.155184	0.422641	0.582304	0.839205	0.0761321	11.6419	11.2514	10.4737	11.5063	10.6342	11.8927
669	ENSOCUG00000012514	XRRA1	12.9544	-0.34295	0.535892	0.240274	0.58445	-0.233253	3.81035	3.98905	3.63556	3.74893	3.305	3.07486	X-ray radiation resistance associated 1
670	ENSOCUG00000001789	RNF169	132.991	0.0445198	0.358494	0.873559	0.963399	0.0161937	6.91519	7.23486	6.87371	7.2861	7.17036	6.65141	Ring finger protein 169
671	ENSOCUG00000022782	CHRDL2	7.75244	-0.271894	0.578285	0.238993	0.583777	-0.233753	2.21994	2.56629	3.51995	2.73609	2.30584	2.12946	Chordin like 2
672	ENSOCUG00000002523	POLD3	1276.2	1.57061	0.505048	0.000173583	0.00500167	2.30089	9.4308	9.39348	9.47896	10.8858	9.96963	10.9681	DNA polymerase delta 3, accessory subunit
673	ENSOCUG00000035070		21.5343	-0.140148	0.481084	0.584042	0.839257	-0.0761049	4.42422	4.85166	3.78398	4.71941	3.41127	4.04965
674	ENSOCUG00000016447	KCNE3	69.457	-0.101955	0.386545	0.711446	0.898041	-0.0467041	5.73115	6.06376	6.53559	6.22696	6.00093	5.82295	Potassium voltage-gated channel subfamily E regulatory subunit 3
675	ENSOCUG00000005709	PGM2L1	42.3109	-0.0232847	0.380612	0.93016	0.978371	-0.00949662	5.19745	5.37942	5.59522	5.38737	5.12324	5.57464	Phosphoglucomutase 2 like 1
676	ENSOCUG00000010111	P4HA3	34.6944	-1.0827	0.593317	0.00889216	0.088894	-1.05113	5.17072	5.44047	5.50873	4.442	4.7804	4.34826	Prolyl 4-hydroxylase subunit alpha 3
677	ENSOCUG00000026735	PPME1	226.744	0.0609084	0.33729	0.822366	0.945637	0.0242757	7.47581	7.97119	7.85234	7.67233	7.98749	7.86743	Protein phosphatase methylesterase 1 (PME-1) (EC 3.1.1.-)
678	ENSOCUG00000004011	C2CD3	275.349	0.172762	0.352208	0.530875	0.81105	0.0909526	7.90967	8.01181	8.06838	8.41666	8.28245	7.74515	C2 calcium dependent domain containing 3
679	ENSOCUG00000034991	UCP3	27.9152	2.97267	1.96378	NA	NA	NA	2.34777	2.26979	2.209	1.96971	5.56943	2.06777
680	ENSOCUG00000012591	UCP2	3270.67	0.988382	0.5629	0.0123567	0.111476	0.952819	11.0244	11.3343	10.6647	11.2985	12.4646	11.8856	Uncoupling protein 2
681	ENSOCUG00000012583	DNAJB13	3.3502	-0.100841	0.514945	0.63305	0.863562	-0.0637064	1.81666	1.92079	1.59271	1.68011	1.75895	1.53272	DnaJ heat shock protein family (Hsp40) member B13
682	ENSOCUG00000012572	PAAF1	171.559	0.0711876	0.348241	0.795592	0.933014	0.0301119	7.4468	7.56722	7.03651	7.21867	7.47271	7.63163	Proteasomal ATPase associated factor 1
683	ENSOCUG00000012571	COA4	170.912	0.107924	0.376821	0.699861	0.893772	0.0487732	7.35189	7.51152	7.0797	6.94546	7.41195	7.84938	Cytochrome c oxidase assembly factor 4 homolog
684	ENSOCUG00000009302		251.991	0.0914412	0.347091	0.737667	0.908342	0.0417508	7.92914	7.857	7.95821	7.62019	7.99879	8.32064	Uncharacterized protein
685	ENSOCUG00000009297	RAB6A	1264.39	0.527458	0.443876	0.0972136	0.382281	0.417618	9.95522	9.39739	10.3272	10.3323	10.7512	10.4252	Uncharacterized protein
686	ENSOCUG00000007621	PLEKHB1	165.296	0.373816	0.540132	0.213559	0.556608	0.254451	6.82519	7.28865	6.42306	7.63427	5.97012	8.09706	Pleckstrin homology domain containing B1
687	ENSOCUG00000024033		12.2537	-0.861298	0.833143	0.0354595	0.218479	-0.66059	3.93192	3.47504	3.90942	2.88819	3.27424	3.07402
688	ENSOCUG00000000318	FAM168A	139.969	-0.33314	0.367264	0.23911	0.583804	-0.233733	7.05121	7.44654	7.28385	7.00187	7.04999	6.73103	Family with sequence similarity 168 member A
689	ENSOCUG00000025119	RELT	25.4843	1.65834	0.814734	0.00267262	0.0395934	1.40238	3.64324	3.77361	4.03589	4.42088	5.43635	4.70881	RELT, TNF receptor
690	ENSOCUG00000029716	ARHGEF17	314.843	-1.0426	0.626404	0.012006	0.108897	-0.962985	8.16238	8.77902	8.77463	8.17604	7.08655	7.1662	Rho guanine nucleotide exchange factor 17
691	ENSOCUG00000017568	P2RY6	85.3734	2.89865	0.812776	1.76283e-05	0.00075099	3.12437	4.25726	4.85426	4.8844	5.74382	7.53578	6.11441	Pyrimidinergic receptor P2Y6
692	ENSOCUG00000010457	FCHSD2	400.22	0.0421119	0.341907	0.877037	0.964492	0.0157014	8.48957	8.35165	8.91657	8.86057	8.61242	8.46082	FCH and double SH3 domains 2
693	ENSOCUG00000010446	ATG16L2	171.982	1.25169	0.585558	0.00354471	0.0478963	1.3197	6.62612	6.61509	6.80801	7.29817	8.32304	7.29783	Autophagy related 16 like 2
694	ENSOCUG00000021327	STARD10	803.884	0.136504	0.325109	0.601319	0.84805	0.0715787	9.62122	9.57906	9.5115	9.40243	9.77085	9.90918	StAR related lipid transfer domain containing 10
695	ENSOCUG00000021605	ARAP1	1062.06	0.101321	0.378442	0.718034	0.900364	0.0455819	9.72487	10.1704	9.95265	9.86188	10.5915	9.56166	ArfGAP with RhoGAP domain, ankyrin repeat and PH domain 1
696	ENSOCUG00000014917	PDE2A	482.527	-0.51918	0.490537	0.110081	0.405956	-0.391521	8.33165	9.28927	9.46982	8.85865	8.39063	8.20557	Phosphodiesterase (EC 3.1.4.-)
697	ENSOCUG00000017356	CLPB	860.459	-0.107986	0.42605	0.691172	0.890902	-0.0501702	10.0942	10.118	8.49992	9.62806	9.1736	9.88851	ClpB homolog, mitochondrial AAA ATPase chaperonin
698	ENSOCUG00000000167	INPPL1	1657.04	-0.42731	0.408983	0.153905	0.474229	-0.324012	11.0351	11.112	10.333	10.6634	10.2836	10.2462	Inositol polyphosphate phosphatase like 1
699	ENSOCUG00000022850	FOLR2	248.318	-0.752695	0.419453	0.019868	0.15249	-0.816759	7.98099	8.41208	8.19594	7.34473	7.74576	7.50091	Folate receptor beta
700	ENSOCUG00000025778	ANAPC15	162.809	-0.0782268	0.317619	0.760797	0.917629	-0.0373329	7.42945	7.37448	7.34498	7.18159	7.33919	7.38791	Uncharacterized protein
701	ENSOCUG00000000164	LAMTOR1	338.852	0.145687	0.341506	0.59199	0.843197	0.0740708	8.2959	8.42294	8.22069	8.10382	8.69321	8.5353	Late endosomal/lysosomal adaptor, MAPK and MTOR activator 1
702	ENSOCUG00000000162	LRTOMT	52.2785	-0.605512	0.608306	0.0813515	0.349343	-0.456749	6.2608	6.02428	5.23881	5.68323	4.71034	4.98344	Uncharacterized protein
703	ENSOCUG00000012335	NUMA1	2742.56	-0.371532	0.408038	0.209064	0.551282	-0.258626	11.6838	11.769	11.2422	11.51	11.1741	10.6447	Nuclear mitotic apparatus protein 1
704	ENSOCUG00000012326	IL18BP	144.573	3.58151	0.727935	4.52107e-08	4.41596e-06	5.35497	4.96195	5.12347	5.07023	6.33059	8.27962	7.13216	Interleukin 18 binding protein (Interleukin 18 binding protein isoform 1)
705	ENSOCUG00000012317	RNF121	756.322	-0.0315221	0.315606	0.903906	0.971405	-0.0125994	9.62866	9.71974	9.34175	9.45074	9.47397	9.68969	Ring finger protein 121
706	ENSOCUG00000036297		351.154	-0.424143	0.427018	0.163321	0.489565	-0.31019	8.77793	8.90433	8.05811	8.44703	7.94084	8.04414
707	ENSOCUG00000012313		4.16675	-0.0457306	0.51722	0.805397	0.937762	-0.0279074	2.14257	2.15252	1.53538	1.96098	1.49608	2.13715	Uncharacterized protein
708	ENSOCUG00000025690	ART5	8.61082	-0.67315	0.910399	0.0498034	0.266276	-0.574669	2.88037	3.58398	3.07041	2.84139	2.2972	2.31268
709	ENSOCUG00000023526		11.267	-0.223016	0.544399	0.336389	0.674433	-0.171061	2.68169	4.07413	3.15098	2.82983	2.44304	3.5139	NAD(P)(+)--arginine ADP-ribosyltransferase (EC 2.4.2.31) (Mono(ADP-ribosyl)transferase)
710	ENSOCUG00000013630		2.3703	-0.253183	0.606194	0.150265	NA	NA	0.881906	1.55772	0.971812	0.818956	0.768226	0.912446	Uncharacterized protein
711	ENSOCUG00000007303		6.7674	-0.294085	0.562151	0.251038	0.59475	-0.225666	2.47457	2.65707	3.1661	2.38871	2.39099	2.54971	Cholinergic receptor nicotinic alpha 10 subunit
712	ENSOCUG00000017583	NUP98	1752.98	0.779047	0.44324	0.0202248	0.15409	0.812224	10.2454	10.2563	10.4588	10.7147	11.447	10.8164	Nucleoporin 98
713	ENSOCUG00000017600	PGAP2	402.048	-0.391157	0.344289	0.15648	0.478114	-0.320468	8.78586	9.00896	8.60203	8.40779	8.44791	8.46527	Post-GPI attachment to proteins 2
714	ENSOCUG00000017602	RHOG	828.541	1.88925	0.654379	0.000269511	0.00715812	2.1452	8.1276	8.84066	8.49547	9.14997	10.7072	9.83291	Ras homolog family member G
715	ENSOCUG00000013363	STIM1	798.601	-0.163597	0.331807	0.537001	0.814519	-0.0890986	9.72416	9.90113	9.48839	9.68877	9.61215	9.29627	Stromal interaction molecule 1
716	ENSOCUG00000013372	RRM1	1044.86	0.0703765	0.388931	0.801572	0.936002	0.0287231	9.83777	9.57938	10.3133	9.63326	10.5522	9.68264	Ribonucleoside-diphosphate reductase (EC 1.17.4.1)
717	ENSOCUG00000022440		1.39816	0.0924756	0.562262	0.252201	NA	NA	-0.139339	-0.14471	-0.117303	-0.154606	0.76786	-0.131899	Olfactory receptor
718	ENSOCUG00000023802		81.1973	1.40636	0.659933	0.00290551	0.0418497	1.37831	5.27839	5.7607	5.46102	6.0382	7.21267	6.40846	Uncharacterized protein
719	ENSOCUG00000000568		18537.1	0.0741009	0.484411	0.763399	0.919071	0.0366509	12.2672	14.6225	13.6519	13.75	11.8278	14.9364	Globin A1 (Hemoglobin subunit beta-1/2)
720	ENSOCUG00000002114		290.118	0.316399	0.387239	0.275041	0.619395	0.208032	8.38241	7.69897	7.69194	8.24323	8.26456	8.44726	Uncharacterized protein
721	ENSOCUG00000001004		1.40961	0.109432	0.550099	0.449359	NA	NA	0.300058	0.525149	0.31944	0.472891	0.710211	0.460376
722	ENSOCUG00000007791	FAM160A2	368.134	0.141032	0.326203	0.596056	0.845752	0.072757	8.48644	8.56841	8.25834	8.39655	8.75483	8.58595	Family with sequence similarity 160 member A2
723	ENSOCUG00000024068	OR52W1	1.28129	0.144655	0.564367	0.284932	NA	NA	0.318857	0.179853	0.201759	0.50927	0.456998	0.343285
724	ENSOCUG00000017869	C11orf42	10.8247	-0.227496	0.50965	0.389161	0.720077	-0.142621	3.69388	3.10835	3.62968	3.48499	3.18088	2.78415	Chromosome 11 open reading frame 42
725	ENSOCUG00000007797	CCKBR	303.434	-0.123429	0.558508	0.332765	0.671839	-0.172735	8.91005	8.63834	4.59433	7.74776	4.16043	6.58252	Gastrin/cholecystokinin type B receptor
726	ENSOCUG00000039447		8.30934	-0.192508	0.488371	0.469663	0.774479	-0.11099	3.14024	3.27754	2.98126	2.91455	3.01163	2.83737
727	ENSOCUG00000007808	CAVIN3	817.156	-1.56056	0.587236	0.000637568	0.0137715	-1.86102	9.99787	10.1716	9.94616	9.26354	8.02575	8.57705	Caveolae associated protein 3
728	ENSOCUG00000015737	SMPD1	475.217	0.360424	0.37081	0.208549	0.550521	0.259226	8.57878	8.77721	8.66912	8.65337	9.31652	9.07355
729	ENSOCUG00000016929	APBB1	360.793	-0.774439	0.489806	0.0265412	0.183494	-0.736377	8.33611	8.88928	8.95861	8.12448	7.54417	8.25922	Amyloid beta precursor protein binding family B member 1
730	ENSOCUG00000016940	TRIM3	879.445	1.17307	0.77592	0.0116984	0.10707	0.970331	8.4776	8.88539	9.17145	10.3859	8.51516	10.5259	Tripartite motif containing 3
731	ENSOCUG00000016950	ARFIP2	2109.24	0.0309077	0.437877	0.911382	0.974343	0.0112883	11.2642	11.1915	9.91272	11.0304	9.74506	11.5433	ADP ribosylation factor interacting protein 2
732	ENSOCUG00000016956	TIMM10B	258.003	-0.0490652	0.377995	0.855583	0.957615	-0.0188091	8.21571	8.15069	7.59004	7.80298	7.51145	8.37915	Uncharacterized protein
733	ENSOCUG00000016970	DNHD1	4.74223	-0.353299	0.660334	0.112777	0.4101	-0.38711	2.16373	1.7137	2.60749	1.89916	1.61802	1.47981	Dynein heavy chain domain 1
734	ENSOCUG00000027619	RRP8	297.075	-0.110344	0.328254	0.674137	0.885093	-0.0530111	8.10419	8.35309	8.32175	7.91684	8.14984	8.34398	Ribosomal RNA processing 8
735	ENSOCUG00000006593	ILK	2090.73	-0.537911	0.388833	0.0731156	0.329609	-0.482001	10.8767	11.4017	11.3646	10.6067	10.603	10.9212	Integrin linked kinase
736	ENSOCUG00000006599	TAF10	218.708	-0.0266181	0.336332	0.917832	0.9751	-0.0109508	8.0081	7.83545	7.41849	7.73519	7.81101	7.70936	Transcription initiation factor TFIID subunit 10
737	ENSOCUG00000006604	TPP1	926.664	0.342308	0.414107	0.250086	0.594049	0.226177	9.57575	9.62023	9.62898	9.7312	10.5373	9.47296	Tripeptidyl peptidase 1
738	ENSOCUG00000006606	DCHS1	1006.69	-1.1904	0.626308	0.00600775	0.0686082	-1.16362	9.69953	10.5663	10.4712	9.73777	8.87328	8.65696	Dachsous cadherin-related 1
739	ENSOCUG00000022999		9.46128	0.161592	0.492759	0.530386	0.810837	0.0910665	3.00921	3.25806	2.94098	3.67078	3.23816	2.80832
740	ENSOCUG00000005726	MRPL17	879.005	0.566209	0.441297	0.0770865	0.338724	0.470154	9.52438	9.65618	8.9647	9.59348	10.1386	10.1835	Mitochondrial ribosomal protein L17
741	ENSOCUG00000027246		443.808	-0.0078896	0.38723	0.973336	0.992117	-0.0034369	7.95673	9.21546	8.80232	8.5301	8.81815	8.89825	Uncharacterized protein
742	ENSOCUG00000037993		3.0898	-0.0300482	0.505486	0.882715	NA	NA	1.64267	1.60222	1.66863	1.52696	1.68089	1.58192
743	ENSOCUG00000016801		45.4926	-0.348759	0.551936	0.22382	0.567261	-0.246217	5.30868	4.46833	6.34151	5.17251	5.30136	4.36808	Uncharacterized protein
744	ENSOCUG00000029676	ZNF214	58.673	-0.170028	0.448039	0.536587	0.814295	-0.0892184	5.32416	5.33297	6.60153	5.91644	5.3627	5.63202	Zinc finger protein 214
745	ENSOCUG00000017504	SYT9	166.926	-1.15782	0.586534	0.00557486	0.0649899	-1.18715	7.31807	7.56037	8.07522	7.10009	6.23525	6.50924	Synaptotagmin 9
746	ENSOCUG00000014983	PPFIBP2	484.43	-0.393201	0.404259	0.18559	0.521864	-0.282443	9.27985	9.19164	8.72404	9.00456	8.54794	8.3239	PPFIA binding protein 2
747	ENSOCUG00000015001	CYB5R2	12.5686	-0.237059	0.493393	0.390136	0.720427	-0.14241	3.33891	3.98874	3.77594	3.34144	3.67453	3.2736	NADH-cytochrome b5 reductase (EC 1.6.2.2)
748	ENSOCUG00000004225	EIF3F	4347.74	-0.427762	0.389151	0.146461	0.462121	-0.335244	12.2507	12.4542	12.0587	11.9018	11.3963	12.0676	Eukaryotic translation initiation factor 3 subunit F (eIF3f) (Eukaryotic translation initiation factor 3 subunit 5) (eIF-3-epsilon) (eIF3 p47)
749	ENSOCUG00000017198	TUB	62.4398	-0.96416	0.705577	0.0208956	0.157106	-0.803806	6.00507	6.24487	6.40982	5.67758	4.42357	5.41781	Tubby-like protein
750	ENSOCUG00000017214	RIC3	44.5301	-0.176273	0.470408	0.512367	0.800834	-0.0964575	5.53881	5.46838	5.5838	5.8721	4.1205	5.00957	RIC3 acetylcholine receptor chaperone
751	ENSOCUG00000002626	LMO1	199.521	-0.0494549	0.529875	0.748678	0.913641	-0.0392243	8.08473	7.82403	4.69675	7.44306	4.51954	7.64592	LIM domain only 1
752	ENSOCUG00000003826	STK33	48.1161	-0.485971	0.578502	0.130061	0.439141	-0.357396	5.8298	5.1943	6.10018	5.62099	4.35983	5.00744	Serine/threonine kinase 33
753	ENSOCUG00000020948		6.42135	-0.0952326	0.500683	0.670265	0.883232	-0.0539252	2.82251	2.68251	2.38068	2.19541	2.25272	2.92573
754	ENSOCUG00000005433	TRIM66	13.3849	-0.21033	0.489986	0.433224	0.751175	-0.124259	3.78056	3.4787	4.08044	3.89082	3.32091	3.19825	Tripartite motif containing 66
755	ENSOCUG00000005442	RPL27A	12522.1	-0.304616	0.398412	0.288066	0.632533	-0.198917	13.9631	13.8717	13.3311	13.2531	12.9763	13.788	Uncharacterized protein
756	ENSOCUG00000019761	SNORA3B	2.72291	0.123021	0.536242	0.498865	NA	NA	1.07279	1.30212	1.46476	1.53752	1.34149	1.49798
757	ENSOCUG00000005447	ST5	1117.79	-0.352249	0.461052	0.241707	0.58605	-0.232065	10.2469	10.5611	9.99962	10.2678	8.84224	9.89193	Suppression of tumorigenicity 5
758	ENSOCUG00000027825	AKIP1	198.628	-0.207555	0.360555	0.451789	0.762394	-0.11782	7.58872	7.49623	8.02961	7.32007	7.716	7.42584	A-kinase interacting protein 1
759	ENSOCUG00000003156	C11orf16	33.5444	1.15675	1.13332	0.0166764	0.135928	0.866691	3.63502	3.46963	4.72997	4.56061	5.92989	4.8743	Chromosome 11 open reading frame 16
760	ENSOCUG00000003150	TMEM9B	391.666	0.478522	0.397223	0.11146	0.407259	0.390129	8.33946	8.04912	8.54579	8.47243	8.90908	8.97185	TMEM9 domain family member B
761	ENSOCUG00000003161	NRIP3	19.6434	-0.139811	0.473352	0.588984	0.84197	-0.0747036	3.46403	4.15631	4.855	4.28364	3.83384	4.05945	Nuclear receptor interacting protein 3
762	ENSOCUG00000003165	SCUBE2	168.009	-1.66494	0.654808	0.000781296	0.0162099	-1.79022	7.04575	7.79395	8.13461	6.86293	6.01694	6.02986	Signal peptide, CUB domain and EGF like domain containing 2
763	ENSOCUG00000016329	DENND5A	1689.31	0.315079	0.410879	0.288788	0.633097	0.19853	10.045	10.3358	10.9111	10.6664	11.2362	10.5752	DENN domain containing 5A
764	ENSOCUG00000005756	TMEM41B	262.459	0.717298	0.467926	0.0345016	0.215742	0.666065	7.81924	7.45668	7.49621	7.99001	8.03058	8.69512	Transmembrane protein 41B
765	ENSOCUG00000007093	IPO7	3192.75	0.651121	0.417543	0.0402607	0.236496	0.626176	11.3281	10.8821	11.4912	11.6868	11.7995	12.1092	Uncharacterized protein
766	ENSOCUG00000019857		1.60192	0.0370037	0.528606	0.821279	NA	NA	0.625537	0.80492	0.516065	0.660438	0.802835	0.650459
767	ENSOCUG00000005226	ZNF143	375.426	0.57314	0.378452	0.054084	0.279579	0.553495	8.41492	8.14644	8.13867	8.54681	8.80393	8.91674	Zinc finger protein 143
768	ENSOCUG00000032535		61.3292	-0.43189	0.608928	0.149403	0.466538	-0.331113	6.43944	6.36261	5.06231	5.97962	4.21481	5.1537
769	ENSOCUG00000013074	WEE1	417.648	-0.179524	0.407689	0.523403	0.80783	-0.0926798	9.0906	9.04434	7.84222	8.74332	8.42061	8.43387	Wee1-like protein kinase (EC 2.7.10.2)
770	ENSOCUG00000032277		17.7851	-0.0869539	0.500431	0.696637	0.892942	-0.0491765	4.65339	4.08702	2.83259	4.19488	3.10905	4.0196
771	ENSOCUG00000008896	SWAP70	629.446	0.498452	0.443851	0.11394	0.412346	0.384739	8.7529	8.59742	9.37891	9.35177	9.82357	9.24383	Switching B-cell complex subunit SWAP70
772	ENSOCUG00000008986	SBF2	684.372	-0.233133	0.408688	0.414443	0.737048	-0.132504	9.40778	8.96037	9.98277	9.59513	9.10837	8.82669	SET binding factor 2
773	ENSOCUG00000009897	ADM	155.653	0.339599	0.345682	0.218939	0.562508	0.249871	7.11604	7.21621	6.95858	7.47439	7.42431	7.37614	Adrenomedullin
774	ENSOCUG00000002805	AMPD3	151.361	-0.435784	0.453194	0.16126	0.48657	-0.312855	7.2431	7.1337	7.78784	6.76557	7.32537	6.5278	AMP deaminase (EC 3.5.4.6)
775	ENSOCUG00000002807	RNF141	229.625	0.413182	0.388989	0.160769	0.485873	0.313478	7.79841	7.17084	7.72523	7.95338	8.04199	8.04576	Ring finger protein 141
776	ENSOCUG00000009659	LYVE1	1163.36	-0.909282	0.529557	0.0149913	0.127557	-0.894295	10.0506	10.059	11.0261	9.5166	9.4655	9.80815	Lymphatic vessel endothelial hyaluronan receptor 1
777	ENSOCUG00000010773	MRVI1	524.492	-1.69557	0.881176	0.00280942	0.040884	-1.38845	8.25789	9.33873	9.94617	8.49427	7.28483	6.86863	Murine retrovirus integration site 1 homolog
778	ENSOCUG00000013302	CTR9	1772.85	0.4135	0.33151	0.128759	0.436697	0.35982	10.677	10.408	10.6226	10.9759	11.0432	10.8461	CTR9 homolog, Paf1/RNA polymerase II complex component
779	ENSOCUG00000013326	EIF4G2	17577.5	0.554651	0.377567	0.0689383	0.318455	0.496952	13.7874	13.541	14.0204	14.1465	14.5014	14.2486	Eukaryotic translation initiation factor 4 gamma 2
780	ENSOCUG00000023632	SNORD97	4.68921	-0.413771	0.688986	0.104905	0.397385	-0.400789	2.21898	1.89046	2.56599	1.71256	1.86896	1.72837
781	ENSOCUG00000027743		25.3567	-0.473977	0.494745	0.138718	0.450961	-0.345861	4.82881	4.68695	4.97297	4.5645	4.27906	4.24802
782	ENSOCUG00000015212	GALNT18	184.728	-0.312908	0.449912	0.290399	0.634605	-0.197497	7.14905	7.28177	8.24576	7.22857	7.57209	6.8211	Polypeptide N-acetylgalactosaminyltransferase (EC 2.4.1.-) (Protein-UDP acetylgalactosaminyltransferase)
783	ENSOCUG00000004832	USP47	1696.94	0.295477	0.389089	0.307417	0.648844	0.18786	10.6667	9.90446	10.8112	10.8605	10.7284	10.9882	Ubiquitin specific peptidase 47
784	ENSOCUG00000004841	DKK3	324.724	-1.80922	0.696722	0.000591929	0.0131112	-1.88236	7.90333	8.63682	9.21556	7.74153	6.79687	6.72872	Dickkopf WNT signaling pathway inhibitor 3
785	ENSOCUG00000001299	MICAL2	594.823	0.344669	0.433632	0.252865	0.596911	0.22409	8.86101	8.77077	9.17139	9.03057	9.93708	8.81562	Microtubule associated monooxygenase, calponin and LIM domain containing 2
786	ENSOCUG00000001302	MICALCL	71.8655	0.27706	0.446835	0.347447	0.685197	0.164185	6.17471	5.97593	5.55816	6.05627	6.80694	5.72167	MICAL C-terminal like
787	ENSOCUG00000013101	PARVA	2136.47	-0.881099	0.481011	0.0128564	0.114347	-0.941777	10.8939	11.3487	11.6748	10.8456	10.3141	10.3499	Parvin alpha
788	ENSOCUG00000007955	TEAD1	240.835	-0.0728546	0.41738	0.788849	0.929601	-0.0317033	7.35294	7.26497	8.59797	7.80656	8.08135	7.41429	TEA domain transcription factor 1
789	ENSOCUG00000026389	RASSF10	18.5567	-0.177576	0.470061	0.513784	0.801828	-0.095919	4.50386	4.15517	4.15547	4.08417	4.38306	3.36371	Ras association domain family member 10
790	ENSOCUG00000005952	BTBD10	253.14	0.152328	0.36384	0.584147	0.839257	0.0761049	7.7129	7.60051	8.22464	7.76194	8.26999	8.06406	BTB domain containing 10
791	ENSOCUG00000005940	ARNTL	224.737	0.494004	0.520606	0.129431	0.437611	0.358912	6.95279	6.70067	8.04508	8.19369	7.92857	7.91148	Aryl hydrocarbon receptor nuclear translocator like
792	ENSOCUG00000005469	PTH	1.97146	0.046962	0.533128	0.749373	NA	NA	0.696821	0.542113	0.953041	0.638343	0.661753	1.10456	Parathyroid hormone (PTH)
793	ENSOCUG00000004336	FAR1	774.215	0.705792	0.55606	0.0495065	0.265123	0.576553	9.10751	8.35935	9.49097	9.26721	10.0016	10.1269	Fatty acyl-CoA reductase (EC 1.2.1.84)
794	ENSOCUG00000011350	SPON1	2072.26	-0.304775	0.378588	0.285116	0.629337	-0.201117	10.8319	10.9257	11.5602	10.902	10.9267	10.5904	Spondin 1
795	ENSOCUG00000011362	RRAS2	641.478	0.48767	0.442479	0.120462	0.423467	0.373181	9.07732	8.75244	9.12037	9.08744	10.0097	9.25606	RAS related 2
796	ENSOCUG00000000432	COPB1	4498.31	0.322745	0.401372	0.276536	0.620637	0.207162	12.1711	11.6013	11.8824	12.1603	11.7994	12.6975	Coatomer subunit beta (Beta-coat protein)
797	ENSOCUG00000000439	PSMA1	1541.67	0.254064	0.3679	0.368531	0.703242	0.152895	10.5407	10.0777	10.5893	10.2919	10.9014	10.8321	Proteasome endopeptidase complex (EC 3.4.25.1)
798	ENSOCUG00000007719	PDE3B	120.822	-0.241647	0.442517	0.399519	0.727781	-0.138	6.81822	6.29398	7.58078	7.05918	6.40194	6.43948	Phosphodiesterase (EC 3.1.4.-)
799	ENSOCUG00000021933	CYP2R1	48.5815	-0.192897	0.412183	0.495222	0.789281	-0.102768	5.88242	5.50352	5.63218	5.72629	4.95277	5.5467	Cytochrome P450 family 2 subfamily R member 1
800	ENSOCUG00000021599		1.67349	0.0650083	0.532868	0.681019	NA	NA	0.507607	0.733941	0.721496	0.760861	0.67269	0.803779
801	ENSOCUG00000003076	CALCB	5.74849	-0.2262	0.568076	0.270288	0.61514	-0.211026	1.71382	1.8142	3.0495	1.92429	1.84348	2.04984	Calcitonin related polypeptide beta
802	ENSOCUG00000003080	INSC	41.9483	-0.584591	0.591849	0.0874276	0.361769	-0.441568	5.37064	5.62522	5.75184	5.36434	4.2201	4.90754	INSC, spindle orientation adaptor protein
803	ENSOCUG00000004469	ZDHHC13	339.547	0.794513	0.609367	0.0363566	0.222086	0.653479	7.62198	7.39088	8.25173	7.94521	9.229	8.49286	Palmitoyltransferase (EC 2.3.1.225)
804	ENSOCUG00000004485	E2F8	144.222	0.271276	0.471483	0.352063	0.688957	0.161808	6.98873	7.13539	6.34571	6.54394	8.00002	6.73226	E2F transcription factor 8
805	ENSOCUG00000007597	NAV2	89.7577	-0.532989	0.514918	0.105283	0.39777	-0.400368	6.34245	6.41674	7.1387	6.49484	5.86481	5.72926	Neuron navigator 2
806	ENSOCUG00000000749	HTATIP2	412.549	0.0234889	0.32398	0.930795	0.978371	0.00949662	8.76775	8.53243	8.70066	8.82988	8.40608	8.80268	HIV-1 Tat interactive protein 2
807	ENSOCUG00000000750	PRMT3	403.89	0.487635	0.385771	0.100377	0.388256	0.410881	8.35637	8.12218	8.60518	8.59827	8.93665	8.97965	Protein arginine methyltransferase 3
808	ENSOCUG00000000761	NELL1	18.5956	-0.345438	0.597481	0.189651	0.527022	-0.278172	4.29076	4.51257	4.20052	4.14653	2.6788	3.77771
809	ENSOCUG00000034392		82.0109	0.22038	0.417967	0.443878	0.757071	0.120864	5.60809	6.21496	6.5264	6.04379	6.53918	6.68163
810	ENSOCUG00000034419		26.3367	-0.381961	0.495242	0.211727	0.554531	-0.256074	4.54599	4.83138	5.13526	4.0483	4.63818	4.51631
811	ENSOCUG00000000222	ANO5	11.9938	-0.129741	0.486953	0.597652	0.846351	-0.0724493	3.2249	2.99579	4.1159	3.45468	3.07716	3.47518	Anoctamin
812	ENSOCUG00000025100		48.2005	0.856756	0.685006	0.0319525	0.20582	0.686511	4.86343	4.92248	5.18159	5.01991	6.36479	5.73758	Phosphoglycerate kinase (EC 2.7.2.3)
813	ENSOCUG00000036206		3.34152	-0.179503	0.566461	0.27593	0.619986	-0.207618	2.09514	1.15981	1.28754	0.991835	1.13107	1.50713
814	ENSOCUG00000008345	FANCF	43.74	-0.0410274	0.411914	0.878494	0.965182	-0.015391	5.39176	5.20367	5.6814	5.71627	4.74789	5.47764	Fanconi anemia complementation group F
815	ENSOCUG00000014464	GAS2	53.9695	-0.271224	0.528552	0.310119	0.650874	-0.186503	4.72482	5.13074	6.65094	5.69629	4.38068	5.35482	Growth arrest specific 2
816	ENSOCUG00000036117		33.2231	0.477902	0.605674	0.133528	0.443517	0.35309	5.05855	4.35727	3.98093	5.22704	4.4978	5.66374
817	ENSOCUG00000028087		1.53288	0.0187879	0.531919	0.90091	NA	NA	0.659004	0.630261	0.425646	0.798792	0.570633	0.411655	Uncharacterized protein
818	ENSOCUG00000026462	LUZP2	5.52724	-0.471385	0.828742	0.0332085	0.210706	-0.676323	1.58534	1.54087	2.99241	1.56688	1.34297	1.26594
819	ENSOCUG00000033310		160.435	-0.240216	0.500463	0.375808	0.708588	-0.149606	7.56948	7.70586	6.8453	5.20635	7.17315	7.43424
820	ENSOCUG00000011624	FIBIN	87.9675	-0.365188	0.493765	0.227626	0.570574	-0.243688	5.76672	6.66179	7.0566	6.53759	5.67817	5.92258	Fin bud initiation factor homolog (zebrafish)
821	ENSOCUG00000004054	CCDC34	213.461	-0.243369	0.39789	0.394333	0.723434	-0.140601	7.98425	7.55469	7.96585	7.18074	8.00817	7.27918	Coiled-coil domain containing 34
822	ENSOCUG00000004061	LGR4	1024.33	-0.0984932	0.407052	0.718936	0.900525	-0.0455044	9.88912	9.10864	10.6125	10.1511	9.70959	9.73217	Leucine rich repeat containing G protein-coupled receptor 4
823	ENSOCUG00000004075	LIN7C	546.596	0.801515	0.52862	0.027719	0.188318	0.725109	8.65049	7.98906	8.89253	8.86942	9.52056	9.58699	Protein lin-7 homolog
824	ENSOCUG00000006731	BDNF	2.47855	0.0394774	0.522439	0.822592	NA	NA	0.956541	1.28615	1.3468	1.12821	1.27858	1.38142	Brain-derived neurotrophic factor (BDNF)
825	ENSOCUG00000013950	KIF18A	92.2746	0.302921	0.456982	0.30839	0.649784	0.187231	6.59147	5.83196	6.2297	5.93857	7.11437	6.63291	Kinesin-like protein
826	ENSOCUG00000014291	METTL15	41.2783	0.316955	0.454629	0.289103	0.633381	0.198335	5.52334	4.80551	4.90867	5.67049	5.17895	5.6036	Methyltransferase like 15
827	ENSOCUG00000014475		3.94782	0.233744	0.580457	0.242121	0.586489	0.23174	1.76984	1.61982	1.42851	2.24517	1.46698	2.13415
828	ENSOCUG00000027628	ARL14EP	546.1	0.240123	0.390777	0.402835	0.730206	0.136555	9.18813	8.53458	8.93163	9.14	8.73331	9.58015	ADP ribosylation factor like GTPase 14 effector protein
829	ENSOCUG00000004904	MPPED2	37.934	-1.01058	1.22127	0.0216988	0.161368	-0.792183	4.08524	4.23354	6.3474	4.45289	3.99163	3.68074	Metallophosphoesterase domain containing 2
830	ENSOCUG00000016555		3.04154	-0.0631561	0.513863	0.750987	NA	NA	1.8535	1.44946	1.45275	1.61751	1.53645	1.39208
831	ENSOCUG00000027642	DNAJC24	45.2447	-0.427955	0.516121	0.173863	0.504622	-0.297034	6.2028	5.36442	5.1334	4.95321	5.45464	4.92427
832	ENSOCUG00000029612	IMMP1L	414.071	0.0302401	0.393072	0.917059	0.975027	0.0109832	8.93963	8.73411	8.07695	8.31247	8.28607	9.19352	Mitochondrial inner membrane protease subunit (EC 3.4.21.-)
833	ENSOCUG00000001925	ELP4	236.54	0.03987	0.345204	0.885306	0.967323	0.0144283	8.08374	7.87697	7.53073	7.8676	7.66929	8.11724	Elongator acetyltransferase complex subunit 4
834	ENSOCUG00000011075	PAX6	73.491	0.121318	0.503125	0.607147	0.851104	0.0700175	6.33645	5.92343	4.23427	6.77135	4.03094	6.24956	Paired box protein Pax-6
835	ENSOCUG00000016268	RCN1	1448.3	-1.03481	0.485006	0.00508649	0.0617733	-1.2092	10.2571	10.8383	11.1612	10.0615	9.91427	9.69437	Reticulocalbin 1
836	ENSOCUG00000029350		78.9442	-0.85211	0.649213	0.0295489	0.195782	-0.708227	6.85588	6.65403	6.00524	5.49041	5.13521	6.19925	Uncharacterized protein
837	ENSOCUG00000005882	WT1	63.7918	-0.546265	0.546882	0.101498	0.390153	-0.408765	5.5202	5.9971	6.73571	5.64149	5.72856	5.23744	Wilms tumor 1
838	ENSOCUG00000032583		10.2439	-0.513398	0.738661	0.0823195	0.351653	-0.453885	3.12129	2.64396	3.99344	2.52469	2.70034	2.89443
839	ENSOCUG00000004483	EIF3M	3575.37	0.0776209	0.341522	0.775684	0.924222	0.0342235	11.7133	11.3545	12.0695	11.6748	11.8394	11.974	Eukaryotic translation initiation factor 3 subunit M (eIF3m)
840	ENSOCUG00000004491	CCDC73	78.0385	0.113751	0.404204	0.686072	0.888769	0.0512109	6.14597	5.46831	6.63326	6.33488	6.36553	6.26721	Coiled-coil domain containing 73
841	ENSOCUG00000039101		2.11581	-0.0476519	0.532372	0.747164	NA	NA	0.617104	0.864005	1.1746	0.70654	0.65852	1.06642
842	ENSOCUG00000012440	PRRG4	52.0946	0.065581	0.44213	0.81026	0.939498	0.027104	5.30338	4.8636	6.15947	5.4993	6.17121	5.0762	Proline rich and Gla domain 4
843	ENSOCUG00000015381	QSER1	727.452	0.262767	0.38633	0.360621	0.69717	0.156662	9.29555	8.76657	9.71289	9.71348	9.44905	9.70072	Glutamine and serine rich 1
844	ENSOCUG00000015409	TCP11L1	56.7626	0.456031	0.437343	0.141449	0.454771	0.342208	5.59576	5.24484	5.78425	6.03966	6.09781	5.85844	T-complex 11 like 1
845	ENSOCUG00000023635		13.3977	-0.163021	0.49265	0.516336	0.80338	-0.0950789	3.85409	3.71171	3.71571	3.4361	2.81065	3.98458	Uncharacterized protein
846	ENSOCUG00000015417	CSTF3	503.288	0.44797	0.379059	0.125793	0.432014	0.364502	8.81311	8.56119	8.76737	8.7855	9.33466	9.26654	Cleavage stimulation factor subunit 3
847	ENSOCUG00000001215	HIPK3	797.062	0.644381	0.525372	0.0629917	0.304202	0.516838	9.08297	8.35749	9.69083	9.8505	9.94042	9.86588	Homeodomain interacting protein kinase 3
848	ENSOCUG00000033520		299.802	0.0287318	0.359973	0.919645	0.975366	0.0108326	8.09455	8.47621	7.94502	7.95117	8.01938	8.60093
849	ENSOCUG00000026496		349.113	0.126376	0.394511	0.654536	0.875638	0.0576754	8.25129	8.7829	7.69586	8.22847	8.31512	8.85045
850	ENSOCUG00000014601	CD59	245.143	-0.615374	0.438498	0.0557715	0.284215	-0.546353	7.92654	8.01171	8.47687	7.85018	7.42261	7.36001	CD59 glycoprotein
851	ENSOCUG00000038151		200.842	-0.196106	0.341857	0.466879	0.772258	-0.112237	7.88363	7.4306	7.84745	7.61453	7.45316	7.53403
852	ENSOCUG00000014606		101.711	-0.338094	0.382584	0.240147	0.58433	-0.233342	6.9661	6.61858	6.82613	6.70573	6.32519	6.32581	Uncharacterized protein
853	ENSOCUG00000001532	LMO2	117.377	-0.0935595	0.460566	0.716529	0.899828	-0.0458406	5.70651	6.09566	7.70168	6.67011	7.05959	5.99917	LIM domain only 2
854	ENSOCUG00000039277		1.96658	0.0235036	0.532855	0.869216	NA	NA	0.56462	0.55801	1.1127	0.835821	0.740633	0.881976
855	ENSOCUG00000024887	CAPRIN1	3921.15	0.0991535	0.334553	0.719086	0.900525	0.0455044	11.8076	11.6495	12.1186	11.9217	12.2214	11.7402	Cell cycle associated protein 1
856	ENSOCUG00000001398	NAT10	861.561	0.184336	0.358957	0.506102	0.796778	0.0986626	9.61228	9.9189	9.25602	9.51194	9.97437	9.96366	RNA cytidine acetyltransferase (EC 2.3.1.-) (18S rRNA cytosine acetyltransferase) (N-acetyltransferase 10)
857	ENSOCUG00000001405	ABTB2	90.2852	1.81449	0.651168	0.000362713	0.00906482	2.04264	5.26908	5.43505	5.68047	6.15859	7.41004	6.59294	Ankyrin repeat and BTB domain containing 2
858	ENSOCUG00000014198	CAT	2517.91	-0.532555	0.482755	0.100484	0.388571	-0.410529	11.9427	11.5843	10.6946	10.9246	11.1087	10.6232	Catalase (EC 1.11.1.6)
859	ENSOCUG00000014207	ELF5	24.2747	-0.512091	0.707212	0.094684	0.376527	-0.424204	5.36153	4.52801	3.7535	4.32014	3.11023	3.96381	E74 like ETS transcription factor 5
860	ENSOCUG00000010261	EHF	632.767	0.484749	0.587645	0.133132	0.44309	0.353508	8.48116	7.84656	9.38822	8.98945	10.2204	8.75014	ETS homologous factor
861	ENSOCUG00000021141	APIP	245.344	0.304015	0.354257	0.275017	0.619395	0.208032	7.94305	7.58487	7.73843	7.82437	8.18591	8.16775	Methylthioribulose-1-phosphate dehydratase (MTRu-1-P dehydratase) (EC 4.2.1.109) (APAF1-interacting protein)
862	ENSOCUG00000008004	PDHX	258.147	0.36275	0.355448	0.194783	0.533245	0.273073	7.86475	7.57122	7.96117	8.01297	8.26526	8.19831	Dihydrolipoamide acetyltransferase component of pyruvate dehydrogenase complex (EC 2.3.1.-)
863	ENSOCUG00000000715	CD44	2984.19	1.87225	0.474457	6.74058e-06	0.000318492	3.4969	10.3029	10.5161	10.6703	11.6936	12.371	11.5961	CD44 molecule (Indian blood group)
864	ENSOCUG00000000718	SLC1A2	157.098	0.174286	0.512841	0.476653	0.779908	0.107956	7.47591	6.88731	4.82176	7.7949	5.64673	7.57869	Amino acid transporter
865	ENSOCUG00000000721	PAMR1	643.934	-1.58039	0.562453	0.000409707	0.00991164	-2.00385	9.20752	9.95531	9.80607	8.85883	8.00521	8.14365	Peptidase domain containing associated with muscle regeneration 1
866	ENSOCUG00000026770	FJX1	15.5744	-0.265649	0.538429	0.309204	0.650321	-0.186872	3.93007	4.2583	3.87176	4.2092	3.02379	3.00484
867	ENSOCUG00000003818	TRIM44	1146.48	0.124145	0.338189	0.644654	0.870828	0.0600678	10.1074	9.74217	10.3295	10.416	10.1174	10.0952	Tripartite motif containing 44
868	ENSOCUG00000026068	LDLRAD3	263.802	-0.303119	0.369881	0.28305	0.627388	-0.202464	8.10831	7.99934	8.39158	7.98578	8.01325	7.49246	Low density lipoprotein receptor class A domain containing 3
869	ENSOCUG00000015674	COMMD9	569.65	0.0780857	0.321727	0.766442	0.920381	0.0360322	8.91168	9.19011	9.19951	8.94693	9.29966	9.28535	COMM domain containing 9
870	ENSOCUG00000012007	PRR5L	36.457	-1.43907	0.978316	0.00767963	0.0805242	-1.09407	4.55113	4.87679	6.13941	4.58103	3.72805	3.96326	Proline rich 5 like
871	ENSOCUG00000012011	TRAF6	344.211	0.289008	0.329981	0.281399	0.625674	0.203652	8.31559	8.09554	8.38772	8.52189	8.4754	8.64985	TNF receptor associated factor 6
872	ENSOCUG00000006998	C11orf74	84.2991	-0.833853	0.738965	0.0357084	0.218765	-0.660023	7.1893	6.69747	5.42189	5.79212	5.18367	5.96051	Chromosome 11 open reading frame 74
873	ENSOCUG00000038153		2.1981	-0.202042	0.571795	0.270334	NA	NA	1.34758	1.12223	1.01491	0.964667	0.954749	0.799567
874	ENSOCUG00000028011		2.70907	0.162687	0.552802	0.371778	NA	NA	1.29291	1.26054	1.06287	1.10711	1.5328	1.66339
875	ENSOCUG00000028119		2.27863	-0.137455	0.541639	0.444307	NA	NA	1.22813	1.27814	1.08363	1.03198	0.894638	1.16337	Uncharacterized protein
876	ENSOCUG00000017587	LRRC4C	11.5234	-0.499287	0.783159	0.0643966	0.307736	-0.511822	2.80097	3.10991	4.20789	3.04425	2.0939	2.66565	Leucine rich repeat containing 4C
877	ENSOCUG00000021849		9.68362	0.24491	0.559989	0.294579	0.63796	0.195207	3.1715	2.80945	2.28403	2.86371	2.73736	3.88438
878	ENSOCUG00000034334	API5	892.512	0.5977	0.432587	0.0610777	0.299253	0.523961	9.66216	8.93282	9.58245	9.82781	10.1988	10.033
879	ENSOCUG00000014674	TTC17	920.581	0.228689	0.352651	0.408977	0.733644	0.134514	9.79061	9.69925	9.61974	10.2204	9.51435	10.0062	Tetratricopeptide repeat domain 17
880	ENSOCUG00000039390		1.70166	-0.0549176	0.528749	0.735911	NA	NA	0.650477	0.835808	0.727497	0.598444	0.620344	0.808896
881	ENSOCUG00000016351	HSD17B12	767.716	0.256445	0.36305	0.361189	0.697622	0.15638	9.37471	9.44092	9.45325	9.19862	9.82832	9.93826	Hydroxysteroid 17-beta dehydrogenase 12
882	ENSOCUG00000016359	ALKBH3	209.846	0.200911	0.388475	0.480281	0.781884	0.106858	7.70188	7.36428	7.59697	7.98158	7.15768	8.07012	AlkB homolog 3, alpha-ketoglutaratedependent dioxygenase
883	ENSOCUG00000021313	C11orf96	107.825	-0.91527	0.701623	0.0250365	0.17684	-0.752421	6.15146	6.80379	7.62732	6.34015	5.51479	6.143	Uncharacterized protein
884	ENSOCUG00000007361	EXT2	1646.13	-0.342768	0.358493	0.222345	0.566106	-0.247102	10.759	11.0913	10.5786	10.5244	10.265	10.6371	Exostosin glycosyltransferase 2
885	ENSOCUG00000035173		6.58219	-0.253682	0.559413	0.289165	0.633381	-0.198335	3.18749	2.52229	2.35631	2.68453	2.22565	2.10691
886	ENSOCUG00000000861	CD82	1092.55	0.0480096	0.450212	0.86126	0.959706	0.0178616	10.1759	10.2311	9.14261	10.0855	8.32643	10.6645	Tetraspanin
887	ENSOCUG00000023681	TSPAN18	566.495	-0.353646	0.429471	0.236272	0.580694	-0.236053	8.6355	9.26107	9.75359	8.97236	9.04776	8.54004	Tetraspanin
888	ENSOCUG00000001307	TP53I11	526.794	0.348149	0.359659	0.217251	0.560552	0.251384	8.75403	8.93795	8.81742	9.34139	8.81726	9.33682	Tumor protein p53 inducible protein 11
889	ENSOCUG00000037356		5.20022	0.139391	0.515599	0.540904	0.817356	0.0875885	2.45153	2.31304	1.87751	2.59106	2.3746	2.35269
890	ENSOCUG00000027797	PRDM11	225.71	-0.560263	0.477501	0.0861204	0.359211	-0.44465	8.045	8.1472	7.9133	7.93195	6.96537	7.15342	Uncharacterized protein
891	ENSOCUG00000039163		13.1075	-0.543211	0.653418	0.101145	0.389471	-0.409525	3.79537	3.82691	3.98738	3.62865	3.21395	2.93111
892	ENSOCUG00000005321	SYT13	39.4024	0.0185935	0.457629	0.946203	0.983657	0.00715617	5.39238	5.46851	4.38937	5.8703	4.25442	4.91625	Synaptotagmin 13
893	ENSOCUG00000006596	CHST1	29.862	-0.283958	0.487396	0.326316	0.66579	-0.176663	4.56574	5.50654	4.71912	4.41561	5.02423	4.2549	Sulfotransferase (EC 2.8.2.-)
894	ENSOCUG00000015335	SLC35C1	276.383	0.530124	0.417344	0.0876804	0.362319	0.440908	7.99193	7.82444	7.50519	7.93586	8.48375	8.45563	Solute carrier family 35 member C1
895	ENSOCUG00000025433	CRY2	214.12	-0.380156	0.393836	0.194851	0.533337	-0.272999	8.11542	8.01793	7.48054	7.729	7.38311	7.36526	Cryptochrome circadian regulator 2
896	ENSOCUG00000023020	MAPK8IP1	354.691	-0.696873	0.768939	0.0554399	0.283384	-0.547624	9.03524	9.11673	7.23457	8.20123	6.46694	7.69073	Mitogen-activated protein kinase 8 interacting protein 1
897	ENSOCUG00000001670	PEX16	170.326	-0.0662169	0.338356	0.802463	0.936085	-0.0286847	7.5343	7.6087	7.12001	7.43146	7.44414	7.2232	Peroxisomal membrane protein PEX16
898	ENSOCUG00000001671	LARGE2	520.462	0.18299	0.501292	0.478078	0.780114	0.107842	9.09152	8.95591	6.33838	9.25818	8.14181	9.46384	LARGE xylosyl- and glucuronyltransferase 2
899	ENSOCUG00000001675	PHF21A	186.919	-0.0786548	0.380411	0.773986	0.924004	-0.0343261	7.4681	7.41379	7.80207	7.87688	7.44336	6.87101	PHD finger protein 21A
900	ENSOCUG00000004418	CREB3L1	616.712	0.0471847	0.371659	0.868013	0.961311	0.017136	9.14921	9.27505	9.22869	9.41092	8.54555	9.61401	cAMP responsive element binding protein 3 like 1
901	ENSOCUG00000024752	DGKZ	564.05	0.212902	0.392937	0.455013	0.764761	0.116474	8.75042	9.30611	8.77488	8.84121	9.7007	8.97203	Uncharacterized protein
902	ENSOCUG00000021064		2.12804	0.0483261	0.523853	0.782832	NA	NA	0.927174	0.907139	1.17266	0.960856	1.24494	0.955094
903	ENSOCUG00000016117	AMBRA1	649.17	-0.0114649	0.313212	0.96403	0.988602	-0.0049786	9.22643	9.54552	9.23159	9.22171	9.44988	9.31695	Autophagy and beclin 1 regulator 1
904	ENSOCUG00000016137	HARBI1	82.2565	-0.089236	0.37812	0.744802	0.912111	-0.0399525	6.42304	6.48161	6.27171	6.55933	5.77566	6.39879	Harbinger transposase derived 1
905	ENSOCUG00000016144	ATG13	560.424	0.159892	0.350982	0.557074	0.826117	0.0829586	9.10914	9.15804	8.77834	9.51318	8.89064	9.11322	Autophagy-related protein 13
906	ENSOCUG00000016160	ARHGAP1	794.061	-0.321916	0.3419	0.237697	0.582209	-0.234921	9.54291	9.91655	9.82501	9.39009	9.63095	9.30911	Rho GTPase activating protein 1
907	ENSOCUG00000010953	ZNF408	210.098	-0.0207932	0.340056	0.935441	0.979514	-0.00898942	7.77716	7.89142	7.4418	7.49343	7.92113	7.63135	Zinc finger protein 408
908	ENSOCUG00000016180	F2	35.5244	0.252334	0.521156	0.347172	0.685041	0.164283	5.17534	4.87928	3.75126	5.72748	4.20962	5.28776	Prothrombin (EC 3.4.21.5) (Coagulation factor II)
909	ENSOCUG00000016200	CKAP5	1494.92	0.210303	0.373061	0.455522	0.764947	0.116369	10.2774	10.1956	10.6655	10.5161	11.0338	10.2269	Cytoskeleton associated protein 5
910	ENSOCUG00000002052	LRP4	271.356	-0.540994	0.567725	0.104168	0.395932	-0.40238	7.75579	8.32567	8.66416	8.24444	7.08806	6.89369	LDL receptor related protein 4
911	ENSOCUG00000002066	C11orf49	95.1467	-1.25285	0.659656	0.00547791	0.0643558	-1.19141	6.86141	7.1554	6.54864	6.27775	5.14119	5.67501	Chromosome 11 open reading frame 49
912	ENSOCUG00000002073	ARFGAP2	1165.99	0.110319	0.337247	0.682647	0.888454	0.0513651	10.1957	10.3042	9.78793	10.0934	10.1019	10.4734	ADP ribosylation factor GTPase activating protein 2
913	ENSOCUG00000027715	PACSIN3	478.862	-0.63281	0.675537	0.071429	0.32384	-0.489669	9.55628	9.36473	8.00727	8.69228	7.06328	8.36015	Protein kinase C and casein kinase substrate in neurons 3
914	ENSOCUG00000002076	DDB2	214.462	-0.296046	0.399347	0.306968	0.648415	-0.188147	7.78582	8.13188	7.66994	7.49925	7.89556	7.06177	Damage specific DNA binding protein 2
915	ENSOCUG00000013342	ACP2	854.206	-0.0746574	0.345888	0.781121	0.926027	-0.0333762	9.74832	9.98495	9.52691	9.50223	10.0161	9.44114	Acid phosphatase 2, lysosomal
916	ENSOCUG00000002095	NR1H3	277.954	0.314612	0.48489	0.289365	0.633422	0.198307	7.32955	7.9243	7.9661	7.43029	9.01506	7.625	Nuclear receptor subfamily 1 group H member 3
917	ENSOCUG00000002099	MADD	652.406	0.212519	0.353935	0.443057	0.756459	0.121214	9.19066	9.39461	9.03703	9.40878	9.74626	9.08962	MAP kinase activating death domain
918	ENSOCUG00000002112	MYBPC3	8.83513	0.426986	0.666473	0.125282	0.43197	0.364547	2.32897	2.86138	2.77863	2.71988	3.69877	3.11154	Myosin binding protein C, cardiac
919	ENSOCUG00000005557	SLC39A13	322.714	-0.214606	0.351608	0.432524	0.750658	-0.124558	8.34036	8.72216	8.15565	8.29687	7.9983	8.29041	Solute carrier family 39 member 13
920	ENSOCUG00000026980	PSMC3	3486.29	0.109501	0.354282	0.695114	0.892201	0.0495373	11.6351	11.9734	11.3812	11.455	11.7699	12.1198	Proteasome 26S subunit, ATPase 3
921	ENSOCUG00000008892	RAPSN	10.8115	0.178805	0.533976	0.421971	0.742835	0.129108	3.02462	3.37047	2.34374	2.86315	2.70003	4.06746	Receptor associated protein of the synapse
922	ENSOCUG00000001311	CELF1	303.445	0.279835	0.334795	0.300448	0.643958	0.191143	8.2681	8.04989	7.93638	8.36106	8.47351	8.25781	CUGBP Elav-like family member 1
923	ENSOCUG00000021229	PTPMT1	211.646	-0.0894712	0.322747	0.730625	0.905347	-0.0431849	7.81328	7.75623	7.72668	7.74307	7.44899	7.80524	Uncharacterized protein
924	ENSOCUG00000006353	KBTBD4	242.595	0.10566	0.331223	0.693024	0.891182	0.0500336	7.81174	7.98859	7.77256	7.80793	8.21343	7.84383	Kelch repeat and BTB domain containing 4
925	ENSOCUG00000006359	NDUFS3	1349.34	-0.0319512	0.327513	0.907257	0.972653	-0.0120423	10.4037	10.4843	10.331	9.9972	10.5743	10.4732	NADH:ubiquinone oxidoreductase core subunit S3
926	ENSOCUG00000006361	FAM180B	33.6999	-0.859514	0.615281	0.0269292	0.185498	-0.73166	5.27027	5.60637	4.94753	4.629	4.25535	4.78047	Family with sequence similarity 180 member B
927	ENSOCUG00000006365	C1QTNF4	4.43231	-0.28691	0.590719	0.217528	0.560692	-0.251276	2.23507	2.1727	2.2666	2.05386	1.84487	1.60284
928	ENSOCUG00000006368	MTCH2	1880.23	0.170158	0.334116	0.527451	0.809336	0.0918711	10.7139	10.7767	10.8346	10.5847	11.0059	11.188	Mitochondrial carrier 2
929	ENSOCUG00000017524	AGBL2	7.21436	0.0088834	0.46595	0.974022	0.992259	0.00337488	2.95547	2.81834	2.73841	2.79912	2.86473	2.8997	ATP/GTP binding protein like 2
930	ENSOCUG00000017534	FNBP4	739.223	0.224868	0.343101	0.40869	0.733644	0.134514	9.28699	9.12225	9.70106	9.66464	9.68569	9.53881	Formin binding protein 4
931	ENSOCUG00000017545	NUP160	554.825	0.322009	0.397052	0.270834	0.615349	0.210878	8.83535	8.74287	9.08254	8.98163	9.71473	8.89126	Nucleoporin 160
932	ENSOCUG00000001933	PTPRJ	921.153	1.50411	0.617916	0.00131209	0.0238509	1.6225	8.92552	8.53141	9.20675	9.8408	10.8173	9.54838	Protein tyrosine phosphatase, receptor type J
933	ENSOCUG00000022290		30.7701	-0.29778	0.427107	0.311054	0.651916	-0.185808	5.07591	5.0987	5.03294	4.99474	4.58965	4.65139	Uncharacterized protein
934	ENSOCUG00000026275		8.66512	-0.0647924	0.553573	0.423408	0.743652	-0.12863	3.70285	2.88287	1.83584	2.64083	1.60001	1.77179	Uncharacterized protein
935	ENSOCUG00000035143		1.57232	-0.0881032	0.545057	0.52016	NA	NA	0.315906	0.833438	0.539604	0.300782	0.49364	0.487234
936	ENSOCUG00000027838		4.81217	0.270573	0.644348	0.0360522	0.220424	0.656741	0.941268	0.730602	0.802803	0.853706	2.38455	0.765784	Uncharacterized protein
937	ENSOCUG00000000448	LRRC55	2.72841	-0.195301	0.565373	0.29255	NA	NA	1.2639	1.33096	1.64714	1.33191	1.10471	1.02209	Leucine rich repeat containing 55
938	ENSOCUG00000003078	APLNR	236.202	-0.648532	0.666789	0.0679068	0.316738	-0.4993	7.17887	8.12568	8.63974	7.86661	6.92997	6.3859	Apelin receptor
939	ENSOCUG00000024188	TNKS1BP1	1678.63	-0.00514112	0.347743	0.983734	0.99552	-0.00195002	10.5945	10.8427	10.6617	10.6184	11.0692	10.2568	Tankyrase 1 binding protein 1
940	ENSOCUG00000029504	SSRP1	4116.04	0.00378321	0.320834	0.992464	0.998407	0.000692577	12.0057	12.2011	11.7495	11.8148	12.1672	11.9998	FACT complex subunit SSRP1
941	ENSOCUG00000003082	P2RX3	8.48043	-0.143734	0.498828	0.554343	0.825291	-0.0833927	3.1025	3.33722	2.81397	3.27125	2.46569	2.79146	p2X purinoceptor
942	ENSOCUG00000008297	PRG2	3.91578	-0.0817489	0.521721	0.661741	0.879228	-0.0558986	2.12321	1.81736	1.62774	1.55027	1.39293	2.13046	Proteoglycan 2, pro eosinophil major basic protein
943	ENSOCUG00000012561	SLC43A3	1382.43	1.14784	0.481078	0.00237068	0.0362266	1.44097	9.7675	10.0222	9.50323	10.5766	10.433	11.14	Uncharacterized protein
944	ENSOCUG00000025809	RTN4RL2	3.00278	0.235286	0.596123	0.186244	NA	NA	1.07292	1.4205	1.11321	1.34054	2.00084	1.39637	Reticulon 4 receptor like 2
945	ENSOCUG00000026004	SLC43A1	1667.8	-0.100441	0.484873	0.674268	0.885131	-0.0529927	11.0212	11.0406	9.04968	10.759	8.06652	10.8099	Solute carrier family 43 member 1
946	ENSOCUG00000001338	TIMM10	228.481	0.483979	0.428818	0.119356	0.421621	0.375078	7.51918	7.66889	7.39289	7.47668	8.26453	8.18483	Translocase of inner mitochondrial membrane 10
947	ENSOCUG00000027228	SMTNL1	110.592	-2.54747	1.03207	0.000523693	0.0119609	-1.92224	5.10222	6.10628	8.03875	5.16003	5.12276	4.39801	Smoothelin like 1
948	ENSOCUG00000021867	UBE2L6	452.713	2.16548	0.531093	3.20684e-06	0.000166623	3.77826	7.58172	7.78996	7.37624	8.49533	9.45167	9.48296	Ubiquitin conjugating enzyme E2 L6
949	ENSOCUG00000026479	SERPING1	1755.11	1.39075	0.559782	0.00136817	0.0244813	1.61117	9.51461	10.2104	10.0235	11.2331	10.4348	11.4821	Plasma protease C1 inhibitor
950	ENSOCUG00000000191	YPEL4	21.4125	-0.392969	0.6281	0.150783	0.468633	-0.329167	3.33384	5.28141	3.9104	3.73736	3.1919	4.13613	Protein yippee-like
951	ENSOCUG00000007045	CLP1	210.874	0.19595	0.349716	0.475874	0.779209	0.108346	7.63703	7.80806	7.30311	7.59902	7.89567	7.91215	Polyribonucleotide 5'-hydroxyl-kinase Clp1 (EC 2.7.1.78) (Polyadenylation factor Clp1) (Polynucleotide kinase Clp1) (Pre-mRNA cleavage complex II protein Clp1)
952	ENSOCUG00000007047	ZDHHC5	1634.65	0.625564	0.353863	0.0302577	0.198851	0.701471	10.3587	10.3787	10.3106	10.791	11.0964	10.7814	Uncharacterized protein
953	ENSOCUG00000007054	MED19	283.112	0.0128074	0.3042	0.961948	0.988245	0.00513529	8.21022	8.1547	8.04334	8.15405	8.11423	8.18399	Mediator of RNA polymerase II transcription subunit 19 (Mediator complex subunit 19)
954	ENSOCUG00000039275	TMX2	786.793	-0.20841	0.309225	0.415913	0.73845	-0.131679	9.65188	9.81482	9.66354	9.39006	9.59242	9.54174
955	ENSOCUG00000032203	SELENOH	532.533	-0.176216	0.355584	0.518963	0.805317	-0.0940329	9.18768	9.33821	8.8309	8.57137	9.16182	9.00959
956	ENSOCUG00000014213	CTNND1	2525.86	0.0298361	0.309743	0.911051	0.974295	0.0113096	11.3775	11.222	11.2487	11.4461	11.395	11.0637	Catenin delta 1
957	ENSOCUG00000005377	LPXN	149.234	0.186859	0.420402	0.512769	0.801194	0.0962624	6.92344	6.98931	7.20752	6.60445	7.90814	6.96665	Leupaxin
958	ENSOCUG00000005385	ZFP91	2088.8	0.173193	0.318591	0.508194	0.79855	0.0976977	10.889	10.7086	11.1557	11.097	11.1529	11.0701	Uncharacterized protein
959	ENSOCUG00000039314		83.1706	0.196134	0.372172	0.484205	0.782883	0.106303	6.19892	5.93677	6.55331	6.53456	6.41561	6.43693
960	ENSOCUG00000005392	CNTF	8.2032	0.177893	0.50447	0.477435	0.780114	0.107842	2.88283	2.46177	3.14275	3.1874	3.16877	2.88424	Ciliary neurotrophic factor
961	ENSOCUG00000015042	FAM111A	668.716	0.435023	0.48903	0.168058	0.496282	0.304272	8.64085	8.66306	9.5042	8.90043	10.0783	9.44542	Family with sequence similarity 111 member A
962	ENSOCUG00000015049	DTX4	830.051	-0.0935359	0.327126	0.719963	0.900679	-0.0454298	9.64769	9.81289	9.75399	9.5132	9.92658	9.40919	Deltex E3 ubiquitin ligase 4
963	ENSOCUG00000015057	MPEG1	2172.04	1.74228	0.880954	0.00272551	0.0399706	1.39826	9.1695	9.44433	10.3784	10.1194	12.2737	10.8016	Macrophage expressed 1
964	ENSOCUG00000022710		116.913	-0.178415	0.390505	0.524864	0.808106	-0.0925319	7.01753	7.21038	6.49336	6.49117	6.52536	7.08754	60S ribosomal protein L6
965	ENSOCUG00000002148	OSBP	2025.97	0.256198	0.352972	0.356801	0.693353	0.159045	10.986	10.7695	10.7109	11.4089	10.7531	11.0407	Oxysterol-binding protein
966	ENSOCUG00000002156	PATL1	494.493	0.676023	0.483437	0.048217	0.262056	0.581605	8.24418	8.42664	8.80799	8.76895	9.63268	9.00123	PAT1 homolog 1, processing body mRNA decay factor
967	ENSOCUG00000013382	STX3	119.453	0.79592	0.519633	0.0274877	0.187382	0.727272	6.49431	5.93714	6.69929	7.08977	7.43967	6.88119	Syntaxin 3
968	ENSOCUG00000013390	MRPL16	725.663	0.0186018	0.3498	0.950278	0.984814	0.00664598	9.5896	9.61062	9.19581	9.26954	9.25169	9.86398	Mitochondrial ribosomal protein L16
969	ENSOCUG00000022148		1.63853	-0.0242787	0.532692	0.86651	NA	NA	0.816977	0.680526	0.47306	0.435342	0.675281	0.750727
970	ENSOCUG00000015780	TCN1	643.073	5.34113	0.898625	1.12135e-10	2.53058e-08	7.59678	5.09282	5.76057	6.23841	7.42844	10.357	9.40549	Transcobalamin 1
971	ENSOCUG00000002420	MS4A3	116.704	4.65892	0.929158	2.27038e-08	2.46965e-06	5.60736	3.47442	4.35739	4.45491	5.77693	7.49298	7.5053	Membrane spanning 4-domains A3
972	ENSOCUG00000009077	MS4A2	41.9427	1.64744	0.781291	0.00211003	0.033407	1.47616	3.89475	4.15478	5.04363	5.63562	5.77651	5.65403	Membrane spanning 4-domains A2
973	ENSOCUG00000009084	MS4A6A	1674.39	2.59041	0.673356	6.63204e-06	0.000314346	3.50259	8.86766	9.01907	9.33164	9.82156	11.7729	10.9556	Uncharacterized protein
974	ENSOCUG00000010079	MS4A4A	1471.25	3.2308	0.750868	8.59963e-07	5.4633e-05	4.26255	8.40862	7.97579	8.75338	9.27947	11.6253	10.7192	Uncharacterized protein
975	ENSOCUG00000007941	MS4A1	4.74304	-0.107095	0.515129	0.613229	0.853306	-0.0688952	1.81521	2.5257	2.20537	2.28915	2.01673	1.84747	Membrane spanning 4-domains A1
976	ENSOCUG00000000079	MS4A8	2.31012	-0.210088	0.583293	0.197034	NA	NA	0.756123	0.73347	1.44285	0.691358	0.638741	0.787355	Membrane spanning 4-domains A8
977	ENSOCUG00000026537	MS4A18	29.7597	8.40988	3.00208	9.55346e-07	5.89585e-05	4.22945	1.97647	1.92548	2.16121	2.72662	5.95641	3.72332	Uncharacterized protein
978	ENSOCUG00000026432	CCDC86	226.686	0.450611	0.412255	0.13842	0.450623	0.346186	7.5999	7.73727	7.23347	7.6035	8.19298	8.1461	Coiled-coil domain containing 86
979	ENSOCUG00000025455	PTGDR2	3.05578	0.205637	0.572266	0.257989	NA	NA	1.1604	1.28012	1.56176	1.75315	1.81608	1.33438	CRTH2 protein (Prostaglandin D2 receptor 2)
980	ENSOCUG00000015689	PRPF19	1963.59	0.113832	0.344198	0.6767	0.886322	0.0524082	10.9216	11.0823	10.5146	10.6869	11.2008	11.0239	Pre-mRNA processing factor 19
981	ENSOCUG00000015708	TMEM109	967.396	-0.404516	0.380717	0.162238	0.488191	-0.31141	10.1044	10.3032	9.80565	9.74888	9.33257	9.8675	Transmembrane protein 109
982	ENSOCUG00000015713	TMEM132A	191.386	-1.00172	0.512683	0.00802077	0.0830645	-1.08058	7.5717	8.18724	7.78695	7.29704	6.98577	6.5973	Transmembrane protein 132A
983	ENSOCUG00000015723	SLC15A3	640.017	1.53437	0.612667	0.00103481	0.0200081	1.69879	8.02008	8.48738	8.57501	9.13191	10.3071	9.19203	Solute carrier family 15 member 3
984	ENSOCUG00000012464	CD6	5.3092	-0.0233584	0.50616	0.906555	0.972456	-0.0121301	2.12964	2.08333	2.65659	2.50207	2.40231	1.76686	CD6 molecule
985	ENSOCUG00000011143	FOSL1	77.042	2.44383	0.966348	0.000489171	0.0114043	1.94293	4.52912	4.47489	4.91917	4.50643	7.2715	6.47664	FOS like 1, AP-1 transcription factor subunit
986	ENSOCUG00000020976	DRAP1	868.021	-0.116888	0.320071	0.652427	0.874528	-0.0582264	9.85033	9.90542	9.67838	9.42975	9.77908	9.83445	DR1 associated protein 1
987	ENSOCUG00000010947	C11orf68	87.8153	-0.17876	0.402007	0.526525	0.808884	-0.0921138	6.73267	6.76138	5.93453	6.48305	6.4385	5.94541	Chromosome 11 open reading frame 68
988	ENSOCUG00000039650		36.9794	-0.668961	0.614919	0.0623361	0.302478	-0.519306	5.22231	4.92693	5.88079	4.36801	4.98457	4.69372
989	ENSOCUG00000022025		51.418	-0.391067	0.466353	0.204182	0.54593	-0.262863	6.27061	5.67717	5.40624	5.4388	5.59265	5.10901	Uncharacterized protein
990	ENSOCUG00000021968	EIF1AD	390.743	0.409821	0.413091	0.174331	0.505323	0.296431	8.39272	8.55497	8.0013	8.31658	9.07756	8.83549	Eukaryotic translation initiation factor 1A domain containing
991	ENSOCUG00000031959		63.8235	-0.176269	0.379692	0.528582	0.809825	-0.0916087	6.28307	6.09062	5.80101	5.63251	6.08	5.89212
992	ENSOCUG00000015741	BANF1	2676.38	-0.229021	0.372867	0.411911	0.735573	-0.133374	11.5183	11.7828	11.0659	10.8443	11.3011	11.4508	Barrier to autointegration factor 1
993	ENSOCUG00000015722	SF3B2	3313.2	0.0956806	0.357952	0.729144	0.904924	0.0433877	11.5131	11.7598	11.5767	11.4074	12.184	11.4223	Uncharacterized protein
994	ENSOCUG00000016490	CATSPER1	14.0379	0.16314	0.510383	0.499218	0.792241	0.101143	3.63665	3.69376	3.03297	4.07264	2.70507	4.148	Uncharacterized protein
995	ENSOCUG00000025097	PACS1	813.17	-0.0064056	0.353041	0.982682	0.995302	-0.00204503	9.41298	10.0034	9.45116	9.64444	9.90679	9.3272	Phosphofurin acidic cluster sorting protein 1
996	ENSOCUG00000039337		2.25452	0.00215787	0.522979	0.991651	NA	NA	0.86645	1.34152	1.07787	1.2478	1.07353	1.0241
997	ENSOCUG00000000905	NPAS4	3.43934	-0.275681	0.627305	0.0989938	0.384871	-0.414685	1.08337	1.19242	2.12392	1.12016	0.847533	1.12004
998	ENSOCUG00000020926	MRPL11	481.966	-0.0245181	0.36933	0.925383	0.977142	-0.0100425	9.02732	9.14782	8.42585	8.44132	8.86029	9.2045	Mitochondrial ribosomal protein L11
999	ENSOCUG00000010915	DPP3	1462	0.177586	0.373671	0.527289	0.809319	0.0918801	10.412	10.5763	10.1151	10.0356	10.9534	10.6144	Dipeptidyl peptidase 3 (EC 3.4.14.4) (Dipeptidyl aminopeptidase III) (Dipeptidyl peptidase III)
1000	ENSOCUG00000010911	PELI3	4.90115	-0.0486607	0.512154	0.805408	0.937762	-0.0279074	2.63293	2.06309	1.68359	2.44076	1.83164	1.95226	Pellino E3 ubiquitin protein ligase family member 3
1001	ENSOCUG00000027758	BBS1	21.1063	-0.179642	0.445894	0.518545	0.805179	-0.0941074	4.55184	4.50499	4.34126	4.57825	3.8123	4.23148	Uncharacterized protein
1002	ENSOCUG00000039117		35.2536	-0.0484038	0.413739	0.857867	0.958751	-0.018294	5.03991	5.48698	4.75649	5.30646	4.6408	5.19075
1003	ENSOCUG00000029788		13.0058	-0.195622	0.488254	0.464036	0.770845	-0.113033	3.90429	3.76358	3.64047	3.87743	3.46622	2.96209
1004	ENSOCUG00000000302	ZDHHC24	10.714	-0.140221	0.481714	0.584838	0.839528	-0.0759647	3.74436	3.1862	3.3841	3.49287	3.36876	2.79785	Palmitoyltransferase (EC 2.3.1.225)
1005	ENSOCUG00000023317	ACTN3	22.3498	-0.248831	0.488998	0.372229	0.705099	-0.15175	4.373	4.96896	4.20275	4.4915	3.60398	4.38017	Actinin alpha 3 (gene/pseudogene)
1006	ENSOCUG00000013700	CTSF	534.559	-1.23285	0.502682	0.00167781	0.0285682	-1.54412	9.12074	9.62795	9.38701	8.57806	7.84231	8.52332	Cathepsin F
1007	ENSOCUG00000013823	CCS	420.008	-0.578915	0.499536	0.0812266	0.34922	-0.4569	9.19557	9.17465	8.20732	8.37395	7.84464	8.54935	Copper chaperone for superoxide dismutase
1008	ENSOCUG00000022838	RBM14	120.897	-0.0466354	0.364219	0.862558	0.959938	-0.0177567	7.07315	7.04991	6.6193	6.71292	7.20824	6.61383	RNA binding motif protein 14
1009	ENSOCUG00000004731	RBM4	1201.96	0.243199	0.377342	0.393116	0.722751	0.141011	10.2263	10.2725	9.56193	10.0414	10.3242	10.5976	RNA-binding protein 4
1010	ENSOCUG00000014485	SPTBN2	481.083	0.10795	0.356353	0.694227	0.891895	0.0496864	9.02191	8.9818	8.38983	8.93527	9.2009	8.67573	Spectrin beta chain
1011	ENSOCUG00000009821	RCE1	174.536	-0.0648301	0.344299	0.808005	0.938623	-0.0275089	7.6463	7.5472	7.17027	7.4963	7.15111	7.52987	Ras converting CAAX endopeptidase 1
1012	ENSOCUG00000003485		6.23948	-0.260317	0.538296	0.312107	0.652776	-0.185236	2.76674	2.47967	2.8728	2.43402	2.41485	2.41544	Uncharacterized protein
1013	ENSOCUG00000036538		9.98175	-0.758302	1.4163	0.016253	0.133848	-0.873387	3.72215	3.64115	2.0214	2.38588	1.8706	2.30771
1014	ENSOCUG00000038329		4.47129	0.100277	0.513819	0.641289	0.868581	0.0611898	2.28483	2.06485	1.70322	2.37991	2.21232	1.95914
1015	ENSOCUG00000009988	KDM2A	1223.71	0.251729	0.359312	0.367354	0.702376	0.15343	10.0437	10.0786	10.1733	10.4199	10.6639	9.90031	Lysine demethylase 2A
1016	ENSOCUG00000038516		185.39	0.946698	0.497793	0.0102666	0.0976914	1.01014	6.93549	7.12803	6.90441	7.54956	8.25431	7.50198
1017	ENSOCUG00000029982		10.613	-0.339984	0.592385	0.200401	0.541567	-0.266348	3.65994	3.71705	2.94059	3.44011	2.56249	2.67655
1018	ENSOCUG00000006388	ANKRD13D	11.4084	-0.32634	0.535419	0.255375	0.599239	-0.2224	3.55676	3.85062	3.43774	3.54369	3.13695	2.97027	Ankyrin repeat domain 13D
1019	ENSOCUG00000006393	SSH3	276.599	-0.112859	0.332833	0.669584	0.882737	-0.0541687	8.15713	8.30834	8.00574	7.93227	8.28372	7.87186	Slingshot protein phosphatase 3
1020	ENSOCUG00000024015	RAD9A	162.287	-0.16985	0.34973	0.532471	0.811835	-0.0905322	7.51528	7.52275	7.19685	7.25448	7.44486	6.96754	RAD9 checkpoint clamp component A
1021	ENSOCUG00000004005	POLD4	244.086	0.200486	0.354775	0.46793	0.773133	0.111746	7.84298	7.97089	7.56471	7.85573	7.83488	8.31391	Uncharacterized protein
1022	ENSOCUG00000003943	CLCF1	11.3021	-0.151595	0.471221	0.56897	0.83272	-0.0795009	3.39588	3.78935	3.45297	3.26459	3.64916	3.09471	Cardiotrophin like cytokine factor 1
1023	ENSOCUG00000027936	PPP1CA	1319.05	0.131881	0.352867	0.632919	0.863554	0.0637104	10.1466	10.5258	10.1046	9.97185	10.5835	10.6105
1024	ENSOCUG00000007702	TBC1D10C	38.5152	1.9621	0.726191	0.000423315	0.0101435	1.99381	3.82027	4.3423	4.53028	5.32246	6.00681	5.25617	TBC1 domain family member 10C
1025	ENSOCUG00000008072	STX18	391.851	-0.17472	0.341459	0.51567	0.803027	-0.0952696	8.78241	8.88957	8.33398	8.54304	8.36655	8.60712	Uncharacterized protein
1026	ENSOCUG00000002426	NSG1	21.9345	-0.206641	0.458618	0.459057	0.767091	-0.115153	3.9704	4.54371	4.87889	4.42797	4.25059	4.078	Uncharacterized protein
1027	ENSOCUG00000007993	ZBTB49	95.5031	0.133303	0.351128	0.627412	0.860052	0.0654752	6.59787	6.57606	6.29448	6.81585	6.44498	6.63099	Zinc finger and BTB domain containing 49
1028	ENSOCUG00000002386	LYAR	633.605	0.309617	0.39465	0.287696	0.632262	0.199103	9.25363	9.09709	8.90601	8.92289	9.85766	9.36862	Ly1 antibody reactive
1029	ENSOCUG00000026431	TMEM128	303.569	-0.218916	0.354123	0.424619	0.744185	-0.128319	8.38457	8.38224	8.26326	7.96713	7.82366	8.44583	Transmembrane protein 128
1030	ENSOCUG00000011611	SLC2A9	7.16601	0.00401424	0.504998	0.987324	0.996751	0.00141344	3.0011	2.79796	2.0585	3.15866	2.10558	2.55408	Solute carrier family 2 member 9
1031	ENSOCUG00000002549	WDR1	6655.04	0.412775	0.422103	0.175274	0.506718	0.295233	12.1541	12.4792	12.5687	12.3396	13.334	12.7392	WD repeat domain 1
1032	ENSOCUG00000003326	ZNF518B	446.574	0.830716	0.592356	0.0295445	0.195782	0.708227	8.11626	7.54496	8.69069	8.66136	9.51701	8.89073	Zinc finger protein 518B
1033	ENSOCUG00000033481		9.98359	0.962645	0.965918	0.0299635	0.197493	0.704449	3.01671	2.78396	2.64828	3.47091	3.69158	3.40662
1034	ENSOCUG00000003330	CLNK	1.68073	-0.0235515	0.529275	0.877065	NA	NA	0.462181	0.694741	0.846175	0.722529	0.571537	0.628985
1035	ENSOCUG00000007602	HS3ST1	218.029	1.14738	1.09773	0.0172544	0.138986	0.857028	5.99149	6.13442	7.23336	6.22213	8.93148	7.46059	Sulfotransferase (EC 2.8.2.-)
1036	ENSOCUG00000031361		2.28956	0.0141009	0.532321	0.922674	NA	NA	0.691295	0.820482	1.25458	0.669547	0.930942	1.25763
1037	ENSOCUG00000009035	RAB28	345.988	0.249506	0.396281	0.387039	0.718912	0.143325	8.36808	8.08946	8.27423	8.66496	7.85771	8.88691	RAB28, member RAS oncogene family
1038	ENSOCUG00000009039	NKX3-2	8.12246	-2.90981	1.26835	0.00106079	0.0203542	-1.69135	2.82733	2.80882	3.49703	2.1236	1.90483	1.87646
1039	ENSOCUG00000009041	BOD1L1	981.695	0.0563563	0.372725	0.839373	0.951764	0.0214706	9.56086	9.43409	10.3931	9.78426	10.1259	9.92089	Biorientation of chromosomes in cell division 1 like 1
1040	ENSOCUG00000007950	CPEB2	118.381	1.44333	0.51414	0.0005069	0.0116834	1.93243	6.4443	5.85626	5.97472	7.06219	7.46198	7.12504	Uncharacterized protein
1041	ENSOCUG00000016551	C1QTNF7	78.0341	-0.186107	0.371933	0.502606	0.794229	-0.100054	6.40042	6.34713	6.35346	6.19854	5.81369	6.41822	C1q and TNF related 7
1042	ENSOCUG00000011765	CC2D2A	305.166	-0.178875	0.331029	0.50016	0.792706	-0.100888	8.31307	8.2609	8.42845	8.34081	8.17295	7.89447	Coiled-coil and C2 domain containing 2A
1043	ENSOCUG00000011774	FBXL5	1182.17	0.555396	0.430051	0.0787563	0.34326	0.464377	9.81173	9.57528	10.1259	9.96437	10.6861	10.5059	F-box and leucine rich repeat protein 5
1044	ENSOCUG00000002336	BST1	198.281	1.51865	0.752824	0.00304967	0.0429739	1.3668	6.18648	6.43529	7.05147	6.77284	8.47824	8.04736	Bone marrow stromal cell antigen 1
1045	ENSOCUG00000017793	CD38	578.775	3.79549	0.804698	1.07844e-07	9.52614e-06	5.02108	6.24607	6.49382	7.13487	7.71098	10.2661	9.3377	ADP-ribosyl cyclase/cyclic ADP-ribose hydrolase 1
1046	ENSOCUG00000016098	FGFBP1	328.802	0.573713	0.671121	0.0897458	0.366083	0.43642	7.30715	6.6543	8.3783	7.52748	9.25306	8.3546	Uncharacterized protein
1047	ENSOCUG00000013846		7.65282	0.324817	0.668788	0.0680668	0.316738	0.4993	1.57788	1.53896	1.93818	1.60012	3.67943	1.41151	Uncharacterized protein
1048	ENSOCUG00000016623		300.702	0.712958	0.992665	0.040028	0.235496	0.628017	5.57703	5.37537	8.06065	7.79192	8.8201	8.58571	Uncharacterized protein
1049	ENSOCUG00000016642	PROM1	649.245	0.105155	0.457344	0.691751	0.891081	0.0500826	8.36133	8.47969	9.86351	8.7078	10.1033	8.46505	Prominin 1
1050	ENSOCUG00000002246	TAPT1	425.165	0.448316	0.35507	0.11356	0.411476	0.385656	8.46886	8.3618	8.62519	8.84651	9.09633	8.75838	Transmembrane anterior posterior transformation 1
1051	ENSOCUG00000015499	LDB2	374.593	-0.878787	0.604341	0.0237596	0.170259	-0.768891	8.19922	8.62448	9.36729	8.3387	7.7973	7.46106	LIM domain binding 2
1052	ENSOCUG00000001331		8.87611	-0.0970267	0.467735	0.703048	0.894726	-0.0483099	3.25512	3.11611	3.14513	2.85233	2.99669	3.29842
1053	ENSOCUG00000005242	QDPR	498.081	-0.461033	0.397314	0.122225	0.426503	-0.370078	9.28689	9.29391	8.79545	8.70182	8.37358	8.90415	Quinoid dihydropteridine reductase
1054	ENSOCUG00000001571	LAP3	3165.48	0.821035	0.522556	0.0261267	0.181793	0.740423	11.0025	10.9103	11.3432	11.276	12.4124	11.7339	Leucine aminopeptidase 3
1055	ENSOCUG00000001576	MED28	212.796	0.149248	0.334134	0.578853	0.837937	0.0767886	7.7247	7.40113	7.78453	7.91372	7.65093	7.8225	Mediator complex subunit 28
1056	ENSOCUG00000001582	FAM184B	9.90423	-0.33555	0.531168	0.248131	0.592007	-0.227673	3.40254	3.46794	3.4266	2.93763	3.21036	3.07573	Family with sequence similarity 184 member B
1057	ENSOCUG00000021289	DCAF16	51.9159	0.0883752	0.411545	0.752457	0.914707	0.038718	5.89606	5.00992	5.72253	6.00961	5.33363	5.71487	DDB1 and CUL4 associated factor 16
1058	ENSOCUG00000006792	NCAPG	315.619	0.143954	0.412479	0.611704	0.853062	0.0690193	8.33757	7.81727	8.24551	7.71848	8.98358	7.93694	Non-SMC condensin I complex subunit G
1059	ENSOCUG00000006802	LCORL	283.315	0.0624173	0.418105	0.824817	0.946354	0.0239464	7.86694	7.05276	8.66182	7.74601	8.35204	8.23887	Ligand dependent nuclear receptor corepressor like
1060	ENSOCUG00000029840		4.68111	-0.112705	0.534423	0.524086	0.80783	-0.0926798	1.98556	1.59916	2.52025	1.97809	1.39656	2.05908
1061	ENSOCUG00000009517	SLIT2	195.939	-0.584949	0.672887	0.0839799	0.354686	-0.450156	7.29125	6.65866	8.63712	7.47088	6.26709	6.70012	Slit guidance ligand 2
1062	ENSOCUG00000002186	PACRGL	20.8535	-0.0663067	0.440052	0.802347	0.936085	-0.0286847	4.81795	3.83212	4.25124	4.3709	4.07092	4.40237	Uncharacterized protein
1063	ENSOCUG00000019165		1.61793	-0.158346	0.567093	0.278893	NA	NA	0.616884	0.941597	0.36913	0.436289	0.460856	0.353844
1064	ENSOCUG00000002189	KCNIP4	10.728	0.102658	0.482916	0.679547	0.887104	0.0520253	3.64172	2.67089	3.26833	3.51486	3.17513	3.55006	Potassium voltage-gated channel interacting protein 4
1065	ENSOCUG00000010595		12.7649	-0.148088	0.461109	0.583057	0.839205	-0.0761321	3.82524	3.93156	3.35749	3.76408	3.47961	3.38588	Uncharacterized protein
1066	ENSOCUG00000035389		381.974	-0.191811	0.34252	0.477006	0.779908	-0.107956	8.74271	8.66077	8.58962	8.752	8.38482	8.17045
1067	ENSOCUG00000000919	ADGRA3	377.724	-0.180706	0.355734	0.510565	0.799438	-0.0972153	8.69908	8.506	8.71832	8.80461	8.28295	8.12492	Adhesion G protein-coupled receptor A3
1068	ENSOCUG00000005568	GBA3	112.269	-1.58374	0.581244	0.000539995	0.0122778	-1.91088	7.13862	7.58493	6.47738	5.89378	6.10312	5.7301	Glucosylceramidase beta 3 (gene/pseudogene)
1069	ENSOCUG00000014668	PPARGC1A	239.205	-0.210483	0.425681	0.458719	0.766868	-0.115279	7.9591	7.09939	8.51182	7.97925	7.46802	7.57971	PPARG coactivator 1 alpha
1070	ENSOCUG00000003026	DHX15	1481.63	0.554111	0.427792	0.0788157	0.343295	0.464333	10.203	9.90858	10.3995	10.299	11.0762	10.7439	DEAH-box helicase 15
1071	ENSOCUG00000019163		2.41016	-0.0557808	0.535818	0.696997	NA	NA	1.42914	0.9972	0.779891	0.722753	0.784285	1.31749
1072	ENSOCUG00000007460	SOD3	104.418	-0.77058	0.491638	0.0282423	0.190641	-0.719783	6.92842	7.13949	6.78165	6.617	6.05409	5.9762	Extracellular superoxide dismutase [Cu-Zn] (EC-SOD) (EC 1.15.1.1)
1073	ENSOCUG00000007463	CCDC149	1329.52	-0.136318	0.4399	0.615499	0.854764	-0.0681536	10.7604	10.627	9.52692	10.3607	9.04281	10.6092	Coiled-coil domain containing 149
1074	ENSOCUG00000004764	LGI2	7.46836	-1.52119	1.7786	0.0116947	0.10707	-0.970331	2.3368	2.74693	3.42954	2.16051	2.00599	1.82008
1075	ENSOCUG00000037097		74.0069	0.257569	0.39347	0.371075	0.704414	0.152172	6.23012	5.93431	5.94166	6.55279	5.94926	6.38452
1076	ENSOCUG00000008262	SEPSECS	118.979	0.297017	0.386902	0.303531	0.646452	0.189463	6.95119	6.47132	6.64437	7.18645	6.69361	7.13605	O-phosphoseryl-tRNA(Sec) selenium transferase (EC 2.9.1.2) (Selenocysteine synthase) (Selenocysteinyl-tRNA(Sec) synthase) (Sep-tRNA:Sec-tRNA synthase)
1077	ENSOCUG00000015972	PI4K2B	190.576	0.43509	0.433707	0.157525	0.4801	0.318669	7.1843	6.74822	7.7104	7.79267	7.72882	7.74365	Uncharacterized protein
1078	ENSOCUG00000015990	ZCCHC4	36.3347	-0.312894	0.408042	0.285046	0.629273	-0.201161	5.39056	5.24837	5.30254	5.11939	4.95596	4.92984	Zinc finger CCHC-type containing 4
1079	ENSOCUG00000016004	ANAPC4	1028.45	0.191665	0.306265	0.455528	0.764947	0.116369	10.0119	9.90786	9.79171	10.0933	10.0072	10.1691	Anaphase promoting complex subunit 4
1080	ENSOCUG00000002944	SLC34A2	7.95865	-0.108381	0.509081	0.62246	0.858114	-0.0664549	2.51077	3.15022	3.14629	3.14205	2.77385	2.15273	Solute carrier family 34 member 2
1081	ENSOCUG00000017195	SEL1L3	1516.36	0.90306	0.514396	0.0147387	0.125832	0.900208	10.0162	9.55973	10.3209	10.5896	11.2719	10.5654	SEL1L family member 3
1082	ENSOCUG00000034394		339.913	-0.337125	0.344374	0.218752	0.562336	-0.250004	8.61934	8.65056	8.36242	8.18162	8.07386	8.39289
1083	ENSOCUG00000013449	RBPJ	1025.99	0.210289	0.351123	0.444501	0.757365	0.120695	9.6786	9.63415	10.2083	9.96242	10.2794	10.0301	Recombination signal binding protein for immunoglobulin kappa J region
1084	ENSOCUG00000013457	CCKAR	889.471	-0.0126053	0.537945	0.901893	0.971062	-0.0127532	10.2221	9.71378	5.7191	9.98388	6.214	9.50356
1085	ENSOCUG00000013465	TBC1D19	179.591	-0.289554	0.450787	0.322485	0.662497	-0.178816	7.70655	7.41373	7.72215	7.49402	6.20446	7.5251	TBC1 domain family member 19
1086	ENSOCUG00000014185	STIM2	556.197	-0.00900223	0.30686	0.969148	0.99037	-0.00420243	9.26297	8.99319	9.09458	9.20417	9.12547	8.99786	Stromal interaction molecule 2
1087	ENSOCUG00000034992		506.496	0.74859	0.386728	0.0155832	0.130264	0.885174	8.69252	8.51381	8.55502	9.03883	9.45875	9.17329
1088	ENSOCUG00000038393		4.51694	4.44212	3.00068	0.00198097	0.0319661	1.49531	1.31201	1.29717	1.37141	1.77245	2.6605	2.03544
1089	ENSOCUG00000031439		5.51959	-0.0280925	0.484514	0.902559	0.971281	-0.012655	2.35964	2.66238	2.30582	2.46531	2.28486	2.526
1090	ENSOCUG00000000290	PCDH7	75.7333	-0.796362	0.872422	0.039895	0.235196	-0.628571	5.06376	5.93006	7.29541	5.73746	5.38546	4.71418	Protocadherin 7
1091	ENSOCUG00000037359		87.8863	-1.65241	0.990286	0.00451174	0.0569904	-1.2442	5.25844	5.83786	7.65059	5.44677	4.95323	5.09839
1092	ENSOCUG00000015669	ARAP2	204.972	0.550936	0.564636	0.10201	0.391143	0.407664	7.10509	6.23167	7.75555	7.4854	8.18323	7.93327	ArfGAP with RhoGAP domain, ankyrin repeat and PH domain 2
1093	ENSOCUG00000001098	DTHD1	5.96721	0.111056	0.520359	0.587573	0.841005	0.0752013	2.22226	1.81573	2.75722	2.31053	2.83015	2.39845	Death domain containing 1
1094	ENSOCUG00000012238	NWD2	15.6594	-0.469643	0.717179	0.0907472	0.36787	-0.434305	3.50183	2.76544	4.77608	3.375	2.75317	3.23709	NACHT and WD repeat domain containing 2
1095	ENSOCUG00000003831	C4orf19	498.693	0.106295	0.314709	0.684317	0.888454	0.0513651	8.91396	8.76656	9.02054	8.88774	9.17551	8.94433	Chromosome 4 open reading frame 19
1096	ENSOCUG00000003419	RELL1	577.318	0.149669	0.348154	0.580774	0.838467	0.076514	8.98664	8.78969	9.37384	9.46809	9.03982	9.17399	RELT like 1
1097	ENSOCUG00000013740	PGM2	558.598	0.321081	0.3944	0.271181	0.616024	0.210402	8.85705	8.81912	9.03828	9.04067	9.72346	8.84481	Phosphoglucomutase 2
1098	ENSOCUG00000012442	TBC1D1	2123.05	-0.422577	0.418272	0.16412	0.490116	-0.309701	11.402	11.4212	10.7619	11.1039	10.3902	10.6898	TBC1 domain family member 1
1099	ENSOCUG00000022888		24.4356	-0.160513	0.433361	0.56309	0.82979	-0.0810318	4.86297	4.54566	4.5698	4.61379	4.02587	4.69209	Uncharacterized protein
1100	ENSOCUG00000003698	KLF3	856.033	0.636177	0.426398	0.0464393	0.257108	0.589884	9.48476	9.08326	9.48404	9.79766	10.3198	9.7126	Kruppel like factor 3
1101	ENSOCUG00000003701	TLR10	51.2796	0.434867	0.629969	0.140576	0.453974	0.342969	4.19805	4.34024	5.79188	5.4974	6.48473	4.98367	Toll like receptor 10
1102	ENSOCUG00000001824	TLR1	232.088	1.03972	0.886138	0.0208095	0.156693	0.804951	6.33552	6.39998	7.56526	7.20555	8.94032	7.45472	Toll like receptor 1
1103	ENSOCUG00000006031	TLR6	91.0196	1.27797	0.665442	0.00526228	0.0631486	1.19964	6.06972	5.43512	5.57628	6.85345	7.25548	6.04123	Toll like receptor 6
1104	ENSOCUG00000034901		4.74296	0.0800581	0.525852	0.663818	0.87992	0.0555569	1.60936	2.20949	2.17791	2.41996	2.40733	1.62902
1105	ENSOCUG00000009603	FAM114A1	1174.96	-0.425689	0.393881	0.149228	0.466347	-0.33129	10.3191	10.3226	10.4861	10.2491	9.4623	9.95005	Family with sequence similarity 114 member A1
1106	ENSOCUG00000000579	TMEM156	27.2553	3.12127	1.14404	0.00022414	0.00618431	2.20871	2.76699	2.84952	3.57141	3.69653	5.7009	4.63095	Transmembrane protein 156
1107	ENSOCUG00000010438	KLHL5	357.516	-0.118218	0.361176	0.664109	0.880123	-0.0554565	8.15658	8.3148	8.96174	8.51083	8.34049	8.3203	Kelch like family member 5
1108	ENSOCUG00000004716	WDR19	162.503	-0.127053	0.351769	0.63963	0.867762	-0.0615992	7.20419	7.4623	7.51688	7.55761	7.02196	7.13167	WD repeat domain 19
1109	ENSOCUG00000004739	RFC1	1330.95	0.219462	0.344638	0.421403	0.742567	0.129264	10.3539	9.84122	10.4521	10.471	10.3923	10.5652	Replication factor C subunit 1
1110	ENSOCUG00000009086	KLB	91.0712	-0.0859575	0.54488	0.523319	0.807818	-0.0926864	7.20803	6.65435	3.72612	6.53957	3.89991	5.00975	Klotho beta
1111	ENSOCUG00000009091	RPL9	15065.1	-0.191371	0.381695	0.488843	0.786064	-0.104542	14.2107	13.8645	13.7903	13.7021	13.1316	14.1377	Uncharacterized protein
1112	ENSOCUG00000009096	LIAS	180.066	0.459634	0.435954	0.13845	0.450623	0.346186	7.399	6.73914	7.3205	7.5011	7.44965	8.00544	Lipoyl synthase, mitochondrial (EC 2.8.1.8) (Lipoate synthase) (LS) (Lip-syn) (Lipoic acid synthase)
1113	ENSOCUG00000005531	UGDH	2507.08	0.794376	0.50127	0.0262325	0.182361	0.739067	10.8235	10.5411	10.9648	11.0398	12.056	11.3482	UDP-glucose 6-dehydrogenase (EC 1.1.1.22)
1114	ENSOCUG00000033560		1053.14	0.373697	0.370854	0.193186	0.531192	0.274749	10.0741	9.53136	9.77974	10.3234	9.92267	10.3104
1115	ENSOCUG00000022085		6.41824	0.0225837	0.477074	0.928099	0.978066	0.00963187	2.75936	2.69135	2.46816	2.774	2.48009	2.77119	Uncharacterized protein
1116	ENSOCUG00000005872	UBE2K	916.982	0.428895	0.396549	0.149957	0.467397	0.330314	9.73907	9.51938	9.44105	9.5692	10.3552	10.0028	Ubiquitin conjugating enzyme E2 K
1117	ENSOCUG00000005880	PDS5A	1271.59	0.580706	0.431001	0.0677775	0.316588	0.499505	10.1206	9.41484	10.1795	10.4006	10.6934	10.4971	PDS5 cohesin associated factor A
1118	ENSOCUG00000036952		9.97664	-0.134613	0.505929	0.558574	0.827147	-0.082417	3.65444	3.03823	3.01904	2.88721	2.39388	3.54232
1119	ENSOCUG00000005111	N4BP2	618.627	0.293841	0.43897	0.321176	0.661606	0.179401	9.26719	8.09195	9.3137	9.5935	9.02013	9.53705	NEDD4 binding protein 2
1120	ENSOCUG00000005126	RHOH	38.0273	2.96673	1.1192	0.00026985	0.00715812	2.1452	2.89757	3.34557	4.12942	4.41827	6.08279	5.42562	Ras homolog family member H
1121	ENSOCUG00000031318		195.273	1.21862	0.560833	0.00347402	0.0471942	1.32611	7.11876	6.7225	6.81316	7.46704	8.44035	7.64234
1122	ENSOCUG00000012034	RBM47	1032.6	0.931371	0.535785	0.0142794	0.123374	0.908775	9.7883	9.13787	9.23834	10.0148	10.7806	9.92034	RNA binding motif protein 47
1123	ENSOCUG00000016920	NSUN7	12.0497	-0.220973	0.534896	0.360665	0.69717	-0.156662	3.36728	2.83264	4.16676	3.51201	3.22416	2.5955	NOP2/Sun RNA methyltransferase family member 7
1124	ENSOCUG00000016932	APBB2	214.106	-0.199413	0.40627	0.481481	0.782538	-0.106495	7.58791	7.6526	8.16982	7.9528	7.61881	6.89354	Amyloid beta precursor protein binding family B member 2
1125	ENSOCUG00000032630		4.95974	-0.166304	0.532971	0.435337	0.751575	-0.124028	2.00073	1.84724	2.71881	2.15976	1.9831	1.79351
1126	ENSOCUG00000001353	UCHL1	58.0568	0.0365702	0.444441	0.894	0.969368	0.0135112	5.3791	5.33282	6.26488	5.37937	6.46887	5.00748	Ubiquitin carboxyl-terminal hydrolase (EC 3.4.19.12)
1127	ENSOCUG00000015459		30.4876	-4.54083	1.26027	1.19333e-05	0.000529125	-3.27644	5.87022	4.60429	2.63573	2.22599	2.37788	2.67199
1128	ENSOCUG00000015547	LIMCH1	291.988	-0.0145494	0.416316	0.953114	0.985508	-0.00633976	7.43448	7.50109	8.87528	7.9742	8.32635	8.03758	LIM and calponin homology domains 1
1129	ENSOCUG00000017130	TMEM33	362.415	1.11302	0.535874	0.00519824	0.0628779	1.2015	8.10022	7.33161	7.96508	8.54427	9.19234	8.60223	Transmembrane protein 33
1130	ENSOCUG00000017135	SLC30A9	709.379	0.344326	0.384778	0.235992	0.580573	0.236143	9.50869	8.72221	9.37456	9.57033	9.57536	9.71504	Solute carrier family 30 member 9
1131	ENSOCUG00000013152	ATP8A1	406.992	2.96492	0.721848	2.06432e-06	0.000113089	3.94658	7.14029	6.50142	6.67425	8.14743	9.86265	8.25653	Phospholipid-transporting ATPase (EC 3.6.3.1)
1132	ENSOCUG00000011108	SHISA3	19.087	-0.0855587	0.482771	0.721475	0.901397	-0.0450841	3.17148	3.64778	4.93246	4.00873	4.18583	3.78845	Uncharacterized protein
1133	ENSOCUG00000017915	GUF1	138.738	-0.131206	0.379672	0.636955	0.866178	-0.062393	7.35563	6.55915	7.41456	7.01708	6.84721	7.15442	Translation factor GUF1, mitochondrial (EC 3.6.5.n1) (Elongation factor 4 homolog) (EF-4) (GTPase GUF1) (Ribosomal back-translocase)
1134	ENSOCUG00000017918	GNPDA2	158.186	-0.194772	0.424547	0.490284	0.786782	-0.104146	7.44155	6.40847	7.87009	6.98358	7.117	7.22794	Glucosamine-6-phosphate isomerase (EC 3.5.99.6) (Glucosamine-6-phosphate deaminase)
1135	ENSOCUG00000028076		2.04293	-0.0558716	0.521496	0.759192	NA	NA	1.14212	1.00873	1.0014	0.954092	1.05094	0.948179
1136	ENSOCUG00000022761	IL3RA	20.2824	3.32782	0.951359	2.16654e-05	0.000878233	3.05639	2.78648	2.73762	3.42401	4.61764	4.42849	4.7459	Uncharacterized protein
1137	ENSOCUG00000014105	GABRG1	5.10571	-0.400707	0.724843	0.0590904	0.293318	-0.532661	2.25902	1.71052	2.71403	1.82124	1.36062	1.65077
1138	ENSOCUG00000002576	GABRA2	3.54509	-0.133894	0.551782	0.397407	0.726073	-0.13902	1.36479	1.19819	2.14024	1.02652	1.67812	1.07774	Gamma-aminobutyric acid type A receptor alpha2 subunit
1139	ENSOCUG00000025314	GABRA4	18.3345	0.0117297	0.480885	0.964132	0.988602	0.0049786	4.51206	3.9378	3.39069	4.34018	2.95582	4.38948	Gamma-aminobutyric acid type A receptor alpha4 subunit
1140	ENSOCUG00000008834	COMMD8	214.215	0.106503	0.395622	0.705943	0.896463	0.0474678	8.00418	7.16474	7.58873	7.2848	7.62679	8.22475	COMM domain containing 8
1141	ENSOCUG00000008840	ATP10D	264.118	0.972815	0.464344	0.00648472	0.0714466	1.14602	7.57796	7.3902	7.54493	8.62293	7.88008	8.39263	Phospholipid-transporting ATPase (EC 3.6.3.1)
1142	ENSOCUG00000008858	CORIN	2.31097	0.0174143	0.52883	0.91391	NA	NA	1.28304	1.04061	0.833675	1.45939	0.907408	0.812679	Corin, serine peptidase
1143	ENSOCUG00000008876	NFXL1	348.185	0.416207	0.476138	0.183021	0.518701	0.285083	8.39497	7.72526	8.07555	8.84925	7.71726	8.95174	Nuclear transcription factor, X-box binding like 1
1144	ENSOCUG00000006384	CNGA1	1.62756	0.00436503	0.524789	0.980174	NA	NA	0.632096	0.720084	0.707775	0.58106	0.812535	0.657481	Cyclic nucleotide gated channel alpha 1
1145	ENSOCUG00000007643	NIPAL1	331.912	0.818726	0.633671	0.0343669	0.215501	0.666551	7.8595	7.16338	8.04962	7.73672	9.16902	8.61831	NIPA like domain containing 1
1146	ENSOCUG00000007656	TEC	168.017	1.09731	0.553767	0.00631506	0.0704157	1.15233	6.6352	6.49941	7.04514	7.72413	8.06084	7.12326	Tyrosine-protein kinase (EC 2.7.10.2)
1147	ENSOCUG00000007648	TXK	7.21747	0.150702	0.52644	0.485418	0.784053	0.105654	2.33949	2.17939	2.89228	2.49457	3.3668	2.1338	Tyrosine-protein kinase (EC 2.7.10.2)
1148	ENSOCUG00000038791		309.965	-0.132267	0.380862	0.631777	0.862854	-0.0640625	8.24454	8.52833	8.19541	7.70744	7.90713	8.6542
1149	ENSOCUG00000009618	SLAIN2	427.833	0.195439	0.389837	0.492553	0.787669	0.103656	8.42256	8.03189	9.06718	8.80384	9.00626	8.65122	SLAIN motif family member 2
1150	ENSOCUG00000009624	SLC10A4	4.55661	-0.281454	0.616935	0.135876	0.446523	-0.350156	1.67474	1.9415	2.53812	1.56219	1.29996	1.86107	Solute carrier family 10 member 4
1151	ENSOCUG00000009628	FRYL	794.918	0.3106	0.456199	0.296424	0.639334	0.194272	9.06476	8.65659	9.91993	9.57606	10.231	9.33684	FRY like transcription coactivator
1152	ENSOCUG00000020964	OCIAD1	2372.46	-0.14972	0.321321	0.576579	0.837376	-0.0770797	11.3185	11.2331	11.285	11.2219	10.8202	11.2907	OCIA domain containing 1
1153	ENSOCUG00000007907	OCIAD2	1116.19	-0.256743	0.337362	0.34137	0.679254	-0.167968	10.4078	9.90015	10.3445	9.89296	10.005	10.0288	OCIA domain containing 2
1154	ENSOCUG00000017815	CWH43	6.38183	-0.00508356	0.482704	0.9802	0.994316	-0.00247543	2.47059	2.41683	2.89463	2.45451	2.51896	2.81058	Cell wall biogenesis 43 C-terminal homolog
1155	ENSOCUG00000012352	DCUN1D4	72.4193	0.248875	0.37976	0.381229	0.714377	0.146072	5.93393	5.81112	6.29321	6.14047	6.3947	6.30752	DCN1-like protein (Defective in cullin neddylation protein 1-like protein)
1156	ENSOCUG00000037196		26.3589	0.45965	0.498359	0.15003	0.467406	0.330305	4.40225	4.21516	4.67622	4.76902	5.064	4.81432
1157	ENSOCUG00000005466	LRRC66	77.9933	0.782225	1.03466	0.0353645	0.218479	0.66059	4.64162	4.13947	5.9293	5.29808	7.39017	5.55446	Leucine rich repeat containing 66
1158	ENSOCUG00000005474	SGCB	520.562	-0.0951996	0.332912	0.717712	0.900157	-0.0456816	9.08264	8.70883	9.32494	8.92631	8.97965	8.98386	Beta-sarcoglycan (Beta-SG)
1159	ENSOCUG00000007989	SPATA18	2.24621	-0.15137	0.549231	0.401583	NA	NA	1.20716	1.16761	1.22582	0.919645	1.16175	0.848193
1160	ENSOCUG00000016580	CTSB	7300.45	0.543881	0.561645	0.111106	0.407155	0.39024	12.045	12.4611	12.4595	12.1152	13.821	12.4899	Cathepsin B
1161	ENSOCUG00000005160	FDFT1	807.302	-0.515356	0.344844	0.0647797	0.308398	-0.510888	9.88001	9.94719	9.72056	9.42107	9.24323	9.48176	Farnesyl-diphosphate farnesyltransferase 1
1162	ENSOCUG00000015419	NEIL2	60.6374	-0.613531	0.491217	0.0680408	0.316738	-0.4993	6.38243	6.22548	5.65072	5.71386	5.48847	5.45483	Uncharacterized protein
1163	ENSOCUG00000002199	GATA4	631.683	-0.0564129	0.533912	0.699486	0.893772	-0.0487732	9.81887	9.42072	5.69382	9.47135	5.67675	8.5381	GATA binding protein 4
1164	ENSOCUG00000037711		3.17929	-0.199645	0.567688	0.280303	NA	NA	1.4993	2.04174	1.1454	1.28464	1.20262	1.43186
1165	ENSOCUG00000013226	BLK	2.20822	-0.0622846	0.520574	0.735947	NA	NA	1.1187	1.08845	1.24231	1.11313	1.07802	1.02814	Tyrosine-protein kinase (EC 2.7.10.2)
1166	ENSOCUG00000011301	FAM167A	5.33316	-0.243271	0.610802	0.122371	0.426816	-0.369759	2.49135	2.77191	1.5139	1.98775	1.35604	1.46929	Family with sequence similarity 167 member A
1167	ENSOCUG00000011294		2703.7	-0.053677	0.544391	0.626724	0.860052	-0.0654752	11.9988	11.6188	6.84975	11.0645	7.56472	10.7253	Uncharacterized protein
1168	ENSOCUG00000016992	MTMR9	117.211	0.0520004	0.353913	0.851108	0.956029	0.0195291	6.84557	6.50494	7.08626	7.04519	6.89938	6.69413	Myotubularin related protein 9
1169	ENSOCUG00000015473	XKR6	218.358	0.442512	0.434299	0.152313	0.471319	0.326685	7.43202	7.74423	7.1654	7.45042	8.25881	8.01626	XK-related protein
1170	ENSOCUG00000000468	PINX1	38.8525	-0.0754119	0.447412	0.77394	0.924004	-0.0343261	4.7189	5.30503	5.59953	5.75614	4.71463	4.47391	Uncharacterized protein
1171	ENSOCUG00000003370	MSRA	453.679	-0.093719	0.351654	0.727614	0.90421	-0.0437307	9.03053	9.05256	8.3983	8.53066	8.78199	8.92876	Methionine sulfoxide reductase A
1172	ENSOCUG00000005942	KIF13B	706.926	0.288987	0.375455	0.311348	0.652103	0.185684	9.49182	9.24644	9.05465	9.77636	9.77353	9.11912	Kinesin family member 13B
1173	ENSOCUG00000017211	HMBOX1	61.0348	0.310058	0.446536	0.297032	0.64031	0.19361	5.66253	5.07072	6.11355	5.98764	6.23532	5.94187	Homeobox containing 1
1174	ENSOCUG00000015356	INTS9	296.192	-0.0684871	0.334215	0.794499	0.932525	-0.0303397	8.07672	8.48896	8.10635	7.98712	8.35573	8.12467	Integrator complex subunit 9
1175	ENSOCUG00000015351	EXTL3	892.52	-0.210084	0.336058	0.433435	0.751175	-0.124259	9.66972	10.1007	9.88216	9.74684	9.81565	9.4393	Exostosin like glycosyltransferase 3
1176	ENSOCUG00000025264	FZD3	38.3495	-0.19851	0.391351	0.4811	0.782189	-0.106689	5.38139	5.17285	5.47465	5.26971	4.98939	5.13991	Frizzled class receptor 3
1177	ENSOCUG00000022817	FBXO16	7.19238	-0.243985	0.561742	0.277567	0.621852	-0.206313	2.87413	2.50435	3.0988	2.3844	1.95296	2.82909	F-box protein 16
1178	ENSOCUG00000014174	ZNF395	422.819	-0.714397	0.551418	0.0457913	0.25516	-0.593188	9.02508	9.09237	8.82057	8.7873	7.53941	7.91525	Zinc finger protein 395
1179	ENSOCUG00000035478		33.6861	0.135909	0.385488	0.628731	0.861088	0.0649526	5.11822	4.83925	5.01473	5.07986	5.14499	5.18738
1180	ENSOCUG00000000034	ELP3	487.93	0.0113997	0.298205	0.965577	0.989392	0.0046317	8.8786	9.01691	8.87236	8.93204	8.97666	8.89582	Elongator complex protein 3 (EC 2.3.1.48)
1181	ENSOCUG00000000032	NUGGC	18.0593	-0.107631	0.460075	0.681764	0.888262	-0.0514591	3.85336	4.16496	4.48004	3.92382	4.45724	3.43683	Nuclear GTPase, germinal center associated
1182	ENSOCUG00000033667		2395.92	0.109638	0.449896	0.690539	0.890714	0.0502616	11.548	11.1963	9.48418	11.076	10.5952	11.7517
1183	ENSOCUG00000026532	SCARA5	669.794	-0.235706	0.3803	0.402965	0.730206	-0.136555	9.06604	9.54536	9.77175	9.38511	9.38817	8.78693	Scavenger receptor class A member 5
1184	ENSOCUG00000000031	PBK	109.764	-0.0703019	0.424173	0.795084	0.932853	-0.0301869	7.24616	6.39958	6.48586	6.00047	7.26427	6.32141	PDZ binding kinase
1185	ENSOCUG00000009932	ESCO2	187.972	-0.179277	0.396559	0.523787	0.80783	-0.0926798	8.05575	7.13907	7.52075	7.0633	7.73284	7.31885	Establishment of sister chromatid cohesion N-acetyltransferase 2
1186	ENSOCUG00000009924	CCDC25	936.227	0.259878	0.377759	0.361118	0.697622	0.15638	9.92825	9.49937	9.61037	9.94766	9.5282	10.347	Coiled-coil domain containing 25
1187	ENSOCUG00000009918	SCARA3	826.997	-1.26054	0.481739	0.00105124	0.0201967	-1.69472	9.67009	10.2244	10.1281	9.32102	8.68916	8.84715	Scavenger receptor class A member 3
1188	ENSOCUG00000005985	CLU	773.227	0.164206	0.430612	0.565078	0.830985	0.0804066	9.10604	9.67554	9.36912	8.42471	9.83803	10.1114	Clusterin
1189	ENSOCUG00000024474		52.5568	-0.0278449	0.49193	0.896935	0.970089	-0.0131885	6.0172	5.74972	3.99187	6.24383	3.57436	5.11957
1190	ENSOCUG00000006251	EPHX2	837.528	-0.574264	0.588247	0.0902903	0.366872	-0.435486	10.2624	10.0011	9.43922	9.65867	7.97231	9.27508	Epoxide hydrolase 2
1191	ENSOCUG00000007668	PTK2B	701.13	1.12662	0.575295	0.00632085	0.0704284	1.15225	8.93041	8.85913	8.38924	9.16583	10.316	9.52604	Protein tyrosine kinase 2 beta
1192	ENSOCUG00000007658	TRIM35	113.528	-0.0911155	0.351804	0.735516	0.906919	-0.0424314	6.95303	6.79359	6.85778	6.88107	6.94614	6.39101	Tripartite motif containing 35
1193	ENSOCUG00000007652	STMN4	1.46517	0.106041	0.555088	0.311102	NA	NA	0.226665	0.221648	0.448772	0.772327	0.463553	0.2337	Stathmin 4
1194	ENSOCUG00000000775	ADRA1A	5.28108	-0.736842	1.62518	0.00799333	0.082837	-1.08178	1.59159	1.97905	2.84595	1.46536	1.16014	1.27959
1195	ENSOCUG00000016002	DPYSL2	855.962	-0.429391	0.445551	0.163631	0.48963	-0.310132	9.42385	9.78176	10.3732	9.60417	9.59942	8.95045	Dihydropyrimidinase like 2
1196	ENSOCUG00000035060		2.85508	-0.14975	0.55234	0.376341	NA	NA	0.972853	1.79665	1.39187	1.32838	1.00423	1.15606
1197	ENSOCUG00000010542	BNIP3L	1733.35	0.115172	0.32342	0.661747	0.879228	0.0558986	10.7043	10.7055	10.6661	10.9645	10.4669	10.9383	BCL2 interacting protein 3 like
1198	ENSOCUG00000027088	PPP2R2A	1122.56	0.724078	0.478452	0.035811	0.219215	0.659129	9.61417	9.43564	9.9352	9.87607	10.7957	10.3107	Serine/threonine-protein phosphatase 2A 55 kDa regulatory subunit B alpha isoform (PP2A subunit B isoform B55-alpha) (PP2A subunit B isoform PR55-alpha) (PP2A subunit B isoform R2-alpha) (PP2A subunit B isoform alpha)
1199	ENSOCUG00000011972	EBF2	54.9818	-0.405223	0.447106	0.185925	0.522129	-0.282222	5.70898	5.85979	6.20779	5.82206	5.34578	5.26693	Early B-cell factor 2
1200	ENSOCUG00000014109	CDCA2	224.392	0.0190103	0.391658	0.948916	0.984534	0.00676927	7.90484	7.81171	7.56316	7.42001	8.36742	7.23254	Cell division cycle associated 2
1201	ENSOCUG00000014099	KCTD9	206.277	0.203864	0.390736	0.474366	0.777835	0.109112	7.49559	6.98754	7.93176	7.52095	7.96639	7.80839	Potassium channel tetramerization domain containing 9
1202	ENSOCUG00000014093	GNRH1	1.98607	0.0584459	0.534828	0.702388	NA	NA	1.13614	0.65994	0.693715	0.842965	1.17311	0.835223	Gonadoliberin
1203	ENSOCUG00000014056	DOCK5	384.217	2.10016	0.764358	0.000331431	0.00836601	2.07748	6.60151	6.75672	7.85408	8.45992	9.61124	8.3084	Dedicator of cytokinesis 5
1204	ENSOCUG00000023836	NEFL	24.6727	-1.57988	1.32819	0.00803009	0.083104	-1.08038	3.47878	4.63777	5.42956	3.80509	2.70595	3.40585	Neurofilament light
1205	ENSOCUG00000021430	NEFM	113.381	-1.37083	0.835346	0.00671653	0.0731657	-1.13569	5.91528	6.62784	7.8989	5.71096	5.57155	6.11546	Neurofilament medium polypeptide
1206	ENSOCUG00000012104	ADAM7	5.69878	0.0288981	0.50136	0.892679	0.969308	0.0135382	2.07819	2.13868	2.68736	2.05862	2.20649	2.74589
1207	ENSOCUG00000001597	ADAMDEC1	2887.1	-0.378006	0.545067	0.200283	0.541537	-0.266371	10.6684	11.0014	12.4782	11.5514	10.0692	10.8726	ADAM like decysin 1
1208	ENSOCUG00000004176	ADAM28	36.9831	-0.013681	0.462112	0.953625	0.985638	-0.00628242	4.59496	4.22177	5.79878	4.69995	4.52649	5.62076	ADAM metallopeptidase domain 28
1209	ENSOCUG00000005708	STC1	46.292	0.165126	0.43096	0.557309	0.82629	0.0828674	5.03983	5.33782	5.64694	5.57308	4.95019	6.00836	Stanniocalcin 1
1210	ENSOCUG00000004296	NKX2-6	12.0134	-1.32862	1.38184	0.0132879	0.117082	-0.931509	3.06075	3.63827	4.14274	3.07044	2.35792	2.47096
1211	ENSOCUG00000004294	NKX3-1	4.05881	-0.195259	0.531924	0.399187	0.727369	-0.138245	2.11119	2.05639	2.09947	1.8829	1.86829	1.87027	NK3 homeobox 1
1212	ENSOCUG00000004114	SLC25A37	126.607	0.183251	0.401853	0.522252	0.806996	0.0931287	6.69651	7.0843	6.68205	6.64995	7.5642	6.73875	Solute carrier family 25 member 37
1213	ENSOCUG00000004102	ENTPD4	313.644	0.582945	0.441489	0.0695554	0.319853	0.495049	8.22666	7.66768	7.82682	8.66159	8.09162	8.69804	Ectonucleoside triphosphate diphosphohydrolase 4
1214	ENSOCUG00000006355	DDX60	87.7655	0.744841	0.637766	0.0471728	0.25927	0.586247	5.35618	5.84725	6.27482	6.4311	7.25884	6.08089	DExD/H-box helicase 60
1215	ENSOCUG00000029856		1.69323	-0.0834489	0.538088	0.588972	NA	NA	0.45106	0.960153	0.672484	0.538379	0.623447	0.61977
1216	ENSOCUG00000004900	PALLD	649.489	-0.985999	0.679988	0.0181679	0.143596	-0.842859	8.83877	9.29721	10.2953	8.98205	8.60787	8.01295	Palladin, cytoskeletal associated protein
1217	ENSOCUG00000006446	CBR4	53.3159	0.309105	0.432096	0.298101	0.641332	0.192917	5.88521	5.03322	5.48015	5.93479	5.79818	5.87765	Carbonyl reductase 4
1218	ENSOCUG00000003098	SH3RF1	248.21	0.487089	0.373406	0.0946115	0.376527	0.424204	7.85161	7.42484	7.74761	8.08581	8.24277	8.10147	SH3 domain containing ring finger 1
1219	ENSOCUG00000031550		35.539	0.0491976	0.390692	0.860935	0.959513	0.0179492	4.88184	5.0763	5.32128	5.06791	4.98078	5.39493
1220	ENSOCUG00000016756	NEK1	320.529	-0.295389	0.395998	0.305842	0.647393	-0.188832	8.54821	7.95266	8.73412	8.23722	7.75227	8.2877	NIMA related kinase 1
1221	ENSOCUG00000006220	CLCN3	673.413	0.398895	0.385935	0.173762	0.504622	0.297034	9.27587	8.74536	9.34291	9.42458	9.79669	9.43015	Chloride channel protein
1222	ENSOCUG00000026923	HPF1	452.131	-0.0434575	0.357673	0.870395	0.962331	-0.0166753	9.03288	8.69306	8.7368	8.71761	8.31745	9.15012	Histone PARylation factor 1
1223	ENSOCUG00000011514	MFAP3L	64.4457	-0.607568	0.660706	0.0786521	0.343181	-0.464477	5.69449	5.21691	6.96538	5.6906	5.13509	5.27667	Microfibril associated protein 3 like
1224	ENSOCUG00000011526	AADAT	512.192	0.535229	0.586562	0.109744	0.40565	0.391849	8.9731	8.36167	7.70445	9.10824	8.205	9.81871	Aminoadipate aminotransferase
1225	ENSOCUG00000038175		1.79405	0.129581	0.549583	0.403731	NA	NA	0.698424	0.553278	0.778138	0.734657	0.83634	0.980316
1226	ENSOCUG00000011080	GALNT7	271.293	0.172275	0.478459	0.522153	0.806972	0.0931413	7.27347	6.45938	8.57192	7.39138	8.76882	7.75489	Polypeptide N-acetylgalactosaminyltransferase (EC 2.4.1.-) (Protein-UDP acetylgalactosaminyltransferase)
1227	ENSOCUG00000000074	HMGB2	745.61	0.0838153	0.371557	0.760903	0.917672	0.0373124	9.5031	9.13514	9.70173	9.18939	10.0097	9.32768	High mobility group box 2
1228	ENSOCUG00000010418	SAP30	176.128	-0.0492083	0.343081	0.852198	0.956642	-0.0192504	7.7157	7.51191	7.13545	7.33558	7.57741	7.3487	Sin3A associated protein 30
1229	ENSOCUG00000037352		2.15267	0.0455419	0.524185	0.792381	NA	NA	0.928222	0.908022	1.17523	0.870959	1.2053	1.09223
1230	ENSOCUG00000036567		5.27333	-0.0704383	0.492428	0.755927	0.915214	-0.0384774	2.28706	2.23507	2.60431	2.2084	2.21383	2.45448
1231	ENSOCUG00000016256	HAND2	46.8523	-0.776099	0.625199	0.0394972	0.233828	-0.631103	5.28485	5.53343	6.27422	5.27879	4.70944	4.96416	Heart and neural crest derivatives expressed 2
1232	ENSOCUG00000023773	TPT1	3.80012	-0.0257629	0.505119	0.897283	0.970089	-0.0131885	1.81579	1.7729	1.98813	1.76997	1.5902	2.079	Translationally-controlled tumor protein (TCTP)
1233	ENSOCUG00000008888	FBXO8	395.942	0.0678855	0.344571	0.804404	0.937388	0.0280807	8.64262	8.24194	8.79006	8.72912	8.35655	8.82826	F-box protein 8
1234	ENSOCUG00000013963	CEP44	62.142	-0.060716	0.381511	0.82389	0.946354	-0.0239464	6.36835	5.78857	5.61706	5.89069	5.7923	6.02639	Centrosomal protein 44
1235	ENSOCUG00000016289	HPGD	550.713	-0.568656	0.566946	0.0925066	0.371797	-0.429694	9.95874	8.66081	8.95393	8.26033	8.14518	9.1169	15-hydroxyprostaglandin dehydrogenase
1236	ENSOCUG00000007631	GPM6A	239.37	-0.365315	0.522612	0.221327	0.565372	-0.247666	7.90577	7.41979	8.58273	7.77727	6.22051	7.80941	Glycoprotein M6A
1237	ENSOCUG00000015110	WDR17	7.36684	-0.0414272	0.470218	0.865909	0.961135	-0.0172158	3.08512	2.68053	2.86526	2.9054	2.87091	2.72542	WD repeat domain 17
1238	ENSOCUG00000012592	ASB5	6.80145	-0.620901	0.853885	0.0592296	0.293705	-0.532089	3.20924	2.86752	2.37438	2.18158	2.34417	2.26633	Ankyrin repeat and SOCS box protein 5
1239	ENSOCUG00000029741	SPCS3	2087.29	0.195448	0.438334	0.491771	0.7875	0.103749	11.2269	10.878	9.97589	10.7658	10.4724	11.7123	Signal peptidase complex subunit 3 (EC 3.4.-.-)
1240	ENSOCUG00000012211		17.0363	0.0844169	0.424266	0.760751	0.917629	0.0373329	4.06985	3.88228	4.13645	3.93703	4.21844	4.19728	Uncharacterized protein
1241	ENSOCUG00000017884	VEGFC	56.0164	-0.30529	0.470523	0.299398	0.642803	-0.191922	5.41361	5.91375	6.30531	6.00949	5.101	5.21274	Vascular endothelial growth factor C
1242	ENSOCUG00000023661		1051.69	-0.0545077	0.539951	0.667485	0.882192	-0.0544371	10.318	10.6417	6.11513	8.70589	8.43348	10.1707	Uncharacterized protein
1243	ENSOCUG00000001040	NEIL3	105.659	-0.400162	0.439144	0.189594	0.52696	-0.278223	7.35291	6.66481	6.44967	6.5013	6.55363	6.25663	Nei like DNA glycosylase 3
1244	ENSOCUG00000022964		1.23586	0.0314299	0.539493	0.804375	NA	NA	0.125269	0.446943	0.142426	0.379113	0.399992	0.13099
1245	ENSOCUG00000002031	AGA	430.991	0.374267	0.372756	0.193084	0.531192	0.274749	8.71046	8.16207	8.64267	9.03266	8.95933	8.71542	Aspartylglucosaminidase
1246	ENSOCUG00000028118		5.94055	-0.0789315	0.485569	0.74078	0.909804	-0.0410522	2.81068	2.53865	2.3817	2.59208	2.39967	2.50477
1247	ENSOCUG00000007616	TENM3	476.999	0.0127815	0.441862	0.967234	0.989836	0.00443688	9.03507	8.45491	8.85096	9.43154	7.12943	8.88501	Uncharacterized protein
1248	ENSOCUG00000004708	DCTD	465.995	-0.0847656	0.322735	0.743892	0.911405	-0.0402885	8.95237	9.04318	8.67991	8.86976	8.61243	8.93698	dCMP deaminase
1249	ENSOCUG00000016984	WWC2	427.8	0.115582	0.385407	0.682248	0.888454	0.0513651	8.29877	8.19123	9.1595	9.03899	8.62496	8.6432	WW and C2 domain containing 2
1250	ENSOCUG00000034698		37.4568	0.076562	0.408879	0.78437	0.927598	0.0326403	4.965	4.88738	5.50213	5.52357	4.90787	5.20146
1251	ENSOCUG00000005491	CDKN2AIP	432.137	0.170296	0.348781	0.533973	0.812984	0.0899181	8.68673	8.27646	8.89672	8.8999	8.62439	8.9483	CDKN2A interacting protein
1252	ENSOCUG00000011812	ING2	200.645	-0.141381	0.351793	0.602002	0.84838	-0.0714095	7.62319	7.39654	8.02952	7.63957	7.61627	7.39278	Inhibitor of growth protein
1253	ENSOCUG00000025497	RWDD4	422.812	0.0388322	0.333423	0.886259	0.967525	0.0143377	8.73333	8.36825	8.91986	8.55962	8.86466	8.7641	RWD domain containing 4
1254	ENSOCUG00000010179	TRAPPC11	1006.54	0.370071	0.333958	0.172567	0.502932	0.298491	9.80155	9.59482	9.91294	10.0741	10.2527	10.0473	Trafficking protein particle complex 11
1255	ENSOCUG00000009718	STOX2	115.341	-0.0830339	0.426672	0.758331	0.916248	-0.0379869	6.89972	6.52315	7.0841	7.17277	5.61614	6.85945	Storkhead box 2
1256	ENSOCUG00000011944	ENPP6	25.7828	-2.98088	1.10903	0.000276609	0.00729785	-2.13681	3.80145	4.25795	5.61486	3.43312	2.56577	2.75943	Ectonucleotide pyrophosphatase/phosphodiesterase 6
1257	ENSOCUG00000009229	IRF2	592.633	0.535204	0.44548	0.0922302	0.371179	0.430416	8.80899	8.63361	9.1125	9.16379	9.84164	9.07083	Interferon regulatory factor 2
1258	ENSOCUG00000006627	CASP3	564.13	1.01465	0.758138	0.0203119	0.154329	0.811551	8.0849	7.83309	8.8115	8.52037	10.1961	8.8709	Caspase-3
1259	ENSOCUG00000003897	PRIMPOL	195.623	0.278878	0.354837	0.31681	0.656779	0.182581	7.6341	7.43707	7.25174	7.5594	7.93502	7.67917	Primase and DNA directed polymerase
1260	ENSOCUG00000003903	CENPU	686.846	-0.0132279	0.319162	0.956825	0.986647	-0.0058384	9.63872	9.3564	9.24718	9.32261	9.57911	9.31362	Centromere protein U
1261	ENSOCUG00000037500		1.84001	0.0111389	0.525227	0.947982	NA	NA	0.889818	0.95523	0.666356	1.02343	0.742876	0.799908
1262	ENSOCUG00000037022		4.38568	-0.14809	0.536195	0.458525	0.76675	-0.115346	1.65616	2.11125	2.42121	1.92204	2.02104	1.52808
1263	ENSOCUG00000005617	ACSL1	93.1255	0.111601	0.397285	0.691114	0.890902	0.0501702	6.4273	5.80643	6.85436	6.52622	6.79375	6.37749	Uncharacterized protein
1264	ENSOCUG00000036745		2.91644	0.214776	0.567889	0.287001	NA	NA	1.42122	1.38881	1.19822	1.48787	1.57061	1.78717
1265	ENSOCUG00000002594		1470.38	-0.441402	0.418849	0.146735	0.462504	-0.334885	10.993	10.5922	10.4771	10.3958	9.69594	10.4485
1266	ENSOCUG00000002591	CFAP97	227.105	-0.12145	0.386717	0.661244	0.879228	-0.0558986	8.17162	7.2156	8.02653	7.72433	7.39463	7.97105	Cilia and flagella associated protein 97
1267	ENSOCUG00000012354	SNX25	163.433	0.116408	0.399011	0.679975	0.887368	0.0518962	7.22965	6.4424	7.71094	7.35535	7.46437	7.361	Sorting nexin 25
1268	ENSOCUG00000012365	LRP2BP	7.25737	-0.136191	0.485843	0.587352	0.841005	-0.0752013	2.8672	2.79802	3.04681	2.92699	2.66486	2.59072	LRP2 binding protein
1269	ENSOCUG00000012369	ANKRD37	94.9252	0.13052	0.359428	0.636783	0.866155	0.0624042	6.39333	6.64348	6.3977	6.3385	6.60665	6.87896	Ankyrin repeat domain 37
1270	ENSOCUG00000012375	UFSP2	644.325	0.192103	0.44128	0.500421	0.792954	0.100752	9.64241	8.75207	8.64829	9.52004	8.38903	9.86756	UFM1 specific peptidase 2
1271	ENSOCUG00000004810	C4orf47	3.02884	-0.0720727	0.521928	0.696996	NA	NA	1.86428	1.25597	1.37264	1.21361	1.46262	1.57317	Chromosome 4 open reading frame 47
1272	ENSOCUG00000005799	CCDC110	13.9546	0.0420149	0.460519	0.871374	0.962331	0.0166753	3.39329	3.31802	4.16863	3.44214	3.76078	3.98632	Coiled-coil domain containing 110
1273	ENSOCUG00000005808	PDLIM3	583.766	-1.60006	1.1145	0.00627059	0.0702408	-1.15341	8.02702	9.07919	10.2952	8.59951	7.00982	6.68515	PDZ and LIM domain 3
1274	ENSOCUG00000005816	SORBS2	787.216	-0.319235	0.448457	0.281263	0.625562	-0.20373	10.05	9.26902	9.85736	9.85236	8.57951	9.2201	Sorbin and SH3 domain containing 2
1275	ENSOCUG00000017763	TLR3	82.4308	0.0552942	0.389067	0.844434	0.953379	0.0207345	6.10585	5.79829	6.78307	6.47553	6.31004	6.3175	Toll like receptor 3
1276	ENSOCUG00000017457	FAM149A	237.345	-0.558534	0.488023	0.0886164	0.364478	-0.438329	7.83403	7.84703	8.51243	7.87573	7.00352	7.42978	Uncharacterized protein
1277	ENSOCUG00000011300	CYP4V2	189.912	0.602525	0.625151	0.083092	0.353546	0.451554	6.53066	6.29523	7.64838	7.48606	8.36445	7.22099	Cytochrome P450 family 4 subfamily V member 2
1278	ENSOCUG00000011311	KLKB1	1.83043	0.0989532	0.544699	0.50744	NA	NA	0.674557	0.768516	0.55681	1.18496	0.703932	0.539802	Kallikrein B1
1279	ENSOCUG00000005917		2.13951	-0.0308591	0.519186	0.863448	NA	NA	0.961214	1.23074	1.04216	0.993618	1.03895	1.1201
1280	ENSOCUG00000001439	FAT1	3265.1	-0.285712	0.45729	0.325385	0.665085	-0.177123	11.3681	11.2998	12.402	11.7851	11.4598	10.5707	FAT atypical cadherin 1
1281	ENSOCUG00000033448		5.52337	-0.267	0.550689	0.288282	0.632848	-0.1987	2.40683	2.42544	2.73802	2.16501	2.24229	2.28158
1282	ENSOCUG00000004324	ZFP42	7.08279	-0.215281	0.564465	0.28536	0.629669	-0.200888	3.06855	1.81002	3.00125	2.09809	2.03784	2.63745	ZFP42 zinc finger protein
1283	ENSOCUG00000031277		5.3624	0.145049	0.51009	0.534194	0.812984	0.0899181	2.47749	2.06451	2.25155	2.41501	2.32042	2.64356
1284	ENSOCUG00000033947		3.26756	0.0504221	0.522659	0.776384	NA	NA	1.201	1.54313	1.75737	1.27951	1.62825	1.85384
1285	ENSOCUG00000009038	FRG1	781.861	0.084403	0.337269	0.755305	0.915214	0.0384774	9.6233	9.23662	9.7469	9.36463	9.75416	9.77588	FSHD region gene 1
1286	ENSOCUG00000004169	ASAH1	1430.68	0.440346	0.4865	0.164364	0.490465	0.309392	10.0676	9.75242	10.4132	10.1677	11.3161	10.1022	N-acylsphingosine amidohydrolase 1
1287	ENSOCUG00000001112	PCM1	1164.15	-0.0332467	0.395405	0.900161	0.970468	-0.0130186	10.0456	9.34344	10.7241	10.1142	9.8551	10.3527	Pericentriolar material 1
1288	ENSOCUG00000014756	FGL1	152.888	7.66617	2.19918	1.96805e-05	0.000815256	3.08871	2.88173	3.1236	3.1254	6.36102	4.29948	8.40556	Fibrinogen like 1
1289	ENSOCUG00000037837		5.32102	-0.032715	0.509864	0.867075	0.961311	-0.017136	2.46987	2.53284	1.79052	2.26905	1.79968	2.56289
1290	ENSOCUG00000005218	MTUS1	964.709	0.538539	0.468062	0.0969215	0.381529	0.418473	9.55874	8.9426	9.90976	10.0005	9.83695	10.4636	Microtubule associated scaffold protein 1
1291	ENSOCUG00000005211	PDGFRL	323.311	-1.46451	0.564503	0.000845351	0.017065	-1.76789	8.06198	8.60412	9.14617	7.77652	7.34534	7.23203	Platelet derived growth factor receptor like
1292	ENSOCUG00000011284	SLC7A2	398.534	-0.0237573	0.447108	0.922681	0.976674	-0.0102505	8.71433	8.43998	8.55736	9.13543	6.67266	8.59897	Solute carrier family 7 member 2
1293	ENSOCUG00000008372	MTMR7	14.6874	-0.144104	0.490771	0.562295	0.82979	-0.0810318	4.15389	3.56764	3.85379	4.11745	2.85668	3.57385	Myotubularin related protein 7
1294	ENSOCUG00000008363	VPS37A	200.862	0.18721	0.392455	0.510548	0.799438	0.0972153	7.61573	6.84317	7.83274	7.50317	7.76146	7.90175	VPS37A, ESCRT-I subunit
1295	ENSOCUG00000014589		133.928	0.452281	0.43784	0.144712	0.459286	0.337917	7.12914	6.26676	6.7447	7.15745	7.1808	7.40115
1296	ENSOCUG00000014585	ZDHHC2	42.664	-0.0766802	0.451859	0.768745	0.921251	-0.0356219	5.83122	5.26986	4.87102	5.84907	4.32675	5.09163	Palmitoyltransferase (EC 2.3.1.225)
1297	ENSOCUG00000000277	MICU3	46.7151	0.13346	0.4484	0.626724	0.860052	0.0654752	5.69154	5.15691	5.14965	5.71035	4.54587	6.00811	Mitochondrial calcium uptake family member 3
1298	ENSOCUG00000025641		35.0796	0.0992628	0.500758	0.66636	0.881168	0.0549411	4.09383	3.93619	5.42257	3.74194	3.7168	5.92921
1299	ENSOCUG00000014197	MSR1	626.398	2.46748	0.92369	0.000335754	0.00846099	2.07258	6.66227	7.00258	8.26185	8.02957	10.328	9.52006	Macrophage scavenger receptor types I and II
1300	ENSOCUG00000024715		48.7155	-0.124243	0.416367	0.654104	0.875409	-0.0577889	5.97673	5.19264	5.65492	5.15569	5.8852	5.25757
1301	ENSOCUG00000003212	TUSC3	445.389	-0.137107	0.48265	0.585862	0.840064	-0.0756879	9.12875	9.04576	7.95585	8.84642	6.26439	8.90941	Tumor suppressor candidate 3
1302	ENSOCUG00000017691	UNC5D	20.8581	0.234828	0.545173	0.333034	0.67197	0.17265	4.30331	3.80355	3.245	4.99358	2.86406	4.45077	Unc-5 netrin receptor D
1303	ENSOCUG00000022012		10.992	-0.245192	0.48237	0.383773	0.716784	-0.144612	3.6137	3.61669	3.44668	3.26215	3.37272	3.27454	ATP synthase subunit beta (EC 3.6.3.14)
1304	ENSOCUG00000024073	DUSP26	84.3037	-0.0395131	0.370797	0.883208	0.966785	-0.0146702	6.21942	6.59586	6.37169	6.70266	6.05924	6.21124	Dual specificity phosphatase 26
1305	ENSOCUG00000022908		156.376	-0.147969	0.568058	0.247265	0.591519	-0.228031	8.2073	7.48873	4.05007	5.624	4.54038	6.55334
1306	ENSOCUG00000008740	TTI2	154.489	0.470313	0.370394	0.104997	0.397385	0.400789	7.04043	6.8665	7.14293	7.41147	7.57799	7.35948	TELO2 interacting protein 2
1307	ENSOCUG00000008735	MAK16	684.627	0.915055	0.487626	0.0114831	0.10574	0.975761	8.8632	8.51048	9.17069	9.27197	9.96265	9.78845	Protein MAK16 homolog
1308	ENSOCUG00000000857	FUT10	95.0223	-0.230092	0.386295	0.416342	0.738733	-0.131513	6.39753	6.59013	6.96385	6.64907	6.41497	6.10317	Alpha-(1,3)-fucosyltransferase (EC 2.4.1.-)
1309	ENSOCUG00000005836	NRG1	120.381	-0.361656	0.421382	0.224975	0.567979	-0.245668	6.44445	7.23026	7.33116	6.66763	6.5445	6.76168	Neuregulin 1
1310	ENSOCUG00000012620	WRN	134.245	0.050414	0.366235	0.857281	0.958309	0.0184945	7.19441	6.62227	7.17069	7.38401	6.85249	6.93079	Werner syndrome RecQ like helicase
1311	ENSOCUG00000022003		8.31252	-0.182793	0.485377	0.488383	0.785904	-0.10463	3.19789	2.99979	3.18542	3.01406	2.91038	2.83787
1312	ENSOCUG00000017093	TEX15	7.12132	-0.0613632	0.513476	0.754457	0.915214	-0.0384774	3.24765	2.45017	1.9924	2.64518	1.97615	2.85621	Testis expressed 15, meiosis and synapsis associated
1313	ENSOCUG00000014028		14.5538	2.73884	1.5928	0.00293036	0.0418782	1.37801	2.53646	2.34106	2.19006	4.01624	2.17104	4.49828
1314	ENSOCUG00000005230	PPP2CB	1344.18	0.275294	0.346631	0.317875	0.65794	0.181814	10.1337	10.1781	10.3696	10.2025	10.7815	10.4861	Serine/threonine-protein phosphatase 2A catalytic subunit beta isoform (PP2A-beta) (EC 3.1.3.16)
1315	ENSOCUG00000005223	UBXN8	516.388	0.269841	0.336185	0.319848	0.660038	0.180431	8.97295	8.78434	8.82171	8.93253	9.36182	9.05393	Uncharacterized protein
1316	ENSOCUG00000017234	GSR	1375.65	0.455242	0.404549	0.132195	0.442113	0.354467	10.3296	10.0391	10.0262	10.4304	11.0128	10.2543	Glutathione reductase (EC 1.8.1.7)
1317	ENSOCUG00000016020	GTF2E2	975.542	0.301667	0.385272	0.295468	0.6386	0.194771	10.0524	9.72306	9.27362	10.0076	9.81913	10.3181	General transcription factor IIE subunit 2
1318	ENSOCUG00000008572	RBPMS	470.065	-0.751524	0.475535	0.0287703	0.192651	-0.715228	8.63748	9.19248	9.4405	8.66128	8.11442	8.40824	RNA binding protein with multiple splicing
1319	ENSOCUG00000010968	DCTN6	765.367	0.119022	0.323649	0.647336	0.872111	0.0594282	9.49361	9.3462	9.66949	9.41702	9.62234	9.82675	Dynactin subunit 6
1320	ENSOCUG00000013931	LEPROTL1	389.698	0.64809	0.403168	0.0376443	0.226926	0.644115	8.36514	8.1544	8.21148	8.51303	9.08887	8.84353	Leptin receptor overlapping transcript like 1
1321	ENSOCUG00000020996	SARAF	3042.76	0.299764	0.4262	0.311311	0.652103	0.185684	11.7523	11.2743	10.7111	11.9243	11.1347	11.9104	Uncharacterized protein
1322	ENSOCUG00000034822		2.41053	0.0405437	0.517964	0.828743	NA	NA	1.10235	1.19097	1.34851	1.21518	1.4149	1.13105
1323	ENSOCUG00000011121	PCLO	28.6658	-0.0599268	0.447582	0.817917	0.943428	-0.0252913	4.87647	4.73327	4.84778	5.23393	3.80791	4.68207	Uncharacterized protein
1324	ENSOCUG00000035229		6.31574	-0.103139	0.494519	0.660679	0.879145	-0.0559396	2.84825	2.71039	2.41559	2.77525	2.23618	2.53917
1325	ENSOCUG00000030644		8.79148	0.360465	0.635267	0.150195	0.467754	0.329983	2.92841	2.15188	2.77204	3.2437	3.59423	2.74966
1326	ENSOCUG00000030247		106.472	0.104436	0.348515	0.702204	0.894496	0.0484215	6.71394	6.43527	6.82683	6.66264	6.67456	6.97546
1327	ENSOCUG00000007349		15.4967	-0.215707	0.565521	0.28921	0.633381	-0.198335	4.54804	3.94098	2.5102	3.81223	2.29287	3.12086
1328	ENSOCUG00000003608	DAAM1	340.528	0.132425	0.386797	0.638237	0.866962	0.0620001	8.52473	7.92514	8.3641	8.79095	7.81092	8.58255	Dishevelled associated activator of morphogenesis 1
1329	ENSOCUG00000007547	GPR135	1.76957	-0.0670503	0.538693	0.639715	NA	NA	0.779056	0.848854	0.736399	0.922886	0.4865	0.52375
1330	ENSOCUG00000003325	SOWAHC	78.2903	0.15467	0.451072	0.576196	0.837376	0.0770797	5.89152	5.22915	6.67026	5.95389	6.85742	5.917	Sosondowah ankyrin repeat domain family member C
1331	ENSOCUG00000006502	SEPTIN10	837.265	-0.0584215	0.378704	0.829245	0.948105	-0.0231437	9.29887	9.39421	10.2293	9.383	9.93573	9.54284	Septin 10
1332	ENSOCUG00000014996	SH3RF3	84.842	-0.269372	0.407535	0.351762	0.688906	-0.16184	6.34586	6.61725	6.60222	6.62012	6.0467	5.81236	SH3 domain containing ring finger 3
1333	ENSOCUG00000030165		1.61794	-0.0493453	0.531028	0.75468	NA	NA	0.59689	0.779513	0.67214	0.783222	0.568134	0.471774
1334	ENSOCUG00000025015	EDAR	11.1849	0.23483	0.516394	0.370456	0.704122	0.152352	3.12241	3.12548	3.39363	3.78865	2.88895	3.74269	Ectodysplasin A receptor
1335	ENSOCUG00000001172	CCDC138	168.993	0.184671	0.399917	0.517737	0.804707	0.0943625	7.73967	6.9545	6.81467	7.15665	7.54846	7.68494	Coiled-coil domain containing 138
1336	ENSOCUG00000038349		889.238	0.615448	0.47406	0.0642865	0.307307	0.512427	9.61234	8.68577	9.63359	10.0966	9.85884	10.1268
1337	ENSOCUG00000034682		154.665	0.884984	0.523494	0.0171165	0.13809	0.859839	7.09792	6.19653	6.7575	7.6944	7.36538	7.57464
1338	ENSOCUG00000001165	RANBP2	1223.48	0.758958	0.487866	0.0296513	0.196119	0.707481	10.0093	9.12866	9.99852	10.6563	10.3221	10.5674	RAN binding protein 2
1339	ENSOCUG00000004451	LIMS1	832.984	0.454021	0.424474	0.139806	0.452853	0.344042	9.37878	8.87458	9.77373	9.75405	10.1184	9.76781	LIM and senescent cell antigen-like-containing domain protein
1340	ENSOCUG00000017849	GCC2	790.423	0.39448	0.483997	0.202857	0.544602	0.26392	9.11773	8.37937	9.84576	9.42473	10.1113	9.78156	GRIP and coiled-coil domain containing 2
1341	ENSOCUG00000013192		230.902	0.541384	0.588274	0.106067	0.400031	0.397906	7.06965	7.16433	7.63868	7.22424	8.8503	7.35274	Sulfotransferase (EC 2.8.2.-)
1342	ENSOCUG00000039184		1.30695	0.136891	0.563258	0.291691	NA	NA	0.28167	0.137611	0.160489	0.230814	0.648752	0.306767
1343	ENSOCUG00000007726	ST6GAL2	216.579	0.335215	0.55392	0.237135	0.581614	0.235365	6.50192	6.33791	7.98444	7.32739	8.70197	6.73336	ST6 beta-galactoside alpha-2,6-sialyltransferase 2
1344	ENSOCUG00000033654		4.36443	-0.163266	0.542969	0.407123	0.732923	-0.134942	2.33934	2.20055	1.78219	1.49267	1.90113	2.08651
1345	ENSOCUG00000009982	UXS1	238.971	-0.249083	0.368017	0.372615	0.705545	-0.151475	7.8196	7.71145	8.38775	7.84526	7.70066	7.66494	UDP-glucuronate decarboxylase 1
1346	ENSOCUG00000026304	ECRG4	163.601	-0.422396	0.633573	0.140823	0.454287	-0.342669	7.85586	7.16549	7.48569	7.54874	4.86588	5.71911	Chromosome 2 open reading frame 40
1347	ENSOCUG00000025486	NCK2	405.72	-0.474161	0.38039	0.105253	0.39777	-0.400368	8.69156	8.77407	9.06356	8.5438	8.47689	8.1015	Cytoplasmic protein
1348	ENSOCUG00000007967	FHL2	434.597	-0.0488044	0.424886	0.853838	0.957362	-0.0189239	7.95473	8.47383	9.3523	8.29726	9.23624	8.08656	Four and a half LIM domains 2
1349	ENSOCUG00000007963	C2orf49	132.395	0.0363397	0.364197	0.897382	0.970089	0.0131885	6.75775	6.71846	7.41965	6.98349	7.17364	6.98661	Chromosome 2 open reading frame 49
1350	ENSOCUG00000015024	TGFBRAP1	246.809	0.19249	0.332147	0.473141	0.776665	0.109766	7.97652	7.85974	7.66704	7.99759	8.19687	7.88591	Transforming growth factor beta receptor associated protein 1
1351	ENSOCUG00000015017	MRPS9	504.758	0.0185757	0.329263	0.941476	0.981397	0.00815515	8.9142	9.00805	8.96595	8.74674	9.29084	8.83289	Mitochondrial ribosomal protein S9
1352	ENSOCUG00000010933	POU3F3	1.33684	0.034155	0.53721	0.800857	NA	NA	0.422423	0.282047	0.17855	0.632701	0.208338	0.165932
1353	ENSOCUG00000017004	TMEM182	4.84319	0.0352534	0.501525	0.870635	0.962331	0.0166753	2.25946	1.81104	2.37551	2.48445	2.09955	2.01156	Transmembrane protein 182
1354	ENSOCUG00000017011	MFSD9	268.098	-0.113191	0.346282	0.673423	0.88502	-0.0530469	8.36018	8.07669	7.85758	8.16278	7.70113	8.06622	Major facilitator superfamily domain containing 9
1355	ENSOCUG00000004890	SLC9A2	106.817	0.062182	0.466645	0.811223	0.939743	0.0269911	5.96511	5.20072	7.35643	6.13946	7.32606	6.05032	Sodium/hydrogen exchanger
1356	ENSOCUG00000006075	SLC9A4	1.62138	0.14049	0.575402	0.145333	NA	NA	0.137782	0.131798	0.162279	0.120808	1.01327	0.327377	Sodium/hydrogen exchanger
1357	ENSOCUG00000006067	IL18RAP	106.884	4.58779	0.990496	1.35111e-07	1.11026e-05	4.95457	3.35973	4.08255	4.45875	5.75172	7.82328	6.49701	Interleukin 18 receptor accessory protein
1358	ENSOCUG00000016476	IL18R1	54.2859	1.04731	1.27844	0.0199604	0.15282	0.81582	4.01691	3.5897	5.37199	5.29011	6.7483	5.18279	Interleukin 18 receptor 1
1359	ENSOCUG00000016462	IL1RL1	21.5419	1.5521	0.936333	0.00542981	0.0641396	1.19287	3.67265	3.07017	3.9105	4.19786	4.92259	4.78683	Interleukin 1 receptor like 1
1360	ENSOCUG00000029557	IL1RL2	9.66317	2.59543	1.67956	0.00422162	0.0538658	1.26869	2.20862	1.85577	2.21195	2.35581	4.00413	3.02032	Uncharacterized protein
1361	ENSOCUG00000006957	IL1R1	293.177	-0.146692	0.432193	0.594472	0.844489	-0.0734062	7.76819	7.43388	8.94877	7.66213	8.37845	7.86559	Interleukin 1 receptor type 1
1362	ENSOCUG00000016746	IL1R2	1844.95	2.8239	0.729047	5.89526e-06	0.000285693	3.5441	8.47737	8.78308	9.55711	10.3632	11.9972	10.6244	Interleukin 1 receptor type 2
1363	ENSOCUG00000008180	MAP4K4	1821.44	0.285291	0.403432	0.329223	0.668618	0.174822	10.2665	10.4253	11.0173	10.6759	11.3728	10.6896	Mitogen-activated protein kinase kinase kinase kinase 4
1364	ENSOCUG00000004448	CNOT11	180.194	0.226385	0.345958	0.408185	0.733328	0.134702	7.43438	7.30551	7.35512	7.51173	7.84399	7.37602	CCR4-NOT transcription complex subunit 11
1365	ENSOCUG00000013058	RNF149	150.381	0.355234	0.376831	0.218075	0.561783	0.250432	7.1396	7.03582	6.88691	7.07833	7.6123	7.39815	Ring finger protein 149
1366	ENSOCUG00000002398	TBC1D8	903.955	0.0787482	0.320548	0.766495	0.920381	0.0360322	9.87958	9.85726	9.55813	9.94526	9.96785	9.61914	TBC1 domain family member 8
1367	ENSOCUG00000002392	RPL31	4560.13	-0.258702	0.400711	0.367593	0.70243	-0.153397	12.2981	12.1667	12.359	11.7522	11.351	12.469	Uncharacterized protein
1368	ENSOCUG00000002384	NPAS2	82.9819	0.575898	0.583658	0.091709	0.370067	0.43172	5.42407	5.34017	6.50455	6.46299	6.94153	6.25014	Neuronal PAS domain protein 2
1369	ENSOCUG00000001469	PDCL3	550.17	0.46636	0.368594	0.106856	0.40134	0.396487	8.81404	8.6624	9.02451	9.03411	9.42573	9.36958	Phosducin like 3
1370	ENSOCUG00000012868	CHST10	144.308	-0.920104	0.621563	0.0206541	0.155756	-0.807556	6.82571	7.55848	7.77659	6.97307	5.97454	6.44892	Carbohydrate sulfotransferase (EC 2.8.2.-)
1371	ENSOCUG00000009532	AFF3	32.7406	-0.789311	0.670813	0.0397098	0.234464	-0.629924	4.63029	5.1039	5.73141	4.68154	4.25233	4.45234	AF4/FMR2 family member 3
1372	ENSOCUG00000014576	REV1	584.904	0.101489	0.331891	0.70175	0.894431	0.0484531	9.19119	8.78367	9.34275	9.30598	9.10852	9.2885	DNA repair protein REV1 (EC 2.7.7.-)
1373	ENSOCUG00000021154	EIF5B	4374.91	0.448115	0.371541	0.122864	0.427255	0.369313	11.9343	11.5752	11.9605	12.1326	12.1026	12.5421	Eukaryotic translation initiation factor 5B
1374	ENSOCUG00000016129	TXNDC9	297.234	0.394553	0.442412	0.197711	0.537353	0.26974	7.96143	7.36365	8.26438	7.89136	8.50492	8.63653	Uncharacterized protein
1375	ENSOCUG00000004116	LYG2	82.28	0.385726	0.625553	0.158807	0.482161	0.316808	6.0721	5.14224	5.32155	7.2219	3.99409	6.48064	Lysozyme g-like protein (EC 3.2.1.-)
1376	ENSOCUG00000004111	MRPL30	736.392	0.0561896	0.331139	0.834793	0.950181	0.0221936	9.48253	9.63995	9.31394	9.27929	9.47862	9.81502	Uncharacterized protein
1377	ENSOCUG00000004104	MITD1	193.818	0.187036	0.399987	0.511473	0.799822	0.0970069	7.45424	7.1167	7.69459	7.07754	8.11293	7.61862	Microtubule interacting and trafficking domain containing 1
1378	ENSOCUG00000023173	LIPT1	150.612	-0.127632	0.376684	0.643561	0.870129	-0.0604166	7.68725	7.07467	6.9591	7.23653	6.81317	7.30288	Lipoyltransferase 1
1379	ENSOCUG00000006987	TSGA10	22.3511	-0.26108	0.522516	0.325685	0.665453	-0.176883	4.68381	3.65189	4.91631	4.06698	3.40404	4.53404	Testis specific 10
1380	ENSOCUG00000030840		140.957	0.148882	0.368001	0.592129	0.843197	0.0740708	7.02763	6.69825	7.30642	6.8734	7.33297	7.34527
1381	ENSOCUG00000009514	KIAA1211L	306.798	-0.217496	0.416987	0.44516	0.757634	-0.120541	8.60036	8.46384	7.91	8.34825	7.27021	8.29237	KIAA1211 like
1382	ENSOCUG00000003383	MGAT4A	461.133	1.22401	0.549173	0.00302199	0.0427431	1.36913	8.6032	7.6994	7.84468	8.95051	9.44599	9.09357	Mannosyl (alpha-1,3-)-glycoprotein beta-1,4-N-acetylglucosaminyltransferase, isozyme A
1383	ENSOCUG00000003365	INPP4A	666.759	0.168686	0.304861	0.510374	0.799425	0.0972222	9.34953	9.15415	9.36861	9.48255	9.43231	9.45474	Inositol polyphosphate-4-phosphatase type I A
1384	ENSOCUG00000034256	COA5	290.251	-0.287183	0.32149	0.275209	0.619589	-0.207896	8.35411	8.3257	8.22541	7.98621	7.98576	8.12201
1385	ENSOCUG00000035014		2.67482	0.132471	0.534334	0.498692	NA	NA	1.3641	1.4298	1.1442	1.49857	1.46688	1.52434
1386	ENSOCUG00000014284	TMEM131	2094.93	0.987102	0.546	0.0112179	0.104058	0.982725	10.409	10.242	10.5609	10.8728	11.9175	10.8837	Transmembrane protein 131
1387	ENSOCUG00000005819	ZAP70	17.0042	-0.781111	0.863099	0.0412116	0.239661	-0.620403	3.41468	4.0493	4.79345	3.51288	3.16424	3.5217	Tyrosine-protein kinase (EC 2.7.10.2)
1388	ENSOCUG00000005975	ACTR1B	332.062	-0.378539	0.382501	0.190846	0.529079	-0.27648	8.38009	8.64424	8.57016	8.40782	7.74519	8.18133	ARP1 actin related protein 1 homolog B
1389	ENSOCUG00000017085	COX5B	2196.74	-0.189345	0.333857	0.477776	0.780114	-0.107842	11.1671	11.2889	11.1009	10.6669	10.9908	11.2385	Cytochrome c oxidase subunit 5B
1390	ENSOCUG00000028202	FAM178B	1.83138	0.0132722	0.525038	0.937904	NA	NA	0.766398	1.0322	0.658267	0.800465	0.84652	0.922442
1391	ENSOCUG00000003347	SEMA4C	269.752	-0.961527	0.592194	0.0153221	0.129149	-0.888908	8.16623	8.53157	8.39165	7.88517	6.64012	7.46208	Semaphorin 4C
1392	ENSOCUG00000024245	ANKRD39	114.911	-0.849061	0.443645	0.0124511	0.111993	-0.950808	7.20256	7.25634	6.82075	6.46769	6.46537	6.22425	Ankyrin repeat domain 39
1393	ENSOCUG00000009100	ANKRD23	33.3834	-0.589159	0.545552	0.0841902	0.35488	-0.449918	5.45885	5.04715	5.2465	4.99169	4.61837	4.28525	Ankyrin repeat domain 23
1394	ENSOCUG00000003328	CNNM4	863.399	-0.0325764	0.350448	0.9073	0.972653	-0.0120423	9.74897	9.86897	9.65211	9.66544	10.0922	9.25453	Cyclin and CBS domain divalent metal cation transport mediator 4
1395	ENSOCUG00000022927	LMAN2L	113.815	-0.154345	0.336952	0.56354	0.829894	-0.0809775	6.99007	6.9949	6.6881	6.74575	6.71514	6.78155	Lectin, mannose binding 2 like
1396	ENSOCUG00000006525	FER1L5	4.13838	0.180818	0.536726	0.403698	0.730953	0.13611	1.68698	1.77444	2.09258	2.12832	1.95123	2.1817	Fer-1 like family member 5
1397	ENSOCUG00000006032	KANSL3	623.349	-0.201357	0.314457	0.435925	0.751733	-0.123937	9.38533	9.39951	9.33727	9.30736	8.98642	9.21273	KAT8 regulatory NSL complex subunit 3
1398	ENSOCUG00000012101	ARID5A	137.059	1.54808	0.590108	0.000722501	0.0151936	1.81834	5.75803	6.34968	6.44123	6.8462	7.70029	7.6149	AT-rich interaction domain 5A
1399	ENSOCUG00000006028	NEURL3	31.6287	0.432685	0.475972	0.169582	0.498944	0.301948	4.88709	4.61496	4.62713	5.42848	4.97097	5.00236	Neuralized E3 ubiquitin protein ligase 3
1400	ENSOCUG00000009882	NCAPH	1171.19	0.290072	0.465349	0.324383	0.664409	0.177565	9.78435	10.1165	9.71984	9.65488	11.0912	9.51669	Condensin complex subunit 2
1401	ENSOCUG00000009864	SNRNP200	6030.76	-0.0111449	0.324922	0.966748	0.98979	-0.00445677	12.5547	12.7103	12.385	12.5582	12.7733	12.2447	Small nuclear ribonucleoprotein U5 subunit 200
1402	ENSOCUG00000001498	CIAO1	421.485	0.112546	0.31187	0.66368	0.87992	0.0555569	8.58429	8.70125	8.69044	8.60152	8.9155	8.77295	Probable cytosolic iron-sulfur protein assembly protein CIAO1 (WD repeat-containing protein 39)
1403	ENSOCUG00000009860	TMEM127	597.412	0.29599	0.384624	0.304261	0.646669	0.189318	8.8217	9.08071	9.14862	9.10305	9.78226	9.01746	Transmembrane protein 127
1404	ENSOCUG00000001496	STARD7	1548.85	-0.00151888	0.294612	0.993731	0.998979	-0.00044356	10.6566	10.6213	10.5078	10.6905	10.5327	10.5558	StAR related lipid transfer domain containing 7
1405	ENSOCUG00000000114	DUSP2	203.752	0.286795	0.481692	0.325832	0.66551	0.176845	7.72795	7.36207	6.68522	7.39265	6.90331	8.48998	Dual specificity protein phosphatase (EC 3.1.3.16) (EC 3.1.3.48)
1406	ENSOCUG00000029779		2.36897	0.0674519	0.529047	0.687493	NA	NA	0.871996	1.10553	1.2657	1.27895	0.973923	1.30167
1407	ENSOCUG00000023860	ADRA2B	7.38404	-2.44147	1.2824	0.00207902	0.033159	-1.4794	2.89154	3.20666	2.8667	2.05556	1.86651	2.24175
1408	ENSOCUG00000001891	GPAT2	1.61929	0.0769805	0.537264	0.616181	NA	NA	0.570968	0.659565	0.458742	0.686279	0.480762	0.840666	Glycerol-3-phosphate acyltransferase 2, mitochondrial
1409	ENSOCUG00000021458	FAHD2A	646.301	0.0765976	0.421561	0.784957	0.927836	0.0325288	9.52065	9.3348	8.60904	9.29383	8.29491	9.90042	Uncharacterized protein
1410	ENSOCUG00000023638	KCNIP3	6.94236	-0.343842	0.671179	0.0779083	0.34103	-0.467208	1.80464	2.61997	3.24908	1.8212	1.51849	2.28016	Potassium voltage-gated channel interacting protein 3
1411	ENSOCUG00000004691	PROM2	4.29256	-0.0702652	0.520714	0.706914	0.896556	-0.0474227	2.10121	2.12185	1.94419	2.28339	1.46212	1.84845	Prominin 2
1412	ENSOCUG00000038070		4.11953	0.00901471	0.50849	0.966591	0.989764	0.00446813	2.30783	1.84852	1.5675	2.15902	1.77739	1.95194
1413	ENSOCUG00000029485	ZNF2	23.851	-0.148646	0.453864	0.581325	0.838705	-0.0763906	4.34515	4.24362	5.05604	4.69537	3.91817	4.43474	Uncharacterized protein
1414	ENSOCUG00000003561	ZNF2	55.2443	-0.266994	0.388988	0.351054	0.688359	-0.162185	5.94978	6.08675	5.62292	5.75049	5.52439	5.60849	Zinc finger protein 2
1415	ENSOCUG00000003547	MRPS5	621.275	0.0421876	0.357334	0.879374	0.965517	0.0152399	9.21789	9.3421	9.15185	8.79528	9.69778	9.18907	Mitochondrial ribosomal protein S5
1416	ENSOCUG00000003544	MAL	132.358	0.511978	0.64978	0.111374	0.407259	0.390129	6.32437	5.87901	6.7693	5.58478	8.04342	6.90732	Mal, T-cell differentiation protein
1417	ENSOCUG00000004852	MALL	365.479	0.0155783	0.406846	0.959301	0.9874	0.0055069	8.04654	8.01412	9.01256	8.19772	8.98774	7.99342	Mal, T-cell differentiation protein like
1418	ENSOCUG00000015631	NPHP1	145.338	-0.198186	0.348162	0.466184	0.772115	-0.112318	7.04083	7.38059	7.36876	7.25748	6.97978	6.93429	Nephrocystin 1
1419	ENSOCUG00000015658		12.8492	-0.202443	0.469313	0.462507	0.769812	-0.113615	3.87841	3.73883	3.66139	3.73885	3.26391	3.54914	Uncharacterized protein
1420	ENSOCUG00000010565		243.905	-1.44365	0.626401	0.00178043	0.0299112	-1.52417	7.81219	8.39716	8.50277	7.57285	6.48231	6.77181	Two pore channel 3
1421	ENSOCUG00000014003	BUB1	367.238	0.122443	0.442157	0.658349	0.877459	0.056773	8.19451	8.45601	8.34302	7.99621	9.34908	7.36048	BUB1 mitotic checkpoint serine/threonine kinase
1422	ENSOCUG00000007385	BCL2L11	138.495	1.83086	0.786441	0.00113733	0.0214153	1.66928	5.62585	5.43242	6.45925	6.78771	8.15658	6.83565	Bcl-2-like protein 11 (Bcl2-L-11) (Bcl2-interacting mediator of cell death)
1423	ENSOCUG00000033436		8.36108	0.732338	1.17477	0.0274699	0.187382	0.727272	2.08574	2.04961	2.56303	2.51397	3.76054	2.65241
1424	ENSOCUG00000012926	ANAPC1	1291.92	0.384285	0.357975	0.172254	0.502441	0.298915	10.1988	10.137	10.0003	10.3537	10.7925	10.2725	Anaphase promoting complex subunit 1
1425	ENSOCUG00000012995	MERTK	614.584	2.2027	0.761163	0.000206568	0.00576256	2.23938	7.58329	7.75497	8.06502	8.29807	10.4558	9.10399	MER proto-oncogene, tyrosine kinase
1426	ENSOCUG00000013010	TMEM87B	526.197	0.224326	0.32921	0.401648	0.729051	0.137242	8.91891	8.7018	9.09249	8.98495	9.20293	9.21578	Transmembrane protein 87B
1427	ENSOCUG00000002898	FBLN7	43.1315	-0.392456	0.534438	0.19774	0.537353	-0.26974	4.60184	5.83634	5.89892	5.26078	5.16235	4.52607	Fibulin 7
1428	ENSOCUG00000011253	ZC3H8	200.888	0.497241	0.486213	0.123821	0.429655	0.366881	7.23861	6.84654	7.62463	7.31306	8.3058	7.71609	Zinc finger CCCH-type containing 8
1429	ENSOCUG00000011125	ZC3H6	280.048	-0.0118207	0.347089	0.962014	0.988245	-0.00513529	8.04291	7.81408	8.43283	8.29325	7.88351	8.11887	Zinc finger CCCH-type containing 6
1430	ENSOCUG00000004020	TTL	148.15	-0.668881	0.444834	0.040755	0.238553	-0.622416	7.27895	7.41889	7.61794	7.13979	6.64075	6.59927	Tubulin tyrosine ligase
1431	ENSOCUG00000031279		131.86	-0.0153832	0.38692	0.952316	0.985165	-0.00649096	7.00817	6.48022	7.4042	7.06021	6.58271	7.26485
1432	ENSOCUG00000006058	POLR1B	649.28	0.207284	0.337282	0.440685	0.755288	0.121887	9.21007	9.46368	8.92601	9.31681	9.53574	9.45082	DNA-directed RNA polymerase subunit beta (EC 2.7.7.6)
1433	ENSOCUG00000032402	CHCHD5	96.0064	0.0169909	0.387296	0.958251	0.987129	0.00562621	6.64542	6.82969	6.01742	6.18714	6.5337	6.88996
1434	ENSOCUG00000001772	SLC20A1	1016.32	0.644501	0.459759	0.051706	0.272213	0.565092	9.50014	9.3111	9.86529	9.90108	10.644	9.98965	Phosphate transporter
1435	ENSOCUG00000008748	NT5DC4	8.58819	0.665737	0.920745	0.0490431	0.264435	0.577682	2.65632	2.43443	2.61501	2.57596	3.38801	3.44369	5'-nucleotidase domain containing 4
1436	ENSOCUG00000008765	CKAP2L	250.609	0.0301582	0.381362	0.916608	0.975027	0.0109832	7.9075	7.90464	7.96985	7.54447	8.5114	7.52713	Cytoskeleton associated protein 2 like
1437	ENSOCUG00000008771	IL1A	8778.24	5.49865	1.04037	5.17877e-09	7.45743e-07	6.12741	8.3282	7.98394	10.0252	11.6768	12.9257	14.1211	Interleukin-1 alpha (IL-1 alpha)
1438	ENSOCUG00000023958	IL1B	15917.9	5.60697	0.659564	9.74673e-19	1.47371e-15	14.8316	9.67522	10.2681	10.7599	13.3304	14.5954	14.4541	Multifunctional fusion protein [Includes: Interleukin-1; Interleukin-1 beta]
1439	ENSOCUG00000024654	IL37	4.42551	0.266333	0.609004	0.149761	0.467152	0.330542	1.49376	1.48067	2.06359	2.10272	2.46797	1.9451	Interleukin-1
1440	ENSOCUG00000006660	IL36G	14.3899	3.98278	1.47258	0.000338227	0.00850915	2.07011	2.14619	2.11182	2.68898	3.03381	3.86852	4.53252	Interleukin-1
1441	ENSOCUG00000014998	IL36A	35.1546	3.78296	1.20863	4.84264e-05	0.00173921	2.75965	2.78932	2.74079	3.8555	5.62793	5.65925	4.60043	Interleukin-1
1442	ENSOCUG00000010998	IL36RN	37.2291	-0.128035	0.561269	0.30332	0.646452	-0.189463	3.42551	2.46725	6.29778	4.47244	3.21902	3.34637	Interleukin-1
1443	ENSOCUG00000004161	IL1RN	2983.64	4.32931	0.763161	6.45848e-10	1.22065e-07	6.91341	7.78665	8.45454	9.32321	10.9232	12.4402	11.8077	Interleukin-1
1444	ENSOCUG00000004174	PSD4	687.725	1.1768	0.744403	0.0106579	0.100216	0.999064	8.6308	8.53205	8.49204	8.76454	10.5663	8.98458	Pleckstrin and Sec7 domain containing 4
1445	ENSOCUG00000004187	PAX8	1.61408	0.143628	0.556404	0.363852	NA	NA	0.58749	0.568924	0.472434	0.534972	0.906071	0.747474	Paired box 8
1446	ENSOCUG00000029292		3.49958	-0.372161	0.738648	0.0161769	0.13341	-0.874811	1.69517	2.14231	0.989301	1.03389	0.875526	0.956873	Uncharacterized protein
1447	ENSOCUG00000027394		32.456	-1.3089	1.00483	0.0115771	0.106217	-0.973807	4.9647	5.94874	4.01635	4.32436	4.02115	3.72165	Uncharacterized protein
1448	ENSOCUG00000035842		1.93907	-0.125874	0.572629	0.0928051	NA	NA	-0.0106415	1.17883	0.0206215	-0.0334363	-0.0521964	0.000168979
1449	ENSOCUG00000031913		2.69708	-0.184303	0.580695	0.180375	NA	NA	0.544552	0.698013	1.68898	0.515356	0.676848	0.758195
1450	ENSOCUG00000025374		37.1828	-1.56783	1.12046	0.00723745	0.0769557	-1.11376	4.30739	6.32488	4.34014	4.24988	4.00368	3.69589	Uncharacterized protein
1451	ENSOCUG00000006530	RPIA	190.21	-0.0387891	0.364893	0.884537	0.967105	-0.0145263	7.85763	7.66396	7.06718	7.51348	7.29102	7.75007	Uncharacterized protein
1452	ENSOCUG00000012451	EIF2AK3	916.851	0.0789806	0.393664	0.780961	0.926027	0.0333762	10.0512	9.84638	9.19781	10.2815	9.18838	9.85746	Eukaryotic translation initiation factor 2 alpha kinase 3
1453	ENSOCUG00000024020		270.101	-0.279936	0.394542	0.329645	0.668933	-0.174617	8.34156	8.3827	7.79746	7.73204	7.53951	8.24897	60S ribosomal protein L36
1454	ENSOCUG00000028091	THNSL2	132.17	-1.96151	0.636903	0.000130668	0.00402383	-2.39536	7.51786	7.58827	7.05822	6.28171	5.14697	6.02104	Threonine synthase like 2
1455	ENSOCUG00000016946	KRCC1	570.15	0.221067	0.360897	0.425514	0.744649	0.128048	9.2215	8.84876	8.93016	9.04446	9.00728	9.61237	Lysine rich coiled-coil 1
1456	ENSOCUG00000009384	CD8B	3.10798	-0.155316	0.54534	0.408895	NA	NA	1.3942	1.36011	1.92229	1.46463	1.40017	1.13219	CD8b molecule
1457	ENSOCUG00000009371	RMND5A	588.35	0.276125	0.407711	0.343068	0.680734	0.167023	8.74187	8.62962	9.4241	9.38269	9.62109	8.84695	Required for meiotic nuclear division 5 homolog A
1458	ENSOCUG00000029277	RNF103	1783.63	0.143621	0.349572	0.601085	0.847929	0.0716407	10.5418	10.4466	11.0368	10.7759	11.1138	10.6564	Uncharacterized protein
1459	ENSOCUG00000010342		30.26	-0.160799	0.446789	0.557846	0.826664	-0.0826711	4.92483	5.21923	4.69119	4.70558	4.10889	5.1882	Uncharacterized protein
1460	ENSOCUG00000010324	KDM3A	724.619	0.369515	0.330778	0.171746	0.502431	0.298924	9.35346	9.14388	9.40576	9.68485	9.73038	9.53499	Lysine demethylase 3A
1461	ENSOCUG00000010196	REEP1	137.863	-0.587809	0.573624	0.0852083	0.357478	-0.446751	7.54705	7.33786	7.07749	7.0855	5.62029	6.66966	Receptor expression-enhancing protein
1462	ENSOCUG00000010193	MRPL35	345.83	0.152543	0.346479	0.576686	0.837376	0.0770797	8.45986	8.23811	8.30721	8.08971	8.69849	8.62975	Mitochondrial ribosomal protein L35
1463	ENSOCUG00000010188		44.8689	-0.051444	0.504146	NA	NA	NA	5.30755	5.21782	5.32486	3.20343	3.24902	6.15557	Uncharacterized protein
1464	ENSOCUG00000010178	IMMT	2296.73	0.0464152	0.297723	0.850801	0.956029	0.0195291	11.0325	11.1533	11.2276	11.2893	11.1784	11.083	MICOS complex subunit MIC60 (Mitofilin)
1465	ENSOCUG00000010161	PTCD3	418.01	0.554594	0.416034	0.074664	0.33331	0.477152	8.57266	8.20529	8.33851	8.59784	8.80709	9.24103	Uncharacterized protein
1466	ENSOCUG00000020085	SNORD94	1.29072	0.022616	0.536001	0.868216	NA	NA	0.516271	0.148448	0.170784	0.240172	0.431516	0.315097
1467	ENSOCUG00000010138	POLR1A	853.949	0.330209	0.427045	0.269215	0.614025	0.211814	9.63018	9.82169	8.70436	9.63047	10.123	9.86599	DNA-directed RNA polymerase subunit (EC 2.7.7.6)
1468	ENSOCUG00000010126	ST3GAL5	262.737	0.935354	0.647667	0.021428	0.160075	0.795677	7.70379	7.10583	7.18857	7.51911	8.96448	8.01049	ST3 beta-galactoside alpha-2,3-sialyltransferase 5
1469	ENSOCUG00000003528	ATOH8	13.4234	-0.511541	0.678367	0.10357	0.394451	-0.404006	3.01618	3.93934	4.2779	3.22594	3.33514	3.10144	Atonal bHLH transcription factor 8
1470	ENSOCUG00000010070	USP39	708.273	-0.0555042	0.306228	0.824869	0.946354	-0.0239464	9.41694	9.67485	9.36195	9.43228	9.40031	9.47942	Ubiquitin specific peptidase 39
1471	ENSOCUG00000010066		40.3379	0.173303	0.402752	0.541891	0.81803	0.0872309	5.10942	5.00016	5.49726	5.32403	5.64048	5.19638	Uncharacterized protein
1472	ENSOCUG00000007956	TMEM150A	304.689	-0.0469623	0.391275	0.861553	0.95975	-0.017842	8.34298	8.40196	7.96811	8.43683	7.33871	8.46579	Transmembrane protein 150A
1473	ENSOCUG00000007951	RNF181	343.515	-0.00157867	0.350137	0.996188	0.999729	-0.00011759	8.62428	8.50333	8.02241	8.40753	8.11927	8.6501	Uncharacterized protein
1474	ENSOCUG00000025906	VAMP5	53.4225	-0.238696	0.408621	0.404685	0.731646	-0.135699	5.32218	6.01045	6.05401	5.62024	5.45518	5.62724	Vesicle associated membrane protein 5
1475	ENSOCUG00000002375	VAMP8	999.831	-0.0947926	0.367238	0.726925	0.904027	-0.0438188	10.1979	10.1699	9.52468	9.51289	9.8052	10.2271	Vesicle associated membrane protein 8
1476	ENSOCUG00000002368	GGCX	848.957	-0.237481	0.445346	0.40553	0.732476	-0.135206	10.0304	10.1932	8.94058	9.81943	8.66827	9.63942	Gamma-glutamyl carboxylase
1477	ENSOCUG00000002361	MAT2A	2563.73	0.421361	0.446224	0.174111	0.504901	0.296794	11.368	10.9004	10.6333	11.9894	11.0425	11.2665	S-adenosylmethionine synthase (EC 2.5.1.6)
1478	ENSOCUG00000039138		2.91717	-0.319428	0.649887	0.0966283	NA	NA	1.43574	1.6515	1.60543	1.22645	0.999272	1.22667
1479	ENSOCUG00000002341	CAPG	703.297	0.609161	0.525129	0.075315	0.334991	0.474966	8.82936	9.04318	9.11015	8.78619	10.2367	9.62433	Capping actin protein, gelsolin like
1480	ENSOCUG00000002332	ELMOD3	376.279	-0.6486	0.447733	0.0469186	0.258561	-0.587437	8.99151	8.96967	8.28581	8.25155	7.89386	8.29912	ELMO domain containing 3
1481	ENSOCUG00000026865	RETSAT	168.798	-0.213354	0.376284	0.446822	0.759096	-0.119703	7.72616	7.6485	6.97422	7.24152	7.40889	7.09403	Retinol saturase
1482	ENSOCUG00000008764	TGOLN2	1350.77	0.031567	0.369223	0.90971	0.973793	0.0115335	10.1383	10.11	10.7205	10.0334	10.8164	10.1848	Uncharacterized protein
1483	ENSOCUG00000008749	TCF7L1	136.751	-0.903632	0.533717	0.0159894	0.132434	-0.877999	7.03427	7.53467	7.49144	6.96107	6.28566	6.23439	Transcription factor 7 like 1
1484	ENSOCUG00000002533	KCMF1	659.914	0.420673	0.342651	0.128708	0.436632	0.359885	9.28946	8.96533	9.14707	9.43298	9.65134	9.51176	Potassium channel modulatory factor 1
1485	ENSOCUG00000035044		1.10617	0.0128214	0.543243	0.903062	NA	NA	-0.105982	0.230408	-0.0899881	-0.116673	0.326524	-0.10063
1486	ENSOCUG00000010075	TRABD2A	277.835	-0.134937	0.362454	0.622286	0.858071	-0.0664769	8.19579	8.14936	8.19624	7.73657	8.4455	7.71853	TraB domain containing 2A
1487	ENSOCUG00000017506	TMSB10	13359.4	0.468037	0.484317	0.153277	0.473258	0.324902	13.2138	13.3185	13.4654	12.9255	14.4343	13.8786	Thymosin beta 10
1488	ENSOCUG00000010057	DNAH6	17.8851	0.156971	0.465334	0.563837	0.830028	0.0809072	4.47703	3.6526	3.60336	4.44154	4.0211	4.13996	Dynein axonemal heavy chain 6
1489	ENSOCUG00000003780	SUCLG1	3397.89	-0.0388971	0.3094	0.879311	0.965517	-0.0152399	11.9088	11.6802	11.6304	11.5585	11.6666	11.8735	Succinate--CoA ligase [ADP/GDP-forming] subunit alpha, mitochondrial (EC 6.2.1.4) (EC 6.2.1.5) (Succinyl-CoA synthetase subunit alpha) (SCS-alpha)
1490	ENSOCUG00000006135		12.994	-0.0913029	0.483007	0.705033	0.895882	-0.0477492	3.81826	3.80386	3.28832	3.4439	2.771	3.99527	40S ribosomal protein S30
1491	ENSOCUG00000027129		2.16314	0.00445468	0.526778	0.979436	NA	NA	0.85834	1.23224	0.742958	0.799132	0.820784	1.26081
1492	ENSOCUG00000029576	CTNNA2	35.6881	-0.0118823	0.470951	0.957678	0.98692	-0.00571818	5.4506	4.91341	4.58922	5.54215	3.51047	5.13263	Uncharacterized protein
1493	ENSOCUG00000005244	LRRTM1	12.342	-0.19955	0.50354	0.435133	0.75148	-0.124083	3.25106	3.30885	4.14202	3.66324	2.97712	3.26925
1494	ENSOCUG00000005632		950.312	8.94149	0.995689	5.48823e-20	1.38303e-16	15.8592	4.66219	4.7945	4.60201	10.1843	7.42087	10.6024	Uncharacterized protein
1495	ENSOCUG00000027194	REG1A	293002	7.0672	2.06198	1.35754e-05	0.000594958	3.22551	12.5469	13.1975	11.4587	18.6104	14.3812	18.6559	Uncharacterized protein
1496	ENSOCUG00000015884	REG3G	178484	5.68204	1.81591	4.31878e-05	0.00159268	2.79787	12.6331	13.4603	11.5251	17.535	13.2393	18.2999	Uncharacterized protein
1497	ENSOCUG00000026249		7.33189	-0.0922851	0.506411	0.671033	0.883492	-0.0537972	3.11213	3.02551	2.13145	2.75752	2.29522	2.88963	Uncharacterized protein
1498	ENSOCUG00000011833	LRRTM4	5.4384	-0.291845	0.642348	0.0846221	0.355907	-0.448663	1.04987	1.21602	2.94754	1.14991	1.34557	1.29656
1499	ENSOCUG00000022879		6.62058	0.013591	0.493207	0.953696	0.985638	0.00628242	2.3478	2.19571	3.05924	2.36343	2.81044	2.62254	Uncharacterized protein
1500	ENSOCUG00000037598		241.926	-0.811286	0.445753	0.0163197	0.134178	-0.872319	8.51814	8.06576	7.86755	7.37195	7.61782	7.3816
1501	ENSOCUG00000001715	GCFC2	61.7418	0.0717007	0.387233	0.798143	0.933426	0.0299201	5.72652	5.46184	6.29915	5.86135	5.95276	6.07195	GC-rich sequence DNA-binding factor 2
1502	ENSOCUG00000001712	MRPL19	340.352	0.304262	0.370013	0.284673	0.629179	0.201226	8.25194	8.0557	8.3522	8.14231	8.79485	8.59411	Mitochondrial ribosomal protein L19
1503	ENSOCUG00000011295	EVA1A	94.6594	0.103859	0.436837	0.707339	0.896556	0.0474227	5.697	6.22851	6.95468	6.11358	7.15602	6.10572	Eva-1 homolog A, regulator of programmed cell death
1504	ENSOCUG00000001006	TACR1	19.8389	-1.55565	1.28029	0.00838373	0.08565	-1.06727	3.32103	3.73374	5.23325	3.42856	2.89387	3.0118	Tachykinin receptor 1
1505	ENSOCUG00000022792		47.1859	0.217451	0.418966	0.448777	0.760196	0.119075	5.4634	5.07624	5.58068	5.29036	5.52272	6.01681	rRNA adenine N(6)-methyltransferase (EC 2.1.1.-)
1506	ENSOCUG00000000197	HK2	1327.45	0.727298	0.485555	0.0356867	0.218721	0.66011	9.84694	9.90332	9.98537	10.1471	11.1532	10.3335	Hexokinase 2
1507	ENSOCUG00000004668	SEMA4F	36.5596	-0.701136	0.510845	0.0446341	0.25191	-0.598754	5.20955	5.43334	5.56944	4.8556	4.88898	4.64232	Ssemaphorin 4F
1508	ENSOCUG00000004664	M1AP	15.1288	-0.115713	0.531733	0.535503	0.813507	-0.0896386	4.24676	4.13009	2.56697	3.89805	2.25879	3.50469	Meiosis 1 associated protein
1509	ENSOCUG00000004656	DOK1	77.0902	-0.0271378	0.36121	0.918563	0.975308	-0.0108583	6.16215	6.37476	6.28771	6.14803	6.53594	5.96202	Docking protein 1
1510	ENSOCUG00000027040	LOXL3	549.625	-1.16781	0.490346	0.00223796	0.0348845	-1.45737	8.92182	9.67005	9.56108	8.70478	8.23854	8.3194	Lysyl oxidase like 3
1511	ENSOCUG00000015403	HTRA2	241.362	0.0942013	0.337295	0.72726	0.904114	0.0437769	7.82268	7.9663	7.77708	7.817	8.24703	7.73699	HtrA serine peptidase 2
1512	ENSOCUG00000015388	AUP1	3243.6	0.145632	0.386556	0.605694	0.850333	0.0704111	11.6284	11.8433	10.978	11.4208	11.4452	12.1539	AUP1, lipid droplet regulating VLDL assembly factor
1513	ENSOCUG00000015372	DQX1	68.1624	0.505001	0.469024	0.115294	0.414464	0.382513	5.82677	5.56393	5.90428	5.82124	6.31526	6.57018	DEAQ-box RNA dependent ATPase 1
1514	ENSOCUG00000015358	PCGF1	181.52	-0.156005	0.327443	0.553666	0.825259	-0.0834099	7.49666	7.64927	7.5744	7.22688	7.46852	7.53855	Polycomb group ring finger 1
1515	ENSOCUG00000015350	CCDC142	26.0621	-0.440113	0.516255	0.164633	0.490881	-0.309024	4.86093	4.89698	4.84918	4.78546	4.16963	4.05657	Coiled-coil domain containing 142
1516	ENSOCUG00000015342	MRPL53	467.944	-0.0351545	0.340442	0.893707	0.969358	-0.0135156	9.04882	9.05497	8.42932	8.75758	8.80629	8.95325	Mitochondrial ribosomal protein L53
1517	ENSOCUG00000015328	MOGS	268.302	0.185244	0.437129	0.51525	0.802904	0.0953363	8.23328	8.04654	6.88733	8.19754	7.48655	8.52476	Mannosyl-oligosaccharide glucosidase
1518	ENSOCUG00000015323	WBP1	644.614	-0.324195	0.454582	0.275527	0.619829	-0.207728	9.63779	9.76814	8.84823	9.19997	8.20822	9.3859	Uncharacterized protein
1519	ENSOCUG00000039031		196.019	-0.120439	0.321466	0.643822	0.870286	-0.060338	7.5921	7.80442	7.60265	7.46918	7.67175	7.49799
1520	ENSOCUG00000015306	RTKN	156.351	-0.631713	0.474336	0.0580675	0.29005	-0.537528	7.73146	7.71066	6.956	7.13323	6.73763	6.75787	Rhotekin
1521	ENSOCUG00000015295	WDR54	109.801	0.350977	0.412961	0.238491	0.583482	0.233973	6.34672	6.84229	6.37302	6.53789	7.00319	7.16541	WD repeat domain 54
1522	ENSOCUG00000015281		10.3972	0.169806	0.472405	0.530085	0.810837	0.0910665	3.40156	3.26282	3.07474	3.34679	3.37931	3.6253	Uncharacterized protein
1523	ENSOCUG00000015231	DCTN1	3107.11	-0.300959	0.32683	0.256795	0.601112	-0.221045	11.6411	11.9601	11.5521	11.4667	11.4139	11.4302	Dynactin subunit 1
1524	ENSOCUG00000005213	SLC4A5	7.38453	0.167573	0.537896	0.424846	0.744343	0.128227	2.24323	2.40815	2.80888	2.74521	3.40551	1.98522	Anion exchange protein
1525	ENSOCUG00000005208	MTHFD2	1045.75	1.36324	0.452748	0.000322169	0.00822836	2.08469	9.62973	9.17941	8.97138	10.2519	10.5372	10.3404	Uncharacterized protein
1526	ENSOCUG00000008227	MOB1A	513.8	0.702078	0.629612	0.0560101	0.284567	0.545815	8.13023	7.56118	9.02809	8.90405	9.75709	8.91009	MOB kinase activator 1A
1527	ENSOCUG00000016658	BOLA3	501.046	0.0503689	0.42522	0.855008	0.957453	0.0188827	9.05216	9.17829	8.07036	8.32576	8.37364	9.62703	Uncharacterized protein
1528	ENSOCUG00000016640	TET3	170.919	0.347388	0.393483	0.236102	0.580611	0.236115	7.19658	7.14343	7.26004	7.69227	7.81351	7.05733	Tet methylcytosine dioxygenase 3
1529	ENSOCUG00000003666	DGUOK	135.851	-0.382702	0.377328	0.183817	0.519691	-0.284255	7.17238	7.40592	7.12902	6.89843	6.61614	7.0489	Deoxyguanosine kinase
1530	ENSOCUG00000003663	ACTG2	13702.8	-2.48175	0.785361	7.01322e-05	0.00241549	-2.617	12.4608	13.6325	14.9657	12.2436	12.0827	11.8181	Actin, gamma 2, smooth muscle, enteric
1531	ENSOCUG00000003657	STAMBP	248.205	-0.0563578	0.335254	0.829717	0.948105	-0.0231437	7.81589	7.76076	8.28434	7.8952	7.86097	7.9885	STAM binding protein
1532	ENSOCUG00000003647	DUSP11	451.699	0.319698	0.351169	0.250428	0.594049	0.226177	8.59299	8.72455	8.58729	8.61552	9.0855	9.10698	Dual specificity phosphatase 11
1533	ENSOCUG00000011429		3.07584	-0.3301	0.677505	0.0624309	NA	NA	1.06548	1.4768	1.876	0.872131	1.08728	0.917388	Uncharacterized protein
1534	ENSOCUG00000016251	TPRKB	305.895	0.327972	0.398179	0.26341	0.60759	0.216389	8.2163	8.09215	7.74276	8.02901	8.23564	8.7991	TP53RK binding protein
1535	ENSOCUG00000038542		1.99375	-0.0462702	0.528181	0.770587	NA	NA	0.774078	0.867931	1.02505	0.716703	0.671113	1.06387
1536	ENSOCUG00000006224	ALMS1	245.446	-0.115673	0.398785	0.676139	0.885915	-0.052608	7.98592	7.46608	8.33401	8.26145	7.26753	7.71842	ALMS1, centrosome and basal body associated protein
1537	ENSOCUG00000026003		33.016	-0.6553	0.563367	0.0627504	0.303515	-0.51782	5.44772	4.85806	5.37098	4.88316	4.53529	4.39595	Uncharacterized protein
1538	ENSOCUG00000021825		174.99	0.0921285	0.475332	0.718556	0.900428	0.0455511	7.60071	5.06866	7.59495	7.81624	6.82787	7.42838
1539	ENSOCUG00000002443	EGR4	8.14917	0.398696	0.781762	0.00848056	0.0862313	1.06433	1.74014	1.83388	1.77714	1.71655	2.09172	3.38882	Early growth response 4
1540	ENSOCUG00000002433	FBXO41	11.4655	-0.157403	0.4561	0.563463	0.829882	-0.0809838	3.55024	3.56699	3.6615	3.39277	3.51904	3.31518	F-box protein 41
1541	ENSOCUG00000002429	CCT7	5344.03	0.255553	0.383197	0.379757	0.713105	0.146846	12.1759	12.4856	11.8763	12.0052	12.5279	12.8214	T-complex protein 1 subunit eta
1542	ENSOCUG00000002428	PRADC1	377.209	-0.142035	0.385728	0.60863	0.851277	-0.0699289	8.72222	8.86316	8.16194	8.34977	7.95075	8.84293	Protease associated domain containing 1
1543	ENSOCUG00000002421	SMYD5	760.529	0.196051	0.395294	0.49017	0.786703	0.104189	9.59098	9.54813	9.00091	9.43206	9.16582	10.148	SMYD family member 5
1544	ENSOCUG00000010897		20.9144	-0.243731	0.471444	0.386983	0.718912	-0.143325	4.52982	4.59754	4.25045	3.96892	3.78655	4.60355
1545	ENSOCUG00000000837	RAB11FIP5	677.866	0.0060645	0.316585	0.977828	0.993856	0.00267656	9.46487	9.53556	9.15608	9.41555	9.52579	9.2575	Sideroflexin
1546	ENSOCUG00000000835	SPR	171.297	-0.423059	0.44978	0.17168	0.502431	-0.298924	7.77383	7.9115	6.84605	7.04092	7.29379	6.98549	Sepiapterin reductase
1547	ENSOCUG00000015311	EXOC6B	417.737	0.218958	0.417197	0.447998	0.759984	0.119196	8.30863	8.1725	8.92152	8.46621	9.31632	8.33744	Exocyst complex component
1548	ENSOCUG00000030144		130.472	0.185813	0.406458	0.515548	0.803027	0.0952696	6.70853	6.56883	7.23226	6.93751	7.55446	6.62013
1549	ENSOCUG00000007620	CYP26B1	42.297	-0.92973	0.866566	0.0283476	0.19114	-0.718648	4.98553	5.4246	6.17622	5.04099	4.65563	3.79138	Cytochrome P450 family 26 subfamily B member 1
1550	ENSOCUG00000010062	DYSF	1485.87	-0.065418	0.415606	0.807121	0.938623	-0.0275089	9.53822	10.6272	11.0003	10.1518	10.9165	10.0033	Dysferlin
1551	ENSOCUG00000032009		5.52844	-0.283532	0.622942	0.126828	0.433602	-0.362909	1.78931	1.30357	2.97213	1.63601	1.41877	1.71442
1552	ENSOCUG00000010045	ZNF638	371.86	0.088501	0.374779	0.751911	0.914524	0.0388049	8.46302	7.82777	8.86294	8.47564	8.46485	8.7483	Zinc finger protein 638
1553	ENSOCUG00000022370	PAIP2B	568.372	0.207352	0.506805	0.43235	0.750531	0.124631	9.29117	8.8126	7.09181	9.63101	7.35099	9.55893	Poly(A) binding protein interacting protein 2B
1554	ENSOCUG00000008901	NAGK	822.081	0.155162	0.374603	0.58153	0.838717	0.0763843	9.35088	9.83398	9.45353	9.21721	10.135	9.72292	N-acetylglucosamine kinase
1555	ENSOCUG00000008898	TEX261	639.453	-0.115449	0.389838	0.67551	0.885737	-0.0526952	9.56742	9.57861	8.78722	9.16055	8.67846	9.60899	Uncharacterized protein
1556	ENSOCUG00000024303	ATP6V1B1	27.8236	-0.0891293	0.547731	0.488903	0.786064	-0.104542	5.75546	3.0376	2.58665	4.50919	2.46699	3.43831
1557	ENSOCUG00000017299	CD207	79.355	-0.964955	1.21782	0.0232145	0.167779	-0.775261	5.43743	7.53957	4.34435	5.03452	5.13806	5.06095	Uncharacterized protein
1558	ENSOCUG00000017295	FIGLA	7.20072	0.032886	0.503589	0.87882	0.96547	0.0152613	2.8379	2.94444	2.09816	2.92024	2.14251	3.01098	Folliculogenesis specific bHLH transcription factor
1559	ENSOCUG00000014450	ADD2	23.7053	-0.14915	0.461222	0.578356	0.837782	-0.0768689	4.78212	4.84223	4.00456	4.68752	3.75471	4.51522	Adducin 2
1560	ENSOCUG00000029636	TGFA	11.3359	0.554159	0.850601	0.0551986	0.282884	0.548392	2.90459	2.42622	2.67128	2.32998	4.17432	3.51645	Transforming growth factor alpha
1561	ENSOCUG00000000889		17.3711	0.364684	0.524174	0.227114	0.570146	0.244014	3.71931	3.85376	3.96218	3.97802	4.67299	3.95762
1562	ENSOCUG00000017416	FAM136A	189.634	-0.00614715	0.324964	0.978909	0.993896	-0.00265892	7.673	7.52522	7.48991	7.45659	7.4291	7.76503	Family with sequence similarity 136 member A
1563	ENSOCUG00000011214	SNRPG	759.844	0.0790489	0.362586	0.774504	0.924004	0.0343261	9.65558	9.55518	9.26828	9.01084	9.74086	9.87124	Uncharacterized protein
1564	ENSOCUG00000011208	PCYOX1	452.825	-0.0606221	0.366091	0.8215	0.945072	-0.024535	8.67865	8.40168	9.26806	8.88966	8.88412	8.47356	Prenylcysteine oxidase 1
1565	ENSOCUG00000011204	TIA1	315.704	-0.124054	0.37746	0.652272	0.874528	-0.0582264	8.11181	7.85654	8.85018	8.10011	8.19524	8.2948	TIA1 cytotoxic granule associated RNA binding protein
1566	ENSOCUG00000011192	C2orf42	145.364	0.0538724	0.322919	0.83957	0.951764	0.0214706	7.16542	7.24443	7.04512	7.10533	7.32374	7.18585	Chromosome 2 open reading frame 42
1567	ENSOCUG00000003634	PCBP1	7097.52	0.396953	0.376698	0.171887	0.502431	0.298924	12.6553	12.7705	12.1392	12.749	13.0443	13.065	Poly(rC)-binding protein 1 (Alpha-CP1) (Heterogeneous nuclear ribonucleoprotein E1) (hnRNP E1)
1568	ENSOCUG00000015820	MXD1	406.577	3.10415	0.586919	6.67129e-09	9.08738e-07	6.04156	6.63726	6.64635	7.14382	8.35517	9.64038	8.84528	MAX dimerization protein 1
1569	ENSOCUG00000022967	SNRNP27	650.112	0.100729	0.345977	0.711765	0.898096	0.0466771	9.16862	9.21828	9.42505	9.00543	9.3189	9.72494	Small nuclear ribonucleoprotein U4/U6.U5 subunit 27
1570	ENSOCUG00000015808	GMCL1	195.802	0.299767	0.40103	0.304789	0.646894	0.189167	7.68478	6.84084	7.52518	7.85184	7.51571	7.84486	Germ cell-less, spermatogenesis associated 1
1571	ENSOCUG00000015796	ANXA4	1057.28	0.0879771	0.366673	0.753423	0.914707	0.038718	9.63323	9.76839	10.374	9.67738	10.1623	10.3065	Annexin
1572	ENSOCUG00000031289		57.0791	-0.621809	0.538624	0.0712811	0.323363	-0.490309	5.68586	6.17674	6.22546	5.78463	5.32841	4.94649
1573	ENSOCUG00000009550	AAK1	283.164	0.224147	0.363202	0.422834	0.743315	0.128827	7.8161	7.75204	8.34671	8.22854	8.42236	8.05791	AP2 associated kinase 1
1574	ENSOCUG00000009541	NFU1	403.141	0.134737	0.35278	0.624085	0.859442	0.0657833	8.79409	8.55958	8.28556	8.50931	8.53106	9.02441	NFU1 iron-sulfur cluster scaffold
1575	ENSOCUG00000029568	GFPT1	1111.96	0.439512	0.389096	0.137771	0.449239	0.347523	9.92822	9.45048	10.0872	10.4135	10.0581	10.3973	Glutamine--fructose-6-phosphate transaminase 1
1576	ENSOCUG00000010232	ANTXR1	555.305	-0.754099	0.602445	0.0419124	0.241876	-0.616407	8.88724	9.30504	9.79014	9.13199	8.06622	8.0115	Anthrax toxin receptor 1
1577	ENSOCUG00000010221	BMP10	1.06784	0.108253	0.564864	0.264172	NA	NA	-0.180278	-0.184001	-0.162086	-0.190741	0.258581	0.127915
1578	ENSOCUG00000010212	ARHGAP25	388.795	1.62971	0.777245	0.00233321	0.0357797	1.44636	6.86734	7.20977	8.04417	8.4211	9.66055	8.16323	Rho GTPase activating protein 25
1579	ENSOCUG00000026978	PROKR1	4.37945	-0.164937	0.518208	0.475827	0.779209	-0.108346	2.10436	2.13621	2.30549	2.02984	1.99168	1.94871	Prokineticin receptor 1
1580	ENSOCUG00000006121	APLF	284.544	-0.0460896	0.342328	0.86096	0.959513	-0.0179492	8.30938	7.72611	8.36905	8.13319	8.15436	8.05982	Aprataxin and PNKP like factor
1581	ENSOCUG00000006116	FBXO48	26.9778	0.650131	0.562589	0.0656805	0.311411	0.506666	4.35931	4.21627	4.56485	5.02481	5.14473	4.66629	F-box protein 48
1582	ENSOCUG00000006113	PLEK	6947.22	6.0499	0.667436	6.24601e-21	1.88879e-17	16.7238	8.29673	8.88466	9.15178	11.8758	13.5888	13.0121	Pleckstrin
1583	ENSOCUG00000006109	CNRIP1	88.1391	-1.07286	0.58286	0.00840077	0.0857028	-1.06701	6.08418	6.87416	7.06953	5.98877	5.57441	5.86658	Cannabinoid receptor interacting protein 1
1584	ENSOCUG00000027562		747.928	0.479833	0.352941	0.089668	0.366083	0.43642	9.50522	9.21222	9.10827	9.68412	9.73415	9.78476	Uncharacterized protein
1585	ENSOCUG00000006100		202.607	0.87008	0.532739	0.0198587	0.15249	0.816759	7.34824	7.29879	6.55481	7.59212	7.90231	8.24346
1586	ENSOCUG00000006087	WDR92	188.65	-0.0304177	0.336917	0.906613	0.972456	-0.0121301	7.59315	7.6044	7.50458	7.5682	7.20817	7.7668	WD repeat domain 92
1587	ENSOCUG00000037112		1.98593	0.124557	0.550163	0.42439	NA	NA	0.667952	1.00066	0.695185	1.25699	0.892738	0.836568
1588	ENSOCUG00000009771		85.4776	0.0500421	0.386012	0.859099	0.959277	0.0180558	6.55829	5.85618	6.53983	6.08682	6.37313	6.72213
1589	ENSOCUG00000001812	ETAA1	117.506	-0.0164718	0.38913	0.949268	0.984588	-0.0067456	7.32075	6.25505	6.74774	6.75176	6.65453	7.06849	ETAA1, ATR kinase activator
1590	ENSOCUG00000031341		9.85189	-0.574788	0.87229	0.050294	0.267338	-0.57294	2.39853	2.54778	4.03901	2.32492	2.5171	2.33574
1591	ENSOCUG00000035234		58.8392	-0.265612	0.479896	0.352072	0.688957	-0.161808	6.30244	5.88467	5.69223	6.09346	4.58458	5.58037
1592	ENSOCUG00000001842	MEIS1	800.451	-0.295721	0.452148	0.312544	0.653348	-0.184855	9.95836	9.66084	9.72171	9.84048	8.26631	9.45414	Meis homeobox 1
1593	ENSOCUG00000004913	SPRED2	263.322	0.433702	0.382618	0.139668	0.452687	0.344202	7.74587	7.9031	7.71209	7.98841	8.52886	8.05574	Sprouty related EVH1 domain containing 2
1594	ENSOCUG00000004906	ACTR2	5815.73	1.54556	0.716894	0.00237486	0.036234	1.44088	11.1443	11.0099	11.9835	11.9731	13.5287	12.5232	ARP2 actin related protein 2 homolog
1595	ENSOCUG00000000297		103.086	-0.0969186	0.364929	0.722311	0.90154	-0.0450149	6.68206	7.0093	6.39851	6.45556	6.51372	6.85423
1596	ENSOCUG00000017003	RAB1A	4880.41	0.83853	0.434165	0.012673	0.113517	0.94494	12.0905	11.5063	11.6605	12.4025	12.3751	12.7686	RAB1A, member RAS oncogene family
1597	ENSOCUG00000016996	CEP68	285.356	-0.409967	0.475687	0.18569	0.521864	-0.282443	8.4039	7.795	8.65349	8.35108	7.42562	7.36099	Centrosomal protein 68
1598	ENSOCUG00000032288		2.06307	0.0379825	0.524572	0.827092	NA	NA	1.13388	0.99778	0.799261	1.22997	0.932757	0.93598
1599	ENSOCUG00000010821	SLC1A4	2016.42	0.149934	0.472566	0.577537	0.837637	0.076944	11.0882	10.8579	9.71092	11.497	9.11363	11.2794	Solute carrier family 1 member 4
1600	ENSOCUG00000008192	SERTAD2	55.0241	0.154975	0.400662	0.584556	0.839442	0.0760094	5.96874	5.27775	5.64366	6.13774	5.73759	5.59624	SERTA domain containing 2
1601	ENSOCUG00000006390	AFTPH	1179.58	0.768164	0.422728	0.0187574	0.146797	0.833283	10.0201	9.36288	9.8394	10.5587	10.4675	10.3652	Aftiphilin
1602	ENSOCUG00000013957	LGALSL	209.626	0.264023	0.374519	0.352829	0.689377	0.161543	7.60564	7.14118	7.79195	8.04593	7.71882	7.68705	Galectin
1603	ENSOCUG00000027961	PELI1	501.639	0.39872	0.472717	0.199228	0.539651	0.267887	8.22575	8.18737	9.18252	8.74545	9.59469	8.91673	Pellino E3 ubiquitin protein ligase 1
1604	ENSOCUG00000002143	VPS54	442.365	0.410437	0.388471	0.162902	0.488998	0.310693	8.80737	8.11299	8.58903	8.85323	8.91565	9.10185	VPS54, GARP complex subunit
1605	ENSOCUG00000002137	UGP2	964.662	0.880806	0.619724	0.0253049	0.178098	0.74934	9.34628	8.63974	9.62155	9.41464	10.7004	10.1486	UTP--glucose-1-phosphate uridylyltransferase (EC 2.7.7.9)
1606	ENSOCUG00000006166	MDH1	4270.4	0.199325	0.374517	0.479981	0.781869	0.106866	12.0281	11.8286	11.8843	11.7637	11.833	12.6369	Malate dehydrogenase (EC 1.1.1.37)
1607	ENSOCUG00000006156	WDPCP	50.0981	-0.52145	0.499244	0.109914	0.40565	-0.391849	5.43594	5.94414	6.04307	5.5502	4.91648	5.32584	WD repeat containing planar cell polarity effector
1608	ENSOCUG00000013563	EHBP1	716.066	-0.182462	0.425649	0.515121	0.802869	-0.0953552	9.10958	8.86058	10.2244	9.57096	8.87087	9.31705	EH domain binding protein 1
1609	ENSOCUG00000010487	TMEM17	98.0517	-0.26138	0.41437	0.365076	0.700547	-0.154563	6.83797	6.51934	6.80938	6.58706	5.78284	6.68343	Transmembrane protein 17
1610	ENSOCUG00000017281	B3GNT2	396.89	0.313757	0.450695	0.293507	0.636795	0.196	7.97401	7.77351	8.93902	8.60909	9.16224	8.42452	Hexosyltransferase (EC 2.4.1.-)
1611	ENSOCUG00000001093	COMMD1	238.559	-0.668057	0.387963	0.0284582	0.191239	-0.718423	8.31672	7.9721	8.077	7.65531	7.41018	7.55068	Copper metabolism domain containing 1
1612	ENSOCUG00000024386	CCT4	3865.97	0.243188	0.328368	0.364509	0.700526	0.154576	11.9285	11.6801	11.7218	11.7716	12.194	12.0643	T-complex protein 1 subunit delta
1613	ENSOCUG00000000707	FAM161A	134.512	-0.0928675	0.386266	0.734916	0.906792	-0.0424924	6.79229	6.65246	7.61229	6.95808	6.84684	7.12559	Family with sequence similarity 161 member A
1614	ENSOCUG00000004986	XPO1	1487.86	0.392853	0.428133	0.196578	0.535446	0.271285	10.3936	9.84525	10.4378	10.2199	11.1585	10.5524	Exportin 1
1615	ENSOCUG00000017819	USP34	1508.16	0.355003	0.383367	0.22223	0.566106	0.247102	10.476	9.80093	10.5774	10.7775	10.7229	10.6383	Ubiquitin specific peptidase 34
1616	ENSOCUG00000017817	AHSA2P	148.401	-0.434743	0.483969	0.165532	0.492299	-0.307771	6.72904	7.23527	7.91006	7.145	6.46142	6.86385	Uncharacterized protein
1617	ENSOCUG00000009559	KIAA1841	57.8475	0.269157	0.481285	0.348733	0.686485	0.163369	5.25509	4.69983	6.1966	5.67737	6.21096	5.93306	KIAA1841
1618	ENSOCUG00000007894	PEX13	340.516	-0.321103	0.406799	0.271819	0.616895	-0.209788	8.52881	7.93182	8.97341	8.07528	8.15293	8.30315	Peroxisomal biogenesis factor 13
1619	ENSOCUG00000007867	PUS10	105.999	0.185044	0.372181	0.50923	0.799044	0.0974291	6.67446	6.2547	6.81793	6.73944	6.6072	7.04004	Pseudouridylate synthase 10
1620	ENSOCUG00000004968	REL	192.794	2.1969	0.599762	1.58575e-05	0.00068115	3.16676	6.7413	5.77462	6.29235	7.57388	8.35592	7.87103	REL proto-oncogene, NF-kB subunit
1621	ENSOCUG00000004962	PAPOLG	217.174	0.414102	0.424958	0.173795	0.504622	0.297034	7.4712	6.99974	7.83481	7.64164	8.11224	8.00678	Poly(A) polymerase gamma
1622	ENSOCUG00000023948	BCL11A	83.3205	-0.725569	0.706207	0.0517922	0.272483	-0.564661	6.82238	6.73349	6.24393	6.32797	4.66026	5.59045	B-cell CLL/lymphoma 11A
1623	ENSOCUG00000005105	FANCL	171.883	0.0166111	0.37241	0.955063	0.986208	0.00603154	7.76462	7.20027	7.09694	7.21899	7.15875	7.76835	Uncharacterized protein
1624	ENSOCUG00000007388	VRK2	304.606	0.135845	0.337144	0.615183	0.854635	0.0682195	8.24074	7.88601	8.33674	8.10358	8.4511	8.35338	Vaccinia related kinase 2
1625	ENSOCUG00000003491	CCDC85A	51.5747	-2.7953	0.961829	0.000155258	0.00460247	-2.33701	5.08174	5.90152	6.4789	4.62642	3.32898	3.51075	Coiled-coil domain containing 85A
1626	ENSOCUG00000014657	EFEMP1	1531.77	-0.775799	0.479208	0.0248318	0.175775	-0.755042	10.6505	10.9501	10.9301	10.557	9.76205	9.7874	EGF containing fibulin like extracellular matrix protein 1
1627	ENSOCUG00000006889	PNPT1	433.174	0.741348	0.499267	0.0344596	0.215568	0.666415	8.53685	7.78473	8.40277	8.55984	9.0723	9.30524	Polyribonucleotide nucleotidyltransferase 1
1628	ENSOCUG00000006880	PPP4R3B	1286.3	0.381132	0.39071	0.195202	0.533718	0.272688	10.1939	9.57594	10.351	10.3447	10.4805	10.6381	Protein phosphatase 4 regulatory subunit 3B
1629	ENSOCUG00000006874	CFAP36	232.44	0.157993	0.40988	0.577559	0.837637	0.076944	7.95316	7.28377	7.78663	7.96793	7.13517	8.35745	Cilia and flagella associated protein 36
1630	ENSOCUG00000031349		1.69952	0.142573	0.556748	0.35734	NA	NA	0.607251	0.588114	0.490114	0.873493	0.510197	0.891019
1631	ENSOCUG00000003620	CCDC88A	435.511	0.125157	0.429382	0.654863	0.875777	0.0576067	8.02787	7.87401	9.31015	8.31597	9.12874	8.82316	Coiled-coil domain containing 88A
1632	ENSOCUG00000011673		195.772	0.165165	0.396733	0.561132	0.829114	0.0813859	7.80058	7.40689	7.09683	7.36954	7.3338	8.15263	Uncharacterized protein
1633	ENSOCUG00000003617	MTIF2	239.454	0.162566	0.34537	0.550516	0.824138	0.084	7.77195	7.4919	8.07877	7.86777	8.07715	7.97546	Mitochondrial translational initiation factor 2
1634	ENSOCUG00000003609	CLHC1	12.4134	-0.205625	0.521356	0.40207	0.729371	-0.137052	4.23578	3.19786	3.06019	3.35329	2.72251	3.59142	Clathrin heavy chain linker domain-containing protein 1
1635	ENSOCUG00000012050	RTN4	994.888	0.277582	0.427495	0.344579	0.682835	0.165684	9.43918	9.51982	10.0864	9.63357	10.658	9.63924	Reticulon
1636	ENSOCUG00000012044	EML6	5.98524	-0.367836	0.61127	0.174388	0.505323	-0.296431	2.98828	2.48025	2.45856	2.28853	2.29266	2.21337	Echinoderm microtubule associated protein like 6
1637	ENSOCUG00000005008	SPTBN1	7031.99	0.00979437	0.360186	0.971193	0.991054	0.00390249	12.6094	12.6766	12.956	13.0771	12.8806	12.1565	Spectrin beta chain
1638	ENSOCUG00000011269	C2orf73	2.00225	-0.00435472	0.519483	0.979129	NA	NA	1.11451	0.875055	0.973629	1.00654	1.02396	0.92076	Chromosome 2 open reading frame 73
1639	ENSOCUG00000015408	ACYP2	59.9569	-0.160733	0.428971	0.564027	0.830146	-0.0808455	5.83078	5.34707	6.45179	5.72374	6.05183	5.29956	Acylphosphatase (EC 3.6.1.7)
1640	ENSOCUG00000027435	RPS11	4120.2	-0.141696	0.397516	0.606107	0.850676	-0.0702356	12.153	12.2804	11.702	11.4854	11.3575	12.4422	Ribosomal protein S11
1641	ENSOCUG00000004696	PSME4	1450.66	1.11924	0.417237	0.00120704	0.0223657	1.65042	9.98753	9.59794	10.0908	10.638	10.8709	10.938	Uncharacterized protein
1642	ENSOCUG00000000815	GPR75	3.55621	0.00586147	0.503098	0.979897	0.994316	0.00247543	1.68918	1.91973	1.82259	1.8185	1.98521	1.60453	G protein-coupled receptor 75
1643	ENSOCUG00000014412	ERLEC1	2442.66	0.173541	0.433796	0.538367	0.815481	0.0885862	11.356	10.7398	10.9785	11.6496	10.043	11.6624	Endoplasmic reticulum lectin 1
1644	ENSOCUG00000013610	ASB3	208.557	0.258685	0.352228	0.349302	0.687062	0.163004	7.70122	7.25926	7.6527	7.86952	7.65379	7.91711	Ankyrin repeat and SOCS box protein 3
1645	ENSOCUG00000028058	CHAC2	36.7613	-0.511461	0.53764	0.117469	0.418523	-0.378281	4.77983	5.62212	5.55401	4.92362	4.47902	4.99468	Gamma-glutamylcyclotransferase (EC 4.3.2.-)
1646	ENSOCUG00000005620	NRXN1	11.7349	-0.28419	0.567693	0.250364	0.594049	-0.226177	2.82351	3.08604	4.20484	3.41467	2.60078	2.90887	Neurexin 1
1647	ENSOCUG00000028197		9.13101	0.221342	0.519021	0.389933	0.720427	0.14241	2.78352	3.15152	2.88586	2.69073	3.45493	3.46436
1648	ENSOCUG00000011227	LHCGR	1.75271	0.145594	0.559884	0.334737	NA	NA	0.527742	0.746887	0.548979	0.910334	0.629515	0.927961
1649	ENSOCUG00000006982	GTF2A1L	319.518	-0.81759	0.642806	0.0340477	0.214233	-0.669114	8.19704	8.68597	8.82161	8.31441	6.86113	7.36573	Uncharacterized protein
1650	ENSOCUG00000006967	PPP1R21	518.785	0.179234	0.328131	0.500599	0.793065	0.100691	9.01601	8.71022	9.00386	9.07546	9.2801	8.9154	Protein phosphatase 1 regulatory subunit 21
1651	ENSOCUG00000012631		390.612	-0.496831	0.399643	0.0987177	0.384618	-0.41497	9.06576	8.8354	8.40978	8.13605	8.3751	8.42541	Peptidyl-prolyl cis-trans isomerase (PPIase) (EC 5.2.1.8)
1652	ENSOCUG00000009784	FOXN2	271.512	0.561321	0.489664	0.0893492	0.365238	0.437424	7.72601	7.02885	8.07501	7.95795	8.50398	8.38835	Forkhead box N2
1653	ENSOCUG00000036528		34.7124	0.386391	0.465446	0.20855	0.550521	0.259226	4.81322	4.52345	5.17968	5.19192	5.43965	5.1525
1654	ENSOCUG00000024873		102.805	-0.0782445	0.373692	0.774019	0.924004	-0.0343261	6.75527	6.76119	6.605	6.51193	6.17643	7.01395	40S ribosomal protein S24
1655	ENSOCUG00000014631	FBXO11	787.709	0.622981	0.399235	0.0437481	0.248767	0.604208	9.35988	8.91874	9.46573	9.75677	10.0086	9.76786	F-box protein 11
1656	ENSOCUG00000014615	MSH6	1178.6	0.15334	0.314702	0.555339	0.825394	0.0833388	10.3172	9.97659	10.0359	10.3091	10.3435	10.157	MutS homolog 6
1657	ENSOCUG00000009576	MSH2	708.076	0.221422	0.402895	0.439614	0.754565	0.122303	9.66794	9.00608	9.05634	9.47467	9.00964	10.0079	DNA mismatch repair protein
1658	ENSOCUG00000006223	EPCAM	4159.78	0.372344	0.464628	0.22555	0.568761	0.24507	11.6195	11.17	12.1089	11.6223	12.7621	11.8524	Epithelial cell adhesion molecule
1659	ENSOCUG00000002107		6361.33	-0.0846664	0.351563	0.739258	0.909042	-0.0414162	12.8934	12.2759	12.7618	12.2271	12.8441	12.5491	Calmodulin (CaM)
1660	ENSOCUG00000007788	TTC7A	554.337	0.432937	0.458226	0.166349	0.493871	0.306387	8.95913	8.90993	8.45015	8.96165	9.81897	8.80481	Tetratricopeptide repeat domain 7A
1661	ENSOCUG00000007785	MCFD2	4702.84	0.166145	0.475778	0.539762	0.816757	0.0879074	12.4523	11.9281	10.634	12.6504	10.6256	12.5651	Multiple coagulation factor deficiency 2
1662	ENSOCUG00000034428		49.6697	0.266758	0.430955	0.362301	0.698723	0.155695	5.32457	5.15781	5.75781	5.71047	6.06995	5.33612
1663	ENSOCUG00000032196		4.80839	-0.0830978	0.503405	0.70708	0.896556	-0.0474227	2.27513	2.29436	2.26682	1.96084	2.48445	1.89439
1664	ENSOCUG00000009711	CRIPT	325.977	0.0666999	0.335794	0.805604	0.937806	0.0278868	8.21229	8.08692	8.56232	8.14306	8.44118	8.50923	CXXC repeat containing interactor of PDZ3 domain
1665	ENSOCUG00000001130	PIGF	94.0839	0.233158	0.444013	0.420874	0.742347	0.129393	6.86404	6.09624	5.70645	6.30016	7.08195	6.43311	Uncharacterized protein
1666	ENSOCUG00000001127	RHOQ	181.671	0.185217	0.421845	0.516189	0.80338	0.0950789	6.95434	6.6644	7.938	7.36779	7.81374	7.52185	Ras homolog family member Q
1667	ENSOCUG00000014904	EPAS1	1583.85	0.0564226	0.363698	0.839227	0.951764	0.0214706	10.0075	10.5631	10.9626	10.8534	10.4879	10.561	Endothelial PAS domain protein 1
1668	ENSOCUG00000036650		26.144	-0.191021	0.449211	0.493149	0.787931	-0.103512	4.81094	4.66871	4.85649	4.93909	3.97082	4.46949
1669	ENSOCUG00000013785	PRKCE	139.002	-0.181489	0.425614	0.518753	0.805292	-0.0940468	7.45024	7.04524	7.04612	7.53791	6.23444	6.60962	Protein kinase C epsilon type (EC 2.7.11.13) (nPKC-epsilon)
1670	ENSOCUG00000015385	SRBD1	600.038	0.185719	0.374811	0.50983	0.799153	0.0973703	9.46811	8.76305	8.92492	9.33834	8.93601	9.57834	S1 RNA binding domain 1
1671	ENSOCUG00000032935		1.88235	-0.0466003	0.533216	0.756285	NA	NA	0.96175	0.582311	0.976948	0.766257	0.919978	0.597187
1672	ENSOCUG00000027205	SIX2	2.56201	-0.00706067	0.52114	0.965965	NA	NA	1.60968	1.0849	0.998413	1.37172	1.12684	1.27463
1673	ENSOCUG00000005476	CAMKMT	84.4336	-0.0447478	0.34785	0.866292	0.961135	-0.0172158	6.55786	6.49556	6.15694	6.22737	6.45424	6.42298	Calmodulin-lysine N-methyltransferase
1674	ENSOCUG00000005471	PREPL	361.534	0.180004	0.44885	0.522957	0.807604	0.0928018	8.74908	8.14232	7.63459	8.93946	7.35967	8.83422	Prolyl endopeptidase-like
1675	ENSOCUG00000005464	SLC3A1	123.547	-2.39909	0.716746	4.16755e-05	0.00154824	-2.81016	7.28917	6.28162	7.83608	5.81267	4.93746	5.58208	RBAT protein (Solute carrier family 3 member 1)
1676	ENSOCUG00000005461	PPM1B	396.258	0.473774	0.447775	0.131704	0.441425	0.355143	8.37363	7.61138	8.6763	8.79443	8.90576	8.78069	Protein phosphatase, Mg2+/Mn2+ dependent 1B
1677	ENSOCUG00000015046	LRPPRC	2234.05	0.588718	0.389467	0.0540853	0.279579	0.553495	10.9175	10.5476	10.8884	11.1122	11.5986	11.2689	Leucine rich pentatricopeptide repeat containing
1678	ENSOCUG00000005300	ABCG5	1.86838	0.197729	0.582925	0.152151	NA	NA	0.594541	0.588437	0.815459	1.06416	0.872961	0.898563	ATP binding cassette subfamily G member 5
1679	ENSOCUG00000005293	DYNC2LI1	46.5034	-0.496502	0.494781	0.122973	0.427437	-0.369128	5.61992	5.2495	6.12315	5.32976	5.04965	5.18506	Dynein cytoplasmic 2 light intermediate chain 1
1680	ENSOCUG00000024266	PLEKHH2	109.158	-1.03457	0.854991	0.0201293	0.15356	-0.813722	6.36475	6.19465	7.80952	6.38975	5.68376	5.26918	Pleckstrin homology, MyTH4 and FERM domain containing H2
1681	ENSOCUG00000001048	THADA	447.192	0.25355	0.31808	0.333265	0.672221	0.172488	8.804	8.52423	8.67043	8.93789	8.89449	8.91383	THADA, armadillo repeat containing
1682	ENSOCUG00000029169	ZFP36L2	373.701	0.14252	0.419099	0.614342	0.854147	0.0684674	8.37514	8.23347	8.54339	8.51796	9.17914	7.55427	ZFP36 ring finger protein like 2
1683	ENSOCUG00000037676		13.3354	1.48501	1.31208	0.0105862	0.0996655	1.00146	2.64912	2.71181	3.13317	3.30895	4.53937	3.34076
1684	ENSOCUG00000033400		15.9546	1.68961	1.08561	0.0060064	0.0686082	1.16362	3.04445	3.06968	3.17217	3.55159	4.83694	3.71268
1685	ENSOCUG00000032385		1.92438	-0.205813	0.606314	0.0412602	NA	NA	1.08837	0.944457	0.409536	0.361387	0.345796	0.390746
1686	ENSOCUG00000015827	HAAO	21.0335	0.472653	0.558525	0.143331	0.456772	0.340301	4.02556	4.12095	4.01679	4.00159	4.85418	4.6718	3-hydroxyanthranilate 3,4-dioxygenase (EC 1.13.11.6) (3-hydroxyanthranilate oxygenase) (3-HAO) (3-hydroxyanthranilic acid dioxygenase) (HAD)
1687	ENSOCUG00000012310	MTA3	341.536	-0.435417	0.330279	0.107077	0.40134	-0.396487	8.62481	8.58587	8.54923	8.21016	8.23038	8.13623	Metastasis associated 1 family member 3
1688	ENSOCUG00000027683		52.8483	-0.164296	0.471884	0.5357	0.813562	-0.0896093	5.95924	6.02805	5.0341	5.0208	4.54995	6.16129	Uncharacterized protein
1689	ENSOCUG00000002674	KCNG3	5.08889	-0.0388565	0.509016	0.845378	0.953605	-0.0206315	2.49151	2.1123	2.10296	2.61982	1.67801	2.00281	Potassium voltage-gated channel modifier subfamily G member 3
1690	ENSOCUG00000027189		604.809	0.153582	0.337986	0.56666	0.831915	0.0799208	9.14032	9.07227	9.22252	8.95877	9.30342	9.58529	Uncharacterized protein
1691	ENSOCUG00000015526	EML4	503.149	0.31386	0.432109	0.290743	0.634991	0.197233	8.55729	8.04418	9.23639	8.92146	9.39929	8.97583	Echinoderm microtubule associated protein like 4
1692	ENSOCUG00000002998	PKDCC	224.663	-1.15032	0.485156	0.00237198	0.0362266	-1.44097	7.83755	8.26114	8.24159	7.4921	6.86429	7.07664	Protein kinase domain containing, cytoplasmic
1693	ENSOCUG00000010854		349.548	-0.274453	0.425969	0.344954	0.683193	-0.165457	8.00262	8.12306	9.19379	8.116	8.22568	8.29415	Uncharacterized protein
1694	ENSOCUG00000003257	THUMPD2	168.468	0.0921058	0.375923	0.742038	0.910387	0.0407741	7.28401	6.73596	7.72721	7.33361	7.47426	7.47447	THUMP domain containing 2
1695	ENSOCUG00000009872	TMEM178A	4.56866	-0.253859	0.587268	0.219612	0.56328	-0.249275	1.95727	1.69447	2.58108	1.95029	1.6664	1.46226	Transmembrane protein 178A
1696	ENSOCUG00000019054		2.75736	0.111743	0.534426	0.537525	NA	NA	1.42645	1.2904	1.10469	1.45579	1.16391	1.67187
1697	ENSOCUG00000016679	MAP4K3	400.838	0.167479	0.408883	0.556095	0.825625	0.0832173	8.46637	7.60939	8.99124	8.58735	8.87999	8.67275	Mitogen-activated protein kinase kinase kinase kinase (EC 2.7.11.1)
1698	ENSOCUG00000001117	CDKL4	13.7855	-0.521869	0.814306	0.0583753	0.291125	-0.53592	4.29444	4.11899	2.43337	3.07984	2.47858	3.04826	Cyclin dependent kinase like 4
1699	ENSOCUG00000007844	SOS1	459.747	0.532175	0.465376	0.0996712	0.386305	0.413069	8.3005	7.96373	8.94417	8.93876	9.31519	8.87138	SOS Ras/Rac guanine nucleotide exchange factor 1
1700	ENSOCUG00000025920	ARHGEF33	1.42395	-0.0540894	0.537589	0.702009	NA	NA	0.716722	0.371032	0.269216	0.511126	0.361878	0.255851	Rho guanine nucleotide exchange factor 33
1701	ENSOCUG00000001075	MORN2	16.991	-0.146405	0.524063	0.49703	0.790647	-0.102017	4.83797	3.44028	2.65098	4.03009	2.90807	3.58249	Uncharacterized protein
1702	ENSOCUG00000015602	DHX57	364.564	0.142038	0.347271	0.603482	0.849041	0.0710714	8.56911	8.15361	8.4992	8.85209	8.32471	8.4737	DExH-box helicase 57
1703	ENSOCUG00000015599	GEMIN6	170.112	0.000694138	0.400948	0.9983	0.999991	4.01859e-06	7.9019	7.22283	6.63751	7.08252	7.27058	7.68582	Gem nuclear organelle associated protein 6
1704	ENSOCUG00000026618		2.54683	0.00178205	0.526437	0.99339	NA	NA	0.963556	1.54536	1.19256	1.4339	1.33677	0.97487	Uncharacterized protein
1705	ENSOCUG00000004087	SRSF7	1623.9	0.391937	0.363617	0.171353	0.502431	0.298924	10.432	10.3953	10.489	10.4194	11.012	10.9646	Serine and arginine rich splicing factor 7
1706	ENSOCUG00000006325	GALM	666.893	-0.893746	0.451875	0.00952867	0.0928907	-1.03203	9.75006	9.8309	9.37168	9.02935	8.47603	9.02976	Aldose 1-epimerase (EC 5.1.3.3) (Galactose mutarotase)
1707	ENSOCUG00000034279		3.62302	-0.180993	0.551529	0.3636	0.69989	-0.15497	1.43491	2.21529	1.70594	1.36408	1.76417	1.46916
1708	ENSOCUG00000010233	HNRNPLL	425.262	-0.0774137	0.373096	0.775798	0.924222	-0.0342235	8.76097	8.08677	9.17606	8.70493	8.59988	8.67526	Heterogeneous nuclear ribonucleoprotein L like
1709	ENSOCUG00000016184	ATL2	478.738	0.124372	0.359887	0.652878	0.874528	0.0582264	9.00417	8.36273	8.96699	8.87836	8.7013	9.22905	Atlastin GTPase 2
1710	ENSOCUG00000016164	CYP1B1	290.932	2.09808	0.725463	0.000219314	0.00606222	2.21737	6.90401	6.50762	7.08968	7.70517	9.34006	7.82039	Cytochrome P450 family 1 subfamily B member 1
1711	ENSOCUG00000021847	RMDN2	131.356	0.036523	0.380936	0.897945	0.970194	0.0131414	7.33455	6.5393	6.95991	7.16921	6.59547	7.24344	Uncharacterized protein
1712	ENSOCUG00000038906		6.50921	-0.551825	0.777415	0.0706229	0.321826	-0.492379	2.64889	2.50377	3.09171	2.22981	2.09089	2.35537
1713	ENSOCUG00000013011	CDC42EP3	62.606	-0.299391	0.480879	0.304849	0.646894	-0.189167	5.38107	5.51487	6.78446	5.68032	5.58395	5.68569	CDC42 effector protein 3
1714	ENSOCUG00000023625		492.895	0.118738	0.357171	0.66822	0.882242	0.0544122	8.84591	8.88477	8.85582	8.55996	9.40433	8.85875
1715	ENSOCUG00000022570		31.1914	-1.19955	0.652049	0.00684397	0.0739677	-1.13096	5.32795	5.37773	4.92327	4.61043	4.04946	4.2562
1716	ENSOCUG00000007416	QPCT	228.552	-0.801867	0.500353	0.0235926	0.169807	-0.770046	7.66096	7.82963	8.59117	7.41686	7.34688	7.24828	Glutaminyl-peptide cyclotransferase
1717	ENSOCUG00000007411	PRKD3	680.589	0.0111686	0.406622	0.972291	0.991691	0.00362356	8.8817	8.59054	10.0451	9.25676	9.55098	9.29135	Serine/threonine-protein kinase (EC 2.7.11.13)
1718	ENSOCUG00000007239	NDUFAF7	91.8388	0.211659	0.36356	0.448648	0.760196	0.119075	6.25429	6.63605	6.24711	6.45455	6.65943	6.72637	Protein arginine methyltransferase NDUFAF7 (EC 2.1.1.320)
1719	ENSOCUG00000007230	CEBPZ	1114.65	0.42867	0.449912	0.167998	0.496216	0.30433	10.0018	9.13813	10.0532	9.91975	10.2203	10.6644	CCAAT/enhancer binding protein zeta
1720	ENSOCUG00000029893		103.023	-0.0324977	0.36	0.90263	0.971281	-0.012655	6.69348	6.47951	6.8784	6.28741	6.87201	6.72467
1721	ENSOCUG00000007223	EIF2AK2	147.211	0.857003	0.546689	0.0220462	0.163082	0.787595	6.34428	6.32422	7.13569	7.26761	7.75398	7.33853	Eukaryotic translation initiation factor 2 alpha kinase 2 (Interferon-induced double-stranded RNA-activated protein kinase)
1722	ENSOCUG00000007217	GPATCH11	253.178	-0.00747665	0.376835	0.974458	0.99227	-0.00337027	7.84867	7.43285	8.40581	7.63478	8.00982	8.15706	G-patch domain containing 11
1723	ENSOCUG00000007205	HEATR5B	499.257	0.301355	0.388373	0.297316	0.640607	0.193409	9.01661	8.45532	8.74097	9.45195	8.72012	9.00402	HEAT repeat containing 5B
1724	ENSOCUG00000007258	STRN	293.45	0.227829	0.414167	0.431134	0.749447	0.125259	7.79014	7.36555	8.53709	8.21738	8.55223	8.07813	Striatin
1725	ENSOCUG00000007249	VIT	80.5614	-0.459053	0.487574	0.147809	0.464051	-0.333434	6.60758	6.67894	6.20778	6.23523	5.30558	6.2042	Vitrin
1726	ENSOCUG00000014879	FEZ2	488.621	0.0990899	0.417079	0.722425	0.90154	0.0450149	8.23039	8.58846	9.31567	8.50962	9.54237	8.46008	Fasciculation and elongation protein zeta 2
1727	ENSOCUG00000032678		28.0037	0.0962161	0.453769	0.719785	0.900667	0.0454359	4.39138	4.10437	5.1835	4.65478	5.2453	4.26455
1728	ENSOCUG00000001595	CRIM1	347.239	-0.0724506	0.440027	0.78396	0.92734	-0.0327611	7.56756	7.54579	9.24536	8.44074	8.50071	7.80136	Cysteine rich transmembrane BMP regulator 1
1729	ENSOCUG00000015457	FAM98A	1115.64	0.65091	0.40146	0.0365064	0.222553	0.652566	9.97734	9.66953	9.58907	10.0768	10.3558	10.589	Family with sequence similarity 98 member A
1730	ENSOCUG00000015439	RASGRP3	111.704	-0.199432	0.469779	0.466231	0.772115	-0.112318	6.12282	5.91506	7.68244	6.80114	6.51273	6.12112	RAS guanyl releasing protein 3
1731	ENSOCUG00000009598	LTBP1	952.185	-0.397465	0.444835	0.19217	0.53051	-0.275306	9.62255	10.0803	10.39	10.0215	9.50841	9.0093	Latent transforming growth factor beta binding protein 1
1732	ENSOCUG00000009586	TTC27	519.982	0.159887	0.327722	0.548339	0.822998	0.0846011	9.03409	9.00097	8.73489	8.85353	9.16188	9.23668	Tetratricopeptide repeat domain 27
1733	ENSOCUG00000006600	BIRC6	1745.75	0.48834	0.42931	0.116569	0.41668	0.380197	10.4744	9.96459	10.7671	11.1628	11.0731	10.6016	Baculoviral IAP repeat containing 6
1734	ENSOCUG00000007591	YIPF4	574.13	0.114294	0.33887	0.669266	0.882637	0.0542176	9.27791	8.77773	9.16476	9.01348	9.43795	9.15767	Protein YIPF
1735	ENSOCUG00000005403	SLC30A6	388.089	0.192798	0.332239	0.472804	0.776452	0.109885	8.64794	8.25955	8.53122	8.62873	8.55662	8.85582	Solute carrier family 30 member 6
1736	ENSOCUG00000010252	SPAST	263.594	0.199789	0.39127	0.48298	0.782883	0.106303	7.83678	7.27211	8.32127	8.01234	8.2886	8.07805	Spastin (EC 3.6.4.3)
1737	ENSOCUG00000017877	DPY30	843.336	0.190366	0.372411	0.497283	0.790882	0.101888	9.75098	9.63173	9.32759	9.30065	9.7708	10.183	Dpy-30, histone methyltransferase complex regulatory subunit
1738	ENSOCUG00000005878	MEMO1	221.183	0.383704	0.417663	0.20231	0.54381	0.264553	7.39451	7.30974	7.82117	7.56187	8.33641	7.81976	Mediator of cell motility 1
1739	ENSOCUG00000001236	SRD5A2	4.14259	-0.0116646	0.516126	0.947451	0.983824	-0.00708258	1.43442	2.36346	1.6882	1.60744	1.90883	2.09904	Steroid 5 alpha-reductase 2
1740	ENSOCUG00000001230	XDH	128.202	1.2552	1.05452	0.0132842	0.117082	0.931509	5.52765	5.06933	6.51211	5.69063	8.0079	7.0822	Xanthine dehydrogenase
1741	ENSOCUG00000001228	EHD3	178.451	-0.569916	0.583278	0.0924992	0.371797	-0.429694	6.9281	8.07615	7.81887	7.05588	6.08344	7.37986	EH domain containing 3
1742	ENSOCUG00000005798	GALNT14	22.3785	-0.591542	0.832905	0.0594627	0.294104	-0.531499	4.52238	5.12373	4.048	4.11417	2.67797	3.7535	Polypeptide N-acetylgalactosaminyltransferase (EC 2.4.1.-) (Protein-UDP acetylgalactosaminyltransferase)
1743	ENSOCUG00000016758		45.2937	-0.0279854	0.41249	0.916009	0.975027	-0.0109832	5.59565	5.07048	5.69932	5.89594	5.22038	4.99968	Uncharacterized protein
1744	ENSOCUG00000014114		4.22726	-0.236816	0.573895	0.260093	0.604859	-0.218346	1.8228	1.77738	2.45048	1.77405	1.81107	1.444
1745	ENSOCUG00000006086	LCLAT1	277.025	0.153003	0.33927	0.571492	0.834232	0.0787131	8.2649	8.00274	7.73832	8.32869	8.09426	8.11678	Lysocardiolipin acyltransferase 1
1746	ENSOCUG00000013513	LBH	96.4847	-1.14733	0.557093	0.00483792	0.0598316	-1.22307	6.34624	6.96466	7.20562	6.17484	5.85571	5.71959	Protein LBH
1747	ENSOCUG00000035414		58.8202	-1.04782	0.60697	0.010897	0.102031	-0.991267	5.50687	6.1675	6.54848	5.33675	5.3027	5.09833
1748	ENSOCUG00000013516	YPEL5	833.211	0.772052	0.408431	0.0160834	0.132958	0.876285	9.18914	9.35584	9.29124	9.67931	10.2683	9.85953	Protein yippee-like
1749	ENSOCUG00000001085	ALK	7.41351	-0.0678613	0.49803	0.760389	0.917629	-0.0373329	3.0623	2.8617	2.49843	3.21603	2.24523	2.38989
1750	ENSOCUG00000001082	CLIP4	12.2346	-0.352406	0.538455	0.226892	0.570146	-0.244014	3.75837	3.28672	4.00898	3.29694	3.35128	3.31188	CAP-Gly domain containing linker protein family member 4
1751	ENSOCUG00000003887		1.72267	0.0460739	0.532146	0.768951	NA	NA	0.823975	0.794922	0.594666	0.894319	0.93412	0.579177	Uncharacterized protein
1752	ENSOCUG00000003126	WDR43	1078.59	0.722208	0.405137	0.0224887	0.164649	0.78344	9.73458	9.69794	9.59106	9.94273	10.567	10.3812	WD repeat domain 43
1753	ENSOCUG00000001023	PPP1CB	2373.9	0.430638	0.402149	0.151537	0.469902	0.327992	11.0942	10.4114	11.1685	11.2055	11.4062	11.5481	Serine/threonine-protein phosphatase (EC 3.1.3.16)
1754	ENSOCUG00000015168	PLB1	55.4013	0.55468	0.74335	0.0809994	0.34879	0.457436	3.81747	4.67614	5.71271	6.25732	6.3289	4.88765	Phospholipase B1, membrane-associated
1755	ENSOCUG00000032589		704.754	1.62209	0.599751	0.000553012	0.0125173	1.90249	7.90109	8.4349	8.90691	9.37672	10.2852	9.62887
1756	ENSOCUG00000036454		227.866	1.31521	0.627193	0.00346733	0.0471457	1.32656	6.53196	6.87574	7.45692	7.69823	8.65706	7.90123
1757	ENSOCUG00000010706	FOSL2	568.095	1.33303	0.62614	0.00316404	0.0441331	1.35524	7.7829	8.1144	8.78934	9.11405	9.99658	9.12447	FOS like 2, AP-1 transcription factor subunit
1758	ENSOCUG00000010695	BABAM2	492.447	-0.165367	0.328449	0.530696	0.811045	-0.090955	9.03084	9.23309	8.74065	8.77529	8.82593	8.94139	BRISC and BRCA1 A complex member 2
1759	ENSOCUG00000010692	RBKS	265.571	-0.00123217	0.332396	0.993494	0.998845	-0.000502072	8.1349	8.18877	7.77244	7.85618	8.02106	8.23233	Ribokinase (RK) (EC 2.7.1.15)
1760	ENSOCUG00000032040	MRPL33	931.143	0.396839	0.401905	0.182585	0.518101	0.285585	9.60509	9.49327	9.70463	9.4987	10.0049	10.415
1761	ENSOCUG00000032357	SLC4A1AP	603.859	0.0983605	0.297183	0.695571	0.89236	0.04946	9.18261	9.12463	9.25654	9.25345	9.32494	9.27023
1762	ENSOCUG00000010219	SUPT7L	122.479	-0.212358	0.35599	0.440241	0.754913	-0.122103	6.91279	7.08674	7.0959	6.72396	7.06219	6.58368	SPT7 like, STAGA complex gamma subunit
1763	ENSOCUG00000013637	GPN1	369.147	0.114855	0.324762	0.66434	0.880136	0.0554503	8.60245	8.56238	8.173	8.62602	8.49661	8.61759	GPN-loop GTPase 1
1764	ENSOCUG00000013631	CCDC121	10.1896	-0.105257	0.460476	0.685582	0.888612	-0.0512878	3.18043	3.29533	3.62021	3.32224	3.14716	3.27734	Uncharacterized protein
1765	ENSOCUG00000013611	ZNF512	222.118	-0.372085	0.437343	0.21709	0.560552	-0.251384	7.81468	7.88304	8.1547	7.97162	6.88817	7.42541	Zinc finger protein 512
1766	ENSOCUG00000013748	GCKR	17.829	-0.160924	0.529865	0.455706	0.765161	-0.116247	4.73221	4.085	2.70318	4.29029	2.83553	3.28444	Glucokinase regulator
1767	ENSOCUG00000013739	FNDC4	91.8663	-1.46088	0.576198	0.000976951	0.0191341	-1.71819	6.57509	7.01692	6.91456	5.95559	5.16405	5.86745	Fibronectin type III domain containing 4
1768	ENSOCUG00000004327	IFT172	278.676	-0.298998	0.4092	0.304821	0.646894	-0.189167	8.44408	8.47046	7.70957	8.2645	7.63624	7.69191	Intraflagellar transport 172
1769	ENSOCUG00000004316	NRBP1	1416.11	0.181503	0.352451	0.510854	0.799495	0.0971844	9.98679	10.469	10.5234	10.3095	10.8254	10.4535	Uncharacterized protein
1770	ENSOCUG00000017104	PPM1G	2545.31	0.519221	0.399508	0.089373	0.365238	0.437424	11.0432	11.2095	10.71	11.1956	11.7824	11.5013	Protein phosphatase, Mg2+/Mn2+ dependent 1G
1771	ENSOCUG00000017096	ZNF513	202.786	0.175919	0.38481	0.534247	0.812984	0.0899181	7.3643	7.5232	7.68846	7.37565	8.21757	7.41849	Zinc finger protein 513
1772	ENSOCUG00000017089	SNX17	1456.59	-0.0932899	0.328624	0.729396	0.904924	-0.0433877	10.4047	10.7883	10.4075	10.2026	10.6055	10.5114	Sorting nexin 17
1773	ENSOCUG00000017076	EIF2B4	1238.34	0.0216749	0.389398	0.941186	0.981397	0.00815515	10.4084	10.5476	9.44418	10.1308	9.89509	10.6233	Translation initiation factor eIF-2B subunit delta
1774	ENSOCUG00000017060	GTF3C2	567.384	-0.23734	0.324326	0.367614	0.70243	-0.153397	9.16932	9.42471	9.1429	9.15259	8.99239	8.89814	General transcription factor IIIC subunit 2
1775	ENSOCUG00000029321	MPV17	229.595	-0.23598	0.370702	0.399473	0.727781	-0.138	7.89898	8.10281	7.82647	7.57996	7.32832	8.04332	MPV17, mitochondrial inner membrane protein
1776	ENSOCUG00000016989	CAD	1286.08	-0.00336887	0.357789	0.986036	0.996215	-0.00164694	10.3014	10.6858	9.78342	10.0997	10.4658	10.3373	Carbamoyl-phosphate synthetase 2, aspartate transcarbamylase, and dihydroorotase
1777	ENSOCUG00000024551	ATRAID	212.169	-0.319896	0.414368	0.275709	0.619829	-0.207728	7.87747	8.12885	7.52871	7.40853	7.02404	7.89173	Uncharacterized protein
1778	ENSOCUG00000016976	SLC5A6	416.2	0.0542974	0.366573	0.842525	0.952395	0.0211829	8.61561	8.90752	8.35546	8.57135	8.30959	9.11122	Sodium-dependent multivitamin transporter (Na(+)-dependent multivitamin transporter) (Solute carrier family 5 member 6)
1779	ENSOCUG00000008655	TCF23	23.5678	-1.14501	0.814938	0.0139699	0.121451	-0.9156	4.45717	4.56867	5.18161	4.22369	3.66289	3.53261	Uncharacterized protein
1780	ENSOCUG00000006522	PREB	771.843	0.143237	0.392913	0.610377	0.851846	0.0696387	9.72508	9.68642	8.72575	9.70822	9.24616	9.91241	Prolactin regulatory element binding
1781	ENSOCUG00000006519	ABHD1	165.223	0.167226	0.427066	0.556063	0.825625	0.0832173	7.47555	7.4546	6.26809	7.53008	6.90047	7.73089	Abhydrolase domain containing 1
1782	ENSOCUG00000008657	CGREF1	17.0703	-0.541862	0.663254	0.0981371	0.383899	-0.415783	4.38909	4.56989	3.49189	3.71569	3.25131	3.8131	Cell growth regulator with EF-hand domain 1
1783	ENSOCUG00000008662	KHK	472.377	-0.540532	0.687334	0.0930399	0.372726	-0.42861	9.50637	9.47028	7.261	8.33628	6.8901	8.53322	Ketohexokinase
1784	ENSOCUG00000006872	EMILIN1	1106.57	-0.794504	0.553006	0.030613	0.200637	-0.697589	9.98772	10.7316	10.3261	10.0511	8.96034	9.39912	Elastin microfibril interfacer 1
1785	ENSOCUG00000014887	AGBL5	388.368	-0.198394	0.367401	0.474483	0.777894	-0.109079	8.7307	8.98877	8.2321	8.68481	8.24931	8.42369	ATP/GTP binding protein like 5
1786	ENSOCUG00000014868	TMEM214	2713.8	0.0410658	0.429103	0.885439	0.967399	0.0143943	11.6846	11.5697	10.0594	11.508	10.5796	11.7391	Transmembrane protein 214
1787	ENSOCUG00000014861	MAPRE3	175.057	-0.00921227	0.314014	0.96913	0.99037	-0.00420243	7.40806	7.49522	7.46409	7.38747	7.55533	7.38455	Microtubule associated protein RP/EB family member 3
1788	ENSOCUG00000035899		2.71394	-0.0366581	0.511063	0.850892	NA	NA	1.37512	1.44075	1.50341	1.44085	1.32923	1.41859
1789	ENSOCUG00000014846	DPYSL5	55.1836	0.391745	0.57592	0.186812	0.523754	0.280873	5.34526	5.49855	4.84621	6.41866	4.32679	6.15513	Dihydropyrimidinase like 5
1790	ENSOCUG00000028221	CENPA	24.9109	-0.294542	0.510538	0.303428	0.646452	-0.189463	4.90669	4.97012	4.26693	4.19097	4.80924	3.64754	Centromere protein A
1791	ENSOCUG00000022141	SLC35F6	448.372	0.505504	0.460956	0.114259	0.412747	0.384316	8.45962	8.67446	8.17582	8.54232	9.51509	8.74388	Solute carrier family 35 member F6
1792	ENSOCUG00000025172	KCNK3	9.97702	-2.38323	1.35729	0.00261061	0.0388509	-1.4106	2.72931	3.12788	3.91994	2.42882	1.92434	2.19344	Potassium channel subfamily K member
1793	ENSOCUG00000015559	DRC1	13.3587	-0.283058	0.557439	0.269286	0.614025	-0.211814	3.93536	3.83164	3.66341	3.91079	2.6114	2.99722	Dynein regulatory complex subunit 1
1794	ENSOCUG00000015554	SELENOI	376.911	1.18647	0.481281	0.00181604	0.0301411	1.52084	8.12582	7.62306	7.90259	8.52315	9.20625	8.8234	Selenoprotein I
1795	ENSOCUG00000000012	HADHB	857.59	-0.0857179	0.351154	0.751215	0.914524	-0.0388049	10.0642	9.88007	9.23843	9.65606	9.62517	9.75927	Uncharacterized protein
1796	ENSOCUG00000009786	HADHA	4248.01	-0.484983	0.375462	0.0975704	0.382861	-0.416959	12.4085	12.4082	11.827	11.7946	11.7721	11.7584	Hydroxyacyl-CoA dehydrogenase trifunctional multienzyme complex subunit alpha
1797	ENSOCUG00000009777	GAREM2	1.54299	0.0283865	0.533098	0.848277	NA	NA	0.400011	0.811856	0.421218	0.654456	0.622408	0.56234	GRB2 associated regulator of MAPK1 subtype 2
1798	ENSOCUG00000029308	RAB10	1625.9	0.563555	0.439134	0.0776704	0.340399	0.468012	10.1612	10.2087	10.521	10.5376	11.3333	10.6102	RAB10, member RAS oncogene family
1799	ENSOCUG00000015014	KIF3C	192.481	0.060564	0.393825	0.829371	0.948105	0.0231437	7.16413	7.63238	7.68935	7.4568	8.09499	6.93844	Kinesin-like protein
1800	ENSOCUG00000017108	ASXL2	564.282	0.557295	0.421143	0.0753244	0.334991	0.474966	8.83161	8.71512	8.85943	9.44249	9.64681	8.82633	Additional sex combs like 2, transcriptional regulator
1801	ENSOCUG00000001249	DTNB	469.447	-0.219279	0.502232	0.405918	0.732639	-0.13511	9.26775	9.30531	7.70946	8.9542	6.63907	8.70685	Dystrobrevin
1802	ENSOCUG00000003071	LPIN1	154.759	-0.199953	0.396194	0.478967	0.780807	-0.107456	7.33934	7.41503	7.34077	7.56676	6.52074	7.02245	Lipin 1
1803	ENSOCUG00000003153	TRIB2	50.955	-1.23064	0.68802	0.00689417	0.0742135	-1.12952	5.4658	6.01338	6.24512	5.34538	4.49505	4.75882	Tribbles pseudokinase 2
1804	ENSOCUG00000002283	LRATD1	47.3484	0.2223	0.423289	0.44175	0.755999	0.121479	5.4425	5.18264	5.54947	5.54756	6.0669	5.18116	Family with sequence similarity 84 member A
1805	ENSOCUG00000015460	NBAS	1753.44	0.0813936	0.393584	0.77467	0.924004	0.0343261	10.9926	10.7492	10.1682	11.2452	10.1052	10.765	Neuroblastoma amplified sequence
1806	ENSOCUG00000007010	DDX1	2243.72	0.271954	0.330511	0.310924	0.651853	0.18585	11.1635	10.792	10.9562	11.1386	11.1697	11.4234	DEAD-box helicase 1
1807	ENSOCUG00000037275		26.9219	-0.245587	0.479403	0.382341	0.715292	-0.145516	4.41161	4.4259	5.37824	4.58562	4.6979	4.04571
1808	ENSOCUG00000007886	FAM49A	193.5	1.5708	0.603487	0.000762847	0.0159313	1.79775	6.13155	6.61634	7.09815	7.58323	8.3542	7.76433	Family with sequence similarity 49 member A
1809	ENSOCUG00000026184	VSNL1	3.25988	-0.0469942	0.520743	0.794212	NA	NA	2.00345	1.43371	1.23734	1.74097	1.28955	1.515
1810	ENSOCUG00000017307	SMC6	798.369	-0.0169557	0.352727	0.947356	0.983824	-0.00708258	9.65952	9.11223	9.97818	9.51288	9.58045	9.74428	Structural maintenance of chromosomes 6
1811	ENSOCUG00000034282		27.2741	-0.204431	0.474543	0.454267	0.764486	-0.11663	4.94216	3.85359	5.2638	4.65872	4.51883	4.35652
1812	ENSOCUG00000027255	GEN1	85.2607	0.294757	0.459738	0.316853	0.656779	0.182581	6.6388	5.6899	5.85714	6.13591	7.0137	6.27549	GEN1, Holliday junction 5' flap endonuclease
1813	ENSOCUG00000039326		2.87066	0.0223609	0.524651	0.895159	NA	NA	1.43993	1.18036	1.46284	1.71416	1.01259	1.3743
1814	ENSOCUG00000007365	KCNS3	30.7852	-0.409175	0.513062	0.185992	0.522131	-0.28222	4.84207	5.14741	5.26319	4.95818	4.05743	4.65408	Potassium voltage-gated channel subfamily S member 3 (Delayed-rectifier K(+) channel alpha subunit 3) (Voltage-gated potassium channel subunit Kv9.3)
1815	ENSOCUG00000035651		1.72906	0.00266843	0.525661	0.988391	NA	NA	0.705257	0.977743	0.593354	0.820585	0.787766	0.731378
1816	ENSOCUG00000025332	RDH14	102.319	-0.177149	0.375311	0.523745	0.80783	-0.0926798	6.7345	6.32279	7.0856	6.64092	6.44409	6.56636	Retinol dehydrogenase 14 (all-trans/9-cis/11-cis)
1817	ENSOCUG00000030898		2.70631	-0.0605053	0.519641	0.743753	NA	NA	1.18986	1.38058	1.58561	1.12814	1.41974	1.35705
1818	ENSOCUG00000006091	OSR1	264.643	-0.686143	0.490689	0.0438105	0.248991	-0.603817	7.63676	8.29654	8.68036	7.70418	7.52679	7.60195	Odd-skipped related transciption factor 1
1819	ENSOCUG00000003731	TTC32	182.406	0.298189	0.33752	0.272638	0.617322	0.209488	7.21907	7.33715	7.48855	7.58548	7.62671	7.69904	Tetratricopeptide repeat domain 32
1820	ENSOCUG00000013185	WDR35	126.902	-0.307667	0.436107	0.296453	0.639334	-0.194272	7.03433	6.79354	7.44936	7.15187	6.14191	6.69191	WD repeat-containing protein 35
1821	ENSOCUG00000021257	MATN3	2.89063	-0.14691	0.565501	0.269347	NA	NA	1.25605	0.884585	1.72229	1.21796	0.858221	0.900852	Matrilin 3
1822	ENSOCUG00000026699	LAPTM4A	4851.72	0.315478	0.371061	0.269684	0.614726	0.211319	12.0592	12.1635	11.9001	12.0262	12.2269	12.7652	Lysosomal protein transmembrane 4 alpha
1823	ENSOCUG00000025956	SDC1	725.306	0.20186	0.474299	0.467772	0.772973	0.111836	8.86795	8.97801	9.59168	8.64685	10.4612	8.45204	Syndecan
1824	ENSOCUG00000032467		132.085	0.443169	0.485708	0.161224	0.48657	0.312855	6.59398	6.12955	7.14119	6.81156	7.62342	7.10241
1825	ENSOCUG00000017908	PUM2	1204.25	0.334147	0.403319	0.257018	0.601112	0.221045	9.89213	9.45345	10.4381	10.335	10.5396	10.261	Pumilio RNA binding family member 2
1826	ENSOCUG00000025149		5.05677	-0.178221	0.52368	0.443293	0.756459	-0.121214	2.48129	2.4804	2.17692	2.39931	1.95959	2.07916	Uncharacterized protein
1827	ENSOCUG00000032265	RHOB	1205.17	0.186405	0.33856	0.489883	0.786517	0.104292	10.1356	10.2693	9.94142	10.0848	10.6062	10.2029
1828	ENSOCUG00000015781	HS1BP3	153.285	-0.0503552	0.343311	0.849174	0.955189	-0.0199106	7.23692	7.36282	7.24251	7.26549	7.45724	6.87099	HCLS1 binding protein 3
1829	ENSOCUG00000026956	GDF7	3.55105	-0.235216	0.626654	0.013808	0.120532	-0.918896	0.349542	0.540947	2.07343	0.306983	0.269898	0.368921
1830	ENSOCUG00000015795	LDAH	673.644	-0.198077	0.306098	0.43637	0.752157	-0.123692	9.59563	9.47512	9.3699	9.32579	9.283	9.27158	Lipid droplet associated hydrolase
1831	ENSOCUG00000005329	APOB	215.702	-0.403923	0.555769	0.181935	0.516495	-0.286934	7.63333	6.53807	8.67533	7.19668	7.65182	6.66787	Apolipoprotein B
1832	ENSOCUG00000017372	KLHL29	30.3765	-0.529831	0.59674	0.110252	0.406191	-0.391269	4.86456	5.29969	5.1195	5.01019	4.06825	4.03881	Kelch like family member 29
1833	ENSOCUG00000036612		19.8013	-0.384942	0.56107	0.195478	0.533891	-0.272547	4.30777	4.49273	4.52068	4.45839	3.6034	3.36151
1834	ENSOCUG00000005723	ATAD2B	334.917	0.635254	0.528015	0.0661692	0.312259	0.505485	7.74945	7.29557	8.43734	8.35796	8.95106	8.48946	ATPase family, AAA domain containing 2B
1835	ENSOCUG00000008783	UBXN2A	12.8647	0.198421	0.482549	0.463994	0.770845	0.113033	3.72287	3.05352	3.64675	3.57976	3.88772	3.78931	Uncharacterized protein
1836	ENSOCUG00000008793	FKBP1B	4.65368	-0.074007	0.505017	0.728708	0.904797	-0.0434489	1.79308	2.2351	2.44209	2.2373	2.00963	1.96684	Peptidyl-prolyl cis-trans isomerase FKBP1B
1837	ENSOCUG00000012562	WDCP	96.1072	-0.156934	0.343739	0.559594	0.828055	-0.0819407	6.5476	6.55168	6.84963	6.4499	6.4648	6.5717	WD repeat and coiled coil containing
1838	ENSOCUG00000036846		2.29741	0.0538583	0.518563	0.776011	NA	NA	1.07228	1.25468	1.15467	1.25601	1.19909	1.23105
1839	ENSOCUG00000037720		11.4243	-0.773129	0.843661	0.0447793	0.251957	-0.598673	3.60703	3.64727	3.78029	3.32901	2.76703	2.77624
1840	ENSOCUG00000022008	SF3B6	1021.86	0.261299	0.355453	0.347865	0.685605	0.163926	9.99754	9.59882	9.87841	9.88954	9.95138	10.424	Splicing factor 3b subunit 6
1841	ENSOCUG00000011212	TP53I3	188.45	0.158716	0.369974	0.571346	0.834232	0.0787131	7.49077	7.69102	7.07718	7.46179	7.94867	7.39729	Tumor protein p53 inducible protein 3
1842	ENSOCUG00000023977	FAM228B	1.36874	-0.00304648	0.532243	0.982463	NA	NA	0.539334	0.511273	0.307513	0.53858	0.507771	0.295004	Uncharacterized protein
1843	ENSOCUG00000023433	ITSN2	855.58	0.646483	0.529907	0.0647309	0.308398	0.510888	9.06866	8.66155	9.78452	9.62088	10.3511	9.86321	Intersectin 2
1844	ENSOCUG00000035050		1.74731	0.0541581	0.527948	0.750506	NA	NA	0.862362	0.833895	0.639862	0.859231	0.924004	0.773013
1845	ENSOCUG00000015422	NCOA1	851.888	0.390969	0.412101	0.19253	0.530992	0.274912	9.47924	9.05144	9.76675	10.1998	9.91822	9.48484	Nuclear receptor coactivator
1846	ENSOCUG00000007915		148.337	0.345409	0.413283	0.245723	0.590338	0.228899	7.16681	7.1688	6.44244	7.26366	7.16881	7.61718
1847	ENSOCUG00000015432	PTRHD1	105.305	-0.238927	0.40404	0.404825	0.731646	-0.135699	6.80408	7.17461	6.33347	6.35492	6.82793	6.38641	Peptidyl-tRNA hydrolase domain containing 1
1848	ENSOCUG00000015435	CENPO	100.104	0.16729	0.429158	0.55597	0.825625	0.0832173	6.71128	6.44747	6.2012	6.24161	7.34599	6.0967	Centromere protein O
1849	ENSOCUG00000015443	ADCY3	212.428	-1.00585	0.523644	0.00846144	0.0860948	-1.06502	7.53729	8.26868	8.15704	7.25322	7.33624	6.71313	Adenylate cyclase (EC 4.6.1.1)
1850	ENSOCUG00000011260	DNAJC27	106.979	-0.245417	0.419609	0.393922	0.723267	-0.140702	6.50282	6.62376	7.27039	6.92152	6.40961	6.12905	DnaJ heat shock protein family (Hsp40) member C27
1851	ENSOCUG00000021395	EFR3B	38.1532	-0.561353	0.615607	0.0956578	0.378625	-0.421791	5.4661	5.72784	5.0486	5.08752	3.95094	4.94949	EFR3 homolog B
1852	ENSOCUG00000006025	POMC	10.8808	-0.0156206	0.457046	0.949251	0.984588	-0.0067456	3.59352	3.50392	3.09544	3.59845	3.09011	3.47376	Pro-opiomelanocortin
1853	ENSOCUG00000024688	DNMT3A	515.438	-0.261399	0.355468	0.343812	0.681673	-0.166424	9.15198	9.14133	9.09124	9.14357	8.83879	8.46524	DNA methyltransferase 3 alpha
1854	ENSOCUG00000005642	MTPN	362.956	0.352996	0.430734	0.240813	0.584659	0.233097	8.09789	7.67433	8.70145	8.43554	8.96146	8.51376	Uncharacterized protein
1855	ENSOCUG00000016569	CHRM2	54.732	-2.61212	1.62756	NA	NA	NA	3.53234	3.42895	6.96905	4.05302	2.60949	3.1042	Muscarinic acetylcholine receptor
1856	ENSOCUG00000002203	PTN	1049.86	-1.56349	0.725332	0.00211641	0.033473	-1.47531	9.80744	9.94622	11.0125	9.4452	8.12329	8.99527	Pleiotrophin
1857	ENSOCUG00000010264	DGKI	4.53183	-0.00739328	0.508214	0.96797	0.989836	-0.00443688	2.06286	2.01108	2.14185	2.47024	1.5907	1.90133	Diacylglycerol kinase (DAG kinase) (EC 2.7.1.107)
1858	ENSOCUG00000007313	CREB3L2	570.176	-0.336811	0.415977	0.253562	0.597513	-0.223653	9.21812	9.47352	9.21617	9.34789	8.2752	8.84773	cAMP responsive element binding protein 3 like 2
1859	ENSOCUG00000012958		18.4458	-0.0605267	0.438528	0.819261	0.944195	-0.0249383	4.5743	3.95756	3.93856	3.85359	4.05887	4.40646
1860	ENSOCUG00000008431	ZNF746	508.796	0.0327803	0.330813	0.904413	0.971631	0.0124988	9.22084	8.82611	8.79968	8.94028	8.82599	9.20392	Zinc finger protein 746
1861	ENSOCUG00000007975	ZNF777	192.806	-0.254593	0.356338	0.357099	0.693496	-0.158956	7.86877	7.77836	7.41788	7.64228	7.30017	7.34881	Zinc finger protein 777
1862	ENSOCUG00000038553		67.1002	-0.359834	0.403982	0.222637	0.566239	-0.247	6.26804	6.07432	6.30725	6.02615	5.92985	5.52438
1863	ENSOCUG00000008427	ZNF212	279.811	0.0518663	0.312444	0.84319	0.952758	0.0210174	8.11998	8.17769	7.99363	8.17705	8.00617	8.2593	Zinc finger protein 212
1864	ENSOCUG00000008423	ZNF282	352.35	-0.269457	0.39816	0.34839	0.686161	-0.163574	8.77693	8.82262	7.96601	8.42678	7.92917	8.37386	Zinc finger protein 282
1865	ENSOCUG00000008416	ZNF398	178.245	0.0573124	0.369372	0.838005	0.951128	0.0217609	7.6152	7.44594	7.17469	7.88773	7.0923	7.34564	Zinc finger protein 398
1866	ENSOCUG00000001669	ZNF786	211.442	-0.234627	0.364719	0.39894	0.727369	-0.138245	7.94997	7.70182	7.8291	7.9206	7.35438	7.3491	Zinc finger protein 425
1867	ENSOCUG00000001661	PDIA4	22989.6	0.658458	0.731608	0.066525	0.313411	0.503886	14.1306	13.8295	12.7941	14.2591	13.244	15.5712	Protein disulfide-isomerase (EC 5.3.4.1)
1868	ENSOCUG00000018974		6.36717	-0.0227771	0.520472	0.893958	0.969368	-0.0135112	3.03904	1.73711	1.67906	1.67433	1.96125	2.8379
1869	ENSOCUG00000018615		4.6155	-0.335311	0.700789	0.0113867	0.105173	-0.978098	2.69157	1.37107	0.979485	0.865056	0.82308	1.15556
1870	ENSOCUG00000001676	EZH2	602.367	0.698503	0.48228	0.0410862	0.239226	0.621191	8.89762	8.75095	8.71366	8.86169	9.93146	9.42077	Enhancer of zeste 2 polycomb repressive complex 2 subunit
1871	ENSOCUG00000002543	CUL1	1182.98	0.390042	0.380561	0.181546	0.516212	0.287172	9.94153	9.74184	10.1957	10.1458	10.6816	10.1996	Cullin 1
1872	ENSOCUG00000033342	CNTNAP2	23.0178	0.0547667	0.465446	0.832832	0.949368	0.0225654	4.69661	4.21286	4.10772	5.12337	3.58487	4.09877
1873	ENSOCUG00000031247		36.6524	0.0401665	0.416917	0.886611	0.967562	0.0143214	4.97165	5.09804	5.32166	4.63924	5.64692	5.02
1874	ENSOCUG00000038152		20.5132	0.912139	0.875693	0.0298724	0.19715	0.705203	3.35476	3.52473	4.14525	4.07296	4.98502	4.43222
1875	ENSOCUG00000037064		2.90933	-0.108096	0.550564	0.432402	NA	NA	1.87346	1.13068	0.908416	1.39639	0.815709	0.881409
1876	ENSOCUG00000001231		183.519	-0.11888	0.403971	0.667607	0.882192	-0.0544371	7.64867	7.79728	7.13978	7.1689	6.8015	7.92596
1877	ENSOCUG00000003406	TPK1	101.588	-0.109551	0.395747	0.692255	0.891081	-0.0500826	7.0066	6.83128	6.07389	6.56209	6.2112	6.8442	Thiamine pyrophosphokinase (EC 2.7.6.2)
1878	ENSOCUG00000025879	ARHGEF5	800.528	0.415158	0.380148	0.155533	0.477238	0.321265	9.56706	9.14356	9.44113	9.73573	10.1057	9.53705	Rho guanine nucleotide exchange factor 5
1879	ENSOCUG00000006436		0.819987	0.0868111	0.55998	0.362049	NA	NA	-0.473558	-0.47637	-0.44653	-0.381345	-0.00529082	-0.469592	Uncharacterized protein
1880	ENSOCUG00000022708		8.08556	-0.0819343	0.473964	0.741164	0.910086	-0.0409174	2.88425	2.81825	3.31724	2.86885	3.05876	2.78941	Uncharacterized protein
1881	ENSOCUG00000001333		32.6322	-0.845378	0.767719	0.0347078	0.216405	-0.664733	4.58679	4.90383	5.82802	4.68721	3.99012	4.29141
1882	ENSOCUG00000002065	TCAF1	601.999	-1.08363	0.640093	0.0104957	0.0992091	-1.00345	8.86261	9.18726	10.167	8.88834	8.18266	8.25765	TRPM8 channel associated factor 1
1883	ENSOCUG00000002072		100.141	-0.636488	0.478874	0.057571	0.28881	-0.539388	6.29518	7.1112	7.04193	6.24174	6.32568	6.18413	Uncharacterized protein
1884	ENSOCUG00000011082	EPHA1	473.17	0.491289	0.503377	0.130478	0.439971	0.356576	8.74565	8.45179	8.23447	8.48899	9.69651	8.62351	EPH receptor A1
1885	ENSOCUG00000026796	ZYX	1692.09	0.784848	0.571628	0.0354535	0.218479	0.66059	9.86875	10.3626	10.2014	10.2159	11.6071	10.7303	Zyxin
1886	ENSOCUG00000011158	FAM131B	13.5998	-0.15744	0.459814	0.56241	0.82979	-0.0810318	3.55238	4.08551	3.78768	3.74574	3.75601	3.35003	Family with sequence similarity 131 member B
1887	ENSOCUG00000011147	CLCN1	11.8146	1.55443	1.81476	0.0114724	0.105709	0.975887	2.49297	2.4323	2.37501	2.58404	4.44951	2.81435	Chloride channel protein
1888	ENSOCUG00000002158	CASP2	580.491	-0.402237	0.347548	0.146858	0.462603	-0.334791	9.4148	9.47725	9.11488	9.013	9.04569	8.8098	Caspase 2
1889	ENSOCUG00000002030	TMEM139	253.795	-0.274902	0.402202	0.341055	0.679025	-0.168114	8.31806	8.32079	7.53697	7.59349	8.10764	7.56959	Transmembrane protein 139
1890	ENSOCUG00000029426	GSTK1	1038.83	-0.639514	0.498858	0.0587271	0.292378	-0.534055	10.4623	10.4433	9.76293	9.76822	8.94802	9.81972	Glutathione S-transferase kappa (EC 2.5.1.18)
1891	ENSOCUG00000007569	KEL	22.8837	-0.241346	0.56726	0.272169	0.617144	-0.209613	3.39885	5.31766	3.62745	3.14098	2.53338	4.532	Kell blood group, metallo-endopeptidase
1892	ENSOCUG00000022849	COPG2	411.069	-0.116212	0.334922	0.660754	0.879145	-0.0559396	8.68642	8.84359	8.67463	8.53464	8.89492	8.32977	Coatomer subunit gamma
1893	ENSOCUG00000022893	KLF14	9.76692	-0.19657	0.492323	0.460115	0.767962	-0.114661	3.49065	3.538	2.98605	3.2713	3.19153	2.85343	Kruppel like factor 14
1894	ENSOCUG00000031090		4.19209	-0.147296	0.526865	0.494775	0.789076	-0.102881	2.19014	2.26563	1.79094	1.71041	2.15646	1.72313
1895	ENSOCUG00000016281	MKLN1	743.399	0.505497	0.405788	0.097686	0.383042	0.416753	9.16636	9.09192	9.41529	9.49633	10.1116	9.49093	Uncharacterized protein
1896	ENSOCUG00000025092	PODXL	868.941	-0.256459	0.464578	0.369256	0.703583	-0.152684	8.91828	9.72482	10.4853	10.0032	9.23464	8.82454	Podocalyxin (Podocalyxin-like protein 1)
1897	ENSOCUG00000015552	PLXNA4	35.7211	-0.037251	0.412867	0.889438	0.968968	-0.0136908	4.59723	5.13078	5.53326	5.32666	4.91055	5.00608	Plexin A4
1898	ENSOCUG00000014032	CHCHD3	1241.77	0.0270513	0.334322	0.915966	0.975027	0.0109832	10.2827	10.3574	10.11	9.91407	10.5668	10.282	MICOS complex subunit
1899	ENSOCUG00000011678	EXOC4	1101.85	-0.00115578	0.319966	0.994075	0.998985	-0.00044116	10.174	10.2936	9.77411	10.1363	10.1102	10.0527	Exocyst complex component 4
1900	ENSOCUG00000017218	SLC35B4	392.954	0.0324504	0.338648	0.906725	0.972456	0.0121301	8.59304	8.82299	8.29671	8.56569	8.41677	8.8567	Solute carrier family 35 member B4
1901	ENSOCUG00000016605	AKR1B1	741.366	-0.167248	0.3769	0.546632	0.821857	-0.0852038	9.61393	9.82074	9.34981	9.37156	8.85969	9.79713	Aldose reductase
1902	ENSOCUG00000026383	AKR1B10	1058.27	0.307713	0.401153	0.293297	0.636795	0.196	9.64691	9.76348	10.0373	9.97002	10.6607	9.70642	Aldo-keto reductase family 1 member B10
1903	ENSOCUG00000003144	BPGM	1033.51	-0.302698	0.519979	0.282819	0.627236	-0.202569	9.25116	10.9405	9.45998	9.35249	8.41742	10.2128	Bisphosphoglycerate mutase (BPGM) (EC 5.4.2.4) (2,3-bisphosphoglycerate mutase, erythrocyte) (2,3-bisphosphoglycerate synthase) (EC 5.4.2.11) (BPG-dependent PGAM)
1904	ENSOCUG00000008127	CALD1	3436.34	-0.621625	0.582438	0.0735254	0.330963	-0.480221	10.9739	11.5793	12.7215	11.3853	11.1726	11.0238	Caldesmon 1
1905	ENSOCUG00000014749	AGBL3	13.4365	-0.162472	0.470557	0.542632	0.818495	-0.0869841	3.98014	3.99225	3.25955	3.526	3.40996	3.81882	ATP/GTP binding protein like 3
1906	ENSOCUG00000003182	TMEM140	108.145	0.48294	0.478004	0.13171	0.441425	0.355143	6.01034	6.40613	6.72301	6.92508	7.31786	6.43956	Transmembrane protein 140
1907	ENSOCUG00000025101	CYREN	30.5905	-0.46685	0.522575	0.145807	0.460725	-0.336558	4.70819	5.2045	5.32693	4.68617	4.80985	4.15815	Chromosome 7 open reading frame 49
1908	ENSOCUG00000031050		23.3336	0.000429742	0.425178	0.998594	0.999991	4.01859e-06	4.31667	4.37432	4.78749	4.87282	4.15961	4.3525
1909	ENSOCUG00000014199	WDR91	321.267	-0.194039	0.329337	0.464105	0.770849	-0.113031	8.40237	8.56187	8.26522	8.28838	8.33167	8.01097	WD repeat domain 91
1910	ENSOCUG00000027714		7.15056	-0.142236	0.504377	0.549566	0.823559	-0.0843055	3.06516	2.92645	2.51018	2.99955	2.31937	2.52446	Uncharacterized protein
1911	ENSOCUG00000013448	CNOT4	318.964	0.493577	0.356362	0.083374	0.353896	0.451124	7.97743	8.03951	8.15539	8.40419	8.67443	8.41424	CCR4-NOT transcription complex subunit 4
1912	ENSOCUG00000012757	NUP205	1155.59	0.264174	0.380993	0.356306	0.692996	0.159269	9.99128	10.1319	9.83975	9.91693	10.7465	10.0329	Nucleoporin 205
1913	ENSOCUG00000039376	STMP1	1109.53	0.184077	0.317783	0.48247	0.782883	0.106303	10.0435	9.98328	10.0202	10.0374	10.4254	10.0935
1914	ENSOCUG00000001867	SLC13A4	2.01391	0.0891127	0.53259	0.607225	NA	NA	0.884271	1.06643	0.778091	0.996392	0.962756	1.15518	Solute carrier family 13 member 4
1915	ENSOCUG00000001870	FAM180A	2.66515	-0.157499	0.552555	0.376914	NA	NA	1.08882	1.74879	1.18011	1.28916	1.10976	0.95362	Family with sequence similarity 180 member A
1916	ENSOCUG00000006752	MEST	1424.89	-1.51123	0.519746	0.000329138	0.00832201	-2.07977	10.7087	10.8686	10.9459	10.032	9.03571	9.54463	Mesoderm specific transcript
1917	ENSOCUG00000007004	CEP41	73.9162	-0.164526	0.366495	0.551713	0.82473	-0.083688	6.40763	6.44094	5.92001	6.17226	6.04537	6.10948	Centrosomal protein 41
1918	ENSOCUG00000007001	CPA1	519221	-0.0183328	0.538678	0.848064	0.954498	-0.020225	19.2632	19.149	14.179	18.584	15.1051	19.0658	Carboxypeptidase A1
1919	ENSOCUG00000006993	CPA5	5.17311	-0.0671036	0.528549	0.690421	0.890714	-0.0502618	2.76918	1.91019	1.60886	2.18765	1.46102	2.24554	Carboxypeptidase A5
1920	ENSOCUG00000029139	CPA4	64.9145	-0.417272	0.690037	0.103615	0.394524	-0.403927	6.98901	5.88723	3.69652	5.62909	3.91247	4.72787	Carboxypeptidase A4
1921	ENSOCUG00000006983	CPA2	144118	-0.0367456	0.545074	0.688514	0.88964	-0.0507855	17.3571	17.6649	12.1936	16.2743	12.9997	16.9233	Carboxypeptidase A2
1922	ENSOCUG00000010253	TMEM209	757.875	0.0477992	0.339129	0.86215	0.959886	0.0177804	9.63979	9.73385	9.12705	9.6591	9.36671	9.69533	Transmembrane protein 209
1923	ENSOCUG00000001699	KLHDC10	428.591	0.150415	0.336381	0.577197	0.837465	0.0770335	8.73386	8.84533	8.31537	8.94214	8.78538	8.69821	Kelch domain containing 10
1924	ENSOCUG00000017137	ZC3HC1	301.325	-0.0571678	0.337257	0.828164	0.947404	-0.0234647	8.17213	8.4585	8.11392	7.96382	8.45715	8.10804	Zinc finger C3HC-type containing 1
1925	ENSOCUG00000013054	UBE2H	1549.24	0.944472	0.475887	0.00888856	0.088894	1.05113	9.93404	10.1172	10.0908	10.4509	11.3389	10.6963	Ubiquitin conjugating enzyme E2 H
1926	ENSOCUG00000012174	NRF1	162.923	0.0542867	0.321904	0.837739	0.951128	0.0217609	7.40437	7.31666	7.23014	7.33484	7.51588	7.24984	Nuclear respiratory factor 1
1927	ENSOCUG00000036751	SMKR1	10.1156	-0.371868	0.600402	0.174551	0.505596	-0.296197	2.87051	3.03166	3.93513	2.81679	2.76821	3.05197
1928	ENSOCUG00000008316	STRIP2	11.3334	-0.189689	0.475775	0.483585	0.782883	-0.106303	3.46409	3.63201	3.63307	3.05457	3.56518	3.36528	Striatin interacting protein 2
1929	ENSOCUG00000011749	AHCYL2	374.85	0.0661594	0.424918	0.813623	0.941021	0.0264005	8.05007	7.79626	9.04813	8.34906	9.0902	7.82366	Adenosylhomocysteinase (EC 3.3.1.1)
1930	ENSOCUG00000013176	SMO	655.881	-1.38809	0.602621	0.00191265	0.03133	-1.50404	9.35745	9.89978	9.79807	8.975	7.75206	8.45271	Smoothened, frizzled class receptor
1931	ENSOCUG00000027421		18.3738	0.0756394	0.42883	0.784604	0.927678	0.0326028	4.02118	4.41426	3.8743	4.17157	4.0754	4.41746
1932	ENSOCUG00000013168	TSPAN33	53.8421	-1.18334	0.662076	0.00746375	0.0787321	-1.10385	6.30807	6.14967	5.48019	5.2345	4.54203	5.24272	Tetraspanin
1933	ENSOCUG00000010105	TNPO3	989.938	0.265223	0.350936	0.337812	0.676021	0.17004	9.78218	9.63299	9.94295	9.97092	10.3683	9.79	Transportin 3
1934	ENSOCUG00000010101	IRF5	546.447	2.27939	0.64	2.23561e-05	0.000894244	3.04854	7.13592	7.72637	8.09051	8.74833	10.0478	9.29411	Interferon regulatory factor 5
1935	ENSOCUG00000017565	KCP	45.6503	-0.883836	0.755504	0.0307872	0.201278	-0.696203	5.06316	5.70009	6.20902	5.28673	4.68174	4.24884	Kielin/chordin-like protein
1936	ENSOCUG00000014136	ATP6V1F	463.843	0.191908	0.398858	0.501616	0.793875	0.100248	8.75066	9.02548	8.14659	8.3683	9.17079	9.13235	V-type proton ATPase subunit F
1937	ENSOCUG00000011942	FLNC	1227.26	-1.86728	0.734017	0.000641525	0.0138372	-1.85895	9.6614	10.5964	11.1687	9.58643	8.80943	8.29203	Filamin C
1938	ENSOCUG00000008182	CCDC136	45.3531	-1.50351	0.80272	0.00408002	0.0524338	-1.28039	5.15958	5.95392	6.04902	5.09303	4.20484	4.11147	Coiled-coil domain containing 136
1939	ENSOCUG00000008173	OPN1SW	1.30373	0.0430036	0.53657	0.760278	NA	NA	0.207573	0.516817	0.224239	0.451614	0.369366	0.361537	Opsin 1, short wave sensitive
1940	ENSOCUG00000008167	CALU	4464.85	-0.20904	0.345742	0.440056	0.754878	-0.122123	11.8803	12.1403	12.543	12.115	11.867	11.9887	Calumenin
1941	ENSOCUG00000011823	HILPDA	33.3791	-0.445335	0.452244	0.152773	0.472184	-0.325889	5.21932	5.39531	5.03696	4.84148	4.7182	4.86529	Hypoxia inducible lipid droplet associated
1942	ENSOCUG00000003015	IMPDH1	756.033	0.217112	0.428025	0.452819	0.763427	0.117233	9.58694	9.54749	8.72549	9.59636	8.87233	10.1627	Inosine-5'-monophosphate dehydrogenase (IMP dehydrogenase) (IMPD) (IMPDH) (EC 1.1.1.205)
1943	ENSOCUG00000003009	RBM28	640.595	0.230044	0.335127	0.392197	0.72194	0.141499	9.04261	9.20476	9.31435	9.29861	9.6739	9.25936	RNA binding motif protein 28
1944	ENSOCUG00000039585	PRRT4	9.04055	-0.0612367	0.499751	0.779851	0.925922	-0.0334257	3.60968	3.02488	2.31276	2.61505	3.32932	2.88758
1945	ENSOCUG00000001620	SND1	9040.47	-0.0904084	0.415816	0.737595	0.908326	-0.0417581	13.4344	13.4862	12.1211	13.1668	12.3756	13.309	Staphylococcal nuclease and tudor domain containing 1
1946	ENSOCUG00000015121	LRRC4	15.4878	-0.276625	0.498058	0.331089	0.670438	-0.173641	3.80614	4.13353	4.21088	3.89189	3.87755	3.22757
1947	ENSOCUG00000024365	ARF5	212.435	-0.913924	0.390351	0.00409336	0.0525396	-1.27951	7.92208	7.95107	8.14339	7.35124	7.26207	7.17363	ADP ribosylation factor 5
1948	ENSOCUG00000006344	GCC1	279.218	0.429987	0.376113	0.139373	0.452313	0.344561	8.13325	7.60538	7.83809	8.43162	8.23796	8.22045	GRIP and coiled-coil domain containing 1 (Golgi coiled-coil protein 1 (Predicted))
1949	ENSOCUG00000036099		19.3519	-0.207579	0.443534	0.464322	0.770896	-0.113004	4.59372	4.35866	4.07484	4.31595	4.04439	4.00673
1950	ENSOCUG00000002127	ZNF800	223.877	0.849248	0.547732	0.0231799	0.167774	0.775275	7.48469	6.64353	7.47103	7.69061	8.39443	8.06013	Zinc finger protein 800
1951	ENSOCUG00000002123	GRM8	2.38734	-0.314942	0.672503	0.0384489	NA	NA	1.49325	0.758068	1.05722	0.715268	0.576153	0.63149	Glutamate metabotropic receptor 8
1952	ENSOCUG00000017944		6.48938	-0.163775	0.511618	0.486168	0.784186	-0.105581	2.64671	2.72058	2.80004	2.58032	2.12322	2.73448
1953	ENSOCUG00000010617	POT1	112.731	-0.0305872	0.376043	0.90886	0.973311	-0.0117483	6.85295	6.42874	7.0701	6.52443	6.55087	7.14119	Uncharacterized protein
1954	ENSOCUG00000006702	GPR37	21.4242	-0.952844	0.954276	0.0272522	0.186703	-0.728849	4.03976	4.02826	5.24115	3.5458	3.95381	3.27048	G protein-coupled receptor 37
1955	ENSOCUG00000032250		1.45955	-0.0904703	0.540404	0.558369	NA	NA	0.670718	0.433884	0.525317	0.401757	0.536583	0.325078
1956	ENSOCUG00000033860		36.5411	0.0305585	0.482449	0.901743	0.97097	0.0127942	4.21299	4.11477	5.73405	4.61334	5.7779	3.83359
1957	ENSOCUG00000008373	WASL	626.894	0.340722	0.400021	0.246681	0.591064	0.228365	9.02746	8.55137	9.4336	9.24089	9.65205	9.40042	Wiskott-Aldrich syndrome like
1958	ENSOCUG00000030143		656.966	0.105085	0.361702	0.704996	0.895882	0.0477492	9.45998	9.27145	9.07664	8.86331	9.45758	9.72709
1959	ENSOCUG00000009553	IQUB	6.2776	-0.436273	0.656253	0.124716	0.430996	-0.365527	2.73361	2.52025	2.93268	2.32737	2.17732	2.3758	IQ motif and ubiquitin domain containing
1960	ENSOCUG00000033564		5.18319	0.0141763	0.516034	0.942929	0.981958	0.00790697	2.63706	2.12662	1.75122	2.29415	2.60784	1.71013
1961	ENSOCUG00000001022	SLC13A1	18.3053	-3.91054	1.25635	5.03471e-05	0.0018039	-2.74379	3.76804	3.13288	5.0118	2.17205	2.03302	2.71905	Solute carrier family 13 member 1
1962	ENSOCUG00000007425	CADPS2	630.074	0.851621	0.683821	0.0330109	0.209693	0.678415	8.89601	8.05502	8.70668	9.99745	8.29898	9.81893	Calcium dependent secretion activator 2
1963	ENSOCUG00000027221		5.44911	-0.349704	0.60738	0.180565	0.514896	-0.288281	2.73303	2.46668	2.3702	1.96792	2.2113	2.24953
1964	ENSOCUG00000013237	AASS	210.213	0.625229	0.60461	0.0758405	0.335628	0.474141	7.52256	6.66473	7.14931	8.41587	6.82784	8.08541	Aminoadipate-semialdehyde synthase
1965	ENSOCUG00000013209	PTPRZ1	31.1108	-0.263053	0.541186	0.305725	0.647393	-0.188832	4.2177	4.06567	5.80691	5.0001	4.23792	3.62414	Protein tyrosine phosphatase, receptor type Z1
1966	ENSOCUG00000003351	FAM3C	150.723	0.134971	0.407367	0.632746	0.863537	0.0637191	7.20761	6.50502	7.40908	7.17819	6.75981	7.71644	Family with sequence similarity 3 member C
1967	ENSOCUG00000005778	CPED1	433.205	-1.31774	0.944934	0.00984475	0.0946552	-1.02386	8.36143	8.45746	9.78839	8.41501	6.7199	6.97512	Cadherin like and PC-esterase domain containing 1
1968	ENSOCUG00000001881	ING3	258.278	0.2302	0.356794	0.406957	0.732923	0.134942	7.89755	7.52602	8.11668	8.02348	8.01022	8.29205	Inhibitor of growth protein
1969	ENSOCUG00000001875	TSPAN12	515.832	-0.150019	0.396456	0.590296	0.842581	-0.0743882	9.39369	8.8597	8.89529	9.38032	8.27056	8.68743	Tetraspanin
1970	ENSOCUG00000004149	KCND2	5.10175	-0.0213529	0.517591	0.904744	0.971917	-0.0123709	2.30123	2.23621	2.05638	2.70165	1.54091	1.80989	Potassium voltage-gated channel subfamily D member 2
1971	ENSOCUG00000037642		828.58	0.238419	0.371654	0.398678	0.727142	0.138381	9.22776	9.69909	9.62936	9.55532	9.55646	10.1695
1972	ENSOCUG00000023965		21.4525	0.0315174	0.424777	0.910669	0.974267	0.0113221	4.77642	4.20788	3.97862	4.32997	4.44679	4.48464	Uncharacterized protein
1973	ENSOCUG00000031391		5.18679	0.0580432	0.512963	0.773778	0.924004	0.0343261	2.62577	1.9157	1.74036	1.93325	2.22914	2.59364
1974	ENSOCUG00000017359	LSM8	631.711	-0.0755526	0.32281	0.770404	0.922708	-0.0349357	9.39949	9.29418	9.3135	9.09274	9.0913	9.52985	LSM8 homolog, U6 small nuclear RNA associated
1975	ENSOCUG00000001386	CTTNBP2	69.3612	-0.358874	0.550519	0.216752	0.560509	-0.251418	5.78964	5.85742	6.81486	6.36724	5.01271	4.7639	Cortactin-binding protein 2
1976	ENSOCUG00000010733	CFTR	405.309	0.865941	0.600916	0.0258557	0.180488	0.743551	8.08521	7.2673	8.49288	9.18323	9.08963	8.43829	Cystic fibrosis transmembrane conductance regulator (EC 3.6.3.49) (ATP-binding cassette sub-family C member 7) (Channel conductance-controlling ATPase) (cAMP-dependent chloride channel)
1977	ENSOCUG00000015962	ASZ1	2.70823	0.345253	0.688743	0.0568057	NA	NA	0.911257	1.0394	0.948514	1.18572	1.35748	1.75631	Ankyrin repeat, SAM and basic leucine zipper domain-containing protein 1 (Germ cell-specific ankyrin, SAM and basic leucine zipper domain-containing protein)
1978	ENSOCUG00000016173	WNT2	85.697	-0.0830965	0.375125	0.761469	0.917998	-0.0371583	6.1963	6.67229	6.43792	6.63938	5.96524	6.36185	Protein Wnt
1979	ENSOCUG00000016156	ST7	543.177	-0.0491516	0.354459	0.853453	0.957193	-0.0190003	9.23695	9.2899	8.67681	9.15109	8.67058	9.22907	Suppressor of tumorigenicity 7 protein
1980	ENSOCUG00000013060	MET	6103.43	1.23288	0.424489	0.000545548	0.0123854	1.90709	12.1206	11.6211	11.9643	12.6553	13.0201	13.0245	Hepatocyte growth factor receptor (HGF receptor) (EC 2.7.10.1) (HGF/SF receptor) (Proto-oncogene c-Met) (Scatter factor receptor) (SF receptor) (Tyrosine-protein kinase Met)
1981	ENSOCUG00000014520	CAV1	6367.07	-1.06263	0.975295	0.0196732	0.151378	-0.819936	11.479	11.8605	13.8887	12.0582	11.4108	10.9252	Caveolin-1
1982	ENSOCUG00000014515	CAV2	833.727	-0.531637	0.588416	0.107447	0.402128	-0.395636	8.97841	9.19613	10.7369	9.47513	9.10805	8.75444	Caveolin
1983	ENSOCUG00000008491	TES	2056.87	0.238176	0.412101	0.41141	0.735286	0.133544	10.4669	10.3235	11.3387	10.6874	11.4028	11.1505	Testin
1984	ENSOCUG00000006292	TFEC	108.169	2.44224	1.05554	0.000764715	0.0159483	1.79729	4.61773	3.96833	5.80103	5.71855	7.47629	7.30249	Transcription factor EC
1985	ENSOCUG00000012455	MDFIC	366.298	0.0815629	0.389873	0.772867	0.923768	0.034437	8.09864	7.88128	8.99185	8.4786	8.75397	8.34672	MyoD family inhibitor domain containing (MyoD family inhibitor domain containing protein (Predicted))
1986	ENSOCUG00000001801	FOXP2	152.534	-0.0512159	0.46041	0.837372	0.951128	-0.0217609	7.25507	6.51403	7.57494	7.53183	5.24062	7.36927	Forkhead box P2
1987	ENSOCUG00000033280	SMIM30	288.833	0.0285316	0.334522	0.917327	0.975027	0.0109832	8.3573	7.86061	8.18481	7.98402	8.33365	8.20057
1988	ENSOCUG00000003511	GPR85	12.0163	-0.218639	0.486987	0.421234	0.742488	-0.129311	3.55977	3.75541	3.67242	3.67081	3.03703	3.40276	G protein-coupled receptor 85
1989	ENSOCUG00000010795	BMT2	204.799	0.17577	0.389176	0.535349	0.813486	0.0896498	7.65281	6.96614	7.83501	7.43545	8.03035	7.72378	S-adenosylmethionine sensor upstream of mTORC1 (Probable methyltransferase BMT2 homolog) (EC 2.1.1.-)
1990	ENSOCUG00000010789	TMEM168	520.35	0.435045	0.437123	0.159098	0.482851	0.316187	8.69979	8.19934	9.08523	8.80215	9.45408	9.27576	Transmembrane protein 168
1991	ENSOCUG00000007763	CACNA2D1	284.923	-0.00113272	0.448684	0.991213	0.997879	-0.000922033	7.83974	7.0826	8.69127	8.38325	6.66127	8.39786	Voltage-dependent calcium channel subunit alpha-2/delta-1
1992	ENSOCUG00000001618	HGF	165.366	0.0170583	0.406739	0.954408	0.986011	0.0061183	6.76314	6.83394	7.93529	6.96007	7.55303	7.4153	Hepatocyte growth factor (Hepatopoietin-A) (Scatter factor)
1993	ENSOCUG00000032770		1.65724	-0.132758	0.563101	0.296271	NA	NA	0.313759	0.84343	0.716028	0.297747	0.496263	0.321701
1994	ENSOCUG00000009070	SEMA3C	1144.65	-0.181548	0.450931	0.508838	0.799006	-0.0974501	9.514	9.52669	10.9803	9.95534	10.3242	9.19268	Semaphorin 3C
1995	ENSOCUG00000002492	CD36	535.596	-0.41467	0.482657	0.181436	0.516144	-0.287229	8.68271	8.63164	9.92353	8.46094	8.72807	8.87914	CD36 molecule
1996	ENSOCUG00000024754	GNAT3	7.82608	0.476032	0.714406	0.0955194	0.378429	0.422016	2.352	2.30916	2.79506	2.7899	3.5101	2.74831	G protein subunit alpha transducin 3
[truncated: 14,425 more rows]
