# Supplementary material for: Shiga toxin remodels the intestinal epithelial transcriptional response to Enterohemorrhagic Escherichia coli
Source: PLoS Pathog. 2021 Feb 2;17(2):e1009290. doi: 10.1371/journal.ppat.1009290 (PMC7880444; doi:10.1371/journal.ppat.1009290)
Supplement: S4 Table — (XLSX) [file ppat.1009290.s015.xlsx]

## Sheet: Dataset S4
Table S4
Results of DESeq2 comparing ∆∆stx vs mock infected rabbit lamina propria cells
Position	Locus Tag	Annotation (HGNC)	Base Mean	Log2FoldChange (∆∆stx/mock)	lfcSE	pvalue	padj	Rank	r-log transformed counts						Gene Function
									mock1	mock2	mock3	∆∆stx1	∆∆stx2	∆∆stx3
1	ENSOCUG00000014251	WDR31	44.6375	-0.102556	0.230857	0.193454	0.999979	-9.22279e-06	5.81764	5.63301	5.34824	5.37617	5.38356	4.87745	WD repeat domain 31
2	ENSOCUG00000005046	PRPF4	561.906	-0.037889	0.188145	0.685854	0.999979	-9.22279e-06	9.03495	9.35246	9.11449	9.12033	9.12679	8.99688	Pre-mRNA processing factor 4
3	ENSOCUG00000005044	CDC26	296.381	0.0759899	0.208121	0.386778	0.999979	9.22279e-06	7.82939	8.05113	8.27686	8.08275	8.15492	8.60416	Cell division cycle 26
4	ENSOCUG00000005040	SLC31A1	322.396	0.0828983	0.207828	0.369713	0.999979	9.22279e-06	8.24209	7.92482	8.38004	8.59424	8.44124	8.22047	Solute carrier family 31 member 1
5	ENSOCUG00000005028	FKBP15	729.971	0.0393246	0.192597	0.664819	0.999979	9.22279e-06	9.34157	9.55401	9.43576	9.43463	9.83015	9.34118	Peptidylprolyl isomerase (EC 5.2.1.8)
6	ENSOCUG00000026691	SLC31A2	159.649	-0.0147038	0.209056	0.756603	0.999979	-9.22279e-06	7.71988	7.3909	5.8576	5.59872	7.25296	7.5221	Solute carrier family 31 member 2
7	ENSOCUG00000029203	ZFP37	33.9127	-0.106873	0.2409	0.115522	0.882631	-0.0542208	4.95943	4.70595	5.70678	4.55936	4.57214	4.90383	ZFP37 zinc finger protein
8	ENSOCUG00000009840	SLC46A2	165.915	4.41242	0.856903	9.5293e-09	2.2834e-06	5.64142	4.89757	4.68783	5.13762	5.70325	8.17454	7.66025	Solute carrier family 46 member 2
9	ENSOCUG00000009834	SNX30	617.812	-0.0412236	0.193616	0.642737	0.999979	-9.22279e-06	9.4588	9.31841	9.16082	8.96436	9.4536	9.12639	Sorting nexin family member 30
10	ENSOCUG00000016717	INIP	274.943	0.027867	0.201697	0.70678	0.999979	9.22279e-06	8.17908	7.9639	7.82982	7.39618	8.14355	8.55079	INTS3 and NABP interacting protein
11	ENSOCUG00000016711	KIAA1958	127.595	-0.177781	0.321054	0.0192123	0.329578	-0.482042	7.68905	7.27613	6.29644	5.85705	6.73234	6.03774	KIAA1958
12	ENSOCUG00000016808	HSDL2	2057.93	-0.0715765	0.217185	0.309746	0.999979	-9.22279e-06	11.642	10.9451	10.4477	10.1566	10.7997	11.06	Hydroxysteroid dehydrogenase like 2
13	ENSOCUG00000017670	PTBP3	979.982	0.108547	0.228942	0.222319	0.999979	9.22279e-06	9.62194	9.20612	10.0934	9.98127	10.266	9.9567	Polypyrimidine tract binding protein 3
14	ENSOCUG00000010435	SUSD1	178.808	0.0876734	0.214805	0.316489	0.999979	9.22279e-06	7.42713	7.47159	6.96844	7.29175	7.73785	7.70265	Sushi domain containing 1
15	ENSOCUG00000021292		330.69	-0.00512583	0.20472	0.927436	0.999979	-9.22279e-06	8.66535	8.48777	7.36401	7.58329	7.94448	8.85535	Uncharacterized protein
16	ENSOCUG00000014366	UGCG	208.232	-0.0288706	0.198075	0.714361	0.999979	-9.22279e-06	7.43226	7.56175	8.09229	7.88307	7.53854	7.38665	UDP-glucose ceramide glucosyltransferase
17	ENSOCUG00000031538		40.0109	0.0333815	0.206139	0.613243	0.999979	9.22279e-06	5.06883	4.87613	5.51573	4.9703	5.19393	5.73564
18	ENSOCUG00000008533	DNAJC25	295.517	0.0347887	0.188612	0.716971	0.999979	9.22279e-06	8.20654	8.01935	8.24431	8.14143	8.20463	8.37343	DnaJ heat shock protein family (Hsp40) member C25
19	ENSOCUG00000004879		455.156	-0.00811092	0.196941	0.911339	0.999979	-9.22279e-06	8.43639	8.78454	9.13651	9.15847	8.52895	8.54849	Prostaglandin reductase 1
20	ENSOCUG00000004283		3.10603	0.00919676	0.211726	0.78976	NA	NA	1.73771	1.63364	1.41068	1.78984	1.62249	1.5555	Uncharacterized protein
21	ENSOCUG00000004268	ECPAS	1817.03	0.0144787	0.189163	0.871889	0.999979	9.22279e-06	10.7908	10.5332	11.0184	10.6529	10.9667	10.8759	KIAA0368
22	ENSOCUG00000026842	LPAR1	468	-0.00519911	0.200061	0.937108	0.999979	-9.22279e-06	8.25409	8.50411	9.41005	8.83696	8.96415	8.61941	Lysophosphatidic acid receptor 1
23	ENSOCUG00000017885	MUSK	10.6618	-0.00400272	0.210083	0.918643	0.999979	-9.22279e-06	2.72739	2.86209	3.80567	3.58369	2.81386	3.06894
24	ENSOCUG00000016227	SVEP1	5015.5	0.00754674	0.202163	0.918332	0.999979	9.22279e-06	11.9186	12.1953	12.4733	12.7413	12.2994	11.2509	Sushi, von Willebrand factor type A, EGF and pentraxin domain containing 1
25	ENSOCUG00000030643		2333.01	0.362195	0.556576	0.0228416	0.364886	0.437843	10.8001	10.691	10.8291	10.9287	11.4185	11.7567
26	ENSOCUG00000025279	C9orf152	60.8925	1.02692	0.555417	0.00225345	0.0644283	1.19092	5.50003	5.34888	5.43391	6.29015	6.22685	6.03371	Chromosome 9 open reading frame 152
27	ENSOCUG00000025387		1249.05	0.00324345	0.205843	0.958044	0.999979	9.22279e-06	9.23977	9.54066	10.9211	10.7151	9.48993	10.0201	Uncharacterized protein
28	ENSOCUG00000001034	PTPN3	254.112	-0.0207412	0.192486	0.807006	0.999979	-9.22279e-06	8.1688	7.88643	7.96029	8.15602	7.99489	7.61938	Tyrosine-protein phosphatase non-receptor type (EC 3.1.3.48)
29	ENSOCUG00000016177	EPB41L4B	853.028	-0.0533738	0.195928	0.554485	0.999979	-9.22279e-06	10.0561	9.60429	9.68285	9.68399	9.77449	9.46658	Erythrocyte membrane protein band 4.1 like 4B
30	ENSOCUG00000014570	FRRS1L	5.50057	0.0957841	0.242412	0.034369	0.477309	0.321201	2.08094	2.1528	2.16685	2.55686	2.64225	2.62096	Ferric chelate reductase 1 like
31	ENSOCUG00000001887	TMEM245	173.128	-0.0377338	0.207248	0.56214	0.999979	-9.22279e-06	7.06662	6.94666	8.02489	7.62686	7.17398	6.8122	Transmembrane protein 245
32	ENSOCUG00000022183	CTNNAL1	333.763	-0.00788783	0.199709	0.911684	0.999979	-9.22279e-06	8.42252	7.71276	8.72776	8.62152	7.93846	8.31337	Catenin alpha like 1
33	ENSOCUG00000001882	ABITRAM	80.4029	-0.0190219	0.194284	0.819123	0.999979	-9.22279e-06	6.33403	6.52758	6.14894	6.1057	6.34929	6.4055	Family with sequence similarity 206 member A
34	ENSOCUG00000001868	ELP1	599.396	-0.075603	0.197696	0.452685	0.999979	-9.22279e-06	9.39723	9.1708	9.33396	8.98951	9.26067	9.12972	Elongator complex protein 1
35	ENSOCUG00000005904	KLF4	769.332	0.0976119	0.235941	0.13544	0.938223	0.0276939	8.63701	8.84386	9.57525	10.3993	9.52263	8.72493	Kruppel like factor 4
36	ENSOCUG00000007316	RAD23B	1522.59	0.0529551	0.193541	0.570227	0.999979	9.22279e-06	10.5872	10.329	10.5478	10.374	10.7482	10.7343	Uncharacterized protein
37	ENSOCUG00000012546	ZNF462	221.518	0.00229289	0.204343	0.974684	0.999979	9.22279e-06	7.12102	7.22692	8.32313	8.2362	7.49355	7.10398	Zinc finger protein 462
38	ENSOCUG00000005809	FKTN	366.267	-0.060445	0.205233	0.462947	0.999979	-9.22279e-06	8.74607	8.30847	8.6872	7.95869	8.34233	8.70729	Fukutin
39	ENSOCUG00000038140	TAL2	1.49317	0.0143712	0.213457	0.553403	NA	NA	0.434333	0.527167	0.595617	0.630827	0.56568	0.614815
40	ENSOCUG00000023297	FSD1L	37.0407	-0.0508863	0.21172	0.425505	0.999979	-9.22279e-06	4.93619	4.7983	5.78788	5.19584	4.88975	4.85891	Fibronectin type III and SPRY domain containing 1 like
41	ENSOCUG00000005946	SLC44A1	1127.84	-0.0467124	0.202303	0.556028	0.999979	-9.22279e-06	10.0372	9.88682	10.5608	10.3228	10.001	9.6107	Solute carrier family 44 member 1
42	ENSOCUG00000007880	NIPSNAP3A	538.711	-0.00811659	0.185918	0.92375	0.999979	-9.22279e-06	9.15324	8.85228	9.20446	9.06521	9.12386	8.9794	Nipsnap homolog 3A
43	ENSOCUG00000009279	ABCA1	939.937	0.0240189	0.204907	0.715368	0.999979	9.22279e-06	8.96507	9.2639	10.3995	10.0028	10.0876	9.45565	ATP binding cassette subfamily A member 1
44	ENSOCUG00000005655	SMC2	912.15	-0.0537625	0.206409	0.481581	0.999979	-9.22279e-06	9.9335	9.3743	10.2472	9.30326	9.55051	10.038	Structural maintenance of chromosomes 2
45	ENSOCUG00000012947		7.4442	0.00667157	0.210067	0.875298	0.999979	9.22279e-06	3.00244	2.94786	2.36789	2.5749	2.96694	3.00049	Uncharacterized protein
46	ENSOCUG00000016738	GRIN3A	21.8265	-0.00592807	0.204648	0.919609	0.999979	-9.22279e-06	4.16428	4.57401	4.50736	4.645	4.4864	3.91103	Glutamate ionotropic receptor NMDA type subunit 3A
47	ENSOCUG00000012019	RNF20	1343.49	0.059389	0.20009	0.503818	0.999979	9.22279e-06	10.2038	10.0217	10.5574	10.2886	10.3722	10.6898	Ring finger protein 20
48	ENSOCUG00000014944	ALDOB	10790.8	-0.0914062	0.231681	0.211856	0.999979	-9.22279e-06	13.9156	13.7937	12.3111	12.2661	13.1479	13.2799	Fructose-bisphosphate aldolase B (EC 4.1.2.13) (Liver-type aldolase)
49	ENSOCUG00000027506		25.6584	-0.0257558	0.208625	0.637929	0.999979	-9.22279e-06	5.05196	4.78476	3.90652	4.09381	4.68932	4.65882	Uncharacterized protein
50	ENSOCUG00000014941	ZNF189	159.229	-0.0784605	0.21401	0.335443	0.999979	-9.22279e-06	7.52369	6.83804	7.71644	7.05335	7.23113	7.09536	Zinc finger protein 189
51	ENSOCUG00000006340	MRPL50	257.128	0.0361977	0.204067	0.61732	0.999979	9.22279e-06	8.06863	7.70146	7.8173	7.26635	8.05737	8.49052	Mitochondrial ribosomal protein L50
52	ENSOCUG00000039388		7.47825	-0.0549813	0.219087	0.237831	0.999979	-9.22279e-06	2.72813	2.97854	3.08919	2.54991	2.45302	2.87297
53	ENSOCUG00000013668	PLPPR1	17.7099	0.00804638	0.207519	0.879274	0.999979	9.22279e-06	3.79587	3.64337	4.45207	3.72272	4.4316	3.92044	Phospholipid phosphatase related 1
54	ENSOCUG00000022518		5.26425	-0.103373	0.248475	0.0194343	0.332253	-0.478531	2.49266	2.38116	2.48069	1.95706	1.86749	2.0111	40S ribosomal protein SA (37 kDa laminin receptor precursor) (37LRP) (37/67 kDa laminin receptor) (LRP/LR) (67 kDa laminin receptor) (67LR) (Laminin receptor 1) (LamR) (Laminin-binding protein precursor p40) (LBP/p40)
55	ENSOCUG00000025109		478.156	-0.0547906	0.20571	0.483484	0.999979	-9.22279e-06	9.25039	9.10116	8.40715	8.38753	8.82622	8.96904	Uncharacterized protein
56	ENSOCUG00000006373	MSANTD3-TMEFF1	246.467	0.0292762	0.198332	0.715953	0.999979	9.22279e-06	7.56917	7.602	8.2752	7.74127	8.03602	8.11467	MSANTD3-TMEFF1 readthrough
57	ENSOCUG00000004242	TEX10	384.93	-0.0276941	0.185718	0.765471	0.999979	-9.22279e-06	8.51161	8.63666	8.69979	8.44667	8.55198	8.64845	Testis expressed 10
58	ENSOCUG00000004233	INVS	147.459	-0.0116591	0.188307	0.894791	0.999979	-9.22279e-06	7.29631	7.13001	7.22023	7.29755	7.21299	7.02691	Inversin
59	ENSOCUG00000004220	ERP44	2269.55	-0.00816709	0.199315	0.907417	0.999979	-9.22279e-06	11.4689	11.1911	10.5432	10.5409	11.342	11.2345	Endoplasmic reticulum protein 44
60	ENSOCUG00000004217	STX17	191.805	0.124154	0.248307	0.119611	0.893455	0.0489274	7.42529	6.82457	7.31394	7.13525	7.65228	8.22032	Syntaxin 17
61	ENSOCUG00000031880		30.9119	2.36082	0.689575	2.74388e-05	0.00177016	2.75199	4.17962	3.89728	3.93301	4.93608	5.35668	5.32967
62	ENSOCUG00000000737	NR4A3	127.217	3.30122	0.503237	2.47012e-12	1.16528e-09	8.93357	5.26551	5.41506	5.52444	7.08104	7.60923	7.20875	Nuclear receptor subfamily 4 group A member 3
63	ENSOCUG00000039058		3613.56	0.00939678	0.205548	0.879888	0.999979	9.22279e-06	12.057	11.8488	10.7916	10.5516	11.9064	12.2166
64	ENSOCUG00000005676	ALG2	343.535	0.0222224	0.192281	0.801054	0.999979	9.22279e-06	8.48376	8.45696	8.17221	8.1248	8.51267	8.64165	ALG2, alpha-1,3/1,6-mannosyltransferase
65	ENSOCUG00000016292	TGFBR1	341.592	0.0732341	0.215583	0.332841	0.999979	9.22279e-06	8.06613	7.60511	8.64721	8.12578	8.6467	8.71558	Receptor protein serine/threonine kinase (EC 2.7.11.30)
66	ENSOCUG00000016236	COL15A1	2561.76	-0.0109972	0.204885	0.856311	0.999979	-9.22279e-06	10.4399	11.2303	11.7739	11.8442	10.669	10.5797	Collagen type XV alpha 1 chain
67	ENSOCUG00000016221	GALNT12	1786.06	0.0956646	0.213704	0.306587	0.999979	9.22279e-06	10.6229	10.5927	10.7094	11.2337	10.835	10.5681	Polypeptide N-acetylgalactosaminyltransferase (EC 2.4.1.-) (Protein-UDP acetylgalactosaminyltransferase)
68	ENSOCUG00000016201	ANKS6	124.856	-0.0506916	0.20432	0.516226	0.999979	-9.22279e-06	7.14233	7.25152	6.5996	7.09405	6.83025	6.5113	Ankyrin repeat and sterile alpha motif domain containing 6
69	ENSOCUG00000016527	GABBR2	32.4741	-0.0514418	0.209959	0.452564	0.999979	-9.22279e-06	4.87162	5.04504	5.31869	5.18507	4.74302	4.5354	Gamma-aminobutyric acid type B receptor subunit 2
70	ENSOCUG00000016513	TBC1D2	183.292	0.0552727	0.205371	0.490267	0.999979	9.22279e-06	7.57349	7.6083	6.77705	7.6763	7.55016	7.55859	TBC1 domain family member 2
71	ENSOCUG00000003918	CORO2A	813.162	0.0847089	0.226618	0.205851	0.999979	9.22279e-06	9.11899	8.70403	9.75132	10.4155	9.53863	9.01098	Coronin
72	ENSOCUG00000003913	TRIM14	125.61	-0.0545559	0.21782	0.283517	0.999979	-9.22279e-06	7.39014	7.42213	5.46638	5.63633	6.86895	6.62831	Tripartite motif containing 14
73	ENSOCUG00000012467	NANS	2655.74	0.0917046	0.211982	0.31836	0.999979	9.22279e-06	11.3856	11.1639	11.08	11.1245	11.5029	11.7389	Uncharacterized protein
74	ENSOCUG00000029397	ANP32B	2881.97	0.0658434	0.194337	0.482524	0.999979	9.22279e-06	11.3829	11.384	11.4413	11.6174	11.3275	11.7134	Uncharacterized protein
75	ENSOCUG00000010701	HEMGN	129.231	0.0411025	0.213013	0.435764	0.999979	9.22279e-06	5.82496	7.27969	6.31612	7.54056	5.71658	7.17634	Hemogen
76	ENSOCUG00000013794	TRMO	143.154	-0.0529108	0.204061	0.507856	0.999979	-9.22279e-06	7.47169	7.35537	6.72457	6.80602	7.15413	7.12174	tRNA methyltransferase O
77	ENSOCUG00000013881	XPA	119.562	0.0103264	0.195438	0.89853	0.999979	9.22279e-06	7.01129	6.39866	7.07563	6.90399	6.877	6.92742	Uncharacterized protein
78	ENSOCUG00000013853	NCBP1	1375.08	0.0202916	0.191357	0.810145	0.999979	9.22279e-06	10.5128	10.431	10.1773	10.094	10.5951	10.5796	Nuclear cap binding protein subunit 1
79	ENSOCUG00000013841	TSTD2	234.65	-0.219793	0.290933	0.0790453	0.763447	-0.117221	8.09965	8.10154	7.89833	7.67718	7.6359	7.63307	Thiosulfate sulfurtransferase like domain containing 2
80	ENSOCUG00000013831	TMOD1	47.2889	-0.0417604	0.212098	0.450807	0.999979	-9.22279e-06	5.12587	5.60897	5.93795	5.78034	4.36538	5.26361	Tropomodulin 1
81	ENSOCUG00000000060	TDRD7	798.391	0.253799	0.348862	0.0519951	0.609614	0.214945	9.27646	9.2134	9.51108	9.53027	9.9848	9.93506	Tudor domain containing 7
82	ENSOCUG00000029006		17.0903	0.00236659	0.206385	0.963904	0.999979	9.22279e-06	4.28869	4.03929	3.67371	3.68818	4.4325	3.87756	Uncharacterized protein
83	ENSOCUG00000025908		6.73128	-0.097645	0.244067	0.0280482	0.416338	-0.380554	2.68748	2.85814	2.91588	2.29076	2.3926	2.06747	Uncharacterized protein
84	ENSOCUG00000007935	IGFBPL1	15.4525	-0.0707416	0.229001	0.0536132	0.61407	-0.211782	4.31473	4.2975	2.7634	2.79544	3.4642	2.94665	Insulin like growth factor binding protein like 1
85	ENSOCUG00000003832	SHB	337.206	-0.053034	0.200197	0.532317	0.999979	-9.22279e-06	8.62225	8.62004	8.06129	8.39223	8.39817	8.05362	Uncharacterized protein
86	ENSOCUG00000036651		29.2347	-0.0604084	0.218087	0.292959	0.999979	-9.22279e-06	5.44789	4.86043	4.16464	4.87519	4.31331	4.38026
87	ENSOCUG00000003830	SLC25A51	244.184	0.0073085	0.195232	0.930946	0.999979	9.22279e-06	8.15466	8.01665	7.38394	7.76368	7.99713	8.00829	Uncharacterized protein
88	ENSOCUG00000002438	DCAF10	225.024	-0.00744948	0.196249	0.923663	0.999979	-9.22279e-06	8.09142	7.88052	7.30478	7.74533	7.99376	7.55737	DDB1 and CUL4 associated factor 10
89	ENSOCUG00000003598	EXOSC3	163.472	0.189729	0.297466	0.0715191	0.722589	0.141109	7.23929	6.95446	6.90891	7.17601	7.55361	7.79123	Uncharacterized protein
90	ENSOCUG00000010994	TRMT10B	129.573	0.00752494	0.197017	0.925671	0.999979	9.22279e-06	7.07431	6.85012	7.00719	6.54266	6.95061	7.37673	tRNA methyltransferase 10B
91	ENSOCUG00000000068	FRMPD1	3.66093	0.00971476	0.211206	0.796223	NA	NA	1.84543	1.89162	1.73713	2.11459	1.74344	1.73689
92	ENSOCUG00000001996	TOMM5	104.823	0.0249948	0.204831	0.705026	0.999979	9.22279e-06	7.00284	6.42381	6.12181	6.32573	6.34724	7.21062	Uncharacterized protein
93	ENSOCUG00000001992	FBXO10	549.89	0.00792245	0.184479	0.935605	0.999979	9.22279e-06	8.91316	9.1983	9.14174	9.11655	9.03266	9.17472	F-box protein 10
94	ENSOCUG00000024773	POLR1E	397.954	-0.0337007	0.197294	0.679985	0.999979	-9.22279e-06	8.60394	9.002	8.29889	8.31284	8.60186	8.72384	RNA polymerase I subunit E
95	ENSOCUG00000007041	ZBTB5	136.679	-0.0676214	0.204583	0.436752	0.999979	-9.22279e-06	7.19754	7.16679	7.17752	7.15309	7.08078	6.60405	Zinc finger and BTB domain containing 5
96	ENSOCUG00000007031	GRHPR	517.39	-0.0441595	0.195655	0.608879	0.999979	-9.22279e-06	9.13823	9.25628	8.74874	8.73569	8.91537	9.11969	Glyoxylate and hydroxypyruvate reductase
97	ENSOCUG00000001002	ZCCHC7	268.757	-0.0130872	0.192891	0.873894	0.999979	-9.22279e-06	8.10901	7.71951	8.32397	7.89504	7.97507	8.21064	Uncharacterized protein
98	ENSOCUG00000022333		92.597	0.000659539	0.199279	0.995867	0.999979	9.22279e-06	6.56593	5.89004	6.84185	6.42089	6.41378	6.65415
99	ENSOCUG00000012281	PAX5	32.4947	0.0561339	0.219209	0.249963	0.999979	9.22279e-06	4.08793	4.66005	4.75301	5.83089	4.48248	4.02962	Paired box 5
100	ENSOCUG00000032768		19.6154	0.0237272	0.210438	0.621871	0.999979	9.22279e-06	3.87238	3.99296	4.27035	4.88492	3.94066	3.37929
101	ENSOCUG00000001041	MELK	230.171	-0.0735176	0.21457	0.338547	0.999979	-9.22279e-06	8.20569	8.06754	7.44668	7.13368	7.72613	7.91237	Non-specific serine/threonine protein kinase (EC 2.7.11.1)
102	ENSOCUG00000014164	RNF38	131.43	-0.0173378	0.196136	0.826153	0.999979	-9.22279e-06	7.07165	6.69489	7.308	7.22815	6.88586	6.79759	Uncharacterized protein
103	ENSOCUG00000000010	GNE	1312.87	0.174054	0.283576	0.0810072	0.771536	0.112644	9.90929	9.75338	10.3217	10.7838	10.6717	10.0735	Glucosamine (UDP-N-acetyl)-2-epimerase/N-acetylmannosamine kinase
104	ENSOCUG00000000009	CLTA	2875.49	0.121202	0.224049	0.224216	0.999979	9.22279e-06	11.1443	11.2567	11.5028	11.3698	11.6365	11.8039	Clathrin light chain
105	ENSOCUG00000000008	CCIN	17.4209	0.017007	0.208095	0.747522	0.999979	9.22279e-06	3.536	3.61208	4.50783	4.19055	4.09947	3.95215	Calicin
106	ENSOCUG00000000007	GLIPR2	26.3009	0.097392	0.236431	0.123706	0.907478	0.042164	4.15884	4.45563	4.37797	4.22216	4.79038	5.28663	GLI pathogenesis related 2
107	ENSOCUG00000015652	RECK	298.354	-0.0522915	0.212146	0.397549	0.999979	-9.22279e-06	7.61312	7.91305	8.92124	8.4169	7.7199	7.49001	Reversion inducing cysteine rich protein with kazal motifs
108	ENSOCUG00000036058		1.26433	0.0160338	0.214395	0.378982	NA	NA	0.283256	0.172385	0.188721	0.455565	0.165305	0.4435
109	ENSOCUG00000036240		93.2577	-0.0672545	0.221467	0.232521	0.999979	-9.22279e-06	6.19442	6.37998	7.13532	6.79458	5.51468	5.34236
110	ENSOCUG00000016631	FAM221B	58.2656	-0.149916	0.268256	0.0870025	0.794927	-0.099673	6.0325	5.92254	6.15782	5.88916	5.33445	5.22919	Family with sequence similarity 221 member B
111	ENSOCUG00000016636	TMEM8B	249.342	-0.147035	0.258391	0.11401	0.879605	-0.0557124	8.13448	8.26477	7.99827	8.0384	7.5667	7.21698	Transmembrane protein 8B
112	ENSOCUG00000027206	HINT2	289.682	-0.153638	0.247717	0.142858	0.955933	-0.0195725	8.43157	8.40059	8.12553	7.78291	7.91598	8.16083	Uncharacterized protein
113	ENSOCUG00000006464	SPAG8	7.56047	-0.0296958	0.211669	0.527583	0.999979	-9.22279e-06	3.08392	3.12179	2.54281	2.67346	2.87376	2.80538	Uncharacterized protein
114	ENSOCUG00000006453	NPR2	442.494	-0.0123946	0.202603	0.848242	0.999979	-9.22279e-06	8.23493	9.06814	8.84948	9.26589	8.38196	8.06004	Guanylate cyclase (EC 4.6.1.2)
115	ENSOCUG00000010265	RGP1	784.572	0.00346169	0.190547	0.972452	0.999979	9.22279e-06	9.54029	9.73874	9.51153	9.91341	9.49572	9.33729	RGP1 homolog, RAB6A GEF complex partner 1
116	ENSOCUG00000027782	MSMP	106.613	-0.0139132	0.194564	0.862844	0.999979	-9.22279e-06	6.5068	6.75994	6.93815	6.93272	6.61068	6.5043	Beta-microseminoprotein
117	ENSOCUG00000010248	GBA2	671.843	-0.00666777	0.186954	0.93875	0.999979	-9.22279e-06	9.488	9.5355	9.11667	9.31552	9.44311	9.37203	Non-lysosomal glucosylceramidase (NLGase) (EC 3.2.1.45)
118	ENSOCUG00000028989	CREB3	1080.65	0.096489	0.209592	0.323761	0.999979	9.22279e-06	9.96628	10.118	9.69227	10.0327	10.2001	10.2983	cAMP responsive element binding protein 3
119	ENSOCUG00000010203	TLN1	8414.21	0.0957071	0.209894	0.310527	0.999979	9.22279e-06	12.5949	13.0826	12.9445	13.1556	13.2538	13.0182	Talin 1
120	ENSOCUG00000010198	TPM2	5270.09	-0.040007	0.211741	0.46383	0.999979	-9.22279e-06	11.1824	12.1812	13.082	12.0833	10.9813	12.5189	Tropomyosin beta chain (Beta-tropomyosin) (Tropomyosin-2)
121	ENSOCUG00000010187	CA9	20.3047	-0.0862382	0.234222	0.0857058	0.787164	-0.103935	4.20857	4.50462	4.66556	4.11817	3.15652	3.93054	Carbonic anhydrase 9
122	ENSOCUG00000010181	ARHGEF39	78.5148	-0.0310195	0.195611	0.710672	0.999979	-9.22279e-06	6.21724	6.55782	6.1791	6.26214	6.12246	6.32826	Rho guanine nucleotide exchange factor 39
123	ENSOCUG00000010176	CCDC107	188.933	-0.0293602	0.193732	0.731315	0.999979	-9.22279e-06	7.68621	7.73528	7.3151	7.27228	7.59487	7.62277	Coiled-coil domain containing 107
124	ENSOCUG00000019601		11.9504	0.0514385	0.219856	0.191122	0.999979	9.22279e-06	3.47787	2.93129	2.66423	4.20695	3.2321	3.00658
125	ENSOCUG00000027505	SIT1	7.11277	-0.0243318	0.212077	0.552537	0.999979	-9.22279e-06	2.3971	2.79129	3.08352	2.92297	2.43149	2.37071	Signaling threshold regulating transmembrane adaptor 1
126	ENSOCUG00000010170	CD72	26.1484	3.26831	1.21062	0.000272091	0.0118371	1.92675	3.0513	3.52054	3.05782	3.50383	5.24909	5.07769	CD72 molecule
127	ENSOCUG00000010158	TESK1	366.291	0.0399905	0.196669	0.642828	0.999979	9.22279e-06	8.38083	8.41327	8.51701	8.91973	8.39371	8.26153	Testis-specific kinase 1
128	ENSOCUG00000011571	RUSC2	394.445	0.00283932	0.20255	0.957453	0.999979	9.22279e-06	7.99549	8.71532	8.79079	9.17338	8.16613	7.97131	RUN and SH3 domain containing 2
129	ENSOCUG00000026734	FAM166B	8.62192	-0.00440531	0.209757	0.914776	0.999979	-9.22279e-06	2.68109	2.86276	3.352	3.36672	2.62063	2.72515	Family with sequence similarity 166 member B
130	ENSOCUG00000011954	UNC13B	1365.18	0.00844262	0.190714	0.927212	0.999979	9.22279e-06	10.626	10.33	10.1702	10.376	10.6455	10.1755	Unc-13 homolog B
131	ENSOCUG00000026284		4.00605	0.00691215	0.211126	0.851585	0.999979	9.22279e-06	1.83737	2.09867	1.81773	1.73385	2.17136	1.96856
132	ENSOCUG00000006457	FAM214B	571.636	0.0897957	0.210965	0.342028	0.999979	9.22279e-06	8.84572	9.20278	8.96381	9.48999	9.25984	8.96934	Family with sequence similarity 214 member B
133	ENSOCUG00000006451	STOML2	1092.59	0.0294466	0.196839	0.718441	0.999979	9.22279e-06	10.0637	10.2865	9.59928	9.78991	10.1835	10.3371	Stomatin like 2
134	ENSOCUG00000002653	PIGO	395.811	-0.0565708	0.203182	0.495401	0.999979	-9.22279e-06	8.7359	8.9708	8.29939	8.61487	8.66146	8.17383	Phosphatidylinositol glycan anchor biosynthesis class O
135	ENSOCUG00000006442	FANCG	139.622	-0.0587162	0.206489	0.460119	0.999979	-9.22279e-06	7.28256	7.49204	6.68807	7.04521	7.12822	6.744	Fanconi anemia complementation group G
136	ENSOCUG00000006433	VCP	10413.1	0.0465454	0.199261	0.583232	0.999979	9.22279e-06	13.3938	13.3376	12.9561	12.9516	13.634	13.5131	Valosin containing protein
137	ENSOCUG00000015327		3.86752	-0.0092659	0.211052	0.800459	0.999979	-9.22279e-06	1.87336	1.8445	2.00944	1.71961	1.76891	2.05677	Uncharacterized protein
138	ENSOCUG00000027846	DNAJB5	70.5915	-0.0311698	0.199691	0.68433	0.999979	-9.22279e-06	6.26727	5.75534	6.41114	6.1964	5.933	6.03398	DnaJ heat shock protein family (Hsp40) member B5
139	ENSOCUG00000017140	PHF24	1.9759	-0.00235704	0.212378	0.930751	NA	NA	0.780354	1.1108	0.944527	0.971764	0.972005	0.87205	PHD finger protein 24
140	ENSOCUG00000000319	FAM205C	1.06293	2.77272e-05	0.213565	0.996606	NA	NA	-0.0738462	0.197071	-0.0611335	0.211724	-0.0823202	-0.076186	Uncharacterized protein
141	ENSOCUG00000016448	CCL21	943.486	0.0565273	0.217858	0.294454	0.999979	9.22279e-06	8.53188	9.64405	9.699	10.8289	8.85843	9.04847	C-C motif chemokine ligand 21
142	ENSOCUG00000001515	CCL19	10.0345	2.38747	1.45832	0.00304986	0.0817937	1.08728	2.66828	2.44139	2.42483	3.02511	3.18545	3.89516
143	ENSOCUG00000001224	CCL27	30.3158	-0.00797995	0.204543	0.89352	0.999979	-9.22279e-06	4.8621	5.20181	4.47094	4.47373	4.65312	5.25694	C-C motif chemokine ligand 27
144	ENSOCUG00000023782	IL11RA	1114.78	-0.0618526	0.200019	0.488896	0.999979	-9.22279e-06	10.2388	10.4076	9.88282	10.2099	9.98255	9.81623	Interleukin 11 receptor subunit alpha
145	ENSOCUG00000024714	GALT	379.193	-0.0854374	0.208425	0.35129	0.999979	-9.22279e-06	8.61792	8.93117	8.37945	8.44649	8.29522	8.52829	Galactose-1-phosphate uridylyltransferase (EC 2.7.7.12)
146	ENSOCUG00000000364	SIGMAR1	323.656	-0.000442973	0.190905	0.993692	0.999979	-9.22279e-06	8.24395	8.60788	8.06052	8.23569	8.46801	8.2676	Sigma non-opioid intracellular receptor 1
147	ENSOCUG00000000361	ARID3C	2.9039	-0.0318079	0.215254	0.316294	NA	NA	1.66204	1.55345	1.38629	1.2192	1.33675	1.4774	AT-rich interaction domain 3C
148	ENSOCUG00000000358	DCTN3	723.835	0.031799	0.193678	0.718106	0.999979	9.22279e-06	9.49708	9.57042	9.215	9.27098	9.43657	9.82283	Dynactin subunit 3
149	ENSOCUG00000000357	RPP25L	160.802	0.0487203	0.192466	0.602818	0.999979	9.22279e-06	7.17361	7.40142	7.20263	7.32924	7.39464	7.43016	Ribonuclease P/MRP subunit p25 like
150	ENSOCUG00000000355	CNTFR	122.195	-0.0953065	0.228929	0.199192	0.999979	-9.22279e-06	6.64035	7.09888	7.36925	7.09435	6.31936	6.23258	Ciliary neurotrophic factor receptor
151	ENSOCUG00000015352	ENHO	31.0474	-0.0936717	0.234552	0.130221	0.923785	-0.034429	4.56868	5.43362	5.09223	4.97487	4.19283	4.25607	Energy homeostasis associated
152	ENSOCUG00000015336	DNAI1	8.61201	-0.0247692	0.210208	0.612908	0.999979	-9.22279e-06	2.98007	3.45529	2.80316	2.89304	2.95758	3.10678	Dynein axonemal intermediate chain 1
153	ENSOCUG00000026083	FAM219A	23.7192	0.0538947	0.213271	0.393844	0.999979	9.22279e-06	4.12795	4.24035	4.70719	4.83369	4.75332	4.24182	Family with sequence similarity 219 member A
154	ENSOCUG00000004768	MYORG	261.967	-0.109252	0.23797	0.151042	0.975607	-0.0107251	7.90953	8.26556	8.37859	8.12809	7.66265	6.92859	Myogenesis regulating glycosidase (putative)
155	ENSOCUG00000006219	NUDT2	191.385	-0.0503058	0.196701	0.583371	0.999979	-9.22279e-06	7.67428	7.75554	7.46106	7.32682	7.40443	7.72854	Nudix hydrolase 2
156	ENSOCUG00000009071	KIF24	49.2996	-0.0662458	0.211954	0.381615	0.999979	-9.22279e-06	5.57508	6.01745	5.46086	5.24419	5.71442	5.36931	Kinesin family member 24
157	ENSOCUG00000009069	UBAP1	1513.49	0.0429759	0.188795	0.647269	0.999979	9.22279e-06	10.502	10.5668	10.4432	10.3832	10.7034	10.7143	Uncharacterized protein
158	ENSOCUG00000028075		1.79649	0.0057858	0.212511	0.834784	NA	NA	0.883538	0.864319	0.704253	0.878062	0.746794	0.9436
159	ENSOCUG00000008044	DCAF12	723.3	0.0248357	0.188222	0.789697	0.999979	9.22279e-06	9.41879	9.63826	9.29614	9.50572	9.6764	9.37031	DDB1 and CUL4 associated factor 12
160	ENSOCUG00000002573	UBAP2	1885.72	0.000680394	0.192326	0.988736	0.999979	9.22279e-06	10.9894	11.0872	10.3993	10.9935	10.8585	10.7436	Ubiquitin associated protein 2
161	ENSOCUG00000023588	UBE2R2	679.241	0.0492279	0.190243	0.607368	0.999979	9.22279e-06	9.17115	9.48002	9.35566	9.51742	9.51164	9.34609	Ubiquitin-conjugating enzyme E2 R2
162	ENSOCUG00000031760		26.3978	-0.0164492	0.202973	0.803675	0.999979	-9.22279e-06	4.668	5.0238	4.39943	4.4699	4.80026	4.70861
163	ENSOCUG00000026918	NOL6	95.2036	-0.021772	0.196142	0.787949	0.999979	-9.22279e-06	6.60837	6.86762	6.20682	6.58005	6.4393	6.55174	Nucleolar protein 6
164	ENSOCUG00000017852	AQP3	662.146	-0.00409643	0.205374	0.938377	0.999979	-9.22279e-06	9.75241	9.39491	8.23398	8.25707	9.65366	9.42132	Aquaporin 3 (Gill blood group)
165	ENSOCUG00000017851	AQP7	3.80849	-0.000869724	0.211476	0.976575	NA	NA	1.61357	1.59878	2.11936	1.89718	1.62916	1.84235	Uncharacterized protein
166	ENSOCUG00000008957	NFX1	813.329	-0.107669	0.209451	0.292268	0.999979	-9.22279e-06	9.80745	9.89581	9.59466	9.51138	9.60438	9.48903	Nuclear transcription factor, X-box binding 1
167	ENSOCUG00000037014		55.6531	-0.0406527	0.206752	0.551075	0.999979	-9.22279e-06	5.87852	6.21657	5.21645	5.35981	5.72265	5.83022
168	ENSOCUG00000008948	CHMP5	1422.69	0.0776829	0.216102	0.31335	0.999979	9.22279e-06	10.2085	10.0059	10.4803	10.0426	10.3376	11.1032	Charged multivesicular body protein 5
169	ENSOCUG00000008945	BAG1	1084.88	0.0650011	0.19031	0.517131	0.999979	9.22279e-06	9.94793	10.0118	10.064	10.0409	10.2026	10.1937	Uncharacterized protein
170	ENSOCUG00000008937	SPINK4	9.11417	0.0144929	0.210148	0.7414	0.999979	9.22279e-06	2.89284	2.91598	3.18106	2.80968	2.67297	3.59282	Serine peptidase inhibitor, Kazal type 4
171	ENSOCUG00000008928	SMU1	4056.13	0.0701495	0.189836	0.492757	0.999979	9.22279e-06	11.9091	11.9652	11.8511	12.0103	12.1153	12.0319	SMU1, DNA replication regulator and spliceosomal factor
172	ENSOCUG00000024998		224.122	-0.0171172	0.194487	0.833752	0.999979	-9.22279e-06	7.9618	7.88814	7.57711	7.42244	7.73849	8.04507	DNA-directed RNA polymerase subunit
173	ENSOCUG00000004833	DNAJA1	761.267	0.177655	0.29174	0.0701105	0.715741	0.145244	9.15633	8.89516	9.48094	9.34801	9.63497	10.1703	DnaJ heat shock protein family (Hsp40) member A1
174	ENSOCUG00000000738	APTX	315.521	-0.0286346	0.198534	0.715202	0.999979	-9.22279e-06	8.51767	8.49799	7.86083	7.84891	8.27761	8.45475	Uncharacterized protein
175	ENSOCUG00000005089	NDUFB6	842.153	0.0264797	0.198379	0.740424	0.999979	9.22279e-06	9.78503	9.64758	9.46669	9.24108	9.61112	10.1655	NADH:ubiquinone oxidoreductase subunit B6
176	ENSOCUG00000031843	SMIM27	100.113	0.0112117	0.201158	0.87588	0.999979	9.22279e-06	6.83176	6.60109	6.21113	6.06272	6.56589	7.05049
177	ENSOCUG00000005077	TOPORS	534.33	0.00686287	0.19686	0.932385	0.999979	9.22279e-06	9.09727	8.44372	9.34282	8.79833	9.05504	9.25103	TOP1 binding arginine/serine rich protein
178	ENSOCUG00000004710	DDX58	2203.13	3.38672	0.803648	9.45533e-07	0.000116047	3.93537	8.58064	9.17728	9.1167	9.46776	11.4454	11.9799	DExD/H-box helicase 58
179	ENSOCUG00000015960	ACO1	1684.91	0.0322551	0.191231	0.674598	0.999979	9.22279e-06	10.7193	10.6865	10.554	10.4572	11.007	10.749	Cytoplasmic aconitate hydratase
180	ENSOCUG00000024611		146.631	0.0987946	0.211328	0.310365	0.999979	9.22279e-06	7.00252	7.08146	7.10712	7.25344	7.45471	7.17734	Uncharacterized protein
181	ENSOCUG00000006510	C9orf72	466.64	0.0810568	0.224117	0.223724	0.999979	9.22279e-06	8.64681	8.00784	8.732	8.01422	8.91971	9.5586	Chromosome 9 open reading frame 72
182	ENSOCUG00000017681	MOB3B	110.796	-0.0272949	0.197819	0.729352	0.999979	-9.22279e-06	7.0469	6.82542	6.53182	6.51001	7.01916	6.57148	MOB kinase activator 3B
183	ENSOCUG00000021090		4.62471	0.0300425	0.21349	0.445639	0.999979	9.22279e-06	1.92088	2.07417	2.24259	2.39498	2.26849	2.0748	Uncharacterized protein
184	ENSOCUG00000017666	TEK	810.405	0.0453858	0.211156	0.463951	0.999979	9.22279e-06	8.57284	8.91987	10.08	10.2195	9.40865	9.29211	TEK receptor tyrosine kinase
185	ENSOCUG00000001320	IFT74	342.416	-0.0582431	0.212154	0.396277	0.999979	-9.22279e-06	8.93954	7.83726	8.47972	7.59253	8.16147	8.58562	Intraflagellar transport 74
186	ENSOCUG00000029228	LRRC19	359.471	-0.0151277	0.205515	0.796575	0.999979	-9.22279e-06	8.39579	7.21249	9.05711	8.69402	8.07691	8.15974	Leucine rich repeat containing 19
187	ENSOCUG00000015471	PLAA	455.976	0.0271381	0.193398	0.756019	0.999979	9.22279e-06	8.80013	8.48831	8.98986	8.58377	8.94037	9.01425	Phospholipase A2 activating protein
188	ENSOCUG00000015461	CAAP1	181.733	0.0305131	0.198104	0.706317	0.999979	9.22279e-06	7.47861	7.00935	7.69257	7.30426	7.49302	7.76899	Uncharacterized protein
189	ENSOCUG00000023508		14.8846	-0.0452664	0.210775	0.465172	0.999979	-9.22279e-06	4.09207	4.05487	3.6736	3.69965	3.69471	3.9142	60S ribosomal protein L29
190	ENSOCUG00000003706		368.929	-0.0330339	0.205794	0.615877	0.999979	-9.22279e-06	8.72965	8.89607	7.73631	7.79962	8.26137	8.80199	Uncharacterized protein
191	ENSOCUG00000027058		16.0527	-0.00356016	0.209193	0.933273	0.999979	-9.22279e-06	4.122	3.46705	3.90875	3.04916	3.62829	4.38885	Uncharacterized protein
192	ENSOCUG00000015387		17.2202	-0.0781099	0.227512	0.152781	0.978019	-0.00965278	3.70497	3.74675	4.71288	3.62592	3.57289	3.84016
193	ENSOCUG00000017580	TUSC1	7.69177	-0.0296028	0.211905	0.521648	0.999979	-9.22279e-06	3.04974	2.99527	2.90122	3.02089	2.84886	2.44645	Tumor suppressor candidate 1
194	ENSOCUG00000005891	ELAVL2	14.6978	-0.0241685	0.209907	0.62311	0.999979	-9.22279e-06	3.76332	3.31613	4.25643	3.80773	3.24901	3.86735	ELAV-like protein
195	ENSOCUG00000006069	DMRTA1	5.83826	-0.052806	0.219602	0.200993	0.999979	-9.22279e-06	2.53198	2.66273	2.55594	2.04038	2.25357	2.48826	DMRT like family A1
196	ENSOCUG00000012306	CDKN2B	29.7017	-0.0190891	0.209968	0.679583	0.999979	-9.22279e-06	4.48979	4.219	5.3487	5.29463	3.95412	3.92627	Cyclin dependent kinase inhibitor 2B
197	ENSOCUG00000027972	CDKN2A	2.55236	0.0335522	0.215984	0.273793	NA	NA	1.31805	1.20855	1.14126	1.6019	1.30824	1.37882	Cyclin dependent kinase inhibitor 2A
198	ENSOCUG00000012289	MTAP	433.606	-0.0245303	0.194146	0.768817	0.999979	-9.22279e-06	8.90014	8.59687	8.83871	8.31464	8.73162	8.97051	S-methyl-5'-thioadenosine phosphorylase (EC 2.4.2.28) (5'-methylthioadenosine phosphorylase) (MTA phosphorylase) (MTAP) (MTAPase)
199	ENSOCUG00000031845		1.38634	0.00355636	0.213037	0.874991	NA	NA	0.598251	0.302821	0.320641	0.469495	0.371646	0.491801
200	ENSOCUG00000008548	KLHL9	670.806	0.0139186	0.19734	0.86167	0.999979	9.22279e-06	9.34738	8.82066	9.67575	9.06195	9.39226	9.64359	Kelch like family member 9
201	ENSOCUG00000029669	HACD4	218.444	-0.0519453	0.202282	0.527542	0.999979	-9.22279e-06	7.64856	7.57418	8.18273	7.54512	7.45699	7.90475	Very-long-chain (3R)-3-hydroxyacyl-CoA dehydratase (EC 4.2.1.134)
202	ENSOCUG00000006192	FOCAD	866.38	-0.0620719	0.199555	0.490993	0.999979	-9.22279e-06	9.89772	9.94215	9.63574	9.38699	9.91139	9.599	Focadhesin
203	ENSOCUG00000032941		1.85358	0.0070124	0.212706	0.791711	NA	NA	0.798258	0.956547	0.709972	0.714894	0.949635	0.957105
204	ENSOCUG00000008137	MLLT3	160.99	-0.0507891	0.211603	0.428072	0.999979	-9.22279e-06	6.93988	6.71376	8.04418	7.35333	6.63204	7.134	MLLT3, super elongation complex subunit
205	ENSOCUG00000002462	SLC24A2	1.83711	-0.000212811	0.213229	0.988378	NA	NA	0.502576	0.498436	0.945905	0.876106	0.487803	0.606317
206	ENSOCUG00000012439	ACER2	141.457	-0.00583957	0.202024	0.926937	0.999979	-9.22279e-06	6.83622	6.51386	7.64884	7.33788	7.12008	6.65593	Alkaline ceramidase (EC 3.5.1.23)
207	ENSOCUG00000025352		21.7891	0.0194506	0.208521	0.713232	0.999979	9.22279e-06	4.6616	4.24024	3.75247	3.76776	4.55812	4.7251	40S ribosomal protein S4
208	ENSOCUG00000003336	RPS6	7858.32	-0.0108493	0.200998	0.871072	0.999979	-9.22279e-06	13.1476	12.6971	12.8859	12.0712	12.7036	13.41
209	ENSOCUG00000003320	DENND4C	501.866	-0.00454577	0.201168	0.943127	0.999979	-9.22279e-06	8.73652	8.10541	9.51328	8.93372	8.94462	8.85382	DENN domain containing 4C
210	ENSOCUG00000037713		1.79581	0.00113963	0.212209	0.969516	NA	NA	0.781604	0.856908	0.841	0.790154	0.929869	0.769595
211	ENSOCUG00000012244	PLIN2	1183.89	0.264488	0.424384	0.0295337	0.430764	0.365761	9.69294	9.73054	9.86424	9.75155	10.7144	10.6229	Perilipin
212	ENSOCUG00000003507	HAUS6	222.325	-0.0183715	0.196507	0.814864	0.999979	-9.22279e-06	7.88982	7.26388	8.11087	7.67135	7.73832	7.80881	HAUS augmin like complex subunit 6
213	ENSOCUG00000003506	RRAGA	554.598	0.0695648	0.196032	0.474223	0.999979	9.22279e-06	9.06812	9.02275	8.98034	8.97778	9.31892	9.2439	Ras related GTP binding A
214	ENSOCUG00000004895	ADAMTSL1	138.224	-0.00912298	0.206591	0.864626	0.999979	-9.22279e-06	6.47107	6.9649	7.46364	7.63394	6.69528	5.78687	ADAMTS like 1
215	ENSOCUG00000001183	SH3GL2	113.128	0.0696265	0.199264	0.459983	0.999979	9.22279e-06	6.70253	6.68324	6.80725	6.93357	6.93095	6.8299	SH3 domain containing GRB2 like 2, endophilin A1
216	ENSOCUG00000002551	CNTLN	301.067	-0.0228368	0.200851	0.751318	0.999979	-9.22279e-06	7.87613	7.90382	8.72136	8.29857	7.74781	8.2982	Centlein
217	ENSOCUG00000030028		19.5547	0.0127403	0.204686	0.837973	0.999979	9.22279e-06	4.24553	3.87479	4.47038	4.03631	4.35998	4.40751
218	ENSOCUG00000004460	BNC2	137.434	0.00193205	0.204601	0.979051	0.999979	9.22279e-06	6.46041	6.60009	7.5999	7.57304	6.72768	6.42331	Basonuclin 2
219	ENSOCUG00000009327	CCDC171	30.0431	-0.0680543	0.213427	0.361842	0.999979	-9.22279e-06	5.13427	5.12927	4.67615	4.6657	4.88098	4.72392	Coiled-coil domain containing 171
220	ENSOCUG00000009319	PSIP1	1446.47	-0.0124298	0.198761	0.864461	0.999979	-9.22279e-06	10.2898	10.0196	10.9523	10.4991	10.0292	10.6826	PC4 and SFRS1 interacting protein 1
221	ENSOCUG00000009315	SNAPC3	213.645	-0.0504292	0.194905	0.581448	0.999979	-9.22279e-06	7.73221	7.65939	7.97252	7.4954	7.79881	7.67102	Small nuclear RNA activating complex polypeptide 3
222	ENSOCUG00000010656	TTC39B	168.241	0.129849	0.260166	0.0681738	0.706834	0.150682	6.61791	6.22552	7.41165	6.94413	7.8327	7.79961	Tetratricopeptide repeat domain 39B
223	ENSOCUG00000010379	FREM1	195.407	-0.0797396	0.225628	0.199173	0.999979	-9.22279e-06	7.09058	7.47546	8.3066	7.75263	6.94242	6.44408	FRAS1 related extracellular matrix 1
224	ENSOCUG00000010374	CER1	22.9545	-0.00675252	0.204178	0.91	0.999979	-9.22279e-06	4.8002	4.1408	4.44245	4.13848	4.60709	4.58757	Cerberus 1, DAN family BMP antagonist
225	ENSOCUG00000010367	ZDHHC21	132.706	0.89546	2.23331	0.00663063	0.149624	0.824998	6.6339	5.85667	5.94705	6.32569	7.38252	7.77059	Palmitoyltransferase (EC 2.3.1.225)
226	ENSOCUG00000004249	NFIB	659.939	-0.0261267	0.200212	0.726154	0.999979	-9.22279e-06	9.13759	8.88956	9.88373	9.5248	9.13889	9.10429	Nuclear factor 1
227	ENSOCUG00000035371		4.18481	0.00595848	0.212011	0.848485	0.999979	9.22279e-06	1.59362	1.76486	2.19649	2.22808	1.7083	1.76533
228	ENSOCUG00000004401	MPDZ	487.25	-0.0285533	0.205615	0.656132	0.999979	-9.22279e-06	8.4746	8.11781	9.63369	9.00695	8.64453	8.59638	Multiple PDZ domain crumbs cell polarity complex component
229	ENSOCUG00000004226	LURAP1L	122.587	0.0252794	0.196595	0.75877	0.999979	9.22279e-06	6.9629	6.49695	7.08997	6.76258	6.96612	7.13021	Leucine rich adaptor protein 1 like
230	ENSOCUG00000005565		2.42608	0.00716144	0.212599	0.790275	NA	NA	1.17705	0.961454	1.27766	0.985033	1.34501	1.24048	Uncharacterized protein
231	ENSOCUG00000037042		1.99213	-0.0168719	0.213445	0.523715	NA	NA	0.779507	0.766129	1.10152	0.690264	0.875457	0.766416
232	ENSOCUG00000000847	PTPRD	647.583	-0.0260845	0.206435	0.667621	0.999979	-9.22279e-06	8.82138	8.98425	9.90309	9.70332	9.0595	8.23975	Protein tyrosine phosphatase, receptor type D
233	ENSOCUG00000027888		3.69103	-0.00570308	0.212379	0.835686	NA	NA	1.85164	1.57016	1.70494	1.3804	1.34792	2.06229	Uncharacterized protein
234	ENSOCUG00000000982	DMAC1	382.69	0.00364818	0.198658	0.964223	0.999979	9.22279e-06	8.71003	8.70165	8.10497	8.04575	8.45286	8.97055	Distal membrane arm assembly complex 1
235	ENSOCUG00000026913		58.5333	1.72409	0.643815	0.000263134	0.0116392	1.93408	5.02268	5.15264	4.93496	5.59339	6.3084	6.39951
236	ENSOCUG00000006819	KDM4C	535.793	0.0782276	0.204132	0.403111	0.999979	9.22279e-06	9.08623	8.86548	8.86594	8.84422	9.29296	9.27061	Lysine demethylase 4C
237	ENSOCUG00000004106	GLDC	11.03	-0.0328913	0.210772	0.532058	0.999979	-9.22279e-06	3.83732	3.44363	3.0557	3.26297	3.3581	3.34574	Glycine cleavage system P protein (EC 1.4.4.2)
238	ENSOCUG00000000518	UHRF2	331.988	0.0674632	0.199591	0.467364	0.999979	9.22279e-06	8.43718	7.99835	8.33704	8.3465	8.47588	8.52804	Ubiquitin like with PHD and ring finger domains 2
239	ENSOCUG00000014925		17.8917	0.0975775	0.234434	0.147195	0.968175	0.0140459	3.90207	3.68659	4.1128	4.40764	4.36892	4.09722
240	ENSOCUG00000013813	IL33	255.961	0.0623434	0.215438	0.346796	0.999979	9.22279e-06	7.26186	7.00968	8.36896	8.1952	8.28614	7.74245	Uncharacterized protein
241	ENSOCUG00000011554		20.2018	-4.99923e-05	0.206045	0.996401	0.999979	-9.22279e-06	4.38537	4.00745	4.36484	3.74049	4.1568	4.68781	Uncharacterized protein
242	ENSOCUG00000016474	KIAA2026	227.475	-0.0226016	0.197904	0.770529	0.999979	-9.22279e-06	7.83245	7.35474	8.2017	7.97499	7.68246	7.58205	Uncharacterized protein
243	ENSOCUG00000016469	MLANA	20.2841	-0.0397874	0.211628	0.470903	0.999979	-9.22279e-06	3.90311	4.35505	4.71034	4.52373	3.81072	3.8458	Melan-A
244	ENSOCUG00000017609	ERMP1	312.696	-0.0221582	0.205001	0.723862	0.999979	-9.22279e-06	8.07557	7.61531	8.8251	8.63855	7.99752	7.47437	Endoplasmic reticulum metallopeptidase 1
245	ENSOCUG00000010108	RIC1	372.036	-0.00699902	0.194626	0.928109	0.999979	-9.22279e-06	8.54548	8.18189	8.79222	8.20579	8.78091	8.45998	RIC1 homolog, RAB6A GEF complex partner 1
246	ENSOCUG00000008117	CD274	357.218	5.16282	0.965406	2.68559e-09	7.50771e-07	6.12449	5.21836	4.92289	5.90745	6.60571	8.70039	9.25945	CD274 molecule
247	ENSOCUG00000008095	PLGRKT	546.625	0.198613	0.291738	0.0814457	0.772787	0.11194	8.88513	8.6213	8.93168	8.97901	9.27473	9.50397	Plasminogen receptor with a C-terminal lysine
248	ENSOCUG00000037721		1.65484	0.0297813	0.216775	0.0948758	NA	NA	0.365433	0.361612	0.383739	0.447849	0.513366	0.945157
249	ENSOCUG00000016853	JAK2	643.433	1.17052	1.36158	0.0051043	0.121537	0.915291	7.82334	7.53493	8.97039	8.74827	9.90616	9.83066	Tyrosine-protein kinase (EC 2.7.10.2)
250	ENSOCUG00000008161	RCL1	195.742	0.0444757	0.194785	0.621001	0.999979	9.22279e-06	7.34986	7.74809	7.48531	7.53799	7.62676	7.81562	RNA terminal phosphate cyclase like 1
251	ENSOCUG00000011411	AK3	1355.69	-0.00239917	0.193832	0.983593	0.999979	-9.22279e-06	10.2592	9.96973	10.7824	10.4144	10.2789	10.4541	GTP:AMP phosphotransferase AK3, mitochondrial (EC 2.7.4.10) (Adenylate kinase 3) (AK 3) (Adenylate kinase 3 alpha-like 1)
252	ENSOCUG00000003468	CDC37L1	192.986	-0.0198444	0.202125	0.771688	0.999979	-9.22279e-06	7.66447	7.08162	7.89235	6.95123	7.33866	7.94967	Cell division cycle 37 like 1
253	ENSOCUG00000003455	SPATA6L	23.1937	0.0622555	0.213912	0.368485	0.999979	9.22279e-06	4.43014	4.35832	4.34861	4.6351	4.30755	4.87405	Spermatogenesis associated 6 like
254	ENSOCUG00000003465	PLPP6	27.3477	0.0454432	0.204774	0.547372	0.999979	9.22279e-06	4.71393	4.63788	4.72194	4.82158	4.96361	4.72676	Phospholipid phosphatase 6
255	ENSOCUG00000022202	SLC1A1	255.259	-0.0591738	0.202708	0.48603	0.999979	-9.22279e-06	8.31243	7.97601	7.87657	7.74874	8.17448	7.6304	Amino acid transporter
256	ENSOCUG00000026987		15.2576	0.0424675	0.21538	0.347587	0.999979	9.22279e-06	3.43191	3.73538	3.41759	3.11531	3.46416	4.57502
257	ENSOCUG00000035504		3.96302	-0.00612378	0.211608	0.853383	0.999979	-9.22279e-06	2.18191	1.93848	1.63414	1.99321	1.64764	2.00974
258	ENSOCUG00000013264		27.3028	0.00691941	0.203002	0.917854	0.999979	9.22279e-06	4.91481	4.83119	4.3481	4.62788	5.06108	4.5169	Amino acid transporter
259	ENSOCUG00000023004	GLIS3	76.7648	0.0578988	0.199785	0.514553	0.999979	9.22279e-06	6.16517	6.11366	6.25346	6.41862	6.38332	6.17892	Uncharacterized protein
260	ENSOCUG00000014086	RFX3	89.5763	-0.0276691	0.200018	0.71426	0.999979	-9.22279e-06	6.29488	6.1361	6.9353	6.50399	6.32658	6.35888	Regulatory factor X3
261	ENSOCUG00000004189	PUM3	284.223	0.041417	0.20372	0.583855	0.999979	9.22279e-06	8.07531	7.69397	8.22692	7.60783	8.14874	8.62018	Uncharacterized protein
262	ENSOCUG00000002231	VLDLR	330.172	0.145294	0.252912	0.130839	0.92599	0.0333939	8.2272	8.04716	8.01189	8.78296	8.65351	8.01805	Very low-density lipoprotein receptor (VLDL receptor) (VLDL-R)
263	ENSOCUG00000006320	SMARCA2	2497.94	-0.0628968	0.197906	0.496402	0.999979	-9.22279e-06	11.3904	11.222	11.4537	11.4512	10.9622	11.0882	SWI/SNF related, matrix associated, actin dependent regulator of chromatin, subfamily a, member 2
264	ENSOCUG00000030716		9.97304	0.0455573	0.214882	0.363918	0.999979	9.22279e-06	2.97566	2.93677	3.41087	3.63614	3.17761	3.24265
265	ENSOCUG00000000241		480.677	0.00920432	0.194731	0.91307	0.999979	9.22279e-06	8.93522	9.13777	8.43537	8.61868	8.96374	9.08932
266	ENSOCUG00000023438		9.68053	0.00991762	0.208503	0.843346	0.999979	9.22279e-06	3.39326	3.33334	2.81937	3.32001	3.45219	3.00192
267	ENSOCUG00000003299	DMRT2	5.63452	-0.0265985	0.213688	0.448549	0.999979	-9.22279e-06	2.36822	2.1747	2.7316	2.537	2.09075	1.88955
268	ENSOCUG00000004582	DMRT3	3.08782	0.0115664	0.213447	0.613204	NA	NA	1.66661	1.1865	1.22439	1.14955	1.68607	1.69692
269	ENSOCUG00000004753	KANK1	991.505	-0.00134327	0.19266	0.984043	0.999979	-9.22279e-06	9.69941	10.0559	10.0374	10.1669	10.0211	9.52043	KN motif and ankyrin repeat domains 1
270	ENSOCUG00000003208	DOCK8	814.729	1.31733	0.56414	0.000679503	0.0241528	1.61703	8.63706	8.81193	9.24772	9.52826	10.279	10.0016	Dedicator of cytokinesis 8
271	ENSOCUG00000000733		161.438	-0.00605125	0.19705	0.935296	0.999979	-9.22279e-06	7.62826	7.22186	7.0319	6.86508	7.44282	7.49062	Uncharacterized protein
272	ENSOCUG00000014125	PGM5	2817.33	-0.0823137	0.225385	0.2121	0.999979	-9.22279e-06	10.6461	11.4493	12.1878	11.5167	10.5189	10.9448	Phosphoglucomutase 5
273	ENSOCUG00000036624		5.70457	0.0250136	0.211717	0.567545	0.999979	9.22279e-06	2.63436	2.32768	2.26551	2.70257	2.55772	2.4003
274	ENSOCUG00000002637	FAM122A	137.471	0.0431293	0.196045	0.623254	0.999979	9.22279e-06	6.91946	6.91543	7.22813	6.97248	7.33079	7.1253	Family with sequence similarity 122A
275	ENSOCUG00000015811	PIP5K1B	402.697	0.224927	0.321889	0.0700366	0.715741	0.145244	8.30543	8.10887	8.63111	8.96068	8.84225	8.69549	Phosphatidylinositol-4-phosphate 5-kinase type 1 beta
276	ENSOCUG00000015076	FXN	404.841	0.00637013	0.198452	0.936227	0.999979	9.22279e-06	8.78649	8.91298	7.89822	8.4197	8.72889	8.75907	Frataxin
277	ENSOCUG00000013019	TJP2	565.267	0.0316426	0.197237	0.703775	0.999979	9.22279e-06	9.17003	8.82599	9.1714	9.50177	9.17337	8.71978	Tight junction protein 2
278	ENSOCUG00000013503	FAM189A2	625.264	-0.0748084	0.227041	0.165968	0.999979	-9.22279e-06	9.79033	9.82392	7.35229	8.05539	8.68527	9.02801	Family with sequence similarity 189 member A2
279	ENSOCUG00000013515	APBA1	83.5803	0.00217712	0.202162	0.977238	0.999979	9.22279e-06	5.84686	6.26969	6.71327	6.61832	6.47826	5.72654	Amyloid beta precursor protein binding family A member 1
280	ENSOCUG00000012575	PTAR1	79.2828	-0.0445971	0.206619	0.527315	0.999979	-9.22279e-06	6.36266	5.71496	6.76542	5.92939	6.21001	6.28954	Protein prenyltransferase alpha subunit repeat containing 1
281	ENSOCUG00000008788	C9orf135	11.4796	-0.0304339	0.209259	0.584847	0.999979	-9.22279e-06	3.34465	3.78373	3.49911	3.54525	3.20768	3.45488	Chromosome 9 open reading frame 135
282	ENSOCUG00000000271	MAMDC2	361.463	-0.105722	0.238672	0.133521	0.936629	-0.0284324	8.34478	8.22416	9.17566	8.61832	7.67237	7.60832	MAM domain containing 2
283	ENSOCUG00000013243	SMC5	421.203	-0.0582977	0.211145	0.41115	0.999979	-9.22279e-06	8.71026	8.01731	9.31298	8.39517	8.25154	8.7911	Structural maintenance of chromosomes 5
284	ENSOCUG00000006343	KLF9	207.192	-0.11678	0.244053	0.124315	0.907478	-0.042164	7.70304	7.21933	8.36969	7.6671	7.12841	7.0099	Kruppel like factor 9
285	ENSOCUG00000014193	TRPM3	11.668	-0.000180826	0.206315	0.993425	0.999979	-9.22279e-06	3.57885	3.25229	3.66484	3.31158	3.664	3.51968	Transient receptor potential cation channel subfamily M member 3
286	ENSOCUG00000001131	CEMIP2	676.53	1.20889	0.793568	0.00305028	0.0817937	1.08728	8.54607	7.98978	8.9776	9.03286	10.1097	9.69166	Transmembrane protein 2
287	ENSOCUG00000030444		7.51265	0.0735366	0.23046	0.0434786	0.548789	0.260595	2.52845	2.11367	2.34454	2.42246	2.95416	3.33384
288	ENSOCUG00000000819	ABHD17B	168.445	-0.0644656	0.206263	0.437061	0.999979	-9.22279e-06	7.36651	7.06928	7.85448	7.2119	7.24855	7.30431	Abhydrolase domain containing 17B
289	ENSOCUG00000024578	C9orf85	127.394	0.00846565	0.191038	0.924663	0.999979	9.22279e-06	7.03354	6.92626	6.95978	6.72589	7.08528	7.14186	Chromosome 9 open reading frame 85
290	ENSOCUG00000012403	GDA	2.38867	-0.0230893	0.214273	0.401401	NA	NA	1.22	1.01361	1.34991	1.15948	0.896536	1.01391	Guanine deaminase
291	ENSOCUG00000000795	ZFAND5	162.21	-0.040701	0.196763	0.631738	0.999979	-9.22279e-06	7.43886	7.05302	7.61014	7.38984	7.25026	7.13277	Zinc finger AN1-type containing 5
292	ENSOCUG00000036963		2.54934	0.0142891	0.212659	0.646119	NA	NA	1.40569	1.29817	1.14263	1.57313	1.24441	1.29862
293	ENSOCUG00000009437	TMC1	3.99888	-0.0575093	0.22423	0.0372097	0.50184	-0.299434	1.61089	1.48302	2.25192	1.27094	1.23515	1.48358	Transmembrane channel-like protein
294	ENSOCUG00000009444	ALDH1A1	3031.19	-0.105783	0.224982	0.237682	0.999979	-9.22279e-06	11.9923	11.4968	11.5383	11.6981	11.0499	11.1887	Retinal dehydrogenase 1
295	ENSOCUG00000015493	ANXA1	10919.2	0.17824	0.317639	0.0261875	0.398113	0.399994	12.4129	12.2391	13.2702	12.865	13.559	14.1826	Annexin
296	ENSOCUG00000026530		8.32009	-0.0160977	0.210109	0.71299	0.999979	-9.22279e-06	2.75153	2.91184	3.26491	2.56712	2.77831	3.21975
297	ENSOCUG00000026323		157.521	0.0234184	0.204969	0.719448	0.999979	9.22279e-06	7.41302	7.29703	6.608	6.55869	7.0808	7.86491
298	ENSOCUG00000003732	RORB	1.4695	0.030756	0.216918	0.0998365	NA	NA	0.388737	0.385526	0.404359	0.735373	0.524175	0.656042
299	ENSOCUG00000003734	TRPM6	110.034	-0.012434	0.20859	0.794381	0.999979	-9.22279e-06	6.37486	5.57766	7.35503	7.2915	5.87594	5.62509	Uncharacterized protein
300	ENSOCUG00000006076	C9orf40	65.735	-0.0667923	0.209301	0.403537	0.999979	-9.22279e-06	6.31469	6.05083	5.98036	5.54406	6.00741	6.06559	Chromosome 9 open reading frame 40
301	ENSOCUG00000017017	CARNMT1	124.96	0.044767	0.203203	0.566218	0.999979	9.22279e-06	7.12831	6.53102	6.79999	6.58419	7.15524	7.22575	Carnosine N-methyltransferase 1
302	ENSOCUG00000017026	NMRK1	153.668	-0.123013	0.24185	0.15093	0.975607	-0.0107251	7.84035	7.06708	7.18344	6.87409	6.78123	7.22678	Nicotinamide riboside kinase 1
303	ENSOCUG00000017040	OSTF1	822.351	0.126191	0.235844	0.183089	0.999979	9.22279e-06	9.54456	9.29048	9.52115	9.35487	9.94069	10.0609	Osteoclast stimulating factor 1
304	ENSOCUG00000028054		2.1801	0.0236264	0.214343	0.398185	NA	NA	1.0043	1.08053	0.919063	1.2029	0.957238	1.30722	Serine/threonine-protein phosphatase (EC 3.1.3.16)
305	ENSOCUG00000001616	PCSK5	444.121	-0.0246236	0.204327	0.706138	0.999979	-9.22279e-06	8.20406	8.67653	9.27643	9.04164	8.73789	7.89562	Proprotein convertase subtilisin/kexin type 5
306	ENSOCUG00000001622	RFK	144.861	0.0694735	0.210323	0.391526	0.999979	9.22279e-06	7.24474	6.85346	6.90454	6.77484	7.50883	7.40276	Uncharacterized protein
307	ENSOCUG00000007916	GCNT1	140.216	0.0300168	0.206038	0.644989	0.999979	9.22279e-06	6.55546	6.52355	7.51806	7.63831	6.85532	6.71095	Glucosaminyl (N-acetyl) transferase 1, core 2
308	ENSOCUG00000008553	PRUNE2	146.4	-0.0737884	0.229006	0.0877937	0.797913	-0.0980445	5.5905	5.90409	8.28588	6.19374	5.44121	6.67478	Prune homolog 2
309	ENSOCUG00000001328	VPS13A	337.403	-0.0542715	0.210147	0.437996	0.999979	-9.22279e-06	8.96695	7.68917	8.41481	7.79461	8.25704	8.4291	Vacuolar protein sorting 13 homolog A
310	ENSOCUG00000005507	GNA14	137.653	0.0285136	0.206224	0.655906	0.999979	9.22279e-06	6.65586	6.3876	7.47253	7.52927	7.14054	6.4022	G protein subunit alpha 14
311	ENSOCUG00000016559	GNAQ	370.472	0.0164571	0.201115	0.821752	0.999979	9.22279e-06	8.12423	7.96757	8.97205	8.8003	8.5718	8.1072	G protein subunit alpha q
312	ENSOCUG00000007758	CEP78	128.837	0.0205009	0.192041	0.815686	0.999979	9.22279e-06	7.18914	6.87805	6.80893	6.89673	7.04796	7.14087	Centrosomal protein 78
313	ENSOCUG00000007765	PSAT1	920.515	-0.0818374	0.224881	0.204533	0.999979	-9.22279e-06	10.4757	10.0188	9.03976	8.75305	9.73504	9.65185	Phosphoserine aminotransferase (EC 2.6.1.52)
314	ENSOCUG00000024344		2.83549	0.0165578	0.212651	0.608687	NA	NA	1.34099	1.49324	1.40705	1.5932	1.29261	1.6339	Uncharacterized protein
315	ENSOCUG00000011891	TLE4	377.787	-0.0261944	0.199562	0.728348	0.999979	-9.22279e-06	8.06336	8.42087	9.04354	8.65111	8.47393	8.26343	Transducin like enhancer of split 4
316	ENSOCUG00000022657		1.6452	0.00642746	0.212666	0.806196	NA	NA	0.640078	0.628026	0.698365	0.561061	0.790269	0.716634	Glyceraldehyde-3-phosphate dehydrogenase (EC 1.2.1.12)
317	ENSOCUG00000030096		2.32194	-0.0112942	0.212647	0.691198	NA	NA	1.1537	1.1329	1.25274	1.14388	0.929021	1.21626
318	ENSOCUG00000000531	TLE1	133.676	0.0359924	0.20348	0.62465	0.999979	9.22279e-06	6.79841	6.7851	7.19715	7.58258	6.86435	6.61622	Transducin like enhancer of split 1
319	ENSOCUG00000035151		92.6223	0.0210294	0.198946	0.789735	0.999979	9.22279e-06	6.29312	6.59847	6.50598	6.94643	6.33444	6.21653
320	ENSOCUG00000023951		4.75479	-0.013315	0.211318	0.721854	0.999979	-9.22279e-06	2.40391	2.35723	1.86641	2.07368	2.06904	2.2971
321	ENSOCUG00000027755		6.98674	-0.0275534	0.212279	0.513745	0.999979	-9.22279e-06	2.64154	2.52845	3.07769	2.63231	2.29801	2.78791	Uncharacterized protein
322	ENSOCUG00000001548	RASEF	74.4843	0.0489788	0.20327	0.540772	0.999979	9.22279e-06	6.43625	5.92381	5.88129	6.32873	6.4103	6.09581	RAS and EF-hand domain containing
323	ENSOCUG00000005373	MFSD14B	433.89	0.0988739	0.216119	0.290058	0.999979	9.22279e-06	8.35445	8.49772	8.86978	8.7605	9.07336	8.76329	Major facilitator superfamily domain containing 14B
324	ENSOCUG00000029283	ZNF484	45.6892	0.0338662	0.199232	0.671973	0.999979	9.22279e-06	5.33035	5.31454	5.67143	5.567	5.48045	5.61317	Uncharacterized protein
325	ENSOCUG00000016888	IARS	2248.39	-0.0128897	0.201832	0.845843	0.999979	-9.22279e-06	11.5462	11.005	10.6102	10.263	11.3535	11.2334	Isoleucyl-tRNA synthetase
326	ENSOCUG00000008053	NOL8	570.165	-0.00102071	0.195874	0.985128	0.999979	-9.22279e-06	9.14516	8.79493	9.38736	8.81294	8.93755	9.5067	Uncharacterized protein
327	ENSOCUG00000007236	CENPP	30.6893	0.000375958	0.20363	0.997936	0.999979	9.22279e-06	4.90672	4.85144	4.9075	4.42387	4.67042	5.35512	Centromere protein P
328	ENSOCUG00000009017	OGN	10526.8	-0.0996005	0.234452	0.153703	0.978853	-0.00928253	13.1139	12.7159	14.1444	13.2633	12.7896	12.7667	Mimecan (Osteoglycin)
329	ENSOCUG00000016193	OMD	10.2089	0.0737895	0.225254	0.182724	0.999979	9.22279e-06	3.16408	3.28697	2.87559	3.45251	3.4078	3.59739	Osteomodulin
330	ENSOCUG00000028053	ASPN	2811.37	-0.038711	0.204844	0.583752	0.999979	-9.22279e-06	11.231	10.8187	12.0766	11.1678	11.1119	11.5766	Asporin
331	ENSOCUG00000008288	ECM2	523.888	0.094692	0.226653	0.222469	0.999979	9.22279e-06	8.18979	8.44083	9.29005	9.24989	9.29766	8.95071	Extracellular matrix protein 2
332	ENSOCUG00000007241	IPPK	246.734	-0.0744898	0.221253	0.254879	0.999979	-9.22279e-06	8.52684	8.1587	7.05438	7.03421	7.83518	7.7776	Inositol-pentakisphosphate 2-kinase (EC 2.7.1.158)
333	ENSOCUG00000025050		3597.92	0.0251692	0.198657	0.757432	0.999979	9.22279e-06	11.6789	11.9757	11.5019	11.3526	11.6811	12.2592
334	ENSOCUG00000010743	BICD2	285.87	0.0737686	0.214134	0.346867	0.999979	9.22279e-06	7.59373	7.59981	8.44382	8.41084	8.33655	8.00638	BICD cargo adaptor 2
335	ENSOCUG00000000822	WNK2	251.111	-0.804587	0.542349	0.00471768	0.114132	-0.942594	8.33154	8.39244	7.90004	7.55916	7.59817	7.28707	WNK lysine deficient protein kinase 2
336	ENSOCUG00000024298	NINJ1	530.732	0.072085	0.221148	0.257368	0.999979	9.22279e-06	8.86753	8.98431	7.9055	8.0942	9.45619	9.4929	Ninjurin 1
337	ENSOCUG00000010338	CARD19	214.073	0.206033	0.326044	0.0511735	0.603999	0.218964	7.54482	7.31205	7.20685	7.39756	8.11198	8.18092	Caspase recruitment domain family member 19
338	ENSOCUG00000015829	FGD3	168.611	0.90605	0.529297	0.00307587	0.0821828	1.08522	6.6049	7.02267	7.01262	7.50488	7.73544	7.73213	FYVE, RhoGEF and PH domain containing 3
339	ENSOCUG00000032156		5.11214	-0.0185438	0.211546	0.636237	0.999979	-9.22279e-06	2.2407	2.04468	2.59009	2.37533	2.11082	2.04521
340	ENSOCUG00000010598	FAM120A	1158.68	0.090097	0.206208	0.35258	0.999979	9.22279e-06	10.0646	9.91123	10.1633	10.3945	10.376	10.0137	Family with sequence similarity 120A
341	ENSOCUG00000011530	PHF2	764.107	-0.0153999	0.195713	0.844871	0.999979	-9.22279e-06	9.34497	9.61802	9.75967	9.85786	9.53063	9.04384	PHD finger protein 2
342	ENSOCUG00000006551	BARX1	1.97836	-0.0275318	0.216617	0.0429948	NA	NA	1.15015	0.434735	0.338136	0.28169	0.297295	0.31029	BARX homeobox 1
343	ENSOCUG00000000256	PTPDC1	109.534	-0.0459246	0.204386	0.543142	0.999979	-9.22279e-06	6.47689	6.53764	7.28872	6.81514	6.53592	6.54986	Protein tyrosine phosphatase domain containing 1
344	ENSOCUG00000018491	MIRLET7D	2.83829	-0.0285194	0.215814	0.223853	NA	NA	1.1275	0.8818	1.68843	1.06903	0.86479	0.999429
345	ENSOCUG00000022253		11.0617	0.032748	0.211134	0.52693	0.999979	9.22279e-06	2.93339	3.58828	3.36927	3.667	3.40821	3.45795	Uncharacterized protein
346	ENSOCUG00000001990	NAA35	803.007	-0.103815	0.209962	0.29809	0.999979	-9.22279e-06	9.85021	9.6661	9.74275	9.3143	9.53762	9.6601	N(alpha)-acetyltransferase 35, NatC auxiliary subunit
347	ENSOCUG00000001999	GOLM1	3209.85	-0.000909333	0.204315	0.996663	0.999979	-9.22279e-06	11.2939	11.1169	12.0544	12.209	11.3051	10.5739	Golgi membrane protein 1
348	ENSOCUG00000010949	TUT7	1491.5	0.20273	0.310477	0.060077	0.653533	0.184732	9.96046	10.1023	10.474	10.4375	10.6292	11.0659	Zinc finger CCHC-type containing 6
349	ENSOCUG00000003518	DAPK1	960.087	0.0618821	0.195695	0.514499	0.999979	9.22279e-06	9.76914	9.8421	9.84398	10.158	10.0227	9.69574	Death associated protein kinase 1
350	ENSOCUG00000029295	FBP1	1439.99	-0.175719	0.324593	0.0109089	0.217545	-0.662452	11.1129	11.0833	9.23973	8.97403	9.9343	9.55834	Fructose-1,6-bisphosphatase 1
351	ENSOCUG00000000678	AOPEP	141.261	0.0252483	0.188905	0.783782	0.999979	9.22279e-06	6.99385	7.18346	7.13818	7.22392	7.06618	7.21651	Chromosome 9 open reading frame 3
352	ENSOCUG00000028630		2.18013	0.0385768	0.218776	0.0429932	NA	NA	0.787623	0.782824	0.810683	1.27815	0.852202	1.28774
353	ENSOCUG00000010476	FANCC	202.087	-0.0302508	0.19149	0.732759	0.999979	-9.22279e-06	7.692	7.72426	7.6677	7.75346	7.70156	7.32284	Fanconi anemia complementation group C
354	ENSOCUG00000030587		241.51	-0.0912938	0.222748	0.251137	0.999979	-9.22279e-06	8.37716	8.10998	7.45234	7.36967	7.60375	7.96227
355	ENSOCUG00000033841		14.4814	-0.0499716	0.21794	0.265755	0.999979	-9.22279e-06	3.7108	4.14656	3.82189	4.00128	3.12905	2.9333
356	ENSOCUG00000002973	PTCH1	778.058	-0.11609	0.251015	0.0693667	0.714343	-0.146093	9.31095	10.0268	9.97	9.71039	8.37919	8.167	Patched 1
357	ENSOCUG00000008778		3.55886	-0.0112721	0.212543	0.698062	NA	NA	1.97937	1.5634	1.56049	1.47717	1.34527	1.9337	Uncharacterized protein
358	ENSOCUG00000000442	ERCC6L2	603.183	-0.0460557	0.199454	0.579944	0.999979	-9.22279e-06	9.03763	8.97901	9.70673	9.16272	9.18172	9.0556	Uncharacterized protein
359	ENSOCUG00000035929		1.84748	-0.00163985	0.212714	0.946208	NA	NA	0.891837	0.953497	0.707031	0.886242	0.673824	0.954055
360	ENSOCUG00000008540	SLC35D2	191.805	-0.0104288	0.193296	0.897874	0.999979	-9.22279e-06	7.45032	7.46031	7.81753	7.82667	7.33405	7.42928	Solute carrier family 35 member D2
361	ENSOCUG00000023077	HABP4	296.651	-0.0600255	0.200086	0.497987	0.999979	-9.22279e-06	8.31059	8.46368	8.0392	7.86093	8.30419	8.11729	Hyaluronan binding protein 4
362	ENSOCUG00000005332	CDC14B	128.259	-0.0654581	0.211386	0.389069	0.999979	-9.22279e-06	7.20121	6.83816	7.21751	7.18076	6.824	6.2499	Cell division cycle 14B
363	ENSOCUG00000013208	PRXL2C	110.926	-0.0597947	0.205562	0.462267	0.999979	-9.22279e-06	6.6197	6.68844	7.20904	6.87403	6.54648	6.51641	AhpC/TSA antioxidant enzyme domain containing 1
364	ENSOCUG00000029054	ZNF782	73.0325	-0.0172539	0.201348	0.803888	0.999979	-9.22279e-06	6.36547	5.52229	6.46698	5.9444	6.15003	6.22453	Zinc finger protein 510
365	ENSOCUG00000037641		2.1342	0.0218693	0.214233	0.413248	NA	NA	0.886249	1.14965	0.907996	1.08026	1.14167	1.22485
366	ENSOCUG00000008397	CTSV	4973.81	0.0608967	0.205262	0.466114	0.999979	9.22279e-06	12	11.8751	12.4547	11.9295	12.3764	12.6573	Uncharacterized protein
367	ENSOCUG00000029501		444.588	-0.0743647	0.210099	0.374904	0.999979	-9.22279e-06	8.83093	8.41737	9.26947	8.4605	8.66916	8.74569	Uncharacterized protein
368	ENSOCUG00000008078	SPTLC1	732.217	-0.00096144	0.187646	0.988347	0.999979	-9.22279e-06	9.58643	9.3492	9.5829	9.25341	9.55539	9.67351	Uncharacterized protein
369	ENSOCUG00000016548	ROR2	338.205	-0.0140623	0.201955	0.834413	0.999979	-9.22279e-06	8.05569	8.32346	8.70021	8.86984	8.02903	7.67118	Receptor tyrosine kinase like orphan receptor 2
370	ENSOCUG00000035123		17.8815	0.0800058	0.222201	0.250618	0.999979	9.22279e-06	4.01996	3.86557	4.06974	4.1838	4.30212	4.34882
371	ENSOCUG00000000145	NFIL3	606.136	0.917554	0.482563	0.00223321	0.0642144	1.19237	8.85532	8.79637	8.53102	9.44237	9.75242	9.30071	Nuclear factor, interleukin 3 regulated
372	ENSOCUG00000007430	AUH	401.302	-0.000895362	0.195297	0.98833	0.999979	-9.22279e-06	8.92657	8.43851	8.45303	8.17915	8.78274	8.80992	AU RNA binding methylglutaconyl-CoA hydratase
373	ENSOCUG00000017539	SYK	320.447	1.73047	0.634938	0.000217653	0.010204	1.99123	6.87236	7.35708	7.68076	8.04529	9.00581	8.67222	Tyrosine-protein kinase (EC 2.7.10.2)
374	ENSOCUG00000024724		8.17224	-0.0469749	0.217997	0.236564	0.999979	-9.22279e-06	2.3477	2.97055	3.42499	2.81583	2.54664	2.42242	Uncharacterized protein
375	ENSOCUG00000000252	DIRAS2	3.51976	-0.0114502	0.212339	0.71109	NA	NA	1.80027	1.96607	1.45209	1.47374	1.93943	1.51327	DIRAS family GTPase 2
376	ENSOCUG00000031234		1.548	4.84762e-05	0.212672	0.999514	NA	NA	0.574568	0.728575	0.485871	0.497725	0.664255	0.650139
377	ENSOCUG00000013296	GADD45G	452.957	0.146241	0.256054	0.122098	0.902153	0.04472	8.53094	8.82212	8.14271	9.08897	9.19082	8.6331	Growth arrest and DNA damage inducible gamma
378	ENSOCUG00000012955	SEMA4D	1197.54	0.132526	0.250825	0.12541	0.913264	0.0394038	9.88461	10.1322	9.59227	9.73333	10.7823	10.4464	Semaphorin 4D
379	ENSOCUG00000012932	SECISBP2	742.75	0.0450177	0.190306	0.635013	0.999979	9.22279e-06	9.55832	9.46834	9.39058	9.35508	9.67949	9.69147	SECIS binding protein 2
380	ENSOCUG00000030530		14.4949	0.0311446	0.210601	0.547458	0.999979	9.22279e-06	3.56521	3.32988	4.00705	3.44758	3.83793	4.17219
381	ENSOCUG00000033803		42.0611	0.0463012	0.204545	0.544297	0.999979	9.22279e-06	5.31101	5.37136	5.17248	5.17918	5.40361	5.7289
382	ENSOCUG00000015412	SHC3	4.81633	0.0557468	0.220823	0.182441	0.999979	9.22279e-06	1.97687	2.20357	2.05798	2.34099	2.41122	2.39845
383	ENSOCUG00000015376	S1PR3	61.8896	0.228629	0.386055	0.0254587	0.391768	0.406971	5.42295	5.49618	5.53762	6.54845	6.17137	5.59558	Sphingosine-1-phosphate receptor 3
384	ENSOCUG00000011880	SPIN1	656.505	-0.0221934	0.192646	0.793579	0.999979	-9.22279e-06	9.22906	9.07914	9.7255	9.24966	9.31243	9.36624	Uncharacterized protein
385	ENSOCUG00000007770	CDK20	206.865	-0.00637023	0.194065	0.935274	0.999979	-9.22279e-06	7.80698	7.90902	7.2339	7.52949	7.79211	7.66884	Cyclin dependent kinase 20
386	ENSOCUG00000011172	OPCML	4.92534	0.0283967	0.212754	0.498094	0.999979	9.22279e-06	2.26915	2.23447	2.09014	2.59527	2.20012	2.23522
387	ENSOCUG00000033625		4.12708	-0.00733842	0.212539	0.786915	0.999979	-9.22279e-06	1.39271	1.49763	2.26779	2.05845	1.4511	1.49801
388	ENSOCUG00000000213	NTM	56.6664	-0.0542883	0.2141	0.373739	0.999979	-9.22279e-06	5.25884	5.30216	6.5537	5.67324	5.39365	5.53196	Neurotrimin
389	ENSOCUG00000032363		26.9372	-0.00720713	0.209872	0.861319	0.999979	-9.22279e-06	3.79507	4.06444	5.262	4.89501	3.41506	4.64934
390	ENSOCUG00000001730	SNX19	1049.78	-0.0740491	0.198899	0.436768	0.999979	-9.22279e-06	10.1185	10.2475	9.96892	10.0169	10.0343	9.71622	Sorting nexin 19
391	ENSOCUG00000034919		87.2536	-0.0502066	0.208481	0.477184	0.999979	-9.22279e-06	6.28816	6.67185	6.5676	6.66562	6.29437	5.61755
392	ENSOCUG00000000374	ADAMTS15	96.9499	-0.0306961	0.201775	0.675641	0.999979	-9.22279e-06	6.61482	6.784	6.49217	6.77816	6.64191	5.88896	ADAM metallopeptidase with thrombospondin type 1 motif 15
393	ENSOCUG00000000370	ADAMTS8	174.929	-0.197045	0.357557	0.0105852	0.214489	-0.668594	6.88276	8.15452	7.72003	7.14708	5.98106	6.38372	ADAM metallopeptidase with thrombospondin type 1 motif 8
394	ENSOCUG00000032496		3.09472	0.0134848	0.212595	0.66015	NA	NA	1.56647	1.53817	1.29642	1.32588	1.46401	1.87518
395	ENSOCUG00000010058	ZBTB44	175.265	-0.041881	0.199603	0.606884	0.999979	-9.22279e-06	7.49892	7.08188	7.81085	7.35597	7.49154	7.20709	Zinc finger and BTB domain containing 44
396	ENSOCUG00000009365	ST14	1985.02	0.0766439	0.216553	0.311434	0.999979	9.22279e-06	10.6508	10.6582	10.8397	11.608	10.895	10.3416	Suppressor of tumorigenicity 14 protein homolog (EC 3.4.21.109) (Serine protease 14)
397	ENSOCUG00000010051	APLP2	8421.02	-0.0264711	0.198098	0.733	0.999979	-9.22279e-06	12.8431	13.028	13.287	13.3766	12.8365	12.4734	Amyloid beta precursor like protein 2
398	ENSOCUG00000003736	PRDM10	71.1084	0.0487487	0.205621	0.522347	0.999979	9.22279e-06	5.82059	6.27994	5.92395	6.51507	6.23351	5.78888	PR/SET domain 10
399	ENSOCUG00000003729	NFRKB	445.054	-0.007253	0.19657	0.924945	0.999979	-9.22279e-06	8.8167	8.80012	8.75388	9.19684	8.6293	8.231	Nuclear factor related to kappaB binding protein
400	ENSOCUG00000022280	TMEM45B	510.072	0.0609147	0.218449	0.28826	0.999979	9.22279e-06	8.24758	7.74713	9.20161	9.77181	8.73973	8.12529	Transmembrane protein 45B
401	ENSOCUG00000037727		58.1346	-0.0901876	0.21761	0.287773	0.999979	-9.22279e-06	6.18435	5.98869	5.68348	5.61799	5.78797	5.68192
402	ENSOCUG00000021615		2.55402	-0.00951555	0.213083	0.692798	NA	NA	1.45056	1.26177	1.00943	0.947322	1.04514	1.41356
403	ENSOCUG00000020963		5.23655	0.0439985	0.21715	0.265152	0.999979	9.22279e-06	2.36513	2.00642	2.1087	2.42216	2.21951	2.66553	Uncharacterized protein
404	ENSOCUG00000025278	ARHGAP32	485.944	0.000637959	0.19652	0.996599	0.999979	9.22279e-06	8.78309	8.63227	9.20381	9.26919	8.80375	8.4817	Rho GTPase activating protein 32
405	ENSOCUG00000015565	KCNJ5	6.79747	-0.0491134	0.218029	0.257078	0.999979	-9.22279e-06	2.75328	3.0963	2.49573	2.72335	2.27399	2.42827
406	ENSOCUG00000013415	FLI1	474.945	0.0823263	0.224897	0.221771	0.999979	9.22279e-06	7.69484	8.07228	9.21222	9.07016	9.0111	9.02221	Fli-1 proto-oncogene, ETS transcription factor
407	ENSOCUG00000010492	ETS1	490.84	-0.00709418	0.205426	0.89831	0.999979	-9.22279e-06	8.16383	8.45941	9.5034	9.46077	8.15403	8.30881	ETS proto-oncogene 1, transcription factor
408	ENSOCUG00000012544	KIRREL3	56.1378	-0.0158804	0.205302	0.791045	0.999979	-9.22279e-06	5.87781	5.812	5.6972	6.26596	5.47625	4.87136	Kirre like nephrin family adhesion molecule 3
409	ENSOCUG00000012528	ST3GAL4	1251.81	0.00152831	0.19668	0.992529	0.999979	9.22279e-06	10.0984	9.92238	10.6363	10.5954	10.2036	9.87897	ST3 beta-galactoside alpha-2,3-sialyltransferase 4
410	ENSOCUG00000012520		20.0295	-0.00388682	0.21388	0.743841	0.999979	-9.22279e-06	4.3971	4.631	2.87745	4.45061	2.67066	2.73869	Uncharacterized protein
411	ENSOCUG00000012519	TIRAP	18.5455	0.135323	0.263374	0.0698354	0.715706	0.145265	4.06831	3.7668	3.8501	4.37063	4.26182	4.51876	TIR domain containing adaptor protein
412	ENSOCUG00000026364	FOXRED1	1025.72	-0.0275995	0.207972	0.630201	0.999979	-9.22279e-06	10.3188	10.3397	8.74573	8.89719	9.89448	10.1823	FAD dependent oxidoreductase domain containing 1
413	ENSOCUG00000017057	SRPRA	7089.9	0.0116049	0.203525	0.862326	0.999979	9.22279e-06	13.0238	12.8891	11.7881	11.969	13.0473	12.976	SRP receptor alpha subunit
414	ENSOCUG00000017049	FAM118B	588.442	0.119596	0.224091	0.229364	0.999979	9.22279e-06	9.03724	9.05568	8.97878	9.06644	9.238	9.60698	Family with sequence similarity 118 member B
415	ENSOCUG00000017039	RPUSD4	279.019	-0.0875869	0.201692	0.376328	0.999979	-9.22279e-06	8.17399	8.27466	8.18876	7.92069	7.9817	8.13505	RNA pseudouridylate synthase domain containing 4
416	ENSOCUG00000012610	CDON	711.514	0.0431092	0.20799	0.518797	0.999979	9.22279e-06	8.78078	9.11571	9.72426	9.98556	9.54508	8.71297	Cell adhesion associated, oncogene regulated
417	ENSOCUG00000004476	DDX25	9.19924	0.0162789	0.211216	0.686586	0.999979	9.22279e-06	3.22583	3.1671	2.5348	2.60925	3.37127	3.35363	DEAD-box helicase 25
418	ENSOCUG00000004468	PUS3	149.867	-0.0138581	0.196703	0.857028	0.999979	-9.22279e-06	7.28262	6.81014	7.49632	7.00141	7.03651	7.44183	Pseudouridylate synthase 3
419	ENSOCUG00000004473	HYLS1	319.206	0.0268462	0.204479	0.691974	0.999979	9.22279e-06	8.35466	8.12101	8.04809	7.35096	8.28121	8.87214	HYLS1, centriolar and ciliogenesis associated
420	ENSOCUG00000037176		9.47892	-0.0419373	0.216765	0.265848	0.999979	-9.22279e-06	2.57653	2.53953	3.75418	2.41483	2.57711	3.02193
421	ENSOCUG00000014703	STT3A	1953.09	0.00937839	0.193942	0.904554	0.999979	9.22279e-06	11.1668	10.8612	10.5862	10.5393	11.1021	11.0689	Checkpoint kinase 1
422	ENSOCUG00000014670	EI24	1211.68	-0.102443	0.208184	0.309162	0.999979	-9.22279e-06	10.4388	10.3519	10.2388	9.94361	10.263	10.1066	EI24, autophagy associated transmembrane protein
423	ENSOCUG00000014646	FEZ1	99.2234	-0.0526434	0.213629	0.38624	0.999979	-9.22279e-06	5.84168	6.16226	7.41283	6.53468	6.19184	6.25359	Fasciculation and elongation protein zeta 1
424	ENSOCUG00000014633	PKNOX2	189.493	-0.0398642	0.206948	0.55296	0.999979	-9.22279e-06	7.08705	7.85757	7.75544	7.94171	6.98191	6.91791	PBX/knotted 1 homeobox 2
425	ENSOCUG00000014753	TMEM218	147.339	-0.0565881	0.200387	0.513775	0.999979	-9.22279e-06	7.52332	7.07212	7.165	6.99004	7.00834	7.28457	Transmembrane protein 218
426	ENSOCUG00000014409	CCDC15	742.166	0.0744983	0.201925	0.435518	0.999979	9.22279e-06	9.21596	9.388	9.62878	9.80394	9.56265	9.4612	Coiled-coil domain containing 15
427	ENSOCUG00000002655	HEPACAM	7.79625	0.0274337	0.213745	0.447663	0.999979	9.22279e-06	2.46126	2.78164	2.50049	3.51441	2.18055	2.42721
428	ENSOCUG00000002647	ROBO4	606.634	0.00127813	0.2072	NA	NA	NA	8.50404	9.27212	9.33888	9.9931	7.91881	8.08971	Roundabout guidance receptor 4
429	ENSOCUG00000002635	ROBO3	1.16637	0.00820824	0.213613	0.675191	NA	NA	0.0949849	0.278962	0.107481	0.336432	0.0859231	0.27936
430	ENSOCUG00000002631	MSANTD2	230.118	-0.0586165	0.203682	0.481944	0.999979	-9.22279e-06	7.67408	7.78761	8.22633	7.99932	7.53696	7.55538	Myb/SANT DNA binding domain containing 2
431	ENSOCUG00000002623	ESAM	382.622	0.0164194	0.206949	0.775213	0.999979	9.22279e-06	7.576	8.36072	8.87497	9.282	7.71825	7.82863	Endothelial cell adhesion molecule
432	ENSOCUG00000002609	NRGN	4.51534	0.000448746	0.211335	0.992133	0.999979	9.22279e-06	1.9292	2.43098	1.76228	2.11874	1.84235	2.26658	Neurogranin
433	ENSOCUG00000003044	SPA17	22.4995	-0.0615332	0.217038	0.312207	0.999979	-9.22279e-06	4.9426	4.21214	4.39295	4.02742	4.05485	4.56955	Sperm surface protein Sp17 (Sperm autoantigenic protein 17)
434	ENSOCUG00000003036	SIAE	279.285	-0.0164358	0.191137	0.847717	0.999979	-9.22279e-06	8.01836	8.14945	8.24729	8.36368	7.96499	7.87911	Sialic acid acetylesterase
435	ENSOCUG00000003027	TBRG1	291.179	0.0982717	0.224414	0.241677	0.999979	9.22279e-06	8.01557	7.98239	7.85723	7.7708	8.20565	8.75498	Transforming growth factor beta regulator 1
436	ENSOCUG00000003024	PANX3	1.99479	0.0338408	0.217673	0.0602278	NA	NA	0.6234	0.618886	0.645011	1.32044	0.69122	0.823583
437	ENSOCUG00000014643		2.3655	-0.0237863	0.213832	0.44421	NA	NA	1.33796	1.06248	1.2692	1.1214	1.09827	1.06276	Olfactory receptor
438	ENSOCUG00000017511		1556.97	-0.0351482	0.203328	0.62502	0.999979	-9.22279e-06	10.9503	10.6738	10.1837	9.97274	10.2232	10.9654	40S ribosomal protein S8
439	ENSOCUG00000014264	ZNF202	292.546	-0.0840181	0.202491	0.385553	0.999979	-9.22279e-06	8.2234	8.39126	8.22475	8.17183	8.14677	7.90233	Zinc finger protein 202
440	ENSOCUG00000010502	SCN3B	27.5483	0.0255775	0.206348	0.680906	0.999979	9.22279e-06	4.19803	4.86929	4.8235	5.15743	4.58876	4.53814	Sodium voltage-gated channel beta subunit 3
441	ENSOCUG00000010493	GRAMD1B	310.916	1.15335	0.566182	0.00139672	0.0435446	1.36107	7.22986	7.6471	7.91792	8.53274	8.8038	8.33071	GRAM domain containing 1B
442	ENSOCUG00000015533	HSPA8	7086.09	0.149533	0.236409	0.201364	0.999979	9.22279e-06	12.5808	12.5061	12.758	12.7369	12.8986	13.0911	Heat shock protein family A (Hsp70) member 8
443	ENSOCUG00000015523	JHY	5.21998	-0.0365794	0.215633	0.30981	0.999979	-9.22279e-06	2.62913	2.18439	2.16514	1.90391	1.97293	2.37834	Junctional cadherin complex regulator
444	ENSOCUG00000013072	UBASH3B	208.976	0.0841615	0.221464	0.265635	0.999979	9.22279e-06	6.82574	7.25557	7.95686	7.73553	8.02189	7.7177	Ubiquitin associated and SH3 domain containing B
445	ENSOCUG00000011346	SORL1	1503.78	0.157528	0.268043	0.100938	0.843483	0.0739237	9.94812	9.97892	10.6253	11.0247	10.662	10.4516	Sortilin-related receptor
446	ENSOCUG00000011339	SC5D	444.215	0.060094	0.203701	0.479715	0.999979	9.22279e-06	8.73082	8.42231	8.81542	8.49125	8.79983	9.20612	Sterol-C5-desaturase
447	ENSOCUG00000001263	TECTA	3.35157	-0.0140042	0.213485	0.554714	NA	NA	1.05201	1.04439	1.95476	1.17877	1.11905	1.45479	Tectorin alpha
448	ENSOCUG00000002876	TBCEL	162.588	-0.00587991	0.203025	0.923918	0.999979	-9.22279e-06	6.66983	7.89245	6.93783	7.53537	6.77459	7.35464	Tubulin folding cofactor E like
449	ENSOCUG00000002692	GRIK4	16.0577	-0.0315723	0.209412	0.573162	0.999979	-9.22279e-06	4.20748	4.28374	3.42092	3.79704	3.8942	3.91441	Glutamate ionotropic receptor kainate type subunit 4
450	ENSOCUG00000005196	ARHGEF12	1117.99	-0.0237845	0.199529	0.75004	0.999979	-9.22279e-06	10.0235	9.58799	10.5937	10.2931	10.0026	9.76485	Rho guanine nucleotide exchange factor 12
451	ENSOCUG00000031915		2.67561	-0.00244639	0.211592	0.938719	NA	NA	1.36479	1.34373	1.46525	1.46237	1.21881	1.42572
452	ENSOCUG00000005192	TLCD5	11.8584	0.0129757	0.208198	0.800588	0.999979	9.22279e-06	3.20794	3.22804	3.83707	3.79004	3.4487	3.28939	Transmembrane protein 136
453	ENSOCUG00000002831	POU2F3	2.77925	0.0250066	0.213884	0.438527	NA	NA	1.41599	1.3059	1.38774	1.54631	1.67435	1.3062	POU domain protein
454	ENSOCUG00000025219	OAF	148.383	0.00780196	0.197403	0.922458	0.999979	9.22279e-06	6.94963	7.50399	6.97976	7.54021	7.07914	6.8905	Out at first homolog
455	ENSOCUG00000021297	TRIM29	22.5345	-0.0487702	0.217012	0.295322	0.999979	-9.22279e-06	4.25968	4.29118	4.90135	4.7016	3.51503	3.44792	Tripartite motif containing 29
456	ENSOCUG00000010458	NECTIN1	449.423	0.555267	0.592611	0.012727	0.241365	0.617326	8.48008	8.52426	8.15322	9.21645	9.12935	8.75516	Nectin cell adhesion molecule 1
457	ENSOCUG00000038181		1.13937	0.0147862	0.214307	0.423745	NA	NA	0.0543083	0.1505	0.0666241	0.369502	0.0453653	0.240089
458	ENSOCUG00000005593	FXYD6	784.167	-0.0639927	0.212834	0.374986	0.999979	-9.22279e-06	9.26945	9.93899	9.82651	9.92915	9.06202	8.85985	FXYD domain-containing ion transport regulator
459	ENSOCUG00000010359		74.0654	-0.0198834	0.210634	0.652307	0.999979	-9.22279e-06	6.52229	6.44863	4.60444	4.59493	5.91394	6.40846	FXYD domain-containing ion transport regulator
460	ENSOCUG00000010335	DSCAML1	3.19097	-0.0267503	0.215003	0.326574	NA	NA	1.54229	1.96867	1.2636	1.47407	1.2071	1.42684	DS cell adhesion molecule like 1
461	ENSOCUG00000010318	CEP164	223.41	-0.0398728	0.195781	0.642324	0.999979	-9.22279e-06	7.70807	7.97508	7.85914	8.00515	7.46468	7.64457	Centrosomal protein 164
462	ENSOCUG00000022776	BACE1	816.57	-0.139466	0.236512	0.175251	0.999979	-9.22279e-06	9.75178	9.99143	9.67759	9.56011	9.61567	9.19879	Beta-secretase 1
463	ENSOCUG00000011993	RNF214	588.49	0.0408275	0.187035	0.673174	0.999979	9.22279e-06	9.12899	9.15324	9.16898	9.38354	9.10262	9.22697	Ring finger protein 214
464	ENSOCUG00000011974	PCSK7	827.877	-0.0409699	0.194721	0.639452	0.999979	-9.22279e-06	9.45138	9.80181	9.92131	9.84057	9.56235	9.4059	Proprotein convertase subtilisin/kexin type 7
465	ENSOCUG00000011970	TAGLN	2629.62	-0.0777828	0.224893	0.189859	0.999979	-9.22279e-06	10.307	11.2804	12.1784	11.015	10.2586	11.218	Transgelin
466	ENSOCUG00000011955	SIDT2	1753.95	-0.131611	0.252161	0.113813	0.879448	-0.0557897	11.0371	11.3768	10.1044	10.4387	10.5081	10.2787	SID1 transmembrane family member 2
467	ENSOCUG00000039266	PAFAH1B2	525.98	0.0342767	0.202204	0.647978	0.999979	9.22279e-06	8.72449	8.41197	9.39342	8.71916	9.11926	9.31414
468	ENSOCUG00000011238	SIK3	720.297	-0.0332292	0.195016	0.696172	0.999979	-9.22279e-06	9.64869	9.74056	9.09901	9.43443	9.56128	9.25562	SIK family kinase 3
469	ENSOCUG00000010728	APOA1	8.15021	-0.0126131	0.211886	0.709828	0.999979	-9.22279e-06	2.44734	2.31984	3.35388	3.18639	2.15813	2.32048	Apolipoprotein A-I
470	ENSOCUG00000004619	ZPR1	731.55	0.0247802	0.190178	0.78393	0.999979	9.22279e-06	9.366	9.67604	9.33973	9.29087	9.62385	9.67159	ZPR1 zinc finger
471	ENSOCUG00000004615	BUD13	254.245	-0.012013	0.186486	0.890375	0.999979	-9.22279e-06	7.98805	8.09035	7.92524	8.07569	8.02026	7.79861	BUD13 homolog
472	ENSOCUG00000031805		3.75428	-0.0225055	0.214519	0.369378	NA	NA	1.30641	2.18035	1.65071	1.31176	1.77094	1.29851
473	ENSOCUG00000035461		1.77403	-0.0259285	0.215543	0.219291	NA	NA	0.717438	1.0038	0.518837	0.473209	0.567779	0.601851
474	ENSOCUG00000036382		2.25987	-0.0133974	0.213856	0.512469	NA	NA	0.868625	1.39298	0.774576	0.716458	1.09575	0.745276
475	ENSOCUG00000030621		1.75654	0.00973472	0.213552	0.634624	NA	NA	0.558376	0.831952	0.576969	0.533278	0.825676	0.909385
476	ENSOCUG00000000864	CADM1	695.875	-0.67371	1.09047	0.00899812	0.191318	-0.718245	9.46393	9.76704	9.8734	9.32827	8.45595	8.42746	Cell adhesion molecule 1
477	ENSOCUG00000022316	NXPE2	185.625	-0.0363877	0.215208	0.342801	0.999979	-9.22279e-06	7.04467	6.10848	8.2844	7.78284	5.45858	5.07011	Neurexophilin and PC-esterase domain family member 2
478	ENSOCUG00000010311	NXPE4	495.063	-0.0450144	0.216149	0.316315	0.999979	-9.22279e-06	8.45223	7.56232	9.79405	9.21083	7.44656	7.10057	Neurexophilin and PC-esterase domain family member 4
479	ENSOCUG00000001714	NXPE1	7.68761	-0.0356617	0.216656	0.228701	0.999979	-9.22279e-06	2.23751	1.99242	3.41272	2.60984	2.01944	1.87026	NXPE family member 1
480	ENSOCUG00000004274	REXO2	1035.3	0.0739118	0.217714	0.306283	0.999979	9.22279e-06	10.0355	9.93837	9.01683	9.56418	10.1333	10.5094	RNA exonuclease 2
481	ENSOCUG00000003342	RBM7	640.294	0.154405	0.257411	0.12393	0.907478	0.042164	9.00056	8.84545	9.2846	9.18435	9.39114	9.79932	Uncharacterized protein
482	ENSOCUG00000031697		26.095	-0.0814461	0.230632	0.117712	0.890269	-0.0504787	4.5451	4.29487	5.28914	4.67866	3.7849	3.71863
483	ENSOCUG00000007470	ZBTB16	100.757	-0.189244	0.349155	0.00725981	0.160999	-0.793178	6.66572	6.16985	7.45238	6.26695	5.41327	5.11962	Zinc finger and BTB domain containing 16
484	ENSOCUG00000007441	USP28	251.924	-0.0141205	0.193033	0.863666	0.999979	-9.22279e-06	7.8391	7.68587	8.32973	7.98402	7.95804	7.87288	Ubiquitin specific peptidase 28
485	ENSOCUG00000007436	ZW10	485.554	-0.0364585	0.19157	0.684433	0.999979	-9.22279e-06	9.07509	8.89138	8.91999	8.58562	8.90096	9.05612	Zw10 kinetochore protein
486	ENSOCUG00000033098		10.4782	-0.0116578	0.209981	0.783819	0.999979	-9.22279e-06	3.21775	3.27127	3.39183	2.65997	2.91287	3.71959
487	ENSOCUG00000011657	DRD2	2.00028	-0.00388847	0.212704	0.878215	NA	NA	0.887192	1.19032	0.799949	1.05265	0.977351	0.775165	Dopamine receptor D2
488	ENSOCUG00000011625	TTC12	302.909	-0.25981	0.340567	0.0523761	0.609614	-0.214945	8.38391	8.54514	8.345	8.09751	8.00493	7.78087	Tetratricopeptide repeat domain 12
489	ENSOCUG00000035308		1.08501	0.0169175	0.214928	0.260631	NA	NA	-0.054321	-0.056766	-0.042083	0.366218	0.0862804	-0.0567138
490	ENSOCUG00000006190	NCAM1	790.841	-0.00809606	0.204329	0.890534	0.999979	-9.22279e-06	9.19188	9.59857	9.85389	10.1938	9.20557	8.47946	Neural cell adhesion molecule 1
491	ENSOCUG00000009672	PLET1	10.1174	0.0276403	0.211437	0.549291	0.999979	9.22279e-06	2.7085	3.06547	3.5506	3.25743	3.42774	3.33976	Uncharacterized protein
492	ENSOCUG00000007360	PTS	69.0428	-0.0222012	0.204584	0.728225	0.999979	-9.22279e-06	5.82507	6.08584	6.36474	5.22796	6.40624	6.01097	6-pyruvoyl tetrahydrobiopterin synthase (PTP synthase) (PTPS) (EC 4.2.3.12)
493	ENSOCUG00000009662	BCO2	664.782	0.0615108	0.206553	0.444604	0.999979	9.22279e-06	9.28324	8.77124	9.49984	9.26356	9.23493	9.79203	Beta-carotene oxygenase 2
494	ENSOCUG00000005255	IL18	343.837	0.182326	0.293303	0.0721305	0.72449	0.139968	7.86873	7.73818	8.49128	8.73156	8.66849	8.44217	Uncharacterized protein
495	ENSOCUG00000017358	TIMM8B	625.897	0.117672	0.246446	0.114469	0.881195	0.0549278	9.00161	8.63889	8.90836	8.57682	9.19757	10.1003	Translocase of inner mitochondrial membrane 8 homolog B
496	ENSOCUG00000017354	NKAPD1	740.523	0.0744108	0.211421	0.371732	0.999979	9.22279e-06	9.37364	9.23308	9.45435	9.16503	9.42603	10.0889	NKAP domain containing 1
497	ENSOCUG00000028144	PIH1D2	21.5083	-0.00747858	0.20473	0.898621	0.999979	-9.22279e-06	4.55176	4.16555	4.43821	3.95845	4.28182	4.71011	PIH1 domain containing 2
498	ENSOCUG00000015590	DLAT	648.449	0.0824463	0.197179	0.414012	0.999979	9.22279e-06	9.2421	9.1344	9.34759	9.42409	9.47468	9.36641	Acetyltransferase component of pyruvate dehydrogenase complex (EC 2.3.1.12)
499	ENSOCUG00000012919	DIXDC1	136.122	-0.0411416	0.204805	0.568875	0.999979	-9.22279e-06	7.30651	6.82914	7.22745	6.38492	6.85035	7.38375	DIX domain containing 1
500	ENSOCUG00000012977	C11orf52	86.6078	-0.0114826	0.200375	0.869687	0.999979	-9.22279e-06	6.77055	6.43426	5.90824	6.03488	6.36228	6.65342	Chromosome 11 open reading frame 52
501	ENSOCUG00000012976	HSPB2	7.80069	-0.00372866	0.208899	0.93265	0.999979	-9.22279e-06	2.87741	2.76719	3.08769	3.00594	2.53735	3.05619	Uncharacterized protein
502	ENSOCUG00000012972	CRYAB	163.301	-0.0342259	0.205845	0.605959	0.999979	-9.22279e-06	6.80816	7.26673	7.83885	7.64655	6.66605	7.02233	Alpha-crystallin B chain
503	ENSOCUG00000029240	C11orf1	9.69045	0.0490728	0.214437	0.377326	0.999979	9.22279e-06	3.25464	3.08706	3.07387	3.22698	3.37583	3.4855	Chromosome 11 open reading frame 1
504	ENSOCUG00000034621	FDXACB1	65.731	-0.137917	0.245906	0.146222	0.965562	-0.0152197	6.14652	6.20466	6.20044	5.57089	5.96849	5.87232
505	ENSOCUG00000012930	PPP2R1B	1912.5	-0.00312003	0.188691	0.967837	0.999979	-9.22279e-06	11.1008	10.9018	10.6448	10.6951	11.0607	10.8789	Protein phosphatase 2 scaffold subunit Abeta
506	ENSOCUG00000012915	SIK2	486.132	-0.128524	0.227048	0.206897	0.999979	-9.22279e-06	9.20664	9.03726	8.90105	8.83729	8.85085	8.52687	Salt inducible kinase 2
507	ENSOCUG00000012904	LAYN	207.754	0.0115507	0.202765	0.865113	0.999979	9.22279e-06	6.90146	7.5513	8.07223	8.04883	7.1145	7.6632	Layilin
508	ENSOCUG00000012566	POU2AF1	9.12457	0.0729458	0.228319	0.100688	0.842674	0.0743405	2.90023	2.92327	2.51606	3.66792	3.2614	2.85765	POU class 2 associating factor 1
509	ENSOCUG00000022422	COLCA2	20.6733	-0.0635899	0.220607	0.237158	0.999979	-9.22279e-06	4.68759	4.57622	3.95511	3.43209	4.21642	4.2579	Colorectal cancer associated 2
510	ENSOCUG00000039274		21.1663	0.0261725	0.210833	0.585181	0.999979	9.22279e-06	4.48462	3.51785	4.21662	4.36396	3.56347	4.83386
511	ENSOCUG00000034873		2.3018	0.0131451	0.212437	0.673116	NA	NA	1.1871	1.07942	1.15564	1.13734	1.1787	1.32073
512	ENSOCUG00000013948	ARHGAP20	163.22	0.0545856	0.211346	0.425703	0.999979	9.22279e-06	6.5871	7.07663	7.53239	7.84696	7.42145	6.7558	Rho GTPase activating protein 20
513	ENSOCUG00000017826	FDX1	57.9929	-0.103321	0.228911	0.208879	0.999979	-9.22279e-06	6.00135	5.57142	6.27605	5.7536	5.53242	5.57332	Ferredoxin 1
514	ENSOCUG00000014267	RDX	1598.56	0.0159557	0.197054	0.8422	0.999979	9.22279e-06	10.6168	10.184	10.8549	10.4069	10.3618	11.0382	Radixin
515	ENSOCUG00000005283	ZC3H12C	177.896	1.01217	0.554535	0.00227032	0.0646656	1.18933	6.79077	6.6693	7.21068	7.59006	7.9361	7.69311	Zinc finger CCCH-type containing 12C
516	ENSOCUG00000006972		4.27514	-0.00139859	0.209932	0.9711	0.999979	-9.22279e-06	2.04405	2.15719	2.06727	2.04112	2.05658	2.15801	Uncharacterized protein
517	ENSOCUG00000001196	C11orf87	3.41987	-0.0259761	0.215357	0.262538	NA	NA	1.00535	1.12086	2.01453	1.28981	0.976654	1.12124
518	ENSOCUG00000003843	DDX10	532.134	0.101039	0.226077	0.231234	0.999979	9.22279e-06	8.62735	8.65339	9.09551	8.9142	8.84445	9.63265	RNA helicase (EC 3.6.4.13)
519	ENSOCUG00000016757	EXPH5	138.514	-0.0742735	0.221127	0.256557	0.999979	-9.22279e-06	7.20455	6.37762	7.7185	7.18766	6.65828	6.3004	Exophilin 5
520	ENSOCUG00000014539	POGLUT3	397.615	-0.0321652	0.20202	0.660844	0.999979	-9.22279e-06	8.3755	8.78246	8.81049	8.95417	8.4788	7.86929	KDEL motif containing 2
521	ENSOCUG00000014663	ATM	312.364	-0.056385	0.206778	0.464852	0.999979	-9.22279e-06	8.64059	7.68221	8.54242	7.99687	8.05618	8.3145	ATM serine/threonine kinase
522	ENSOCUG00000026209	NPAT	311.171	-0.067222	0.209999	0.396779	0.999979	-9.22279e-06	8.28377	7.78616	8.81244	8.03085	8.08534	8.19802	Nuclear protein, coactivator of histone transcription
523	ENSOCUG00000002882	ACAT1	2683.12	-0.0708558	0.213689	0.339453	0.999979	-9.22279e-06	11.8966	11.4735	10.912	10.7356	11.1245	11.5121	Acetyl-CoA acetyltransferase 1
524	ENSOCUG00000010907	CUL5	289.456	-0.019183	0.201155	0.784898	0.999979	-9.22279e-06	8.32887	7.47329	8.49642	7.75742	7.96688	8.4281	Cullin-5
525	ENSOCUG00000021112	RAB39A	21.0365	0.0590496	0.221806	0.16942	0.999979	9.22279e-06	3.36529	3.32372	4.40342	3.52951	4.68186	4.72189	RAB39A, member RAS oncogene family
526	ENSOCUG00000011878	SLC35F2	44.1004	-1.88968e-05	0.207223	0.995854	0.999979	-9.22279e-06	5.64878	5.68682	4.24829	4.88199	5.51084	5.58647	Solute carrier family 35 member F2
527	ENSOCUG00000011869	ELMOD1	6.5906	-0.0451619	0.216079	0.321771	0.999979	-9.22279e-06	2.97542	2.8678	2.37192	2.4821	2.57553	2.50866	ELMO domain containing 1
528	ENSOCUG00000025398	CWF19L2	393.89	-0.00864081	0.199464	0.902699	0.999979	-9.22279e-06	8.69695	8.02555	8.91296	8.25784	8.31672	8.96782	CWF19 like 2, cell cycle control (S. pombe)
529	ENSOCUG00000004490	GUCY1A2	28.4391	-0.0664106	0.218461	0.288239	0.999979	-9.22279e-06	5.02513	4.27055	5.21988	4.28172	4.69383	4.65923	Guanylate cyclase 1 soluble subunit alpha 2
530	ENSOCUG00000023190		2.20487	0.0358529	0.216882	0.208335	NA	NA	1.0274	1.01419	0.942679	1.15309	1.38551	1.10382	Uncharacterized protein
531	ENSOCUG00000000231	AASDHPPT	227.08	-0.011409	0.199881	0.871515	0.999979	-9.22279e-06	8.09358	7.34027	7.88741	7.23022	7.74424	8.13219	Aminoadipate-semialdehyde dehydrogenase-phosphopantetheinyl transferase
532	ENSOCUG00000000230	KBTBD3	60.618	-0.00153294	0.203429	0.977496	0.999979	-9.22279e-06	6.22049	5.88311	5.30617	5.50304	5.52185	6.33442	Kelch repeat and BTB domain containing 3
533	ENSOCUG00000022457	MSANTD4	171.757	-0.00893754	0.197178	0.904801	0.999979	-9.22279e-06	7.48907	6.97787	7.67356	7.16168	7.20297	7.69461	Myb/SANT DNA binding domain containing 4 with coiled-coils
534	ENSOCUG00000001089	GRIA4	16.4837	0.0366028	0.208126	0.562913	0.999979	9.22279e-06	4.07764	3.75198	3.99766	4.29198	4.03663	3.9316	Glutamate ionotropic receptor AMPA type subunit 4
535	ENSOCUG00000029247		12.0031	0.0117535	0.208444	0.812981	0.999979	9.22279e-06	3.40324	3.02511	3.84236	3.77937	3.33654	3.45534	Uncharacterized protein
536	ENSOCUG00000001103	CASP1	249.502	1.55253	0.896674	0.00190535	0.0560686	1.25128	6.78134	6.2452	7.39904	7.275	8.37932	8.65936	Caspase 1
537	ENSOCUG00000007503	CASP4	611.001	2.28043	0.859263	0.000233414	0.0107101	1.97021	7.20975	7.03888	8.49473	8.9924	9.37674	10.0334	Uncharacterized protein
538	ENSOCUG00000015312	PDGFD	382.42	0.038113	0.205018	0.594032	0.999979	9.22279e-06	8.05123	7.87719	9.00236	8.3506	8.8458	8.62183	Platelet-derived growth factor D
539	ENSOCUG00000016257	DYNC2H1	155.355	-0.0319292	0.202335	0.660705	0.999979	-9.22279e-06	7.24835	6.67969	7.75342	7.36454	7.07282	7.03071	Uncharacterized protein
540	ENSOCUG00000006512	DCUN1D5	567.131	0.0910008	0.219352	0.283759	0.999979	9.22279e-06	8.99786	8.90925	8.90684	8.73506	9.13475	9.7133	DCN1-like protein (Defective in cullin neddylation protein 1-like protein)
541	ENSOCUG00000002481	MMP13	94.462	0.0362677	0.213609	0.427959	0.999979	9.22279e-06	5.25961	4.71537	6.97336	7.07303	6.1575	6.2073	Matrix metalloproteinase (EC 3.4.24.-)
542	ENSOCUG00000029729		2.52904	-0.0343779	0.216336	0.246738	NA	NA	1.21984	1.56122	1.1873	1.16638	1.14266	1.00274	Uncharacterized protein
543	ENSOCUG00000008303	MMP12	17.6699	0.100229	0.242878	0.0576356	0.637412	0.19558	3.54754	3.20525	3.99936	4.20834	3.85452	4.6298	Matrix metalloproteinase (EC 3.4.24.-)
544	ENSOCUG00000029337	MMP3	241.996	4.6833	1.10574	6.56107e-07	8.46546e-05	4.07235	4.451	4.70582	5.50352	5.66593	7.35974	8.96319	Matrix metalloproteinase (EC 3.4.24.-)
545	ENSOCUG00000017958	MMP1	190.405	2.93709	1.24203	0.000397799	0.0158867	1.79897	4.66613	4.99659	6.10877	5.37901	7.37884	8.55609	Interstitial collagenase (EC 3.4.24.7) (Matrix metalloproteinase-1) (MMP-1)
546	ENSOCUG00000021775	MMP10	422.28	4.61049	1.01538	1.76824e-07	2.87024e-05	4.54208	5.30446	5.37078	6.35697	6.63539	8.46708	9.71762	Matrix metalloproteinase (EC 3.4.24.-)
547	ENSOCUG00000001092	MMP8	3.18803	-0.0147198	0.212995	0.598014	NA	NA	1.21069	1.57533	1.77109	1.27379	1.27046	1.65026
548	ENSOCUG00000002930	MMP20	3.57829	-0.0022325	0.212532	0.929081	NA	NA	1.29883	1.29122	2.0647	1.66495	1.69821	1.40133	Matrix metalloproteinase (EC 3.4.24.-)
549	ENSOCUG00000015329	MMP7	28.5827	0.00227249	0.213451	0.908844	0.999979	9.22279e-06	5.08445	4.20867	3.24187	2.91263	4.14602	5.35703	Matrix metalloproteinase (EC 3.4.24.-)
550	ENSOCUG00000038533		3.07978	-0.0329089	0.21653	0.192468	NA	NA	1.79187	1.68108	1.20624	1.13115	1.3117	1.37172
551	ENSOCUG00000006165	TMEM123	889.694	-0.0215995	0.201997	0.748395	0.999979	-9.22279e-06	9.88626	9.03924	10.1988	9.36772	9.49919	10.073	Transmembrane protein 123
552	ENSOCUG00000013890	BIRC2	1280.1	0.0143401	0.197375	0.857532	0.999979	9.22279e-06	10.5005	9.86417	10.3414	9.82902	10.3291	10.6595	Baculoviral IAP repeat containing 2
553	ENSOCUG00000010109	BIRC3	2990.31	4.70971	0.808585	2.27543e-10	7.8068e-08	7.10753	8.38902	8.19178	9.08905	10.1316	11.5154	12.4876	Baculoviral IAP repeat containing 3
554	ENSOCUG00000025834	YAP1	387.658	-0.0972172	0.225503	0.227244	0.999979	-9.22279e-06	8.61885	8.2366	9.15586	8.62564	8.29032	8.02407	Yes associated protein 1
555	ENSOCUG00000006104	CFAP300	4.67911	-0.00342401	0.210209	0.929944	0.999979	-9.22279e-06	2.26909	2.16059	2.14054	1.95612	2.18081	2.35646	Chromosome 11 open reading frame 70
556	ENSOCUG00000000342	CEP126	5.33771	-0.0753091	0.229517	0.0882085	0.799413	-0.097229	2.61121	2.38181	2.44775	2.18949	2.08552	1.99167
557	ENSOCUG00000026522		135.156	0.717432	0.70937	0.00829004	0.179293	0.746437	6.29375	6.78675	6.61277	6.99512	7.43097	7.50338	Uncharacterized protein
558	ENSOCUG00000017832	TRPC6	101.032	-0.129871	0.267386	0.0289371	0.426179	-0.370408	5.91924	6.69155	7.45323	6.33363	5.04106	5.79642	Transient receptor potential cation channel subfamily C member 6
559	ENSOCUG00000014693	PGR	6.92209	-0.016995	0.211269	0.668205	0.999979	-9.22279e-06	2.60333	2.41049	3.04435	2.94991	2.32361	2.32599	Progesterone receptor (PR) (Nuclear receptor subfamily 3 group C member 3)
560	ENSOCUG00000006927	ARHGAP42	131.945	0.0117528	0.203237	0.858634	0.999979	9.22279e-06	6.63157	6.59165	7.41755	7.49033	6.9017	6.36374	Rho GTPase activating protein 42
561	ENSOCUG00000007222		518.866	1.72051	0.418951	1.75561e-06	0.000191017	3.71893	8.0721	8.05501	8.37936	9.17013	9.37059	9.50812	Uncharacterized protein
562	ENSOCUG00000015047	CNTN5	6.62173	-0.0296211	0.213596	0.439349	0.999979	-9.22279e-06	2.3443	2.31113	3.09542	2.67565	2.15173	2.31185
563	ENSOCUG00000032903		5.40186	0.0125234	0.210487	0.76602	0.999979	9.22279e-06	2.1962	2.6194	2.18538	2.33619	2.3908	2.56921
564	ENSOCUG00000026047		63.3776	-0.0622013	0.208479	0.427673	0.999979	-9.22279e-06	6.06799	6.24434	5.85116	5.52626	5.80482	6.12553	Uncharacterized protein
565	ENSOCUG00000024211	JRKL	109.75	0.0569566	0.205396	0.480424	0.999979	9.22279e-06	6.63456	6.18936	6.98481	6.85526	6.85961	6.84147	JRK like
566	ENSOCUG00000007312	CCDC82	298.473	0.0654591	0.212105	0.384594	0.999979	9.22279e-06	7.94264	7.58083	8.3858	7.76067	8.34391	8.66277	Coiled-coil domain containing 82
567	ENSOCUG00000010820	MAML2	186.818	0.00577183	0.201487	0.93668	0.999979	9.22279e-06	7.07965	7.06587	8.01256	7.85549	7.45425	7.08321	Mastermind like transcriptional coactivator 2
568	ENSOCUG00000014568	MTMR2	325.478	0.0030036	0.196727	0.973928	0.999979	9.22279e-06	8.01587	7.95201	8.77607	8.36946	8.15126	8.43819	Myotubularin related protein 2
569	ENSOCUG00000014557	CEP57	478.244	0.00373054	0.199617	0.962973	0.999979	9.22279e-06	9.0941	8.46162	8.91853	8.28108	8.72518	9.34386	Centrosomal protein 57
570	ENSOCUG00000014549	FAM76B	164.154	-0.00095428	0.193641	0.988021	0.999979	-9.22279e-06	7.37266	6.97718	7.60283	7.19993	7.3075	7.49838	Family with sequence similarity 76 member B
571	ENSOCUG00000026640	SESN3	260.877	-0.0636448	0.216414	0.325245	0.999979	-9.22279e-06	7.81995	7.36338	8.73571	8.17525	7.50196	7.27011	Sestrin 3
572	ENSOCUG00000014040	ENDOD1	93.3054	0.0390074	0.2075	0.556261	0.999979	9.22279e-06	5.99738	5.87748	6.91647	6.95293	6.28317	6.39247	Endonuclease domain containing 1
573	ENSOCUG00000001631	KDM4D	2.6701	-0.0113226	0.213477	0.610417	NA	NA	0.966571	1.25383	1.52687	1.40344	0.945917	0.960918	Uncharacterized protein
574	ENSOCUG00000001629	CWC15	1485.16	0.037412	0.206034	0.58894	0.999979	9.22279e-06	10.4923	10.3856	10.2157	9.74911	10.2258	11.2228	CWC15 spliceosome associated protein homolog
575	ENSOCUG00000001078	AMOTL1	444.385	-0.0414468	0.200642	0.601952	0.999979	-9.22279e-06	8.67815	8.96666	8.88669	9.04729	8.68616	8.15413	Angiomotin like 1
576	ENSOCUG00000002860	PIWIL4	23.8568	0.000921152	0.208199	0.988555	0.999979	9.22279e-06	4.42551	4.20246	4.68396	5.07746	4.16912	3.56367	Piwi like RNA-mediated gene silencing 4
577	ENSOCUG00000014204	FUT4	48.4213	0.013003	0.205997	0.826159	0.999979	9.22279e-06	5.31396	4.87732	5.9467	6.0366	5.38869	4.94149	Fucosyltransferase 4
578	ENSOCUG00000034472	C11orf97	9.69065	-0.00968055	0.20796	0.847584	0.999979	-9.22279e-06	3.3947	3.33628	3.06011	3.50779	3.05034	3.01362
579	ENSOCUG00000033194		1.81893	0.0102342	0.213207	0.669494	NA	NA	0.660661	0.845315	0.828874	1.03675	0.85937	0.656849
580	ENSOCUG00000014912	ANKRD49	180.543	0.00943201	0.199537	0.90049	0.999979	9.22279e-06	7.63899	7.05314	7.54327	6.98773	7.33745	7.91503	Uncharacterized protein
581	ENSOCUG00000014899	MRE11	178.97	-0.112555	0.231105	0.199146	0.999979	-9.22279e-06	7.75465	7.08169	7.87864	7.25734	7.33979	7.13516	MRE11 homolog, double strand break repair nuclease
582	ENSOCUG00000009473	PANX1	239.374	0.201571	0.331226	0.0424749	0.544321	0.264145	7.05831	7.27657	7.87736	7.71498	8.30029	8.26075	Pannexin
583	ENSOCUG00000009466	HEPHL1	1.77163	0.0354335	0.217952	0.0643403	NA	NA	0.593577	0.589713	0.61229	1.0692	0.729903	0.865103	Hephaestin like 1
584	ENSOCUG00000029520	UBE2I	1412.35	0.0229878	0.184379	0.806627	0.999979	9.22279e-06	10.3249	10.5869	10.3694	10.467	10.5751	10.4169	Uncharacterized protein
585	ENSOCUG00000026554	VSTM5	16.5636	-0.00629908	0.211027	0.859409	0.999979	-9.22279e-06	3.36165	2.79409	4.5612	4.19383	3.54444	3.31009	V-set and transmembrane domain containing 5
586	ENSOCUG00000012818	MED17	219.607	-0.0428417	0.193428	0.631592	0.999979	-9.22279e-06	7.86005	7.65165	7.95614	7.89042	7.65875	7.55376	Mediator of RNA polymerase II transcription subunit 17 (Mediator complex subunit 17)
587	ENSOCUG00000012810	C11orf54	246.277	-0.139231	0.249912	0.133477	0.936629	-0.0284324	8.36588	7.76029	8.11251	7.32	7.70448	7.90493	Chromosome 11 open reading frame 54
588	ENSOCUG00000001096	TAF1D	227.845	-0.0782018	0.216863	0.309496	0.999979	-9.22279e-06	8.08037	7.81679	7.92586	7.07303	7.38903	8.09867	Uncharacterized protein
589	ENSOCUG00000019855		4.99717	-0.0340309	0.213642	0.423164	0.999979	-9.22279e-06	2.52832	2.29538	2.20745	2.09928	2.13333	2.29623
590	ENSOCUG00000019024		7.03459	-0.015656	0.210286	0.717199	0.999979	-9.22279e-06	2.87621	2.87898	2.56341	2.46966	2.47171	3.02745
591	ENSOCUG00000023335		2.25199	0.0035274	0.212841	0.885194	NA	NA	1.24055	0.953088	0.878315	0.823198	1.0593	1.28044
592	ENSOCUG00000018616		4.1615	-0.0326445	0.215106	0.3341	0.999979	-9.22279e-06	2.14497	1.96343	2.05505	1.79948	1.58623	2.03586
593	ENSOCUG00000019520		12.1071	-0.0847565	0.234798	0.0584056	0.642632	-0.192038	3.90715	3.10269	3.79964	2.60189	3.12412	3.22839
594	ENSOCUG00000018187	SNORD6	2.8184	-0.0130548	0.212744	0.65215	NA	NA	1.72612	1.11703	1.30581	1.23511	1.38983	1.3151
595	ENSOCUG00000019486		3.93036	-0.0140349	0.212713	0.63732	0.999979	-9.22279e-06	2.29362	1.535	1.47353	1.49073	1.70742	1.8776
596	ENSOCUG00000019885		1.6519	0.0160178	0.214042	0.459126	NA	NA	0.578877	0.56628	0.484858	0.443033	0.674648	0.893349
597	ENSOCUG00000029678	CEP295	391.973	0.00299023	0.19831	0.971999	0.999979	9.22279e-06	8.388	8.14285	9.00949	8.36323	8.3695	8.93052	Centrosomal protein 295
598	ENSOCUG00000025409		6.43733	-0.00461571	0.21068	0.901631	0.999979	-9.22279e-06	3.01604	2.44424	2.15614	2.34611	2.74041	2.58317
599	ENSOCUG00000018751		3.45302	0.0183989	0.213915	0.45679	NA	NA	1.20497	1.41119	1.54793	1.37098	1.17787	2.08178
600	ENSOCUG00000034784		7.5276	0.0169123	0.210116	0.711283	0.999979	9.22279e-06	3.12781	2.66318	2.53509	2.78983	3.12806	2.79826
601	ENSOCUG00000000199	DEUP1	2.43089	0.0109638	0.213358	0.634823	NA	NA	1.23757	0.823854	0.855324	0.85008	0.895852	1.47634
602	ENSOCUG00000000649	SLC36A4	138.704	0.00838731	0.201137	0.908316	0.999979	9.22279e-06	6.82371	6.40152	7.58711	7.02147	6.98959	7.24473	Solute carrier family 36 member 4
603	ENSOCUG00000039112		10.4703	-0.00424834	0.210863	0.904697	0.999979	-9.22279e-06	2.54801	2.52333	3.85036	3.12	2.96087	3.27784
604	ENSOCUG00000007427	FAT3	16.3663	-0.119559	0.255836	0.0486998	0.588023	-0.230605	3.65922	3.91805	4.60025	3.42145	3.60916	3.5462	FAT atypical cadherin 3
605	ENSOCUG00000023399	RPS3A	13.2042	0.00325327	0.208869	0.947171	0.999979	9.22279e-06	3.71638	3.88307	3.04879	3.16576	3.50779	4.04482	40S ribosomal protein S3a
606	ENSOCUG00000014147	CHORDC1	221.803	0.100425	0.231244	0.187229	0.999979	9.22279e-06	7.4322	7.04408	7.82572	7.35282	7.88269	8.36189	Cysteine and histidine rich domain containing 1
607	ENSOCUG00000014137	NAALAD2	230.382	-0.63198	0.823504	0.0100986	0.208549	-0.680792	8.36264	8.07764	7.78784	6.92824	7.59675	7.36432	N-acetylated alpha-linked acidic dipeptidase 2
608	ENSOCUG00000026120	FOLH1	270.623	0.0600821	0.209676	0.427303	0.999979	9.22279e-06	7.63082	7.39939	8.40032	7.97867	8.38845	8.08895	Folate hydrolase 1
609	ENSOCUG00000016685	NOX4	15.7026	-0.102333	0.243076	0.0709272	0.719217	-0.14314	3.56158	3.87935	4.52575	3.68133	3.39962	3.31938	NADPH oxidase 4
610	ENSOCUG00000014527	CTSC	2256.11	0.716205	1.06141	0.00891898	0.189903	0.721469	10.347	10.4128	10.7104	10.5271	11.6757	11.6811	Cathepsin C
611	ENSOCUG00000014522	RAB38	28.1982	0.0264485	0.208036	0.646155	0.999979	9.22279e-06	4.18079	4.45523	5.11728	5.11909	4.87178	4.30371	Uncharacterized protein
612	ENSOCUG00000000713	TMEM135	99.6967	-0.0345393	0.193662	0.689398	0.999979	-9.22279e-06	6.76634	6.57615	6.69873	6.75125	6.5276	6.44717	Transmembrane protein 135
613	ENSOCUG00000006445	FZD4	456.08	0.0514861	0.208364	0.479365	0.999979	9.22279e-06	8.44372	8.45582	8.96956	9.38424	8.83466	8.16544	Frizzled class receptor 4
614	ENSOCUG00000004137	PRSS23	2991.13	-0.0443438	0.195838	0.610673	0.999979	-9.22279e-06	11.7265	11.5197	11.5442	11.7551	11.4358	11.1001	Protease, serine 23
615	ENSOCUG00000012005	ME3	116.806	-2.02382	0.622008	4.21611e-05	0.00256639	-2.59068	7.04752	7.63928	6.55397	5.8589	5.98439	5.4962	Malic enzyme
616	ENSOCUG00000013108	HIKESHI	498.465	0.0525189	0.207188	0.486605	0.999979	9.22279e-06	9.01305	8.57763	8.75427	8.34421	8.96331	9.49757	Hikeshi, heat shock protein nuclear import factor
617	ENSOCUG00000021263	EED	291.403	-0.00180085	0.190599	0.978752	0.999979	-9.22279e-06	8.22926	7.85132	8.3946	8.05242	8.18244	8.27537	Embryonic ectoderm development
618	ENSOCUG00000023809	PICALM	1660.32	0.17819	0.290771	0.0704283	0.716433	0.144825	10.2114	9.95312	10.7022	10.5237	11.1505	10.9323	Phosphatidylinositol binding clathrin assembly protein
619	ENSOCUG00000013753	SYTL2	276.625	0.0209676	0.205814	0.73605	0.999979	9.22279e-06	7.75377	6.89643	8.58604	8.45008	7.80293	7.94519	Synaptotagmin like 2
620	ENSOCUG00000016547	CCDC89	2.35128	-0.00568845	0.21242	0.834497	NA	NA	0.91043	1.1015	1.34275	0.979695	1.17776	1.10195	Coiled-coil domain containing 89
621	ENSOCUG00000016544	CREBZF	77.242	-0.132284	0.24302	0.153432	0.978127	-0.00960485	6.35135	6.14696	6.68626	6.14669	5.96204	5.98596	CREB/ATF bZIP transcription factor
622	ENSOCUG00000016534	TMEM126A	1065.31	-0.0615848	0.211228	0.399734	0.999979	-9.22279e-06	10.3093	10.2389	9.85825	9.11544	9.76894	10.3334	Transmembrane protein 126A
623	ENSOCUG00000016529	TMEM126B	80.3827	-0.0099483	0.201706	0.881154	0.999979	-9.22279e-06	6.4063	6.35082	6.15959	5.59971	6.16766	6.72722	Uncharacterized protein
624	ENSOCUG00000010534	DLG2	25.504	-0.213553	0.379697	0.0139886	0.259804	-0.585354	5.24299	4.40391	4.73913	3.95616	4.16289	4.21968	Discs large MAGUK scaffold protein 2
625	ENSOCUG00000035571		14.428	-0.02784	0.20623	0.654954	0.999979	-9.22279e-06	3.78823	3.85615	4.00538	3.70319	3.71125	3.89699
626	ENSOCUG00000004475	ANKRD42	66.4273	-0.0824846	0.214896	0.320663	0.999979	-9.22279e-06	6.12501	5.82876	6.43671	5.94135	5.93291	5.76518	Ankyrin repeat domain 42
627	ENSOCUG00000026829	CCDC90B	472.478	0.0451228	0.203766	0.561519	0.999979	9.22279e-06	8.79972	8.36875	9.00717	8.60675	8.65939	9.36441	Coiled-coil domain containing 90B
628	ENSOCUG00000004462	PCF11	921.719	0.079793	0.209386	0.340119	0.999979	9.22279e-06	9.74187	9.27715	9.94095	9.84147	9.83772	10.1541	PCF11 cleavage and polyadenylation factor subunit
629	ENSOCUG00000007580	RAB30	97.0388	0.102987	0.221273	0.257645	0.999979	9.22279e-06	6.3021	6.5	6.46879	6.48049	6.67283	6.95984	RAB30, member RAS oncogene family
630	ENSOCUG00000007575	DDIAS	88.6886	-0.101533	0.227589	0.216394	0.999979	-9.22279e-06	6.74896	6.18584	6.77234	6.04109	6.06161	6.52577	DNA damage induced apoptosis suppressor
631	ENSOCUG00000039636		14.8304	-0.00630557	0.206583	0.906588	0.999979	-9.22279e-06	3.99535	3.50929	3.99838	4.01426	3.41842	3.92655
632	ENSOCUG00000000526	PRCP	1328.44	0.0481614	0.195875	0.584455	0.999979	9.22279e-06	10.0136	10.2786	10.5209	10.5562	10.1929	10.5169	Prolylcarboxypeptidase
633	ENSOCUG00000034638		5.24296	-0.00959077	0.211197	0.791035	0.999979	-9.22279e-06	1.94848	2.10967	2.66248	2.4453	2.09197	2.02463
634	ENSOCUG00000035434		15.226	-0.067294	0.222127	0.215968	0.999979	-9.22279e-06	3.57591	3.80876	4.4123	3.86586	3.41649	3.40281
635	ENSOCUG00000021220		1920.84	0.0143326	0.203189	0.836934	0.999979	9.22279e-06	10.9996	11.0283	10.1994	10.236	10.4865	11.4986	60S ribosomal protein L36
636	ENSOCUG00000004686	TENM4	314.034	-0.0735006	0.221767	0.241853	0.999979	-9.22279e-06	8.06383	8.55501	8.58542	8.61705	7.39641	7.09888	Teneurin transmembrane protein 4
637	ENSOCUG00000017469	NARS2	286.43	0.0506819	0.202414	0.536992	0.999979	9.22279e-06	8.2185	8.09654	7.77008	7.74215	8.38067	8.43673	Asparaginyl-tRNA synthetase 2, mitochondrial
638	ENSOCUG00000017463	GAB2	311.761	0.100939	0.21746	0.279109	0.999979	9.22279e-06	7.80946	8.29101	8.19188	8.46153	8.53957	8.17208	Uncharacterized protein
639	ENSOCUG00000021262	USP35	43.8324	-0.0452165	0.211079	0.46026	0.999979	-9.22279e-06	5.21085	5.66233	5.61008	5.78669	4.87439	4.67985	Ubiquitin specific peptidase 35
640	ENSOCUG00000005752		14.4156	0.0363145	0.210235	0.524766	0.999979	9.22279e-06	3.6578	3.82901	3.62242	3.48556	3.92579	4.17246
641	ENSOCUG00000027266	KCTD21	2.1736	-0.00540097	0.212182	0.852312	NA	NA	0.978696	1.05435	1.17056	0.940072	1.18364	0.96606	Potassium channel tetramerization domain containing 21
642	ENSOCUG00000011266	ALG8	459.531	-0.0415256	0.196585	0.627199	0.999979	-9.22279e-06	9.12287	8.98332	8.4737	8.61492	8.88688	8.76992	Alpha-1,3-glucosyltransferase (EC 2.4.1.-)
643	ENSOCUG00000005742	KCTD14	14.7034	-0.0378733	0.209655	0.522822	0.999979	-9.22279e-06	3.8733	3.6719	4.1687	3.83293	3.83184	3.51511	Potassium channel tetramerization domain containing 14
644	ENSOCUG00000010638	INTS4	664.064	0.0242534	0.191601	0.782628	0.999979	9.22279e-06	9.35388	9.54546	9.0237	9.20832	9.54824	9.42179	Integrator complex subunit 4
645	ENSOCUG00000025658	AAMDC	521.041	0.0511171	0.210439	0.452147	0.999979	9.22279e-06	9.06409	8.93926	8.23762	8.24975	9.05338	9.5995	Adipogenesis associated Mth938 domain containing
646	ENSOCUG00000011923	RSF1	840.47	0.0260659	0.201796	0.723118	0.999979	9.22279e-06	9.29109	9.15582	10.1161	9.68291	9.3282	10.069	Remodeling and spacing factor 1
647	ENSOCUG00000003238	AQP11	33.5111	-0.155851	0.269269	0.0924906	0.812928	-0.0899479	5.20704	5.34818	5.11238	4.84162	4.85866	4.70684	Aquaporin
648	ENSOCUG00000020951		103.069	-0.0251275	0.199784	0.737306	0.999979	-9.22279e-06	6.93205	6.25303	6.82886	6.35603	6.49771	6.89713
649	ENSOCUG00000024393	CLNS1A	285.365	0.0593347	0.204344	0.476193	0.999979	9.22279e-06	8.08346	8.08119	7.90664	7.7239	8.29196	8.53722	Methylosome subunit pICln
650	ENSOCUG00000010538	PAK1	527.202	-0.0603843	0.201327	0.490975	0.999979	-9.22279e-06	9.29167	9.26696	8.693	8.99362	9.02075	8.75758	Non-specific serine/threonine protein kinase (EC 2.7.11.1)
651	ENSOCUG00000023355	MYO7A	538.365	0.0398677	0.209303	0.526254	0.999979	9.22279e-06	8.32447	9.00217	9.05202	9.84179	8.46506	8.35383	Myosin VIIA
652	ENSOCUG00000025830	CAPN5	489.728	-0.116396	0.235911	0.172708	0.999979	-9.22279e-06	9.10482	9.26382	8.87732	9.05545	8.59886	8.13773	Calpain 5
653	ENSOCUG00000013809	B3GNT6	90.206	0.00109546	0.205749	0.98898	0.999979	9.22279e-06	6.28936	6.01909	6.7517	7.0865	5.99285	5.44778	Hexosyltransferase (EC 2.4.1.-)
654	ENSOCUG00000021559	ACER3	52.1092	0.0621677	0.204691	0.463281	0.999979	9.22279e-06	5.53549	5.73212	5.52422	5.70437	5.90924	5.73413	Alkaline ceramidase 3
655	ENSOCUG00000021411	TSKU	226.773	0.124601	0.234489	0.188829	0.999979	9.22279e-06	7.59678	7.6298	7.60397	8.30567	7.86928	7.61203	Tsukushi, small leucine rich proteoglycan
656	ENSOCUG00000015394	LRRC32	191.529	-0.0252719	0.202572	0.716068	0.999979	-9.22279e-06	7.49099	7.72855	7.57611	8.04361	7.02248	6.98478	Leucine rich repeat containing 32
657	ENSOCUG00000017880	EMSY	251.107	0.0019471	0.192545	0.984756	0.999979	9.22279e-06	7.81465	7.80222	8.20739	8.16892	7.98371	7.67583	EMSY, BRCA2 interacting transcriptional repressor
658	ENSOCUG00000039271		15.906	-0.0181935	0.205744	0.761606	0.999979	-9.22279e-06	4.24954	3.97107	3.73643	3.93099	4.10132	3.71313
659	ENSOCUG00000009178	THAP12	365.803	-0.0185331	0.194334	0.82039	0.999979	-9.22279e-06	8.7431	8.08069	8.65704	8.27226	8.53055	8.57558	Uncharacterized protein
660	ENSOCUG00000038500		1.67249	-0.00556951	0.213001	0.808907	NA	NA	0.747701	0.810119	0.559635	0.5184	0.742834	0.728476
661	ENSOCUG00000001726	WNT11	117.171	0.0851491	0.214601	0.323058	0.999979	9.22279e-06	6.44479	7.00816	6.58339	6.97201	7.15477	6.79407	Protein Wnt
662	ENSOCUG00000014223	UVRAG	1227.15	2.23036	0.517547	6.98882e-07	8.94095e-05	4.04862	8.9447	8.89748	9.33445	10.0029	10.7982	10.8522	Diacylglycerol O-acyltransferase 2
663	ENSOCUG00000014215	MOGAT2	2.06341	0.0325863	0.217401	0.0641728	NA	NA	0.563023	0.55821	0.585865	0.589779	0.789426	1.28504	Monoacylglycerol O-acyltransferase 2
664	ENSOCUG00000003302	MAP6	41.4652	-0.0170332	0.199274	0.817197	0.999979	-9.22279e-06	5.10118	5.58769	5.41981	5.12966	5.46081	5.36509	Microtubule associated protein 6
665	ENSOCUG00000026029		2389.78	-0.00744071	0.198413	0.921957	0.999979	-9.22279e-06	10.6979	11.5096	11.2639	11.5598	11.0825	10.7139	Uncharacterized protein
666	ENSOCUG00000032044		23.9125	0.0282181	0.207068	0.647797	0.999979	9.22279e-06	4.60292	4.58348	4.14766	5.02646	4.31034	4.32697
667	ENSOCUG00000026378	GDPD5	185.521	0.0552721	0.210182	0.440678	0.999979	9.22279e-06	7.06447	7.55292	7.34968	8.15301	7.39392	6.94728	Glycerophosphodiester phosphodiesterase domain containing 5
668	ENSOCUG00000012395	KLHL35	5.20671	0.0093963	0.209902	0.827846	0.999979	9.22279e-06	2.24444	2.215	2.4854	2.30246	2.30686	2.48122	Kelch like family member 35
669	ENSOCUG00000022412	RPS3	31965.9	-0.0232626	0.201312	0.74614	0.999979	-9.22279e-06	15.0406	15.2378	14.5565	14.2717	14.6581	15.3693	Ribosomal protein S3
670	ENSOCUG00000024972		3.22261	-0.0230566	0.213154	0.505646	NA	NA	1.93599	1.53308	1.5291	1.5767	1.60446	1.44243
671	ENSOCUG00000027978		4.56816	-0.0275861	0.213277	0.47462	0.999979	-9.22279e-06	2.28878	2.36434	1.95943	2.25164	1.95664	1.86252
672	ENSOCUG00000026291	ARRB1	943.058	0.0263803	0.206156	0.677039	0.999979	9.22279e-06	9.3266	9.69678	10.0022	10.5877	9.46271	8.92843	Beta-arrestin-1
673	ENSOCUG00000037539		286.418	0.0309941	0.207781	0.61258	0.999979	9.22279e-06	7.53269	8.01706	8.21028	8.90813	7.65233	7.23201
674	ENSOCUG00000014231	TPBGL	1.71342	-0.0160963	0.213525	0.533799	NA	NA	0.651714	0.730561	0.845523	0.746906	0.606759	0.537861
675	ENSOCUG00000014225	SLCO2B1	154.639	-0.0181583	0.207126	0.742435	0.999979	-9.22279e-06	6.6823	7.17846	7.64401	7.82486	6.48729	6.15651	Solute carrier organic anion transporter family member
676	ENSOCUG00000012531	NEU3	20.2913	-0.0555158	0.211209	0.421626	0.999979	-9.22279e-06	4.46564	4.58628	4.17827	4.22113	4.3102	4.10504	Neuraminidase 3
677	ENSOCUG00000038071		2651.96	0.0101688	0.202124	0.886675	0.999979	9.22279e-06	11.6772	11.3386	10.6	10.5888	11.5261	11.651
678	ENSOCUG00000012514	XRRA1	14.9838	-0.069467	0.21849	0.292912	0.999979	-9.22279e-06	3.98945	4.16153	3.83519	3.76778	3.70009	3.75358	X-ray radiation resistance associated 1
679	ENSOCUG00000001789	RNF169	133.547	-0.0266948	0.195044	0.748216	0.999979	-9.22279e-06	6.99255	7.30662	6.94211	7.25935	6.88381	6.82195	Ring finger protein 169
680	ENSOCUG00000022782	CHRDL2	13.0811	0.00939899	0.210476	0.817802	0.999979	9.22279e-06	2.86945	3.14741	3.96052	3.24271	2.88856	4.0847	Chordin like 2
681	ENSOCUG00000002523	POLD3	1089.22	0.225945	0.391353	0.0204672	0.342541	0.465287	9.47078	9.45766	9.50182	9.31096	10.3554	10.8496	DNA polymerase delta 3, accessory subunit
682	ENSOCUG00000035070		28.0787	0.00789949	0.204683	0.899831	0.999979	9.22279e-06	4.72318	5.11581	4.20254	5.03071	4.45731	4.81208
683	ENSOCUG00000016447	KCNE3	104.28	0.0815506	0.222457	0.251499	0.999979	9.22279e-06	6.05007	6.35603	6.74468	7.35134	6.48243	6.35809	Potassium voltage-gated channel subfamily E regulatory subunit 3
684	ENSOCUG00000005709	PGM2L1	40.28	-0.0516066	0.208199	0.474371	0.999979	-9.22279e-06	5.22119	5.40428	5.56554	5.52913	4.98929	4.93234	Phosphoglucomutase 2 like 1
685	ENSOCUG00000010111	P4HA3	56.8509	0.0141109	0.197626	0.857697	0.999979	9.22279e-06	5.60881	5.85624	5.89097	5.8003	6.09482	5.54686	Prolyl 4-hydroxylase subunit alpha 3
686	ENSOCUG00000026735	PPME1	238.349	0.00422572	0.19066	0.964073	0.999979	9.22279e-06	7.60005	8.07105	7.92623	7.9437	8.00831	7.70876	Protein phosphatase methylesterase 1 (PME-1) (EC 3.1.1.-)
687	ENSOCUG00000004011	C2CD3	308.079	0.0812077	0.207244	0.377886	0.999979	9.22279e-06	8.05281	8.16626	8.18226	8.5691	8.43993	7.99999	C2 calcium dependent domain containing 3
688	ENSOCUG00000034991	UCP3	2.95758	-5.15075e-05	0.211006	0.9971	NA	NA	1.61153	1.58447	1.49989	1.54725	1.57356	1.58505
689	ENSOCUG00000012591	UCP2	2357.93	0.0861708	0.212818	0.334121	0.999979	9.22279e-06	11.0141	11.3273	10.6669	11.0262	11.4871	11.3727	Uncoupling protein 2
690	ENSOCUG00000012583	DNAJB13	4.2756	-0.00467768	0.210254	0.906068	0.999979	-9.22279e-06	2.11546	2.21276	1.93536	1.99956	2.19912	2.00934	DnaJ heat shock protein family (Hsp40) member B13
691	ENSOCUG00000012572	PAAF1	195.451	0.0477271	0.199561	0.574382	0.999979	9.22279e-06	7.575	7.70609	7.19759	7.48049	7.54898	7.93106	Proteasomal ATPase associated factor 1
692	ENSOCUG00000012571	COA4	219.351	0.0908744	0.223599	0.246991	0.999979	9.22279e-06	7.53603	7.70063	7.28492	7.47833	7.54731	8.42637	Cytochrome c oxidase assembly factor 4 homolog
693	ENSOCUG00000009302		240.647	-0.0490308	0.192827	0.594659	0.999979	-9.22279e-06	7.97634	7.93211	7.989	7.71691	7.72939	8.04388	Uncharacterized protein
694	ENSOCUG00000009297	RAB6A	1104.54	0.0573943	0.202204	0.498355	0.999979	9.22279e-06	9.99116	9.50431	10.3214	10.1893	10.1934	10.1697	Uncharacterized protein
695	ENSOCUG00000007621	PLEKHB1	179.993	0.128033	0.2524	0.106864	0.860382	0.0653087	7.02984	7.46258	6.67647	7.00672	7.86601	7.9341	Pleckstrin homology domain containing B1
696	ENSOCUG00000024033		17.3624	-0.0450669	0.20983	0.480166	0.999979	-9.22279e-06	4.29455	3.91918	4.27156	3.9252	3.85518	4.15379
697	ENSOCUG00000000318	FAM168A	153.599	-0.087356	0.21374	0.321118	0.999979	-9.22279e-06	7.16813	7.55019	7.36523	7.3749	6.99979	6.8569	Family with sequence similarity 168 member A
698	ENSOCUG00000025119	RELT	14.3846	0.0830399	0.226832	0.19269	0.999979	9.22279e-06	3.5042	3.61675	3.79144	4.13587	3.90702	3.84048	RELT, TNF receptor
699	ENSOCUG00000029716	ARHGEF17	437.966	-0.0448628	0.208137	0.507084	0.999979	-9.22279e-06	8.44239	9.01324	8.97196	9.18255	8.20823	7.91844	Rho guanine nucleotide exchange factor 17
700	ENSOCUG00000017568	P2RY6	48.3519	1.79824	0.677697	0.000268982	0.0118039	1.92797	4.39992	4.89893	4.89294	5.49157	5.99222	6.06106	Pyrimidinergic receptor P2Y6
701	ENSOCUG00000010457	FCHSD2	472.147	0.0685169	0.202794	0.448515	0.999979	9.22279e-06	8.65564	8.55212	9.02944	8.9267	9.16395	8.7673	FCH and double SH3 domains 2
702	ENSOCUG00000010446	ATG16L2	112.052	0.124574	0.227919	0.210134	0.999979	9.22279e-06	6.58505	6.59544	6.73412	6.78003	7.0253	6.98546	Autophagy related 16 like 2
703	ENSOCUG00000021327	STARD10	952.321	0.148355	0.227076	0.186628	0.999979	9.22279e-06	9.77974	9.76408	9.66936	10.0506	9.93409	10.0725	StAR related lipid transfer domain containing 10
704	ENSOCUG00000021605	ARAP1	1164.66	0.037378	0.198715	0.636359	0.999979	9.22279e-06	9.87206	10.2981	10.0634	10.6119	10.1269	9.80588	ArfGAP with RhoGAP domain, ankyrin repeat and PH domain 1
705	ENSOCUG00000014917	PDE2A	805.303	0.0321951	0.210387	0.553444	0.999979	9.22279e-06	8.64333	9.50884	9.63505	10.5286	8.5322	8.68212	Phosphodiesterase (EC 3.1.4.-)
706	ENSOCUG00000017356	CLPB	883.261	-0.0429456	0.209322	0.501787	0.999979	-9.22279e-06	10.1287	10.1751	8.67867	9.04761	9.76552	9.73657	ClpB homolog, mitochondrial AAA ATPase chaperonin
707	ENSOCUG00000000167	INPPL1	1832.36	-0.111533	0.230643	0.225559	0.999979	-9.22279e-06	11.1173	11.2122	10.4655	10.9071	10.4811	10.3432	Inositol polyphosphate phosphatase like 1
708	ENSOCUG00000022850	FOLR2	325.194	-0.0670848	0.198133	0.474998	0.999979	-9.22279e-06	8.21212	8.62054	8.39004	8.28754	8.30289	8.14919	Folate receptor beta
709	ENSOCUG00000025778	ANAPC15	164.912	-0.0757749	0.201707	0.419827	0.999979	-9.22279e-06	7.48814	7.45983	7.39719	7.07286	7.27827	7.40399	Uncharacterized protein
710	ENSOCUG00000000164	LAMTOR1	380.169	0.0812154	0.20265	0.398753	0.999979	9.22279e-06	8.43457	8.57111	8.35479	8.44059	8.70195	8.80301	Late endosomal/lysosomal adaptor, MAPK and MTOR activator 1
711	ENSOCUG00000000162	LRTOMT	55.8725	-0.22688	0.380365	0.0267226	0.405431	-0.392083	6.31758	6.12221	5.39118	5.32975	5.34373	5.36271	Uncharacterized protein
712	ENSOCUG00000012335	NUMA1	2939.74	-0.101636	0.227594	0.214763	0.999979	-9.22279e-06	11.7508	11.8537	11.3321	11.659	11.2148	10.6877	Nuclear mitotic apparatus protein 1
713	ENSOCUG00000012326	IL18BP	226.362	4.19039	0.693979	7.09643e-11	2.74686e-08	7.56116	5.46772	5.60343	5.55499	6.7465	8.51149	8.30061	Interleukin 18 binding protein (Interleukin 18 binding protein isoform 1)
714	ENSOCUG00000012317	RNF121	826.121	-0.0034476	0.185821	0.966605	0.999979	-9.22279e-06	9.73484	9.84136	9.46094	9.6776	9.76978	9.58921	Ring finger protein 121
715	ENSOCUG00000036297		384.385	-0.123081	0.237566	0.171846	0.999979	-9.22279e-06	8.85561	8.98907	8.20451	8.27076	8.52329	8.19411
716	ENSOCUG00000012313		4.57876	-0.00876394	0.211054	0.81253	0.999979	-9.22279e-06	2.30352	2.32144	1.83082	2.11059	1.97307	2.26149	Uncharacterized protein
717	ENSOCUG00000025690	ART5	14.8419	-0.000414172	0.207103	0.990915	0.999979	-9.22279e-06	3.54797	4.14901	3.70944	4.18429	3.40528	3.7506
718	ENSOCUG00000023526		21.2919	0.0400322	0.213316	0.42969	0.999979	9.22279e-06	3.52129	4.66424	3.88912	4.84448	4.09243	4.27303	NAD(P)(+)--arginine ADP-ribosyltransferase (EC 2.4.2.31) (Mono(ADP-ribosyl)transferase)
719	ENSOCUG00000013630		3.01472	-0.0291601	0.214712	0.366994	NA	NA	1.32349	1.88084	1.39494	1.44901	1.34386	1.30881	Uncharacterized protein
720	ENSOCUG00000007307		1.72451	0.031211	0.216406	0.176199	NA	NA	0.706163	0.595048	0.616763	0.758091	0.857958	0.939853	NAD(P)(+)--arginine ADP-ribosyltransferase (EC 2.4.2.31) (Mono(ADP-ribosyl)transferase)
721	ENSOCUG00000007303		10.2604	0.00494505	0.210654	0.901359	0.999979	9.22279e-06	2.91203	3.07355	3.50629	3.68848	3.20488	2.51596	Cholinergic receptor nicotinic alpha 10 subunit
722	ENSOCUG00000017583	NUP98	1374.52	0.070196	0.197712	0.46439	0.999979	9.22279e-06	10.2515	10.2838	10.4357	10.5349	10.6737	10.2549	Nucleoporin 98
723	ENSOCUG00000017600	PGAP2	423.654	-0.151106	0.250687	0.136719	0.941992	-0.0259526	8.85623	9.0852	8.67422	8.72911	8.45082	8.22799	Post-GPI attachment to proteins 2
724	ENSOCUG00000017602	RHOG	573.671	0.994244	0.569607	0.00267413	0.0733975	1.13432	8.21317	8.88065	8.53053	9.16305	9.59777	9.53379	Ras homolog family member G
725	ENSOCUG00000013363	STIM1	806.601	-0.0837523	0.212683	0.300793	0.999979	-9.22279e-06	9.77406	9.96147	9.5435	9.78915	9.44059	9.06942	Stromal interaction molecule 1
726	ENSOCUG00000013372	RRM1	977.087	-0.0537517	0.199706	0.531893	0.999979	-9.22279e-06	9.89545	9.67302	10.3261	9.64325	9.8123	9.99537	Ribonucleoside-diphosphate reductase (EC 1.17.4.1)
727	ENSOCUG00000023802		119.362	2.00465	0.644127	6.72555e-05	0.00376033	2.42477	5.64114	6.06284	5.78857	6.44056	7.30111	7.58483	Uncharacterized protein
728	ENSOCUG00000000568		25559.2	0.067646	0.22129	0.252596	0.999979	9.22279e-06	12.8873	14.88	13.9869	14.8582	14.1177	15.1043	Globin A1 (Hemoglobin subunit beta-1/2)
729	ENSOCUG00000002114		340.343	0.0711687	0.219669	0.279802	0.999979	9.22279e-06	8.45311	7.85302	7.81388	7.4006	8.67888	8.96525	Uncharacterized protein
730	ENSOCUG00000007791	FAM160A2	381.425	0.0172445	0.195154	0.836889	0.999979	9.22279e-06	8.56228	8.66009	8.33988	8.89022	8.61645	8.12138	Family with sequence similarity 160 member A2
731	ENSOCUG00000017869	C11orf42	13.6115	-0.0146022	0.207294	0.786326	0.999979	-9.22279e-06	3.92095	3.43412	3.85899	3.94214	3.34469	3.64247	Chromosome 11 open reading frame 42
732	ENSOCUG00000007797	CCKBR	292.318	-0.0285255	0.216509	0.104604	0.853784	-0.0686521	8.83063	8.5957	4.96571	4.62209	6.67392	6.45091	Gastrin/cholecystokinin type B receptor
733	ENSOCUG00000039447		11.4458	0.0108909	0.206816	0.846436	0.999979	9.22279e-06	3.46674	3.59762	3.33496	3.78044	3.26148	3.46242
734	ENSOCUG00000007808	CAVIN3	1160.01	-0.117526	0.230367	0.202736	0.999979	-9.22279e-06	10.2786	10.4564	10.2192	10.0714	9.47625	10.1994	Caveolae associated protein 3
735	ENSOCUG00000015737	SMPD1	527.967	0.199708	0.273411	0.0977671	0.830876	0.080464	8.73341	8.93328	8.80113	9.31655	9.23272	9.04658
736	ENSOCUG00000016929	APBB1	540.551	0.0134159	0.192544	0.878037	0.999979	9.22279e-06	8.67398	9.17868	9.20406	9.30167	9.01773	8.89958	Amyloid beta precursor protein binding family B member 1
737	ENSOCUG00000016940	TRIM3	681.543	0.365937	0.606864	0.0204222	0.342168	0.465761	8.61118	8.996	9.22057	9.34422	9.57738	9.94612	Tripartite motif containing 3
738	ENSOCUG00000016950	ARFIP2	2016.07	-0.0294053	0.205954	0.642824	0.999979	-9.22279e-06	11.2987	11.2551	10.0585	10.0369	11.1019	11.0014	ADP ribosylation factor interacting protein 2
739	ENSOCUG00000016956	TIMM10B	302.835	0.018577	0.200935	0.799913	0.999979	9.22279e-06	8.33127	8.29468	7.75825	7.62793	8.12874	8.71322	Uncharacterized protein
740	ENSOCUG00000016970	DNHD1	9.35754	0.0144725	0.210774	0.725427	0.999979	9.22279e-06	2.98329	2.63559	3.35757	3.43907	2.55855	3.26425	Dynein heavy chain domain 1
741	ENSOCUG00000027619	RRP8	314.975	-0.0533288	0.193989	0.562617	0.999979	-9.22279e-06	8.21033	8.45857	8.39381	8.10499	8.1295	8.40535	Ribosomal RNA processing 8
742	ENSOCUG00000006593	ILK	2841.08	0.00449346	0.188827	0.964489	0.999979	9.22279e-06	11.1362	11.6242	11.5536	11.4096	11.3562	11.6251	Integrin linked kinase
743	ENSOCUG00000006599	TAF10	246.139	0.0136062	0.193298	0.874453	0.999979	9.22279e-06	8.11003	7.97523	7.56745	7.69179	8.03429	8.09328	Transcription initiation factor TFIID subunit 10
744	ENSOCUG00000006604	TPP1	853.594	0.0436956	0.190049	0.644664	0.999979	9.22279e-06	9.64402	9.70718	9.67889	9.7686	9.98261	9.56419	Tripeptidyl peptidase 1
745	ENSOCUG00000006606	DCHS1	1483.29	-0.0244691	0.206644	0.677531	0.999979	-9.22279e-06	9.99953	10.7925	10.6681	11.05	9.96722	9.29546	Dachsous cadherin-related 1
746	ENSOCUG00000022999		7.40649	-0.0198448	0.209186	0.691673	0.999979	-9.22279e-06	2.86201	3.08492	2.79347	2.8908	2.88555	2.68621
747	ENSOCUG00000005726	MRPL17	759.581	0.0424333	0.202987	0.57975	0.999979	9.22279e-06	9.53299	9.6787	9.0068	9.06999	9.67485	9.95345	Mitochondrial ribosomal protein L17
748	ENSOCUG00000027246		3189.34	3.22909	0.849535	5.25127e-06	0.00045299	3.34391	8.99476	9.93355	9.58356	9.93473	12.0973	12.4339	Uncharacterized protein
749	ENSOCUG00000037993		2.04094	-0.0362259	0.217584	0.12415	NA	NA	1.00843	0.98126	1.01547	0.671678	0.841233	0.696788
750	ENSOCUG00000016801		66.0889	0.0055532	0.206272	0.924632	0.999979	9.22279e-06	5.65061	4.97581	6.5556	6.39574	5.61131	5.69227	Uncharacterized protein
751	ENSOCUG00000029676	ZNF214	65.4197	-0.025915	0.206058	0.674525	0.999979	-9.22279e-06	5.50621	5.53113	6.64181	5.96595	5.51165	6.06225	Zinc finger protein 214
752	ENSOCUG00000000460	NLRP14	1.35759	-0.0088474	0.21335	0.686255	NA	NA	0.460599	0.35083	0.419733	0.49915	0.242808	0.250529	NLR family pyrin domain containing 14
753	ENSOCUG00000017504	SYT9	287.978	0.0318186	0.201549	0.673382	0.999979	9.22279e-06	7.74283	7.97001	8.38569	8.55135	8.23878	7.62735	Synaptotagmin 9
754	ENSOCUG00000014983	PPFIBP2	496.298	-0.237951	0.34275	0.0522712	0.609614	-0.214945	9.32303	9.26485	8.79829	8.49865	8.83996	8.53424	PPFIA binding protein 2
755	ENSOCUG00000015001	CYB5R2	14.595	-0.0350173	0.209801	0.538815	0.999979	-9.22279e-06	3.5498	4.14797	3.9239	3.80023	3.4533	3.87663	NADH-cytochrome b5 reductase (EC 1.6.2.2)
756	ENSOCUG00000004225	EIF3F	4761.66	-0.186172	0.262862	0.11006	0.868517	-0.0612218	12.3544	12.5651	12.1655	11.9118	12.0282	12.0578	Eukaryotic translation initiation factor 3 subunit F (eIF3f) (Eukaryotic translation initiation factor 3 subunit 5) (eIF-3-epsilon) (eIF3 p47)
757	ENSOCUG00000017198	TUB	76.5568	-0.152578	0.267864	0.0918485	0.810136	-0.0914422	6.23233	6.46639	6.58095	6.23767	5.90516	5.54728	Tubby-like protein
758	ENSOCUG00000017214	RIC3	48.9313	-0.0741362	0.210934	0.36946	0.999979	-9.22279e-06	5.71075	5.6679	5.73983	5.26511	5.67921	5.4407	RIC3 acetylcholine receptor chaperone
759	ENSOCUG00000002626	LMO1	224.262	-0.00673265	0.212593	0.794082	0.999979	-9.22279e-06	8.16272	7.94487	5.32986	5.36721	7.6485	7.84333	LIM domain only 1
760	ENSOCUG00000003826	STK33	59.7231	-0.0662917	0.212602	0.372253	0.999979	-9.22279e-06	6.04444	5.50985	6.27431	5.60749	5.52016	5.96367	Serine/threonine kinase 33
761	ENSOCUG00000020948		7.33478	-0.0118798	0.20926	0.795886	0.999979	-9.22279e-06	3.00223	2.89416	2.63892	2.57811	2.70772	3.0488
762	ENSOCUG00000035999		2.1311	0.00504773	0.212402	0.859162	NA	NA	0.976979	1.20218	0.893995	1.06255	0.932235	1.20284
763	ENSOCUG00000005433	TRIM66	16.9568	-0.00624101	0.204691	0.915311	0.999979	-9.22279e-06	4.04899	3.8061	4.30249	4.11308	4.17694	3.75807	Tripartite motif containing 66
764	ENSOCUG00000005442	RPL27A	15316.7	-0.0149525	0.200233	0.831044	0.999979	-9.22279e-06	14.0865	14.0265	13.5034	13.2215	13.6142	14.3364	Uncharacterized protein
765	ENSOCUG00000018960		1.61	-0.00752445	0.213058	0.752168	NA	NA	0.861839	0.58317	0.503856	0.689922	0.622671	0.483414
766	ENSOCUG00000019761	SNORA3B	1.81897	-0.0031814	0.212523	0.902952	NA	NA	0.640402	0.827263	0.942516	0.842278	0.775536	0.737011
767	ENSOCUG00000005447	ST5	1236.84	-0.14615	0.245883	0.152005	0.975607	-0.0107251	10.3777	10.6888	10.1406	10.1643	10.1339	9.795	Suppression of tumorigenicity 5
768	ENSOCUG00000027825	AKIP1	228.975	-0.0236628	0.192731	0.778558	0.999979	-9.22279e-06	7.73805	7.67655	8.12384	7.61414	7.75771	7.96968	A-kinase interacting protein 1
769	ENSOCUG00000003156	C11orf16	28.794	0.109345	0.250085	0.0408199	0.532589	0.273608	3.83348	3.71544	4.73232	4.40551	5.11264	5.3004	Chromosome 11 open reading frame 16
770	ENSOCUG00000003150	TMEM9B	414.615	0.120727	0.236926	0.174525	0.999979	9.22279e-06	8.44692	8.2073	8.62041	8.3679	8.79706	9.21513	TMEM9 domain family member B
771	ENSOCUG00000003161	NRIP3	19.5576	-0.0430774	0.213986	0.391234	0.999979	-9.22279e-06	3.56737	4.18019	4.78532	3.75612	3.68195	4.342	Nuclear receptor interacting protein 3
772	ENSOCUG00000003165	SCUBE2	229.682	-0.121891	0.243228	0.142043	0.955565	-0.01974	7.40101	8.07623	8.34492	7.82625	7.26234	7.4031	Signal peptide, CUB domain and EGF like domain containing 2
773	ENSOCUG00000016329	DENND5A	1837.87	0.119543	0.231222	0.203902	0.999979	9.22279e-06	10.2297	10.5089	10.9939	11.0424	10.9746	10.9387	DENN domain containing 5A
774	ENSOCUG00000005756	TMEM41B	249.685	0.106232	0.233152	0.183804	0.999979	9.22279e-06	7.86409	7.56489	7.56675	7.41121	8.13881	8.50207	Transmembrane protein 41B
775	ENSOCUG00000007093	IPO7	2397.06	-0.00199789	0.195768	0.966735	0.999979	-9.22279e-06	11.2743	10.8773	11.4139	10.7377	11.1442	11.5582	Uncharacterized protein
776	ENSOCUG00000019857		2.51613	0.0196713	0.213652	0.488816	NA	NA	1.12559	1.28778	1.04037	1.08119	1.21589	1.56566
777	ENSOCUG00000005226	ZNF143	377.666	0.104212	0.227087	0.222208	0.999979	9.22279e-06	8.47944	8.25654	8.21513	8.19759	8.57287	9.12531	Zinc finger protein 143
778	ENSOCUG00000032535		67.6606	-0.0937791	0.235148	0.121273	0.899183	-0.0461518	6.52443	6.47656	5.29905	4.96855	5.44256	6.05599
779	ENSOCUG00000013074	WEE1	409.496	-0.0910846	0.226221	0.218773	0.999979	-9.22279e-06	9.09492	9.07562	7.93913	8.06968	8.66706	8.29447	Wee1-like protein kinase (EC 2.7.10.2)
780	ENSOCUG00000032277		15.4663	-0.0423252	0.217098	0.257347	0.999979	-9.22279e-06	4.46624	3.96113	2.86407	2.84164	3.76921	3.38823
781	ENSOCUG00000008896	SWAP70	616.258	0.117181	0.229842	0.208273	0.999979	9.22279e-06	8.86515	8.74659	9.42101	9.32176	9.53227	9.35448	Switching B-cell complex subunit SWAP70
782	ENSOCUG00000008986	SBF2	770.788	-0.0418796	0.202117	0.588489	0.999979	-9.22279e-06	9.53856	9.15904	10.0502	9.68874	9.53164	9.11154	SET binding factor 2
783	ENSOCUG00000009897	ADM	182.641	0.205934	0.29068	0.0829044	0.780123	0.107837	7.27845	7.38898	7.1279	7.73913	7.76947	7.5299	Adrenomedullin
784	ENSOCUG00000002805	AMPD3	195.853	-0.0095286	0.204744	0.869205	0.999979	-9.22279e-06	7.40621	7.32934	7.88801	8.17403	7.12117	6.54989	AMP deaminase (EC 3.5.4.6)
785	ENSOCUG00000002807	RNF141	305.458	0.127204	0.256076	0.0831416	0.780538	0.107606	7.94628	7.40967	7.86781	7.47586	8.3289	9.02382	Ring finger protein 141
786	ENSOCUG00000009659	LYVE1	1723.46	-0.00709378	0.197474	0.921546	0.999979	-9.22279e-06	10.3697	10.3985	11.2185	10.9616	10.5196	10.5854	Lymphatic vessel endothelial hyaluronan receptor 1
787	ENSOCUG00000010773	MRVI1	676.542	-0.112712	0.246948	0.0896719	0.801472	-0.0961115	8.62058	9.59044	10.1037	9.40449	8.30004	8.51119	Murine retrovirus integration site 1 homolog
788	ENSOCUG00000013302	CTR9	1696.32	0.0607651	0.196611	0.525117	0.999979	9.22279e-06	10.7301	10.507	10.6663	10.5073	10.8364	10.987	CTR9 homolog, Paf1/RNA polymerase II complex component
789	ENSOCUG00000013326	EIF4G2	15013	0.0387746	0.189137	0.692583	0.999979	9.22279e-06	13.8084	13.6031	14.0108	13.7878	14.0012	13.9438	Eukaryotic translation initiation factor 4 gamma 2
790	ENSOCUG00000023632	SNORD97	5.36747	-0.047414	0.219033	0.17407	0.999979	-9.22279e-06	2.34471	2.07415	2.63895	1.83288	1.83952	2.30001
791	ENSOCUG00000027743		29.4943	-0.0765449	0.216506	0.315954	0.999979	-9.22279e-06	4.98036	4.87222	5.09792	4.88387	4.71061	4.51636
792	ENSOCUG00000015212	GALNT18	244.245	0.00447063	0.205552	0.94341	0.999979	9.22279e-06	7.35114	7.4895	8.33002	8.57385	7.07541	7.19319	Polypeptide N-acetylgalactosaminyltransferase (EC 2.4.1.-) (Protein-UDP acetylgalactosaminyltransferase)
793	ENSOCUG00000004832	USP47	1443.21	-0.0258126	0.196857	0.74972	0.999979	-9.22279e-06	10.6554	9.97228	10.7761	10.1827	10.571	10.4858	Ubiquitin specific peptidase 47
794	ENSOCUG00000004841	DKK3	456.061	-0.076697	0.222105	0.245152	0.999979	-9.22279e-06	8.26395	8.92649	9.40996	9.06444	7.9954	8.00484	Dickkopf WNT signaling pathway inhibitor 3
795	ENSOCUG00000001299	MICAL2	524.575	0.0136254	0.200043	0.855215	0.999979	9.22279e-06	8.88666	8.82568	9.15963	9.52652	8.90466	8.325	Microtubule associated monooxygenase, calponin and LIM domain containing 2
796	ENSOCUG00000001302	MICALCL	80.0916	0.0665448	0.216968	0.320959	0.999979	9.22279e-06	6.27289	6.11401	5.71778	6.96658	6.24129	5.69318	MICAL C-terminal like
797	ENSOCUG00000013101	PARVA	2673.08	-0.100765	0.223632	0.241551	0.999979	-9.22279e-06	11.1094	11.5399	11.7988	11.4929	11.036	10.8471	Parvin alpha
798	ENSOCUG00000007955	TEAD1	243.102	-0.0364979	0.206836	0.576376	0.999979	-9.22279e-06	7.45639	7.39791	8.58851	8.07875	7.3262	7.69393	TEA domain transcription factor 1
799	ENSOCUG00000026389	RASSF10	17.7803	-0.0875433	0.230025	0.163085	0.998341	-0.000721036	4.46618	4.17075	4.14177	3.7804	4.15776	3.52826	Ras association domain family member 10
800	ENSOCUG00000005952	BTBD10	267.191	0.0368741	0.197937	0.658032	0.999979	9.22279e-06	7.82885	7.74898	8.28008	7.9246	7.92441	8.39417	BTB domain containing 10
801	ENSOCUG00000005940	ARNTL	173.897	0.0145851	0.201919	0.836687	0.999979	9.22279e-06	6.95712	6.75004	7.95363	7.45391	7.42695	7.41076	Aryl hydrocarbon receptor nuclear translocator like
802	ENSOCUG00000005469	PTH	1.66288	0.00133867	0.212678	0.958127	NA	NA	0.621562	0.508233	0.814343	0.716716	0.648869	0.609382	Parathyroid hormone (PTH)
803	ENSOCUG00000004336	FAR1	613.762	0.0612297	0.209582	0.425656	0.999979	9.22279e-06	9.11156	8.44986	9.45406	8.96733	9.45706	9.54394	Fatty acyl-CoA reductase (EC 1.2.1.84)
804	ENSOCUG00000011350	SPON1	3063.65	0.0659693	0.21091	0.398138	0.999979	9.22279e-06	11.1102	11.2134	11.7409	11.9119	11.8855	11.0183	Spondin 1
805	ENSOCUG00000011362	RRAS2	623.114	0.154375	0.241006	0.161193	0.995652	0.00189245	9.16872	8.8967	9.19419	9.32584	9.55668	9.37528	RAS related 2
806	ENSOCUG00000000432	COPB1	4350.75	0.0419222	0.201253	0.602428	0.999979	9.22279e-06	12.2162	11.7158	11.9364	11.5763	12.1608	12.4929	Coatomer subunit beta (Beta-coat protein)
807	ENSOCUG00000000439	PSMA1	1586.62	0.0405409	0.203629	0.589787	0.999979	9.22279e-06	10.605	10.2049	10.6356	9.99118	10.6171	11.144	Proteasome endopeptidase complex (EC 3.4.25.1)
808	ENSOCUG00000035584		2.2525	0.00510904	0.213106	0.814119	NA	NA	0.697017	0.691962	1.15375	0.720822	0.765639	1.22174
809	ENSOCUG00000007719	PDE3B	117.819	-0.112622	0.240628	0.138807	0.946827	-0.0237292	6.85679	6.40293	7.54854	6.7537	6.49803	6.25389	Phosphodiesterase (EC 3.1.4.-)
810	ENSOCUG00000021933	CYP2R1	52.0534	-0.0525291	0.207837	0.473625	0.999979	-9.22279e-06	5.95052	5.62839	5.71212	5.15989	5.8989	5.48608	Cytochrome P450 family 2 subfamily R member 1
811	ENSOCUG00000003076	CALCB	6.89865	-0.0201988	0.212885	0.543532	0.999979	-9.22279e-06	2.07114	2.1512	3.18388	2.67986	1.99279	2.32852	Calcitonin related polypeptide beta
812	ENSOCUG00000003080	INSC	43.7795	-0.152679	0.281551	0.049312	0.590805	-0.228556	5.4398	5.69179	5.77186	5.42909	4.68469	4.62285	INSC, spindle orientation adaptor protein
813	ENSOCUG00000004469	ZDHHC13	315.15	0.198701	0.31717	0.054218	0.616786	0.209865	7.74858	7.56259	8.3036	8.19399	8.58849	8.6821	Palmitoyltransferase (EC 2.3.1.225)
814	ENSOCUG00000004485	E2F8	122.379	-0.00325382	0.196065	0.964194	0.999979	-9.22279e-06	7.02243	7.17891	6.43584	7.02784	6.94216	6.75378	E2F transcription factor 8
815	ENSOCUG00000007597	NAV2	137.765	0.0253513	0.20454	0.703778	0.999979	9.22279e-06	6.67117	6.75469	7.36282	7.59354	6.35205	7.05942	Neuron navigator 2
816	ENSOCUG00000000749	HTATIP2	407.75	-0.060083	0.190352	0.526479	0.999979	-9.22279e-06	8.82205	8.62915	8.74676	8.59147	8.59805	8.60415	HIV-1 Tat interactive protein 2
817	ENSOCUG00000000750	PRMT3	311.331	-0.0430421	0.194366	0.627095	0.999979	-9.22279e-06	8.31267	8.11738	8.52845	8.05949	8.40625	8.13014	Protein arginine methyltransferase 3
818	ENSOCUG00000000761	NELL1	18.9375	-0.140146	0.275189	0.0324191	0.459529	-0.337687	4.35101	4.56844	4.25995	3.51129	4.10785	3.44931
819	ENSOCUG00000034392		83.6105	0.0421434	0.203869	0.576987	0.999979	9.22279e-06	5.76969	6.32362	6.57125	6.63296	6.44229	6.19689
820	ENSOCUG00000034419		33.1097	-0.0327805	0.202705	0.647099	0.999979	-9.22279e-06	4.81212	5.07599	5.31805	4.86591	4.87844	5.12131
821	ENSOCUG00000000222	ANO5	14.6216	-0.00192022	0.207519	0.966872	0.999979	-9.22279e-06	3.50573	3.32864	4.26689	3.57224	3.77932	3.91549	Anoctamin
822	ENSOCUG00000025100		38.8647	0.110478	0.236811	0.162058	0.99732	0.00116564	4.91265	4.98037	5.17462	5.03094	5.55157	5.60271	Phosphoglycerate kinase (EC 2.7.2.3)
823	ENSOCUG00000036206		3.26095	-0.0402004	0.218133	0.154368	NA	NA	2.02439	1.24642	1.33902	1.30865	1.28475	1.13409
824	ENSOCUG00000008345	FANCF	44.9711	-0.0332318	0.20116	0.658892	0.999979	-9.22279e-06	5.48465	5.33663	5.73105	5.16157	5.40687	5.61033	Fanconi anemia complementation group F
825	ENSOCUG00000014464	GAS2	55.5492	-0.0711048	0.223826	0.195088	0.999979	-9.22279e-06	4.91796	5.28327	6.63507	5.36513	4.90972	5.54109	Growth arrest specific 2
826	ENSOCUG00000036117		28.6954	0.0389785	0.212992	0.442133	0.999979	9.22279e-06	4.96796	4.35647	4.00975	4.0118	4.60891	5.44832
827	ENSOCUG00000026462	LUZP2	6.94433	-0.037419	0.216859	0.225621	0.999979	-9.22279e-06	2.09896	2.06956	3.24748	2.34408	1.80942	2.25393
828	ENSOCUG00000017882	ANO3	2.29713	0.00566067	0.213207	0.789088	NA	NA	0.814671	0.809579	1.25867	1.14501	0.796479	1.18032
829	ENSOCUG00000033310		191.44	-0.0593369	0.206616	0.456201	0.999979	-9.22279e-06	7.77616	7.92147	7.13246	7.40506	7.18581	7.66402
830	ENSOCUG00000011624	FIBIN	131.96	0.0344925	0.204004	0.629761	0.999979	9.22279e-06	6.20226	6.98067	7.29937	6.82911	7.23131	7.14912	Fin bud initiation factor homolog (zebrafish)
831	ENSOCUG00000004054	CCDC34	249.186	-0.0339178	0.194944	0.688157	0.999979	-9.22279e-06	8.12087	7.7565	8.09065	7.94515	7.58484	8.09048	Coiled-coil domain containing 34
832	ENSOCUG00000004061	LGR4	1060.37	-0.0314579	0.206137	0.624981	0.999979	-9.22279e-06	9.95328	9.26832	10.611	10.3543	9.71108	9.29793	Leucine rich repeat containing G protein-coupled receptor 4
833	ENSOCUG00000004075	LIN7C	403.44	0.0433513	0.202499	0.580685	0.999979	9.22279e-06	8.61255	8.02375	8.82439	8.33128	8.74742	8.96565	Protein lin-7 homolog
834	ENSOCUG00000006731	BDNF	3.57634	0.0244311	0.213704	0.451425	NA	NA	1.45964	1.72803	1.77497	1.68621	1.71534	2.06184	Brain-derived neurotrophic factor (BDNF)
835	ENSOCUG00000013950	KIF18A	86.0864	0.0312444	0.203593	0.660659	0.999979	9.22279e-06	6.61228	5.94819	6.27038	5.94489	6.41279	6.83825	Kinesin-like protein
836	ENSOCUG00000014291	METTL15	35.469	0.00517489	0.201819	0.941757	0.999979	9.22279e-06	5.46107	4.83649	4.89679	4.82961	5.23218	5.28022	Methyltransferase like 15
837	ENSOCUG00000014475		2.17857	0.00328202	0.21275	0.896475	NA	NA	1.15844	1.04887	0.884471	0.831719	1.12375	1.2085
838	ENSOCUG00000027628	ARL14EP	515.464	0.00855643	0.20066	0.907955	0.999979	9.22279e-06	9.19868	8.61798	8.94654	8.22323	8.96063	9.44785	ADP ribosylation factor like GTPase 14 effector protein
839	ENSOCUG00000004904	MPPED2	53.0562	-0.0372001	0.21329	0.431324	0.999979	-9.22279e-06	4.62083	4.74743	6.55956	5.69354	4.71522	5.24484	Metallophosphoesterase domain containing 2
840	ENSOCUG00000016555		2.54521	-0.0261133	0.214972	0.31046	NA	NA	1.49939	1.17524	1.16397	0.965005	1.05265	1.25721
841	ENSOCUG00000027642	DNAJC24	73.4035	0.0309243	0.208713	0.596227	0.999979	9.22279e-06	6.45334	5.72459	5.50901	5.5331	5.71893	6.85189
842	ENSOCUG00000029612	IMMP1L	401.117	-0.0324094	0.204081	0.639975	0.999979	-9.22279e-06	8.95542	8.78751	8.1504	7.88797	8.37865	8.98697	Mitochondrial inner membrane protease subunit (EC 3.4.21.-)
843	ENSOCUG00000001925	ELP4	222.856	-0.071359	0.205108	0.418961	0.999979	-9.22279e-06	8.09571	7.92698	7.57396	7.44725	7.80047	7.74248	Elongator acetyltransferase complex subunit 4
844	ENSOCUG00000011075	PAX6	72.7184	0.0113659	0.210697	0.782566	0.999979	9.22279e-06	6.34579	5.98669	4.52008	4.07666	6.43051	6.37948	Paired box protein Pax-6
845	ENSOCUG00000039672		1.97102	0.00464627	0.213213	0.826453	NA	NA	1.06916	0.679055	0.704081	0.655213	1.01144	0.960068
846	ENSOCUG00000016268	RCN1	2376.01	0.034658	0.197108	0.678202	0.999979	9.22279e-06	10.6587	11.1795	11.4277	11.4148	11.2816	11.037	Reticulocalbin 1
847	ENSOCUG00000029350		98.8241	-0.130537	0.244365	0.14804	0.969971	-0.0132411	7.03921	6.87929	6.27986	6.4118	6.34771	6.35683	Uncharacterized protein
848	ENSOCUG00000005882	WT1	96.0273	0.0124928	0.205015	0.840806	0.999979	9.22279e-06	5.88537	6.31303	6.94143	6.99429	6.56449	5.72531	Wilms tumor 1
849	ENSOCUG00000032583		18.0339	0.0153317	0.208716	0.760344	0.999979	9.22279e-06	3.78426	3.42268	4.51917	4.2946	4.27428	3.67304
850	ENSOCUG00000004483	EIF3M	3640.56	-0.00347253	0.196401	0.954512	0.999979	-9.22279e-06	11.7824	11.4766	12.0966	11.3614	11.6908	12.1785	Eukaryotic translation initiation factor 3 subunit M (eIF3m)
851	ENSOCUG00000004491	CCDC73	62.3425	-0.0911795	0.225632	0.22375	0.999979	-9.22279e-06	6.05817	5.4604	6.49575	5.71206	5.68129	5.69301	Coiled-coil domain containing 73
852	ENSOCUG00000012440	PRRG4	44.8125	-0.0393645	0.210542	0.496962	0.999979	-9.22279e-06	5.2735	4.90076	6.04377	5.70549	5.00972	4.77412	Proline rich and Gla domain 4
853	ENSOCUG00000015381	QSER1	595.041	-0.056604	0.203975	0.48914	0.999979	-9.22279e-06	9.26879	8.80919	9.63486	9.26918	9.06547	8.88974	Glutamine and serine rich 1
854	ENSOCUG00000015409	TCP11L1	50.2049	0.0281501	0.204246	0.681482	0.999979	9.22279e-06	5.57681	5.2808	5.73269	6.05636	5.64919	5.10748	T-complex 11 like 1
855	ENSOCUG00000023635		16.3341	-0.0122637	0.204946	0.837472	0.999979	-9.22279e-06	4.10296	3.99497	3.98217	3.63725	4.04943	4.17351	Uncharacterized protein
856	ENSOCUG00000015417	CSTF3	506.608	0.120458	0.223579	0.2296	0.999979	9.22279e-06	8.8987	8.68552	8.84308	8.8224	9.18756	9.27147	Cleavage stimulation factor subunit 3
857	ENSOCUG00000001215	HIPK3	669.086	0.0623275	0.2113	0.403942	0.999979	9.22279e-06	9.10789	8.47166	9.65809	9.18916	9.6198	9.58201	Homeodomain interacting protein kinase 3
858	ENSOCUG00000029147	KIAA1549L	1.03593	0.00471612	0.213702	0.77874	NA	NA	-0.103042	0.085258	-0.089439	0.251867	-0.111314	-0.105326
859	ENSOCUG00000033520		304.531	-0.0251966	0.195113	0.759535	0.999979	-9.22279e-06	8.17895	8.55204	8.03038	7.86932	8.25959	8.38498
860	ENSOCUG00000026496		337.406	-0.0110366	0.199481	0.876133	0.999979	-9.22279e-06	8.30854	8.82365	7.79467	7.95722	8.5252	8.45049
861	ENSOCUG00000014601	CD59	295.149	-0.0800583	0.21293	0.340745	0.999979	-9.22279e-06	8.0977	8.19623	8.58231	8.36688	7.91484	7.68835	CD59 glycoprotein
862	ENSOCUG00000038151		216.825	-0.0680978	0.199303	0.462884	0.999979	-9.22279e-06	7.97071	7.57856	7.92314	7.62836	7.65401	7.69754
863	ENSOCUG00000014606		111.65	-0.0885492	0.215373	0.307606	0.999979	-9.22279e-06	7.04955	6.75519	6.90859	6.4274	6.46914	6.93463	Uncharacterized protein
864	ENSOCUG00000001532	LMO2	145.747	0.0121173	0.206611	0.833565	0.999979	9.22279e-06	6.0477	6.38903	7.79353	7.37196	7.23928	6.6278	LIM domain only 2
865	ENSOCUG00000024887	CAPRIN1	4078.92	0.013521	0.187638	0.883388	0.999979	9.22279e-06	11.9074	11.7853	12.1778	11.8098	12.0754	12.1077	Cell cycle associated protein 1
866	ENSOCUG00000001398	NAT10	717.503	-0.109058	0.221664	0.251164	0.999979	-9.22279e-06	9.58948	9.90142	9.24428	9.23037	9.4318	9.24059	RNA cytidine acetyltransferase (EC 2.3.1.-) (18S rRNA cytosine acetyltransferase) (N-acetyltransferase 10)
867	ENSOCUG00000001405	ABTB2	64.1142	0.96319	0.580968	0.00317067	0.0839728	1.07586	5.33474	5.49499	5.67738	6.14312	6.30757	6.31384	Ankyrin repeat and BTB domain containing 2
868	ENSOCUG00000014198	CAT	2881.54	-0.104664	0.229489	0.1988	0.999979	-9.22279e-06	12.0267	11.7202	10.8848	11.1968	11.299	11.1624	Catalase (EC 1.11.1.6)
869	ENSOCUG00000014207	ELF5	29.595	-0.0591883	0.219389	0.253192	0.999979	-9.22279e-06	5.50244	4.77798	4.1228	3.86044	4.65046	4.72761	E74 like ETS transcription factor 5
870	ENSOCUG00000010261	EHF	605.164	0.108975	0.238254	0.150569	0.975195	0.0109084	8.64257	8.11213	9.44844	9.49162	9.35229	9.3906	ETS homologous factor
871	ENSOCUG00000021141	APIP	288.959	0.0904647	0.224717	0.236379	0.999979	9.22279e-06	8.05485	7.75304	7.85723	7.58092	8.16144	8.83103	Methylthioribulose-1-phosphate dehydratase (MTRu-1-P dehydratase) (EC 4.2.1.109) (APAF1-interacting protein)
872	ENSOCUG00000008004	PDHX	263.409	0.0689365	0.207874	0.413161	0.999979	9.22279e-06	7.94196	7.69752	8.01609	7.62891	8.27573	8.35439	Dihydrolipoamide acetyltransferase component of pyruvate dehydrogenase complex (EC 2.3.1.-)
873	ENSOCUG00000000715	CD44	1723.4	0.217629	0.322272	0.0606714	0.655785	0.183239	10.2343	10.4566	10.5663	10.504	11.1745	11.0557	CD44 molecule (Indian blood group)
874	ENSOCUG00000000718	SLC1A2	106.589	-0.0204457	0.212081	0.587824	0.999979	-9.22279e-06	7.25541	6.71122	4.76547	4.32476	6.58017	6.64599	Amino acid transporter
875	ENSOCUG00000000721	PAMR1	1038.01	-0.0217781	0.199305	0.772026	0.999979	-9.22279e-06	9.60919	10.2817	10.1127	10.1141	10.1816	9.34068	Peptidase domain containing associated with muscle regeneration 1
876	ENSOCUG00000026770	FJX1	17.7876	-0.0626094	0.217628	0.304726	0.999979	-9.22279e-06	4.14918	4.45076	4.09495	3.96037	4.19652	3.54685
877	ENSOCUG00000003818	TRIM44	1206.43	0.0331211	0.189967	0.725305	0.999979	9.22279e-06	10.207	9.89838	10.3958	10.2547	10.3294	10.2299	Tripartite motif containing 44
878	ENSOCUG00000026068	LDLRAD3	290.204	-0.0608747	0.207895	0.437455	0.999979	-9.22279e-06	8.2036	8.12659	8.44892	8.39174	8.02236	7.43726	Low density lipoprotein receptor class A domain containing 3
879	ENSOCUG00000015674	COMMD9	589.525	-8.60845e-06	0.184076	0.997118	0.999979	-9.22279e-06	9.02052	9.29549	9.26744	9.14963	9.17935	9.26895	COMM domain containing 9
880	ENSOCUG00000012007	PRR5L	52.0241	-0.0404643	0.212787	0.437006	0.999979	-9.22279e-06	4.98573	5.27283	6.36331	5.95963	4.87653	4.77678	Proline rich 5 like
881	ENSOCUG00000012011	TRAF6	313.031	-0.0124075	0.185096	0.889102	0.999979	-9.22279e-06	8.34199	8.16191	8.39411	8.22826	8.36249	8.21764	TNF receptor associated factor 6
882	ENSOCUG00000006989	RAG1	1.01193	0.00581986	0.213552	0.763243	NA	NA	-0.082025	0.101437	-0.0695682	0.195948	-0.0148446	-0.0842156
883	ENSOCUG00000006995	RAG2	1.4855	-0.00153832	0.212896	0.947386	NA	NA	0.706252	0.511441	0.432222	0.655053	0.550654	0.413414
884	ENSOCUG00000006998	C11orf74	124.492	-0.019724	0.205938	0.740403	0.999979	-9.22279e-06	7.42491	7.00452	5.90974	6.44701	6.53892	7.25077	Chromosome 11 open reading frame 74
885	ENSOCUG00000038153		2.42025	-0.0371965	0.216963	0.205395	NA	NA	1.40972	1.23279	1.13999	0.98995	1.02938	1.15207
886	ENSOCUG00000028011		1.69358	0.00404142	0.212437	0.885464	NA	NA	0.828541	0.809564	0.649543	0.823757	0.823155	0.723846
887	ENSOCUG00000028119		2.65491	-0.0196303	0.2128	0.556228	NA	NA	1.4419	1.48889	1.32648	1.26079	1.2811	1.41574	Uncharacterized protein
888	ENSOCUG00000017587	LRRC4C	16.925	-0.0267731	0.210732	0.574391	0.999979	-9.22279e-06	3.43299	3.67802	4.59002	3.44638	3.70963	4.15615	Leucine rich repeat containing 4C
889	ENSOCUG00000033446		5.13171	0.0769285	0.232579	0.0342498	0.47666	0.321791	1.83976	2.10818	1.88541	2.2989	2.52414	2.60285
890	ENSOCUG00000021849		8.35286	0.0310226	0.212702	0.48545	0.999979	9.22279e-06	3.17639	2.8955	2.49645	2.91352	3.08521	3.30226
891	ENSOCUG00000034334	API5	720.334	0.027263	0.195594	0.746912	0.999979	9.22279e-06	9.63978	8.98647	9.5509	9.25228	9.64975	9.61951
892	ENSOCUG00000014674	TTC17	913.842	0.0327368	0.188098	0.727392	0.999979	9.22279e-06	9.86376	9.80275	9.69464	9.66563	10.0508	9.86265	Tetratricopeptide repeat domain 17
893	ENSOCUG00000016351	HSD17B12	869.595	0.106177	0.224036	0.251179	0.999979	9.22279e-06	9.51509	9.59743	9.57304	9.3977	9.8711	10.2462	Hydroxysteroid 17-beta dehydrogenase 12
894	ENSOCUG00000016359	ALKBH3	175.767	-0.0575874	0.206379	0.464788	0.999979	-9.22279e-06	7.66486	7.37344	7.55216	6.95705	7.74241	7.05372	AlkB homolog 3, alpha-ketoglutaratedependent dioxygenase
895	ENSOCUG00000021313	C11orf96	170.786	0.00200973	0.204472	0.973743	0.999979	9.22279e-06	6.59208	7.16221	7.86001	7.91104	6.95082	6.79778	Uncharacterized protein
896	ENSOCUG00000007361	EXT2	1860.78	-0.0702432	0.205236	0.420465	0.999979	-9.22279e-06	10.8781	11.212	10.7004	10.9771	10.7186	10.4075	Exostosin glycosyltransferase 2
897	ENSOCUG00000035173		9.7901	-0.00253652	0.207831	0.957364	0.999979	-9.22279e-06	3.61796	3.069	2.94529	3.30304	3.13396	3.29118
898	ENSOCUG00000000861	CD82	1094.34	-0.0135442	0.198559	0.857385	0.999979	-9.22279e-06	10.2944	10.3685	9.36229	9.80124	10.0788	10.1936	Tetraspanin
899	ENSOCUG00000023681	TSPAN18	778.337	0.0126089	0.205787	0.835829	0.999979	9.22279e-06	8.86154	9.43939	9.85134	10.3088	8.88208	8.67665	Tetraspanin
900	ENSOCUG00000001307	TP53I11	532.35	0.0728555	0.204792	0.420003	0.999979	9.22279e-06	8.8484	9.03827	8.8925	9.46297	9.03951	8.83276	Tumor protein p53 inducible protein 11
901	ENSOCUG00000037356		5.76783	0.0295949	0.212799	0.490003	0.999979	9.22279e-06	2.59139	2.48382	2.13646	2.62812	2.5761	2.60889
902	ENSOCUG00000038699		1.63446	0.00061774	0.212922	0.980156	NA	NA	0.870682	0.490307	0.51115	0.773946	0.558957	0.59096
903	ENSOCUG00000027797	PRDM11	271.086	-0.0882657	0.216307	0.302126	0.999979	-9.22279e-06	8.20055	8.31602	8.06886	8.25495	7.81766	7.47162	Uncharacterized protein
904	ENSOCUG00000039163		17.1731	-0.0358503	0.210168	0.52725	0.999979	-9.22279e-06	4.07413	4.11581	4.23507	4.35916	3.62472	3.63037
905	ENSOCUG00000005321	SYT13	34.2158	-0.0480522	0.213985	0.389446	0.999979	-9.22279e-06	5.33433	5.42559	4.43775	4.23611	5.30035	4.60339	Synaptotagmin 13
906	ENSOCUG00000033503		1.36595	-0.00265269	0.21303	0.905921	NA	NA	0.409658	0.56767	0.317233	0.542743	0.292189	0.398224
907	ENSOCUG00000006596	CHST1	39.0661	-0.0052246	0.206815	0.918521	0.999979	-9.22279e-06	4.80132	5.66589	4.92851	5.7892	4.54652	4.65956	Sulfotransferase (EC 2.8.2.-)
908	ENSOCUG00000015335	SLC35C1	270.318	0.100651	0.220914	0.237257	0.999979	9.22279e-06	8.05622	7.92641	7.61808	8.48743	8.15191	7.89649	Solute carrier family 35 member C1
909	ENSOCUG00000025433	CRY2	234.514	-0.0868313	0.219089	0.289393	0.999979	-9.22279e-06	8.18353	8.11678	7.59279	8.01848	7.57535	7.24079	Cryptochrome circadian regulator 2
910	ENSOCUG00000023020	MAPK8IP1	405.788	-0.139827	0.269898	0.054085	0.616202	-0.210277	9.15536	9.25528	7.55477	8.06293	8.07871	8.13053	Mitogen-activated protein kinase 8 interacting protein 1
911	ENSOCUG00000001670	PEX16	166.13	-0.097297	0.214688	0.296874	0.999979	-9.22279e-06	7.56698	7.65841	7.17537	7.23458	7.30604	7.12313	Peroxisomal membrane protein PEX16
912	ENSOCUG00000001671	LARGE2	407.073	-0.0124087	0.209117	0.786817	0.999979	-9.22279e-06	9.00875	8.90412	6.52456	7.47204	8.86391	8.4903	LARGE xylosyl- and glucuronyltransferase 2
913	ENSOCUG00000001675	PHF21A	213.539	0.00493439	0.195924	0.953303	0.999979	9.22279e-06	7.61511	7.58776	7.90324	8.07934	7.67367	7.27531	PHD finger protein 21A
914	ENSOCUG00000004418	CREB3L1	729.979	0.0884487	0.203818	0.370364	0.999979	9.22279e-06	9.32876	9.46358	9.3864	9.76648	9.63841	9.37317	cAMP responsive element binding protein 3 like 1
915	ENSOCUG00000024752	DGKZ	554.748	0.0255097	0.192388	0.769736	0.999979	9.22279e-06	8.85838	9.38338	8.86704	9.1951	9.19671	9.03158	Uncharacterized protein
916	ENSOCUG00000021064		3.8118	0.0410953	0.217262	0.230385	NA	NA	1.65138	1.63541	1.85845	2.23779	1.90952	1.72705
917	ENSOCUG00000016117	AMBRA1	647.198	-0.0523652	0.198967	0.545022	0.999979	-9.22279e-06	9.28967	9.60831	9.28055	9.49749	9.24192	8.88922	Autophagy and beclin 1 regulator 1
918	ENSOCUG00000016137	HARBI1	89.1161	-0.0304494	0.194213	0.721828	0.999979	-9.22279e-06	6.53421	6.60822	6.38687	6.45617	6.22274	6.57471	Harbinger transposase derived 1
919	ENSOCUG00000016144	ATG13	517.352	-0.0358646	0.19652	0.666796	0.999979	-9.22279e-06	9.13078	9.19939	8.808	9.11252	9.0845	8.51676	Autophagy-related protein 13
920	ENSOCUG00000016160	ARHGAP1	951.586	-0.0210601	0.196381	0.79139	0.999979	-9.22279e-06	9.70288	10.0637	9.94335	10.2344	9.68644	9.40875	Rho GTPase activating protein 1
921	ENSOCUG00000010953	ZNF408	201.342	-0.0812821	0.210654	0.358628	0.999979	-9.22279e-06	7.80301	7.93165	7.482	7.74632	7.47728	7.22092	Zinc finger protein 408
922	ENSOCUG00000016180	F2	19.0721	-0.0779149	0.229329	0.118405	0.892063	-0.0496045	4.73553	4.4827	3.42721	3.70209	4.03658	3.38949	Prothrombin (EC 3.4.21.5) (Coagulation factor II)
923	ENSOCUG00000016200	CKAP5	1398.58	-0.00709908	0.186788	0.934368	0.999979	-9.22279e-06	10.3426	10.29	10.686	10.5143	10.4693	10.3076	Cytoskeleton associated protein 5
924	ENSOCUG00000002052	LRP4	334.661	-0.0730743	0.214679	0.338335	0.999979	-9.22279e-06	8.00524	8.53351	8.80293	8.56545	8.05593	7.7167	LDL receptor related protein 4
925	ENSOCUG00000002066	C11orf49	120.438	-0.207271	0.321146	0.0560672	0.627709	-0.202242	7.08195	7.36888	6.79499	6.70624	6.67017	6.30246	Chromosome 11 open reading frame 49
926	ENSOCUG00000002073	ARFGAP2	1121.84	-0.0381509	0.191614	0.672087	0.999979	-9.22279e-06	10.2417	10.3637	9.85753	10.0503	10.1576	9.99723	ADP ribosylation factor GTPase activating protein 2
927	ENSOCUG00000027715	PACSIN3	542.448	-0.149977	0.275466	0.0617862	0.664333	-0.177614	9.6572	9.50571	8.26163	8.35268	8.76503	8.62616	Protein kinase C and casein kinase substrate in neurons 3
928	ENSOCUG00000002076	DDB2	237.22	-0.0903419	0.212808	0.317313	0.999979	-9.22279e-06	7.90746	8.23932	7.79051	7.90299	7.76987	7.49731	Damage specific DNA binding protein 2
929	ENSOCUG00000013342	ACP2	874.904	-0.0727921	0.19923	0.441849	0.999979	-9.22279e-06	9.82869	10.072	9.61215	9.69315	9.72022	9.58832	Acid phosphatase 2, lysosomal
930	ENSOCUG00000002095	NR1H3	248.123	0.0434401	0.19866	0.607708	0.999979	9.22279e-06	7.46463	8.02021	8.02204	8.20904	7.80723	7.97153	Nuclear receptor subfamily 1 group H member 3
931	ENSOCUG00000002099	MADD	646.043	0.0206692	0.190862	0.817921	0.999979	9.22279e-06	9.26727	9.47724	9.11421	9.46943	9.49243	9.0525	MAP kinase activating death domain
932	ENSOCUG00000002112	MYBPC3	5.7522	0.0171791	0.210973	0.679595	0.999979	9.22279e-06	2.14556	2.56955	2.47395	2.44936	2.33695	2.73351	Myosin binding protein C, cardiac
933	ENSOCUG00000005557	SLC39A13	374.384	-0.023353	0.192833	0.783723	0.999979	-9.22279e-06	8.48454	8.855	8.30649	8.67108	8.48287	8.31924	Solute carrier family 39 member 13
934	ENSOCUG00000026980	PSMC3	3785.05	0.0360967	0.195782	0.674131	0.999979	9.22279e-06	11.7546	12.0865	11.5128	11.631	11.9338	12.1577	Proteasome 26S subunit, ATPase 3
935	ENSOCUG00000008892	RAPSN	7.7113	-0.00234305	0.211331	0.942546	0.999979	-9.22279e-06	2.8409	3.1472	2.30206	2.20517	2.96521	3.01103	Receptor associated protein of the synapse
936	ENSOCUG00000001311	CELF1	292.914	0.0239904	0.189414	0.793438	0.999979	9.22279e-06	8.31261	8.13508	7.99759	8.04349	8.3712	8.22287	CUGBP Elav-like family member 1
937	ENSOCUG00000021229	PTPMT1	212.264	-0.100924	0.207533	0.316344	0.999979	-9.22279e-06	7.86937	7.83962	7.7767	7.51658	7.63426	7.66946	Uncharacterized protein
938	ENSOCUG00000006353	KBTBD4	242.003	-0.0151202	0.188319	0.864891	0.999979	-9.22279e-06	7.88501	8.06853	7.83604	7.92789	8.0298	7.69896	Kelch repeat and BTB domain containing 4
939	ENSOCUG00000006359	NDUFS3	1518.27	0.0174274	0.188997	0.857696	0.999979	9.22279e-06	10.5301	10.6259	10.4511	10.3092	10.5418	10.8327	NADH:ubiquinone oxidoreductase core subunit S3
940	ENSOCUG00000006361	FAM180B	61.9296	0.0692806	0.212421	0.374026	0.999979	9.22279e-06	5.74822	6.0581	5.48095	6.25897	6.11653	5.71502	Family with sequence similarity 180 member B
941	ENSOCUG00000006365	C1QTNF4	9.70582	0.0570481	0.217137	0.310069	0.999979	9.22279e-06	3.13514	3.08916	3.17459	3.53234	3.23406	3.35664
942	ENSOCUG00000006368	MTCH2	2100.14	0.0830522	0.205444	0.383313	0.999979	9.22279e-06	10.8495	10.9289	10.9453	10.8358	11.065	11.4104	Mitochondrial carrier 2
943	ENSOCUG00000017524	AGBL2	5.85478	-0.0464468	0.216053	0.323149	0.999979	-9.22279e-06	2.71017	2.60559	2.5132	2.35862	2.4811	2.34199	ATP/GTP binding protein like 2
944	ENSOCUG00000017534	FNBP4	792.99	0.0611798	0.204159	0.468916	0.999979	9.22279e-06	9.40081	9.27355	9.764	9.59818	9.3774	10.0465	Formin binding protein 4
945	ENSOCUG00000017545	NUP160	491.406	0.00319649	0.184954	0.975506	0.999979	9.22279e-06	8.87777	8.81523	9.09073	8.95576	9.02838	8.82843	Nucleoporin 160
946	ENSOCUG00000001933	PTPRJ	822.574	1.01862	0.663795	0.00349448	0.0903298	1.04417	9.03413	8.70794	9.27392	9.40896	10.3592	9.93655	Protein tyrosine phosphatase, receptor type J
947	ENSOCUG00000022290		40.0982	0.00322844	0.199775	0.962808	0.999979	9.22279e-06	5.29718	5.33529	5.25197	4.94037	5.26866	5.62328	Uncharacterized protein
948	ENSOCUG00000026275		31.3853	0.0519365	0.220338	0.172055	0.999979	9.22279e-06	4.76855	4.0843	3.41511	5.77422	4.65159	3.68601	Uncharacterized protein
949	ENSOCUG00000033184		3.88115	0.0362906	0.217449	0.15623	0.983919	0.00704086	1.57125	1.44551	1.38022	2.41801	1.62509	1.33296
950	ENSOCUG00000027838		1.69722	0.0282403	0.215941	0.195595	NA	NA	0.644023	0.530372	0.552121	0.697992	1.01161	0.631766	Uncharacterized protein
951	ENSOCUG00000000448	LRRC55	4.88981	0.00759143	0.21189	0.816019	0.999979	9.22279e-06	1.96116	2.02222	2.30541	2.59253	1.71225	2.02289	Leucine rich repeat containing 55
952	ENSOCUG00000003078	APLNR	373.696	0.00579187	0.208323	0.91243	0.999979	9.22279e-06	7.49756	8.35306	8.78389	9.3154	7.36759	6.98545	Apelin receptor
953	ENSOCUG00000024188	TNKS1BP1	1862.13	0.00962658	0.199277	0.901239	0.999979	9.22279e-06	10.7023	10.952	10.7495	11.3859	10.6075	10.2096	Tankyrase 1 binding protein 1
954	ENSOCUG00000029504	SSRP1	4254.29	-0.032395	0.189423	0.732583	0.999979	-9.22279e-06	12.0882	12.2902	11.841	11.9358	12.1388	11.9299	FACT complex subunit SSRP1
955	ENSOCUG00000003082	P2RX3	11.9223	0.0148603	0.208525	0.772583	0.999979	9.22279e-06	3.47056	3.68536	3.23873	3.93334	3.49931	3.11336	p2X purinoceptor
956	ENSOCUG00000008297	PRG2	11.465	0.0960976	0.241228	0.0528268	0.611364	0.2137	3.21416	2.95916	2.84401	3.29569	3.29223	4.09288	Proteoglycan 2, pro eosinophil major basic protein
957	ENSOCUG00000012561	SLC43A3	1336.81	0.51157	0.813726	0.0137736	0.257973	0.588426	9.87302	10.1261	9.62424	10.1335	10.9301	10.6998	Uncharacterized protein
958	ENSOCUG00000025809	RTN4RL2	5.93137	0.0753997	0.232257	0.0261603	0.398101	0.400007	1.90108	2.18231	1.95424	2.88022	2.16277	2.79193	Reticulon 4 receptor like 2
959	ENSOCUG00000026004	SLC43A1	1502.29	-0.099388	0.23813	0.113922	0.879605	-0.0557124	11.0531	11.0963	9.26308	9.53369	10.3463	9.99704	Solute carrier family 43 member 1
960	ENSOCUG00000001338	TIMM10	237.746	0.114595	0.233964	0.187558	0.999979	9.22279e-06	7.62265	7.78261	7.49181	7.54578	7.94848	8.44427	Translocase of inner mitochondrial membrane 10
961	ENSOCUG00000027228	SMTNL1	159.853	-0.053743	0.218169	0.269583	0.999979	-9.22279e-06	5.79499	6.59981	8.27165	6.73186	6.13113	7.17439	Smoothelin like 1
962	ENSOCUG00000021867	UBE2L6	779.618	2.75184	0.81091	2.38465e-05	0.00159222	2.798	7.86677	8.06451	7.68568	8.05996	9.88002	10.5397	Ubiquitin conjugating enzyme E2 L6
963	ENSOCUG00000026479	SERPING1	2914.33	2.1127	0.664377	5.36635e-05	0.00315216	2.50139	9.90584	10.5089	10.3158	10.7428	12.2332	12.0301	Plasma protease C1 inhibitor
964	ENSOCUG00000000191	YPEL4	30.8984	-0.01301	0.20908	0.781999	0.999979	-9.22279e-06	3.89758	5.5682	4.35167	5.19926	4.31117	4.42508	Protein yippee-like
965	ENSOCUG00000007045	CLP1	207.395	0.00997439	0.19041	0.912443	0.999979	9.22279e-06	7.7005	7.87975	7.38554	7.62831	7.80906	7.66806	Polyribonucleotide 5'-hydroxyl-kinase Clp1 (EC 2.7.1.78) (Polyadenylation factor Clp1) (Polynucleotide kinase Clp1) (Pre-mRNA cleavage complex II protein Clp1)
966	ENSOCUG00000007047	ZDHHC5	1531.2	0.126913	0.222588	0.22437	0.999979	9.22279e-06	10.4228	10.4635	10.3653	10.7208	10.8886	10.4615	Uncharacterized protein
967	ENSOCUG00000007054	MED19	322.158	0.0396427	0.190807	0.669534	0.999979	9.22279e-06	8.33521	8.30706	8.17248	8.16077	8.39727	8.53839	Mediator of RNA polymerase II transcription subunit 19 (Mediator complex subunit 19)
968	ENSOCUG00000039275	TMX2	887.058	-0.0429509	0.186588	0.655266	0.999979	-9.22279e-06	9.77919	9.95044	9.77601	9.84309	9.6708	9.6984
969	ENSOCUG00000032203	SELENOH	637.981	0.00438115	0.193169	0.96245	0.999979	9.22279e-06	9.33415	9.49237	9.00639	9.06988	9.15098	9.62006
970	ENSOCUG00000014213	CTNND1	2531.51	-0.0374405	0.192871	0.668078	0.999979	-9.22279e-06	11.4333	11.3128	11.3006	11.4758	11.2787	10.8792	Catenin delta 1
971	ENSOCUG00000035900		2.6905	-0.0108925	0.21278	0.689762	NA	NA	1.24419	1.02162	1.57844	1.38651	1.08923	1.12745
972	ENSOCUG00000005377	LPXN	159.223	0.0863645	0.206051	0.366052	0.999979	9.22279e-06	7.08699	7.16495	7.3257	7.26435	7.49157	7.4568	Leupaxin
973	ENSOCUG00000005385	ZFP91	2120.48	0.0212435	0.187435	0.807966	0.999979	9.22279e-06	10.9746	10.8337	11.2041	10.9842	10.979	11.2357	Uncharacterized protein
974	ENSOCUG00000039314		82.8277	0.0208755	0.196576	0.797073	0.999979	9.22279e-06	6.2709	6.05617	6.57823	6.19614	6.5752	6.36571
975	ENSOCUG00000005392	CNTF	7.34219	0.00919555	0.209186	0.843111	0.999979	9.22279e-06	2.82157	2.48711	3.03021	2.92764	2.7076	2.89525	Ciliary neurotrophic factor
976	ENSOCUG00000033714	GLYAT	1.67341	0.0087496	0.213265	0.696917	NA	NA	0.726009	0.619465	0.542961	0.505599	0.721331	0.859059
977	ENSOCUG00000015042	FAM111A	693.389	0.112386	0.236479	0.171242	0.999979	9.22279e-06	8.80387	8.84396	9.56874	9.17608	9.50455	9.96325	Family with sequence similarity 111 member A
978	ENSOCUG00000015049	DTX4	1006.84	0.0431417	0.193391	0.634826	0.999979	9.22279e-06	9.81876	9.98974	9.90046	10.3037	9.93497	9.76614	Deltex E3 ubiquitin ligase 4
979	ENSOCUG00000015057	MPEG1	1903.73	1.1994	1.07377	0.00453148	0.111231	0.953773	9.39061	9.64525	10.4467	10.1252	11.7309	11.1301	Macrophage expressed 1
980	ENSOCUG00000022710		123.035	-0.0601682	0.209131	0.428731	0.999979	-9.22279e-06	7.08369	7.28368	6.59858	6.47698	6.57498	7.15149	60S ribosomal protein L6
981	ENSOCUG00000002148	OSBP	1828.3	-0.0219887	0.190705	0.800466	0.999979	-9.22279e-06	11.0014	10.8244	10.7341	10.6293	11.0832	10.5966	Oxysterol-binding protein
982	ENSOCUG00000002156	PATL1	412.189	0.0759487	0.208123	0.388761	0.999979	9.22279e-06	8.29244	8.48083	8.79651	8.9463	8.89599	8.43421	PAT1 homolog 1, processing body mRNA decay factor
983	ENSOCUG00000013382	STX3	100.946	0.112268	0.22997	0.207307	0.999979	9.22279e-06	6.51727	6.04033	6.68908	6.81917	6.76014	6.79937	Syntaxin 3
984	ENSOCUG00000013390	MRPL16	839.769	0.0290845	0.201993	0.692983	0.999979	9.22279e-06	9.69855	9.74073	9.3266	9.0435	9.61107	10.2422	Mitochondrial ribosomal protein L16
985	ENSOCUG00000015780	TCN1	271.254	3.78758	0.971011	3.09838e-06	0.000297919	3.5259	5.09078	5.69388	6.09797	6.19777	8.01841	9.06733	Transcobalamin 1
986	ENSOCUG00000002420	MS4A3	80.8016	3.65393	1.2338	8.28709e-05	0.00454916	2.34207	3.53742	4.29944	4.34957	4.41375	5.86407	7.35184	Membrane spanning 4-domains A3
987	ENSOCUG00000009077	MS4A2	45.4692	0.166034	0.313672	0.00730862	0.161451	0.791959	4.12789	4.35034	5.09607	5.22435	5.20595	6.30857	Membrane spanning 4-domains A2
988	ENSOCUG00000009084	MS4A6A	826.836	0.239495	0.432255	0.0137938	0.258032	0.588326	8.78734	8.95007	9.20963	9.05079	9.66232	10.5913	Uncharacterized protein
989	ENSOCUG00000010079	MS4A4A	750.646	1.728	0.887889	0.0012782	0.0407082	1.39032	8.34808	7.9687	8.65596	8.35685	9.73959	10.4942	Uncharacterized protein
990	ENSOCUG00000007941	MS4A1	17.4686	0.0808033	0.233983	0.0429356	0.546045	0.262771	2.85564	3.55381	3.25203	4.95122	3.32078	3.38524	Membrane spanning 4-domains A1
991	ENSOCUG00000007947	MS4A12	1.98106	0.0400989	0.219089	0.0455161	NA	NA	0.714464	0.710145	0.735317	0.996354	0.918565	1.20349	Membrane spanning 4-domains A12
992	ENSOCUG00000000079	MS4A8	3.37591	-0.00952029	0.211992	0.763161	NA	NA	1.43494	1.41923	1.97248	1.70728	1.45378	1.51426	Membrane spanning 4-domains A8
993	ENSOCUG00000035683		1.69917	0.0323983	0.216677	0.171193	NA	NA	0.611425	0.704938	0.629027	0.881419	0.922426	0.793209
994	ENSOCUG00000026537	MS4A18	348.039	0.0177347	0.215262	0.000167049	0.0082411	2.08401	3.67497	3.6333	3.86033	3.49428	8.36907	8.43919	Uncharacterized protein
995	ENSOCUG00000013273	MS4A15	2.14828	0.00535416	0.212895	0.829063	NA	NA	0.936707	1.17532	0.848602	1.33176	0.809767	0.923619	Membrane spanning 4-domains A15
996	ENSOCUG00000026432	CCDC86	186.214	-0.0055867	0.191677	0.945233	0.999979	-9.22279e-06	7.58626	7.73633	7.2368	7.34959	7.66331	7.53781	Coiled-coil domain containing 86
997	ENSOCUG00000025455	PTGDR2	2.55775	0.0217072	0.213868	0.44232	NA	NA	1.06311	1.15842	1.37123	1.21718	1.48677	1.33283	CRTH2 protein (Prostaglandin D2 receptor 2)
998	ENSOCUG00000015689	PRPF19	1897.14	-0.0329379	0.191637	0.71683	0.999979	-9.22279e-06	10.973	11.1453	10.5867	10.7447	10.9512	10.7938	Pre-mRNA processing factor 19
999	ENSOCUG00000015708	TMEM109	1126.68	-0.0767829	0.204728	0.402617	0.999979	-9.22279e-06	10.2364	10.4374	9.95509	10.2184	9.9618	9.81583	Transmembrane protein 109
1000	ENSOCUG00000015713	TMEM132A	251.607	-0.0683561	0.213306	0.362592	0.999979	-9.22279e-06	7.7987	8.37547	7.9774	8.24173	7.53386	7.27481	Transmembrane protein 132A
1001	ENSOCUG00000015723	SLC15A3	594.117	1.1736	0.61711	0.00181859	0.0542353	1.26572	8.19084	8.62425	8.66887	8.89078	9.81875	9.61992	Solute carrier family 15 member 3
1002	ENSOCUG00000012464	CD6	13.3031	0.0959905	0.241234	0.0496018	0.592471	0.227333	3.03784	3.00006	3.49708	4.33876	3.58971	3.3415	CD6 molecule
1003	ENSOCUG00000011143	FOSL1	17.3932	-0.0175827	0.203968	0.783461	0.999979	-9.22279e-06	4.04241	4.01805	4.33819	4.19287	3.99802	3.97866	FOS like 1, AP-1 transcription factor subunit
1004	ENSOCUG00000020976	DRAP1	988.226	-0.00357161	0.188166	0.964786	0.999979	-9.22279e-06	9.97438	10.0471	9.80607	9.69155	9.89731	10.1674	DR1 associated protein 1
1005	ENSOCUG00000010947	C11orf68	106.995	0.000990681	0.196695	0.992753	0.999979	9.22279e-06	6.8888	6.93645	6.18006	6.64385	6.76894	6.76581	Chromosome 11 open reading frame 68
1006	ENSOCUG00000039650		58.7596	0.0179111	0.20467	0.779774	0.999979	9.22279e-06	5.59899	5.36426	6.16935	6.32384	5.7286	5.27082
1007	ENSOCUG00000022025		61.4852	-0.0531642	0.206922	0.481168	0.999979	-9.22279e-06	6.39304	5.87867	5.61509	5.74089	5.96756	5.69065	Uncharacterized protein
1008	ENSOCUG00000021968	EIF1AD	365.02	0.0618015	0.199278	0.498074	0.999979	9.22279e-06	8.4533	8.62478	8.08619	8.51731	8.5576	8.67758	Eukaryotic translation initiation factor 1A domain containing
1009	ENSOCUG00000031959		81.5725	0.0327982	0.197488	0.691911	0.999979	9.22279e-06	6.4655	6.31374	6.03201	6.60135	6.22463	6.31585
1010	ENSOCUG00000015741	BANF1	3457.33	0.0293255	0.194659	0.734381	0.999979	9.22279e-06	11.7076	11.9694	11.2948	11.6858	11.6419	11.9995	Barrier to autointegration factor 1
1011	ENSOCUG00000015722	SF3B2	3558.96	0.037718	0.188511	0.694955	0.999979	9.22279e-06	11.6434	11.8895	11.6868	12.0073	11.8098	11.6665	Uncharacterized protein
1012	ENSOCUG00000016490	CATSPER1	10.1943	-0.0263993	0.209627	0.611308	0.999979	-9.22279e-06	3.48824	3.55214	2.99019	3.06476	3.25741	3.3814	Uncharacterized protein
1013	ENSOCUG00000015102	GAL3ST3	1.87114	0.017965	0.213651	0.505934	NA	NA	0.831749	0.907506	0.744802	1.12671	0.787061	0.907928
1014	ENSOCUG00000025097	PACS1	802.496	-0.0450101	0.20263	0.558491	0.999979	-9.22279e-06	9.47604	10.0518	9.49784	9.92171	9.32642	9.16491	Phosphofurin acidic cluster sorting protein 1
1015	ENSOCUG00000039337		4.29637	0.029292	0.21491	0.351816	0.999979	9.22279e-06	1.59691	2.02685	1.79176	2.50793	1.79472	1.78881
1016	ENSOCUG00000000905	NPAS4	4.78681	-0.0233443	0.21317	0.495627	0.999979	-9.22279e-06	1.773	1.85232	2.58331	2.07909	1.78561	1.9416
1017	ENSOCUG00000020926	MRPL11	560.844	0.0242932	0.198895	0.756959	0.999979	9.22279e-06	9.15412	9.28687	8.60436	8.74643	9.04695	9.52279	Mitochondrial ribosomal protein L11
1018	ENSOCUG00000010915	DPP3	1601.58	0.0821732	0.204028	0.39156	0.999979	9.22279e-06	10.5436	10.7154	10.2649	10.6671	10.895	10.6302	Dipeptidyl peptidase 3 (EC 3.4.14.4) (Dipeptidyl aminopeptidase III) (Dipeptidyl peptidase III)
1019	ENSOCUG00000010911	PELI3	8.42706	0.0333136	0.2138	0.426777	0.999979	9.22279e-06	3.20716	2.73449	2.4646	2.76804	3.30119	3.19513	Pellino E3 ubiquitin protein ligase family member 3
1020	ENSOCUG00000027758	BBS1	24.4705	-0.0208332	0.202494	0.76217	0.999979	-9.22279e-06	4.71115	4.68662	4.52109	4.69781	4.66005	4.26382	Uncharacterized protein
1021	ENSOCUG00000039117		37.772	-0.018554	0.20057	0.796481	0.999979	-9.22279e-06	5.1623	5.58215	4.90923	5.20074	5.15105	5.21625
1022	ENSOCUG00000029788		15.7064	-0.0228677	0.205608	0.712873	0.999979	-9.22279e-06	4.11508	4.00738	3.88596	3.94687	4.0761	3.65483
1023	ENSOCUG00000000302	ZDHHC24	13.5298	-0.000319447	0.205601	0.992228	0.999979	-9.22279e-06	3.97377	3.50811	3.66167	3.65601	3.93703	3.5618	Palmitoyltransferase (EC 2.3.1.225)
1024	ENSOCUG00000023317	ACTN3	27.3443	-0.0264941	0.204957	0.683799	0.999979	-9.22279e-06	4.61905	5.16209	4.47273	4.43446	4.81792	4.75252	Actinin alpha 3 (gene/pseudogene)
1025	ENSOCUG00000013700	CTSF	759.254	-0.0549358	0.205846	0.481296	0.999979	-9.22279e-06	9.39723	9.87157	9.61881	9.85089	9.27938	8.91245	Cathepsin F
1026	ENSOCUG00000022515	CCDC87	1.69025	-0.012394	0.213022	0.643323	NA	NA	0.780879	0.76133	0.743836	0.694577	0.775775	0.573892	Coiled-coil domain containing 87
1027	ENSOCUG00000013823	CCS	526.316	-0.0625246	0.208039	0.429458	0.999979	-9.22279e-06	9.3488	9.35333	8.45951	8.7184	8.8177	9.06771	Copper chaperone for superoxide dismutase
1028	ENSOCUG00000022838	RBM14	152.035	0.0696351	0.203262	0.441339	0.999979	9.22279e-06	7.25442	7.25497	6.84453	7.21106	7.43582	7.34378	RNA binding motif protein 14
1029	ENSOCUG00000004731	RBM4	1345.37	0.0954782	0.218157	0.288579	0.999979	9.22279e-06	10.3473	10.4121	9.74253	10.2575	10.6177	10.6293	RNA-binding protein 4
1030	ENSOCUG00000014485	SPTBN2	455.404	-0.0417678	0.196148	0.627553	0.999979	-9.22279e-06	9.05044	9.03642	8.45852	8.87602	8.7045	8.66251	Spectrin beta chain
1031	ENSOCUG00000009821	RCE1	183.316	-0.0384677	0.194884	0.657367	0.999979	-9.22279e-06	7.71829	7.6499	7.27439	7.54891	7.52577	7.25421	Ras converting CAAX endopeptidase 1
1032	ENSOCUG00000003485		10.7177	0.0318193	0.21133	0.526745	0.999979	9.22279e-06	3.30494	3.06938	3.39897	3.84426	3.19825	3.13495	Uncharacterized protein
1033	ENSOCUG00000036538		12.1265	-0.0520567	0.221334	0.109319	0.865272	-0.0628476	3.9158	3.86154	2.54967	2.39738	2.78119	3.23049
1034	ENSOCUG00000038329		6.90812	0.0563406	0.22043	0.20751	0.999979	9.22279e-06	2.7571	2.57833	2.30483	2.97838	2.73894	2.98472
1035	ENSOCUG00000009988	KDM2A	1300.34	0.0863451	0.205979	0.36925	0.999979	9.22279e-06	10.1637	10.2175	10.2673	10.6898	10.4166	10.1475	Lysine demethylase 2A
1036	ENSOCUG00000038516		155.391	0.188053	0.277705	0.0955238	0.824145	0.0839963	6.98365	7.17926	6.9428	7.26106	7.5147	7.54581
1037	ENSOCUG00000029982		15.971	-0.00539179	0.205838	0.923665	0.999979	-9.22279e-06	4.11104	4.17435	3.54182	4.17604	3.70594	3.9263
1038	ENSOCUG00000006388	ANKRD13D	18.0613	0.0293259	0.205376	0.658781	0.999979	9.22279e-06	4.03731	4.30276	3.94542	4.31468	4.12158	4.24003	Ankyrin repeat domain 13D
1039	ENSOCUG00000006393	SSH3	289.474	-0.0557271	0.199716	0.522444	0.999979	-9.22279e-06	8.23595	8.39838	8.08435	8.33635	8.04851	7.76568	Slingshot protein phosphatase 3
1040	ENSOCUG00000024015	RAD9A	177.612	-0.0452507	0.197688	0.596653	0.999979	-9.22279e-06	7.61003	7.6392	7.30945	7.65614	7.26691	7.1788	RAD9 checkpoint clamp component A
1041	ENSOCUG00000004005	POLD4	271.256	0.0980311	0.210429	0.316745	0.999979	9.22279e-06	7.97615	8.11367	7.71651	8.18403	8.13924	8.24359	Uncharacterized protein
1042	ENSOCUG00000003943	CLCF1	15.3333	0.0150434	0.207264	0.787396	0.999979	9.22279e-06	3.70183	4.05893	3.74994	4.35161	3.61473	3.64579	Cardiotrophin like cytokine factor 1
1043	ENSOCUG00000027936	PPP1CA	1400.92	0.0402032	0.1903	0.66812	0.999979	9.22279e-06	10.2705	10.6388	10.2194	10.4893	10.5506	10.4485
1044	ENSOCUG00000007702	TBC1D10C	23.4827	0.118783	0.252547	0.0711645	0.720522	0.142353	3.78607	4.23057	4.35466	4.94751	4.25425	4.83172	TBC1 domain family member 10C
1045	ENSOCUG00000036863		2.29726	-0.00377016	0.212963	0.864581	NA	NA	0.721988	0.716827	1.29224	0.799091	0.790383	1.10101
1046	ENSOCUG00000008072	STX18	411.575	-0.0721469	0.206589	0.40801	0.999979	-9.22279e-06	8.85175	8.97542	8.42706	8.23946	8.63077	8.71354	Uncharacterized protein
1047	ENSOCUG00000002426	NSG1	36.0459	0.0621254	0.216875	0.319499	0.999979	9.22279e-06	4.42695	4.94127	5.23129	5.71065	4.92419	4.94307	Uncharacterized protein
1048	ENSOCUG00000007993	ZBTB49	95.13	-0.00195885	0.192714	0.980275	0.999979	-9.22279e-06	6.65291	6.65434	6.36857	6.40945	6.76667	6.47831	Zinc finger and BTB domain containing 49
1049	ENSOCUG00000002386	LYAR	637.628	0.0674012	0.20346	0.44472	0.999979	9.22279e-06	9.33347	9.21295	9.00483	9.11107	9.28054	9.71722	Ly1 antibody reactive
1050	ENSOCUG00000026431	TMEM128	375.954	0.0125442	0.195949	0.877684	0.999979	9.22279e-06	8.54266	8.56291	8.42075	8.06333	8.46835	8.95469	Transmembrane protein 128
1051	ENSOCUG00000011611	SLC2A9	5.91474	-0.0179108	0.213209	0.544358	0.999979	-9.22279e-06	2.77792	2.61356	1.9878	1.86092	2.55503	2.29192	Solute carrier family 2 member 9
1052	ENSOCUG00000002549	WDR1	6647.32	0.148311	0.234741	0.193091	0.999979	9.22279e-06	12.289	12.6041	12.6492	12.7477	12.8965	12.8403	WD repeat domain 1
1053	ENSOCUG00000003326	ZNF518B	358.324	0.0912952	0.223468	0.247563	0.999979	9.22279e-06	8.14519	7.65023	8.66118	8.37651	8.51655	8.89584	Zinc finger protein 518B
1054	ENSOCUG00000033481		7.21037	0.0583726	0.219934	0.236457	0.999979	9.22279e-06	2.82193	2.64451	2.51655	2.99628	2.84633	3.04743
1055	ENSOCUG00000003330	CLNK	2.05247	0.000805039	0.212852	0.97415	NA	NA	0.738326	0.929894	1.04899	0.709017	1.00721	1.01508
1056	ENSOCUG00000007602	HS3ST1	78.2645	-0.0311808	0.209459	0.572575	0.999979	-9.22279e-06	5.72241	5.8777	6.88166	6.6719	5.51432	5.42143	Sulfotransferase (EC 2.8.2.-)
1057	ENSOCUG00000009035	RAB28	329.205	0.0222031	0.192259	0.798508	0.999979	9.22279e-06	8.42499	8.1926	8.3253	8.04184	8.42216	8.61752	RAB28, member RAS oncogene family
1058	ENSOCUG00000009039	NKX3-2	11.29	-0.0646989	0.223548	0.158568	0.98711	-0.00563452	3.33319	3.32818	3.88995	3.26983	2.64183	3.22102
1059	ENSOCUG00000037752		1.4171	0.00149117	0.213022	0.947066	NA	NA	0.323475	0.510117	0.489366	0.528344	0.312426	0.510529
1060	ENSOCUG00000009041	BOD1L1	1124.41	0.0402955	0.202967	0.593188	0.999979	9.22279e-06	9.72288	9.63143	10.4636	10.177	9.78437	10.4872	Biorientation of chromosomes in cell division 1 like 1
1061	ENSOCUG00000007950	CPEB2	72.6931	0.0856753	0.216888	0.305377	0.999979	9.22279e-06	6.30746	5.79047	5.86154	6.42594	6.35057	6.09046	Uncharacterized protein
1062	ENSOCUG00000016551	C1QTNF7	136.214	0.54537	0.489331	0.01236	0.236784	0.625647	6.77265	6.7459	6.72521	7.31861	7.28982	7.32316	C1q and TNF related 7
1063	ENSOCUG00000011765	CC2D2A	353.237	-0.0125635	0.184859	0.890757	0.999979	-9.22279e-06	8.45527	8.43032	8.54579	8.58269	8.41816	8.32083	Coiled-coil and C2 domain containing 2A
1064	ENSOCUG00000011774	FBXL5	1008.05	0.0497767	0.197947	0.571734	0.999979	9.22279e-06	9.83925	9.64358	10.1161	9.73703	10.033	10.2764	F-box and leucine rich repeat protein 5
1065	ENSOCUG00000002336	BST1	208.211	1.46588	0.737331	0.00128851	0.0408641	1.38866	6.44132	6.66922	7.17778	7.25274	7.93038	8.47286	Bone marrow stromal cell antigen 1
1066	ENSOCUG00000017793	CD38	1040.07	4.63188	0.771959	7.83654e-11	2.95751e-08	7.52907	6.91712	7.10577	7.57718	8.44397	10.6538	10.556	ADP-ribosyl cyclase/cyclic ADP-ribose hydrolase 1
1067	ENSOCUG00000016098	FGFBP1	376.875	0.140013	0.274048	0.0383772	0.511787	0.290911	7.55478	7.02899	8.49084	9.27587	8.62303	8.18579	Uncharacterized protein
1068	ENSOCUG00000016623		128.756	0.00300022	0.209358	0.952401	0.999979	9.22279e-06	5.37792	5.20966	7.7381	7.14444	6.8114	6.27484	Uncharacterized protein
1069	ENSOCUG00000016642	PROM1	700.4	0.0223329	0.208528	0.681001	0.999979	9.22279e-06	8.51944	8.64571	9.87935	10.1303	9.10499	8.17162	Prominin 1
1070	ENSOCUG00000002246	TAPT1	372.334	0.0199505	0.186038	0.835112	0.999979	9.22279e-06	8.49253	8.41628	8.62239	8.50123	8.70313	8.46092	Transmembrane anterior posterior transformation 1
1071	ENSOCUG00000015499	LDB2	603.062	0.0148837	0.203707	0.823307	0.999979	9.22279e-06	8.57726	8.9638	9.58717	9.82068	8.7321	8.67687	LIM domain binding 2
1072	ENSOCUG00000036853		1.32135	0.0217667	0.214919	0.304652	NA	NA	0.232798	0.329331	0.246945	0.397815	0.299311	0.576553
1073	ENSOCUG00000001331		9.61155	-0.0135662	0.209995	0.754147	0.999979	-9.22279e-06	3.26416	3.15315	3.15675	2.76593	2.6736	3.5823
1074	ENSOCUG00000005242	QDPR	627.206	-0.0361928	0.192458	0.683469	0.999979	-9.22279e-06	9.45358	9.48302	9.00238	9.11087	9.21259	9.35703	Quinoid dihydropteridine reductase
1075	ENSOCUG00000001571	LAP3	5908.1	1.84713	0.652386	0.00018068	0.00884183	2.05346	11.3645	11.3071	11.6412	11.7488	13.0557	13.2428	Leucine aminopeptidase 3
1076	ENSOCUG00000001576	MED28	217.044	0.0137052	0.195075	0.869334	0.999979	9.22279e-06	7.78995	7.51708	7.83072	7.34251	7.78987	8.05619	Mediator complex subunit 28
1077	ENSOCUG00000001582	FAM184B	9.64162	-0.10471	0.243842	0.0755487	0.743955	-0.128453	3.35781	3.43071	3.3661	2.85096	3.09126	2.89123	Family with sequence similarity 184 member B
1078	ENSOCUG00000021289	DCAF16	49.6514	-0.017642	0.200793	0.803514	0.999979	-9.22279e-06	5.90948	5.13979	5.73795	5.61226	5.40781	5.66794	DDB1 and CUL4 associated factor 16
1079	ENSOCUG00000006792	NCAPG	273.044	-0.0647546	0.204491	0.448901	0.999979	-9.22279e-06	8.34377	7.88659	8.24386	7.63717	7.97341	8.20818	Non-SMC condensin I complex subunit G
1080	ENSOCUG00000006802	LCORL	250.521	-0.0485639	0.209233	0.473241	0.999979	-9.22279e-06	7.87646	7.16016	8.60219	7.79912	7.52848	7.92616	Ligand dependent nuclear receptor corepressor like
1081	ENSOCUG00000029840		7.84903	0.0236774	0.211707	0.573598	0.999979	9.22279e-06	2.70086	2.41315	3.13839	3.11137	2.67646	3.02752
1082	ENSOCUG00000009517	SLIT2	236.055	-0.071573	0.220874	0.254919	0.999979	-9.22279e-06	7.52019	6.99407	8.72831	7.7189	7.44183	7.33756	Slit guidance ligand 2
1083	ENSOCUG00000002186	PACRGL	20.8263	-0.0259293	0.209766	0.61	0.999979	-9.22279e-06	4.76165	3.89003	4.23122	3.53455	4.13627	4.57933	Uncharacterized protein
1084	ENSOCUG00000019165		2.69063	-0.00551936	0.212739	0.825975	NA	NA	1.25768	1.53997	1.07025	1.10959	1.0225	1.54088
1085	ENSOCUG00000002189	KCNIP4	9.21428	-0.00964812	0.210623	0.801874	0.999979	-9.22279e-06	3.40649	2.56258	3.05083	2.53028	2.68305	3.45569	Potassium voltage-gated channel interacting protein 4
1086	ENSOCUG00000010595		17.2405	0.0177734	0.205826	0.769983	0.999979	9.22279e-06	4.10521	4.21328	3.71494	3.81704	4.26144	4.24685	Uncharacterized protein
1087	ENSOCUG00000035389		385.454	-0.131458	0.231397	0.194147	0.999979	-9.22279e-06	8.79382	8.74124	8.63895	8.64212	8.34432	8.16083
1088	ENSOCUG00000000919	ADGRA3	364.542	-0.167338	0.263823	0.112256	0.873067	-0.0589526	8.72534	8.56954	8.7286	8.4039	8.4037	7.88775	Adhesion G protein-coupled receptor A3
1089	ENSOCUG00000005568	GBA3	115.036	-1.943	0.684573	0.000155238	0.0077856	-2.10871	7.11583	7.56358	6.48529	6.16267	5.53489	5.47255	Glucosylceramidase beta 3 (gene/pseudogene)
1090	ENSOCUG00000014668	PPARGC1A	239.124	-0.0707343	0.218719	0.289224	0.999979	-9.22279e-06	7.98594	7.22384	8.48574	8.07029	7.15189	7.32184	PPARG coactivator 1 alpha
1091	ENSOCUG00000003026	DHX15	1328.91	0.0864649	0.207407	0.359554	0.999979	9.22279e-06	10.2542	10.0068	10.4211	10.2524	10.4542	10.6761	DEAH-box helicase 15
1092	ENSOCUG00000019163		5.39827	0.0342129	0.215232	0.339133	0.999979	9.22279e-06	2.41207	2.06368	1.92522	2.09471	2.30091	2.7868
1093	ENSOCUG00000007460	SOD3	174.244	0.0525536	0.205567	0.501218	0.999979	9.22279e-06	7.27254	7.47871	7.13685	7.29333	7.96657	7.08353	Extracellular superoxide dismutase [Cu-Zn] (EC-SOD) (EC 1.15.1.1)
1094	ENSOCUG00000007463	CCDC149	1438.57	-0.0389533	0.206292	0.565808	0.999979	-9.22279e-06	10.844	10.7448	9.72095	9.67798	10.5557	10.5192	Coiled-coil domain containing 149
1095	ENSOCUG00000004764	LGI2	10.9666	-0.0395856	0.214344	0.386115	0.999979	-9.22279e-06	2.98406	3.31088	3.87068	3.43132	3.14873	2.78316
1096	ENSOCUG00000037097		58.3271	-0.0898924	0.215291	0.306462	0.999979	-9.22279e-06	6.14273	5.88878	5.85935	5.66408	5.65269	5.83295
1097	ENSOCUG00000008262	SEPSECS	108.129	0.00654907	0.192933	0.940408	0.999979	9.22279e-06	6.95788	6.54473	6.66582	6.57132	6.90432	6.77346	O-phosphoseryl-tRNA(Sec) selenium transferase (EC 2.9.1.2) (Selenocysteine synthase) (Selenocysteinyl-tRNA(Sec) synthase) (Sep-tRNA:Sec-tRNA synthase)
1098	ENSOCUG00000015972	PI4K2B	175.716	0.0548343	0.204577	0.497275	0.999979	9.22279e-06	7.24131	6.87077	7.70869	7.40756	7.53836	7.6294	Uncharacterized protein
1099	ENSOCUG00000015990	ZCCHC4	44.6143	-0.0208086	0.195245	0.798403	0.999979	-9.22279e-06	5.57165	5.46426	5.48482	5.42621	5.48443	5.42871	Zinc finger CCHC-type containing 4
1100	ENSOCUG00000016004	ANAPC4	977.356	-0.0185657	0.191904	0.828928	0.999979	-9.22279e-06	10.0437	9.97018	9.82579	9.48298	10.089	10.0101	Anaphase promoting complex subunit 4
1101	ENSOCUG00000002944	SLC34A2	10.6582	0.00558235	0.209205	0.905068	0.999979	9.22279e-06	2.92731	3.4683	3.44858	3.70599	3.32871	2.81108	Solute carrier family 34 member 2
1102	ENSOCUG00000017195	SEL1L3	1329.29	0.180055	0.283988	0.0851717	0.786649	0.104219	10.0782	9.68682	10.3438	10.7268	10.6481	10.261	SEL1L family member 3
1103	ENSOCUG00000034394		392.133	-0.0551962	0.198544	0.531468	0.999979	-9.22279e-06	8.73911	8.79043	8.49361	8.32646	8.35467	8.80514
1104	ENSOCUG00000013449	RBPJ	1085.53	0.0669287	0.200343	0.479821	0.999979	9.22279e-06	9.80502	9.7866	10.2726	10.2238	10.2114	10.0357	Recombination signal binding protein for immunoglobulin kappa J region
1105	ENSOCUG00000013457	CCKAR	720.114	-0.00952889	0.213872	0.556279	0.999979	-9.22279e-06	10.0953	9.62941	6.04076	5.8731	9.0513	8.54223
1106	ENSOCUG00000013465	TBC1D19	189.294	-0.175616	0.26901	0.104806	0.853784	-0.0686521	7.80285	7.55897	7.80305	7.10614	7.29581	7.52118	TBC1 domain family member 19
1107	ENSOCUG00000014185	STIM2	552.181	-0.0446312	0.200634	0.581476	0.999979	-9.22279e-06	9.29599	9.06901	9.1259	9.40285	8.87525	8.54954	Stromal interaction molecule 2
1108	ENSOCUG00000034992		367.09	-0.0138027	0.187355	0.877663	0.999979	-9.22279e-06	8.62746	8.48215	8.48399	8.27389	8.65643	8.52682
1109	ENSOCUG00000031439		6.12818	-0.0024947	0.208955	0.954477	0.999979	-9.22279e-06	2.5135	2.78061	2.46772	2.48689	2.54456	2.72828
1110	ENSOCUG00000031649		1.44105	0.0120754	0.213891	0.537332	NA	NA	0.318066	0.507504	0.33362	0.768805	0.306677	0.416417
1111	ENSOCUG00000000290	PCDH7	94.4278	-0.0544576	0.217942	0.279424	0.999979	-9.22279e-06	5.40786	6.16584	7.37714	6.62731	5.26041	5.84133	Protocadherin 7
1112	ENSOCUG00000037359		121.932	-0.0521958	0.216622	0.313086	0.999979	-9.22279e-06	5.75488	6.24483	7.82537	6.77396	5.84197	6.58385
1113	ENSOCUG00000015669	ARAP2	205.626	0.108249	0.239326	0.13874	0.946827	0.0237292	7.22534	6.48789	7.8007	7.59861	8.05116	7.87181	ArfGAP with RhoGAP domain, ankyrin repeat and PH domain 2
1114	ENSOCUG00000032723		2.55299	0.0103906	0.212567	0.715263	NA	NA	1.2529	1.03839	1.35405	1.15562	1.24345	1.46368
1115	ENSOCUG00000001098	DTHD1	6.39632	0.0195178	0.212329	0.585976	0.999979	9.22279e-06	2.36715	2.05379	2.80833	2.35243	2.62763	2.83429	Death domain containing 1
1116	ENSOCUG00000012238	NWD2	20.3442	-0.0352691	0.213208	0.438843	0.999979	-9.22279e-06	3.89516	3.33676	4.99263	4.16916	4.00739	3.67316	NACHT and WD repeat domain containing 2
1117	ENSOCUG00000003831	C4orf19	518.663	0.00918242	0.197449	0.909763	0.999979	9.22279e-06	8.98221	8.86892	9.06601	9.46826	8.86615	8.44747	Chromosome 4 open reading frame 19
1118	ENSOCUG00000003419	RELL1	576.732	0.0086245	0.189359	0.92312	0.999979	9.22279e-06	9.07047	8.91524	9.40883	9.16153	9.30035	9.04974	RELT like 1
1119	ENSOCUG00000013740	PGM2	588.061	0.14332	0.228479	0.190737	0.999979	9.22279e-06	8.9898	8.97759	9.13842	9.4167	9.20351	9.3495	Phosphoglucomutase 2
1120	ENSOCUG00000012442	TBC1D1	2343.98	-0.132218	0.238006	0.170653	0.999979	-9.22279e-06	11.4877	11.5276	10.9016	11.0779	11.0254	10.7841	TBC1 domain family member 1
1121	ENSOCUG00000022888		32.343	0.0212321	0.205942	0.729552	0.999979	9.22279e-06	5.05893	4.79373	4.79346	4.42685	4.79953	5.51443	Uncharacterized protein
1122	ENSOCUG00000003698	KLF3	818.936	0.14414	0.245361	0.15226	0.975607	0.0107251	9.55494	9.21203	9.54054	10.0433	9.89903	9.47477	Kruppel like factor 3
1123	ENSOCUG00000003701	TLR10	44.5317	0.0548455	0.217346	0.300399	0.999979	9.22279e-06	4.40081	4.52753	5.76112	5.03999	5.91641	5.49251	Toll like receptor 10
1124	ENSOCUG00000001824	TLR1	206.012	0.127257	0.261773	0.049043	0.589091	0.229817	6.5125	6.58545	7.59328	6.83304	8.25094	8.12393	Toll like receptor 1
1125	ENSOCUG00000006031	TLR6	49.6494	0.0264946	0.201416	0.720122	0.999979	9.22279e-06	5.86968	5.3138	5.40194	5.60113	5.91186	5.42181	Toll like receptor 6
1126	ENSOCUG00000034901		4.04893	0.000210117	0.211178	0.99724	0.999979	9.22279e-06	1.64179	2.11543	2.07053	2.03382	1.94826	1.90545
1127	ENSOCUG00000009603	FAM114A1	1466.88	-0.0386678	0.187416	0.683723	0.999979	-9.22279e-06	10.505	10.5308	10.6411	10.5775	10.5333	10.2643	Family with sequence similarity 114 member A1
1128	ENSOCUG00000000579	TMEM156	29.6509	2.66308	1.60723	0.00156603	0.0476673	1.32178	2.94365	3.01611	3.6063	2.91946	4.64431	5.69839	Transmembrane protein 156
1129	ENSOCUG00000010438	KLHL5	425.209	0.0167524	0.195885	0.838785	0.999979	9.22279e-06	8.34569	8.5075	9.05711	8.47473	8.75793	8.94194	Kelch like family member 5
1130	ENSOCUG00000004716	WDR19	194.889	0.0240762	0.190219	0.791458	0.999979	9.22279e-06	7.39158	7.64199	7.65633	7.80336	7.56779	7.50058	WD repeat domain 19
1131	ENSOCUG00000004739	RFC1	1307.9	0.0166662	0.194924	0.840716	0.999979	9.22279e-06	10.4053	9.95874	10.4817	9.96894	10.3755	10.6441	Replication factor C subunit 1
1132	ENSOCUG00000009086	KLB	81.1812	-0.013128	0.21444	0.327323	0.999979	-9.22279e-06	7.04614	6.536	3.84282	3.42352	5.44557	4.62594	Klotho beta
1133	ENSOCUG00000009091	RPL9	16531.4	-0.0386725	0.20318	0.595144	0.999979	-9.22279e-06	14.2832	13.9882	13.8836	13.2565	13.6868	14.3891	Uncharacterized protein
1134	ENSOCUG00000009096	LIAS	156.836	0.0297381	0.201038	0.694699	0.999979	9.22279e-06	7.39191	6.80965	7.30486	6.82351	7.32753	7.66114	Lipoyl synthase, mitochondrial (EC 2.8.1.8) (Lipoate synthase) (LS) (Lip-syn) (Lipoic acid synthase)
1135	ENSOCUG00000005531	UGDH	2340.26	0.297545	0.387851	0.0405756	0.531172	0.274765	10.9165	10.6826	11.0314	11.3673	11.5843	11.1886	UDP-glucose 6-dehydrogenase (EC 1.1.1.22)
1136	ENSOCUG00000033560		1067.15	0.0759306	0.207432	0.362749	0.999979	9.22279e-06	10.1414	9.66923	9.85879	9.78716	10.262	10.3529
1137	ENSOCUG00000022085		9.56905	0.0592406	0.218535	0.280285	0.999979	9.22279e-06	3.17479	3.12546	2.94265	3.20691	3.53822	3.33439	Uncharacterized protein
1138	ENSOCUG00000005872	UBE2K	785.347	0.0116989	0.185648	0.902822	0.999979	9.22279e-06	9.74835	9.56778	9.46007	9.46314	9.68017	9.72269	Ubiquitin conjugating enzyme E2 K
1139	ENSOCUG00000005880	PDS5A	940.215	-0.0236836	0.19428	0.775293	0.999979	-9.22279e-06	10.059	9.42016	10.0999	9.70588	9.95759	9.78491	PDS5 cohesin associated factor A
1140	ENSOCUG00000036952		9.58499	-0.0547001	0.218601	0.255427	0.999979	-9.22279e-06	3.62516	3.10499	3.07009	2.73489	2.85831	3.26278
1141	ENSOCUG00000005111	N4BP2	490.262	-0.0326332	0.203281	0.645764	0.999979	-9.22279e-06	9.21458	8.14693	9.24337	8.46469	8.91663	8.98181	NEDD4 binding protein 2
1142	ENSOCUG00000005126	RHOH	61.1391	3.67919	1.0884	1.9324e-05	0.00133203	2.87549	3.55255	3.87016	4.49004	4.78339	6.1692	6.67394	Ras homolog family member H
1143	ENSOCUG00000031318		127.375	0.0808879	0.212838	0.34371	0.999979	9.22279e-06	7.03512	6.69579	6.74169	7.18329	7.30882	6.70691
1144	ENSOCUG00000012034	RBM47	768.265	0.0792689	0.209879	0.335658	0.999979	9.22279e-06	9.75632	9.17239	9.23068	9.73772	9.86936	9.42824	RNA binding motif protein 47
1145	ENSOCUG00000016920	NSUN7	13.5949	-0.0363886	0.213107	0.440689	0.999979	-9.22279e-06	3.55808	3.13126	4.24877	3.72684	3.45705	3.13217	NOP2/Sun RNA methyltransferase family member 7
1146	ENSOCUG00000016932	APBB2	279.601	0.0276262	0.200999	0.713395	0.999979	9.22279e-06	7.81406	7.89225	8.3204	8.56198	8.11274	7.55239	Amyloid beta precursor protein binding family B member 2
1147	ENSOCUG00000032630		7.97473	0.0156456	0.210745	0.707266	0.999979	9.22279e-06	2.61229	2.49492	3.21037	3.12944	2.55393	3.024
1148	ENSOCUG00000001353	UCHL1	71.2129	0.0462296	0.209858	0.480036	0.999979	9.22279e-06	5.63986	5.61728	6.40864	6.69008	5.77754	5.92325	Ubiquitin carboxyl-terminal hydrolase (EC 3.4.19.12)
1149	ENSOCUG00000015459		67.7752	0.00739024	0.209187	0.876499	0.999979	9.22279e-06	6.61439	5.59347	4.41473	5.44532	5.85023	6.40178
1150	ENSOCUG00000015547	LIMCH1	439.903	0.0940915	0.230769	0.182093	0.999979	9.22279e-06	7.80188	7.87618	9.04976	9.0693	8.59758	9.07965	LIM and calponin homology domains 1
1151	ENSOCUG00000001021		4.66993	0.0625438	0.225505	0.063769	0.677588	0.169034	1.75334	1.73536	1.83801	2.69408	1.8383	2.00253
1152	ENSOCUG00000017130	TMEM33	251.944	0.0871923	0.214696	0.318211	0.999979	9.22279e-06	8.04278	7.35557	7.90218	8.01818	8.24956	7.97857	Transmembrane protein 33
1153	ENSOCUG00000017135	SLC30A9	637.052	0.0119522	0.194676	0.887628	0.999979	9.22279e-06	9.51692	8.81515	9.37799	9.07115	9.31411	9.52325	Solute carrier family 30 member 9
1154	ENSOCUG00000029507	BEND4	1.69025	-0.012394	0.213022	0.643323	NA	NA	0.780879	0.76133	0.743836	0.694577	0.775775	0.573892
1155	ENSOCUG00000013152	ATP8A1	152.313	0.253658	0.456904	0.0155403	0.28129	0.550845	6.95706	6.38558	6.5075	6.73659	7.60848	7.86019	Phospholipid-transporting ATPase (EC 3.6.3.1)
1156	ENSOCUG00000011108	SHISA3	20.2647	-0.015689	0.210014	0.722175	0.999979	-9.22279e-06	3.37824	3.77999	4.90332	4.48355	3.91344	3.61476	Uncharacterized protein
1157	ENSOCUG00000024690	KCTD8	2.22252	0.0144631	0.213038	0.599834	NA	NA	1.01575	0.90271	1.21097	1.1429	1.10515	1.17526	Potassium channel tetramerization domain containing 8
1158	ENSOCUG00000017915	GUF1	138.276	-0.0826126	0.214705	0.322263	0.999979	-9.22279e-06	7.39025	6.68789	7.4299	6.84932	7.00499	6.93423	Translation factor GUF1, mitochondrial (EC 3.6.5.n1) (Elongation factor 4 homolog) (EF-4) (GTPase GUF1) (Ribosomal back-translocase)
1159	ENSOCUG00000017918	GNPDA2	164.796	-0.0595811	0.212018	0.396742	0.999979	-9.22279e-06	7.50389	6.59994	7.88438	7.1475	6.92434	7.3303	Glucosamine-6-phosphate isomerase (EC 3.5.99.6) (Glucosamine-6-phosphate deaminase)
1160	ENSOCUG00000028076		2.14763	-0.0107461	0.21286	0.684782	NA	NA	1.12304	1.01257	0.998256	0.894084	0.807276	1.17365
1161	ENSOCUG00000022761	IL3RA	16.3995	2.71713	1.03956	0.000292399	0.0124691	1.90417	2.96438	2.93576	3.44377	4.47106	4.22575	3.96211	Uncharacterized protein
1162	ENSOCUG00000014105	GABRG1	5.37596	-0.0791578	0.233692	0.0294322	0.429699	-0.366836	2.33469	1.89049	2.72016	1.88287	1.73719	1.78909
1163	ENSOCUG00000002576	GABRA2	3.39751	-0.0314563	0.216541	0.153843	NA	NA	1.29411	1.16177	1.95786	0.996383	1.02105	1.36675	Gamma-aminobutyric acid type A receptor alpha2 subunit
1164	ENSOCUG00000025314	GABRA4	16.403	-0.0196327	0.211604	0.619701	0.999979	-9.22279e-06	4.39333	3.8915	3.39672	2.83432	3.79155	4.16809	Gamma-aminobutyric acid type A receptor alpha4 subunit
1165	ENSOCUG00000008834	COMMD8	229.388	0.0212518	0.203892	0.751993	0.999979	9.22279e-06	8.05547	7.31349	7.66109	7.08807	7.62694	8.4023	COMM domain containing 8
1166	ENSOCUG00000008840	ATP10D	226.665	0.130944	0.246211	0.142117	0.955635	0.0197078	7.60344	7.45312	7.55961	7.38617	8.32059	8.05646	Phospholipid-transporting ATPase (EC 3.6.3.1)
1167	ENSOCUG00000008858	CORIN	2.09694	-0.00556887	0.212806	0.821529	NA	NA	1.17365	0.981313	0.814252	0.909451	0.776404	1.14226	Corin, serine peptidase
1168	ENSOCUG00000008876	NFXL1	286.548	0.0145767	0.197226	0.853733	0.999979	9.22279e-06	8.38471	7.78915	8.07474	7.68025	8.39822	8.29431	Nuclear transcription factor, X-box binding like 1
1169	ENSOCUG00000006384	CNGA1	2.45828	0.0159447	0.212904	0.594941	NA	NA	1.12544	1.20245	1.19156	1.21235	1.07608	1.49784	Cyclic nucleotide gated channel alpha 1
1170	ENSOCUG00000007643	NIPAL1	188.771	-0.0412148	0.200504	0.605164	0.999979	-9.22279e-06	7.71803	7.0862	7.88224	7.6067	7.43217	7.31598	NIPA like domain containing 1
1171	ENSOCUG00000007656	TEC	139.142	0.18985	0.30121	0.0663402	0.695466	0.157724	6.68818	6.58588	7.0453	6.95031	7.37331	7.53148	Tyrosine-protein kinase (EC 2.7.10.2)
1172	ENSOCUG00000007648	TXK	9.21448	0.0571917	0.22039	0.207016	0.999979	9.22279e-06	2.77256	2.65545	3.2149	3.54603	3.28635	2.88623	Tyrosine-protein kinase (EC 2.7.10.2)
1173	ENSOCUG00000038791		342.267	-0.0259462	0.199421	0.730652	0.999979	-9.22279e-06	8.35953	8.6414	8.30173	7.81015	8.20325	8.7719
1174	ENSOCUG00000009618	SLAIN2	401.176	-0.00225636	0.196227	0.973426	0.999979	-9.22279e-06	8.48033	8.14703	9.06109	8.54158	8.75223	8.55207	SLAIN motif family member 2
1175	ENSOCUG00000009624	SLC10A4	4.75887	-0.0517809	0.221079	0.121835	0.900697	-0.0454211	1.83924	2.06195	2.55253	1.93481	1.74623	1.6044	Solute carrier family 10 member 4
1176	ENSOCUG00000009628	FRYL	706.006	0.0188244	0.201879	0.792558	0.999979	9.22279e-06	9.11819	8.77	9.89569	9.82081	9.3728	9.06533	FRY like transcription coactivator
1177	ENSOCUG00000020964	OCIAD1	2547.34	-0.0547209	0.194316	0.554961	0.999979	-9.22279e-06	11.4105	11.3553	11.3657	10.954	11.2175	11.465	OCIA domain containing 1
1178	ENSOCUG00000007907	OCIAD2	1379.21	0.00990073	0.192537	0.911564	0.999979	9.22279e-06	10.5519	10.1235	10.4812	10.2001	10.2635	10.7417	OCIA domain containing 2
1179	ENSOCUG00000017815	CWH43	5.11804	-0.0420403	0.215751	0.322697	0.999979	-9.22279e-06	2.2531	2.21755	2.60137	2.16438	2.12366	2.14174	Cell wall biogenesis 43 C-terminal homolog
1180	ENSOCUG00000012352	DCUN1D4	74.7406	0.0524469	0.202493	0.5264	0.999979	9.22279e-06	6.03656	5.94873	6.34395	6.10551	6.22675	6.49421	DCN1-like protein (Defective in cullin neddylation protein 1-like protein)
1181	ENSOCUG00000037196		18.4363	-0.03308	0.206206	0.610102	0.999979	-9.22279e-06	4.20759	4.06049	4.43121	3.96158	4.09763	4.24432
1182	ENSOCUG00000005466	LRRC66	42.6324	0.0376986	0.212848	0.449214	0.999979	9.22279e-06	4.61861	4.22525	5.73556	5.9676	5.14015	4.79479	Leucine rich repeat containing 66
1183	ENSOCUG00000005474	SGCB	543.927	-0.050849	0.196422	0.567265	0.999979	-9.22279e-06	9.16285	8.84414	9.37048	8.81856	9.07773	9.08445	Beta-sarcoglycan (Beta-SG)
1184	ENSOCUG00000007989	SPATA18	4.45465	0.0212042	0.21159	0.605638	0.999979	9.22279e-06	2.07733	2.0482	2.10154	2.03778	2.19356	2.31726
1185	ENSOCUG00000016580	CTSB	6272.22	0.109382	0.220994	0.239006	0.999979	9.22279e-06	12.1719	12.5605	12.5227	12.5512	13.0144	12.5888	Cathepsin B
1186	ENSOCUG00000005160	FDFT1	1074.98	0.00259907	0.188541	0.980476	0.999979	9.22279e-06	10.0795	10.1625	9.92415	10.3323	9.94123	9.86315	Farnesyl-diphosphate farnesyltransferase 1
1187	ENSOCUG00000015419	NEIL2	73.4271	-0.0592074	0.212268	0.395984	0.999979	-9.22279e-06	6.52034	6.38974	5.83755	6.36596	5.97996	5.44167	Uncharacterized protein
1188	ENSOCUG00000002199	GATA4	564.358	-0.0214131	0.214557	0.358698	0.999979	-9.22279e-06	9.762	9.40727	6.11532	6.07085	8.68079	8.17005	GATA binding protein 4
1189	ENSOCUG00000037711		3.4241	-0.0260682	0.215015	0.314041	NA	NA	1.59179	2.07483	1.30997	1.22684	1.55032	1.47424
1190	ENSOCUG00000013226	BLK	7.49966	0.0874723	0.237124	0.0436426	0.549718	0.25986	2.405	2.37703	2.53555	3.44531	2.66374	2.68494	Tyrosine-protein kinase (EC 2.7.10.2)
1191	ENSOCUG00000011301	FAM167A	5.93733	-0.0545632	0.222695	0.0781518	0.759564	-0.119436	2.64976	2.91118	1.87862	2.10039	2.02744	1.81307	Family with sequence similarity 167 member A
1192	ENSOCUG00000011294		3063.76	-0.0034436	0.213825	0.774322	0.999979	-9.22279e-06	12.0259	11.6927	7.84255	7.76568	11.2043	11.1053	Uncharacterized protein
1193	ENSOCUG00000016992	MTMR9	117.878	-0.0185844	0.19548	0.816896	0.999979	-9.22279e-06	6.90816	6.62072	7.11383	6.81274	7.05699	6.57243	Myotubularin related protein 9
1194	ENSOCUG00000015473	XKR6	208.774	0.0797099	0.21003	0.364635	0.999979	9.22279e-06	7.51264	7.81923	7.26145	7.60548	7.75859	8.0185	XK-related protein
1195	ENSOCUG00000000468	PINX1	71.0046	0.0507027	0.218321	0.255769	0.999979	9.22279e-06	5.00461	5.54942	5.79033	7.13575	4.74126	4.78745	Uncharacterized protein
1196	ENSOCUG00000003370	MSRA	458.56	-0.0683323	0.20669	0.416801	0.999979	-9.22279e-06	9.07692	9.12072	8.48631	8.41446	8.88758	8.73687	Methionine sulfoxide reductase A
1197	ENSOCUG00000005942	KIF13B	681.573	0.0307126	0.19593	0.719347	0.999979	9.22279e-06	9.53707	9.33385	9.12349	9.74157	9.44511	9.04172	Kinesin family member 13B
1198	ENSOCUG00000017211	HMBOX1	67.7626	0.0976107	0.228044	0.211546	0.999979	9.22279e-06	5.81202	5.3197	6.20212	6.2797	6.13472	6.23034	Homeobox containing 1
1199	ENSOCUG00000034142		2.71271	0.0171044	0.212877	0.586811	NA	NA	1.37618	1.43661	1.19933	1.4011	1.30015	1.64667
1200	ENSOCUG00000015356	INTS9	325.742	-0.0125773	0.190228	0.883745	0.999979	-9.22279e-06	8.20474	8.60235	8.21831	8.35764	8.453	8.12788	Integrator complex subunit 9
1201	ENSOCUG00000015351	EXTL3	930.665	-0.102206	0.218273	0.311383	0.999979	-9.22279e-06	9.76051	10.1798	9.94067	9.89497	9.77709	9.35345	Exostosin like glycosyltransferase 3
1202	ENSOCUG00000025264	FZD3	36	-0.128035	0.250272	0.114347	0.880707	-0.0551685	5.3469	5.17657	5.41635	4.5933	4.81051	5.15739	Frizzled class receptor 3
1203	ENSOCUG00000022817	FBXO16	7.88955	-0.058365	0.219473	0.24272	0.999979	-9.22279e-06	3.04973	2.7559	3.23213	2.68801	2.69897	2.8223	F-box protein 16
1204	ENSOCUG00000014174	ZNF395	508.916	-0.139197	0.247441	0.142632	0.955933	-0.0195725	9.18576	9.27023	8.98783	9.06016	8.69338	8.30405	Zinc finger protein 395
1205	ENSOCUG00000035478		28.6252	-0.065575	0.211296	0.389339	0.999979	-9.22279e-06	5.03728	4.80458	4.92777	4.74127	4.55787	4.80634
1206	ENSOCUG00000000034	ELP3	471.437	-0.0924871	0.201909	0.35839	0.999979	-9.22279e-06	8.92631	9.07592	8.90658	8.69499	8.85827	8.75242	Elongator complex protein 3 (EC 2.3.1.48)
1207	ENSOCUG00000000032	NUGGC	17.8966	-0.0312411	0.212034	0.504268	0.999979	-9.22279e-06	3.8456	4.14114	4.39468	4.47156	3.25608	3.44334	Nuclear GTPase, germinal center associated
1208	ENSOCUG00000033667		2355.08	0.0025658	0.205531	0.974949	0.999979	9.22279e-06	11.5707	11.2666	9.70951	10.3974	11.365	11.3337
1209	ENSOCUG00000026532	SCARA5	909.797	0.0345573	0.204584	0.626404	0.999979	9.22279e-06	9.30323	9.75059	9.91804	10.3434	9.85147	9.02864	Scavenger receptor class A member 5
1210	ENSOCUG00000000031	PBK	123.318	-0.00701776	0.199263	0.920517	0.999979	-9.22279e-06	7.351	6.6107	6.65612	6.55196	6.87931	7.17882	PDZ binding kinase
1211	ENSOCUG00000009932	ESCO2	183.099	-0.0957629	0.227402	0.213006	0.999979	-9.22279e-06	8.04782	7.22182	7.53535	6.72071	7.28147	7.54334	Establishment of sister chromatid cohesion N-acetyltransferase 2
1212	ENSOCUG00000009924	CCDC25	925.824	0.0276689	0.201345	0.711866	0.999979	9.22279e-06	9.96619	9.59404	9.65972	9.23265	9.69214	10.3929	Coiled-coil domain containing 25
1213	ENSOCUG00000009918	SCARA3	1197.07	-0.0456271	0.203146	0.556527	0.999979	-9.22279e-06	9.96513	10.4787	10.3551	10.5128	9.99432	9.57657	Scavenger receptor class A member 3
1214	ENSOCUG00000005985	CLU	601.998	-0.134772	0.242295	0.158562	0.98711	-0.00563452	9.10203	9.65851	9.33243	9.27494	8.7666	8.85669	Clusterin
1215	ENSOCUG00000024474		39.7613	-0.084886	0.234137	0.0766085	0.750475	-0.124664	5.87141	5.64476	4.06385	3.95021	4.99597	4.53432
1216	ENSOCUG00000006251	EPHX2	973.24	-0.195885	0.299999	0.0716623	0.722654	-0.141069	10.3973	10.1829	9.64266	9.48703	9.77173	9.54645	Epoxide hydrolase 2
1217	ENSOCUG00000007668	PTK2B	576.011	0.191516	0.305588	0.0627841	0.671238	0.173123	8.96494	8.92144	8.45966	8.88509	9.66654	9.42995	Protein tyrosine kinase 2 beta
1218	ENSOCUG00000007658	TRIM35	128.956	0.000406695	0.193838	0.998934	0.999979	9.22279e-06	7.07318	6.95058	6.97479	7.28457	6.97294	6.6415	Tripartite motif containing 35
1219	ENSOCUG00000007652	STMN4	4.38093	0.056667	0.22421	0.0213195	0.351132	0.45453	1.50433	1.49523	1.70843	2.35265	1.55968	2.32249	Stathmin 4
1220	ENSOCUG00000000775	ADRA1A	7.66002	-0.0435031	0.216677	0.285497	0.999979	-9.22279e-06	2.39495	2.67757	3.36609	2.7611	2.4921	2.36716
1221	ENSOCUG00000016002	DPYSL2	1255.04	0.0322989	0.203406	0.655311	0.999979	9.22279e-06	9.72539	10.0587	10.5507	10.7845	10.2309	9.69536	Dihydropyrimidinase like 2
1222	ENSOCUG00000035060		4.18469	-0.00688443	0.211491	0.838866	0.999979	-9.22279e-06	1.66611	2.28353	1.9652	1.90851	1.9018	2.05862
1223	ENSOCUG00000010542	BNIP3L	1983.58	0.0593832	0.20378	0.477331	0.999979	9.22279e-06	10.8307	10.8543	10.7825	10.6169	10.8312	11.4616	BCL2 interacting protein 3 like
1224	ENSOCUG00000027088	PPP2R2A	865.37	0.0562186	0.193445	0.552437	0.999979	9.22279e-06	9.61653	9.47326	9.901	9.83536	9.81687	9.80544	Serine/threonine-protein phosphatase 2A 55 kDa regulatory subunit B alpha isoform (PP2A subunit B isoform B55-alpha) (PP2A subunit B isoform PR55-alpha) (PP2A subunit B isoform R2-alpha) (PP2A subunit B isoform alpha)
1225	ENSOCUG00000011972	EBF2	124.729	0.161054	0.291476	0.0421898	0.542044	0.265966	6.22161	6.36611	6.64109	7.71765	7.07768	6.29238	Early B-cell factor 2
1226	ENSOCUG00000014109	CDCA2	222.823	-0.0453274	0.19661	0.601561	0.999979	-9.22279e-06	7.97414	7.91137	7.65047	7.41247	7.87891	7.81035	Cell division cycle associated 2
1227	ENSOCUG00000014099	KCTD9	198.248	0.0118063	0.1957	0.886024	0.999979	9.22279e-06	7.55758	7.12048	7.94354	7.61877	7.5646	7.7088	Potassium channel tetramerization domain containing 9
1228	ENSOCUG00000014093	GNRH1	3.00434	0.0239868	0.214414	0.390075	NA	NA	1.63877	1.25582	1.29149	1.75575	1.39024	1.67692	Gonadoliberin
1229	ENSOCUG00000014056	DOCK5	161.069	0.0832643	0.223001	0.246762	0.999979	9.22279e-06	6.46937	6.63197	7.62936	7.5377	7.33799	7.49856	Dedicator of cytokinesis 5
1230	ENSOCUG00000023836	NEFL	53.45	0.0257388	0.210374	0.603744	0.999979	9.22279e-06	4.45813	5.34951	6.00759	6.18045	4.62242	5.78379	Neurofilament light
1231	ENSOCUG00000021430	NEFM	212.019	0.0188158	0.207849	0.733657	0.999979	9.22279e-06	6.52486	7.12096	8.20705	8.16568	6.65349	7.73421	Neurofilament medium polypeptide
1232	ENSOCUG00000038381		2.02911	0.0223805	0.213996	0.438885	NA	NA	0.948029	1.02317	0.863056	1.03527	1.03594	1.17803
1233	ENSOCUG00000012104	ADAM7	4.21362	-0.0306414	0.214556	0.367455	0.999979	-9.22279e-06	1.76943	1.8322	2.30309	1.69919	1.60467	1.98672
1234	ENSOCUG00000001597	ADAMDEC1	3098.46	-0.0893777	0.23046	0.168611	0.999979	-9.22279e-06	10.8511	11.1701	12.4963	11.0877	10.6783	11.5029	ADAM like decysin 1
1235	ENSOCUG00000004176	ADAM28	84.1508	0.13012	0.267557	0.0288277	0.425399	0.371204	5.21701	4.93534	6.23601	5.86109	6.47847	7.10871	ADAM metallopeptidase domain 28
1236	ENSOCUG00000005708	STC1	60.6388	0.119103	0.243998	0.132732	0.934938	0.0292173	5.33036	5.60216	5.84644	6.08989	5.59924	6.40289	Stanniocalcin 1
1237	ENSOCUG00000004296	NKX2-6	14.7525	-0.0976558	0.240369	0.0747706	0.74136	-0.129971	3.44884	3.93975	4.3561	3.61076	3.39512	3.12027
1238	ENSOCUG00000004294	NKX3-1	5.37584	-0.00669485	0.209515	0.877733	0.999979	-9.22279e-06	2.44933	2.41	2.43904	2.50267	2.45755	2.18833	NK3 homeobox 1
1239	ENSOCUG00000004114	SLC25A37	111.942	-0.0467127	0.197083	0.590687	0.999979	-9.22279e-06	6.73032	7.10806	6.70362	6.81945	6.68945	6.67339	Solute carrier family 25 member 37
1240	ENSOCUG00000004102	ENTPD4	281.953	0.0564603	0.209161	0.447491	0.999979	9.22279e-06	8.22857	7.73567	7.84636	7.4555	8.52091	8.40518	Ectonucleoside triphosphate diphosphohydrolase 4
1241	ENSOCUG00000006355	DDX60	228.06	2.41674	0.813531	9.52248e-05	0.00509756	2.29264	5.94723	6.35367	6.69074	6.62204	8.40906	8.50672	DExD/H-box helicase 60
1242	ENSOCUG00000029856		2.96782	0.0103986	0.212277	0.738008	NA	NA	1.2785	1.6721	1.44679	1.45826	1.72342	1.45316
1243	ENSOCUG00000004900	PALLD	775.191	-0.124473	0.250977	0.102626	0.848698	-0.071247	9.06865	9.4985	10.3742	9.51373	8.92911	8.95178	Palladin, cytoskeletal associated protein
1244	ENSOCUG00000006446	CBR4	43.4451	-0.0229916	0.201124	0.749381	0.999979	-9.22279e-06	5.79699	5.04806	5.41211	5.3712	5.39244	5.35033	Carbonyl reductase 4
1245	ENSOCUG00000003098	SH3RF1	204.21	-0.00379777	0.193051	0.961182	0.999979	-9.22279e-06	7.82005	7.44681	7.70872	7.92947	7.59092	7.36629	SH3 domain containing ring finger 1
1246	ENSOCUG00000031550		34.4473	-0.024025	0.203904	0.716776	0.999979	-9.22279e-06	4.91546	5.10982	5.29905	4.61805	4.88953	5.37884
1247	ENSOCUG00000016756	NEK1	368.664	-0.0423818	0.201476	0.590032	0.999979	-9.22279e-06	8.66436	8.14996	8.82007	8.36315	8.03668	8.72954	NIMA related kinase 1
1248	ENSOCUG00000006220	CLCN3	602.172	0.0268439	0.19149	0.761911	0.999979	9.22279e-06	9.30105	8.83616	9.3488	9.23044	9.37975	9.16863	Chloride channel protein
1249	ENSOCUG00000026923	HPF1	458.723	-0.0430872	0.200922	0.589308	0.999979	-9.22279e-06	9.08054	8.79049	8.79426	8.26241	8.6353	9.12597	Histone PARylation factor 1
1250	ENSOCUG00000011514	MFAP3L	76.9113	-0.0544617	0.216534	0.319845	0.999979	-9.22279e-06	5.86991	5.47203	7.01648	6.40956	5.56712	5.27764	Microfibril associated protein 3 like
1251	ENSOCUG00000011526	AADAT	437.653	0.0432258	0.211944	0.456624	0.999979	9.22279e-06	8.94148	8.3935	7.76227	7.45914	9.0184	9.27764	Aminoadipate aminotransferase
1252	ENSOCUG00000011080	GALNT7	286.437	0.0341076	0.210569	0.53479	0.999979	9.22279e-06	7.42539	6.74451	8.59513	8.73789	7.97335	7.41032	Polypeptide N-acetylgalactosaminyltransferase (EC 2.4.1.-) (Protein-UDP acetylgalactosaminyltransferase)
1253	ENSOCUG00000000074	HMGB2	729.883	-0.019767	0.197197	0.807004	0.999979	-9.22279e-06	9.55702	9.23542	9.72723	9.09645	9.21345	9.86846	High mobility group box 2
1254	ENSOCUG00000010418	SAP30	187.377	-0.0185427	0.199367	0.801376	0.999979	-9.22279e-06	7.77154	7.60682	7.23108	6.93954	7.47468	7.84196	Sin3A associated protein 30
1255	ENSOCUG00000037352		3.02548	0.0234585	0.213816	0.447673	NA	NA	1.36037	1.34553	1.56381	1.88332	1.44751	1.34584
1256	ENSOCUG00000036567		11.4865	0.0693276	0.225757	0.132335	0.933956	0.0296736	3.01359	2.97249	3.29769	3.7722	2.86285	3.88573
1257	ENSOCUG00000016256	HAND2	85.801	0.0570309	0.21203	0.407201	0.999979	9.22279e-06	5.79636	6.02004	6.6371	6.6408	5.90746	6.774	Heart and neural crest derivatives expressed 2
1258	ENSOCUG00000023773	TPT1	4.90453	0.0185292	0.210716	0.669314	0.999979	9.22279e-06	2.19717	2.168	2.33569	2.28793	2.31034	2.37392	Translationally-controlled tumor protein (TCTP)
1259	ENSOCUG00000008888	FBXO8	392.763	-0.0243044	0.193411	0.774567	0.999979	-9.22279e-06	8.69998	8.35598	8.82148	8.30916	8.52723	8.80357	F-box protein 8
1260	ENSOCUG00000013963	CEP44	70.0902	0.0017002	0.200701	0.983817	0.999979	9.22279e-06	6.44514	5.94035	5.7604	5.76604	5.91113	6.48466	Centrosomal protein 44
1261	ENSOCUG00000016289	HPGD	549.399	-0.679252	1.14929	0.00885137	0.188729	-0.724161	9.95372	8.76658	8.99865	8.46171	8.5395	8.40252	15-hydroxyprostaglandin dehydrogenase
1262	ENSOCUG00000007631	GPM6A	235.405	-0.357683	0.706982	0.0155244	0.28129	-0.550845	7.97447	7.55446	8.58702	7.33079	7.25654	7.4753	Glycoprotein M6A
1263	ENSOCUG00000015110	WDR17	7.16229	-0.028016	0.210578	0.572496	0.999979	-9.22279e-06	3.04916	2.70811	2.84727	2.76557	2.75206	2.70899	WD repeat domain 17
1264	ENSOCUG00000012592	ASB5	14.9931	0.0352564	0.212083	0.484721	0.999979	9.22279e-06	3.96829	3.68468	3.30961	3.32256	4.09147	4.19561	Ankyrin repeat and SOCS box protein 5
1265	ENSOCUG00000029741	SPCS3	2323.94	0.0410202	0.210907	0.487971	0.999979	9.22279e-06	11.2814	10.9827	10.1382	10.0178	11.0277	11.8902	Signal peptidase complex subunit 3 (EC 3.4.-.-)
1266	ENSOCUG00000012211		15.75	-0.0178177	0.208364	0.728084	0.999979	-9.22279e-06	3.9745	3.82235	4.01834	3.51468	3.38339	4.32257	Uncharacterized protein
1267	ENSOCUG00000017884	VEGFC	100.939	0.0895571	0.227884	0.200556	0.999979	9.22279e-06	5.88465	6.32501	6.6403	7.34339	6.3595	6.36156	Vascular endothelial growth factor C
1268	ENSOCUG00000023661		1185.76	-0.00777152	0.213272	0.703918	0.999979	-9.22279e-06	10.4447	10.7706	7.20026	9.10577	9.79414	9.98951	Uncharacterized protein
1269	ENSOCUG00000001040	NEIL3	126.583	-0.0457341	0.204776	0.541157	0.999979	-9.22279e-06	7.45888	6.85648	6.63533	6.65295	6.67153	7.14996	Nei like DNA glycosylase 3
1270	ENSOCUG00000002031	AGA	402.345	0.037077	0.195742	0.664484	0.999979	9.22279e-06	8.74403	8.2642	8.66744	8.39905	8.76132	8.87454	Aspartylglucosaminidase
1271	ENSOCUG00000028118		8.65083	0.0299812	0.210513	0.563014	0.999979	9.22279e-06	3.19232	2.97175	2.84745	3.03973	3.11701	3.323
1272	ENSOCUG00000007616	TENM3	436.816	-0.0807689	0.213991	0.32983	0.999979	-9.22279e-06	9.09214	8.58408	8.90844	8.2134	8.96289	8.43347	Uncharacterized protein
1273	ENSOCUG00000004708	DCTD	472.874	-0.0823949	0.202576	0.391475	0.999979	-9.22279e-06	9.01495	9.1202	8.75336	8.64897	8.87023	8.78505	dCMP deaminase
1274	ENSOCUG00000016984	WWC2	428.868	0.0039882	0.19741	0.95433	0.999979	9.22279e-06	8.40895	8.33715	9.16481	8.87778	8.78887	8.47133	WW and C2 domain containing 2
1275	ENSOCUG00000034698		39.1302	0.0133475	0.199084	0.85977	0.999979	9.22279e-06	5.08646	5.03316	5.55799	5.29023	5.28538	5.30479
1276	ENSOCUG00000005491	CDKN2AIP	524.481	0.11611	0.230311	0.206264	0.999979	9.22279e-06	8.84859	8.5059	9.02396	8.8244	9.15751	9.45352	CDKN2A interacting protein
1277	ENSOCUG00000011812	ING2	210.54	-0.0645055	0.201735	0.466604	0.999979	-9.22279e-06	7.71379	7.53013	8.07154	7.53023	7.54992	7.72568	Inhibitor of growth protein
1278	ENSOCUG00000025497	RWDD4	421.481	-0.0324163	0.1944	0.703981	0.999979	-9.22279e-06	8.79103	8.47941	8.94864	8.44428	8.55095	8.91073	RWD domain containing 4
1279	ENSOCUG00000010179	TRAPPC11	931.177	0.0276123	0.187459	0.768319	0.999979	9.22279e-06	9.84435	9.67724	9.93283	9.74575	10.0697	9.83359	Trafficking protein particle complex 11
1280	ENSOCUG00000009718	STOX2	109.098	-0.123715	0.236021	0.179376	0.999979	-9.22279e-06	6.95045	6.6304	7.10467	6.7545	6.50397	6.33145	Storkhead box 2
1281	ENSOCUG00000011944	ENPP6	40.607	-0.0425793	0.214129	0.389082	0.999979	-9.22279e-06	4.52666	4.89188	6.02628	4.93219	4.1512	5.40116	Ectonucleotide pyrophosphatase/phosphodiesterase 6
1282	ENSOCUG00000009229	IRF2	723.243	0.612969	0.600691	0.0104181	0.213105	0.671407	9.00507	8.86036	9.26769	9.39636	9.86681	9.90148	Interferon regulatory factor 2
1283	ENSOCUG00000006627	CASP3	464.422	0.242172	0.387457	0.0333094	0.469504	0.328361	8.21309	8.01136	8.8549	8.94437	9.28577	9.00234	Caspase-3
1284	ENSOCUG00000003897	PRIMPOL	201.413	0.0566158	0.20149	0.510987	0.999979	9.22279e-06	7.70651	7.54959	7.35236	7.39983	7.71325	7.9825	Primase and DNA directed polymerase
1285	ENSOCUG00000003903	CENPU	772.771	0.0186286	0.196048	0.838102	0.999979	9.22279e-06	9.73397	9.49804	9.36327	9.10618	9.59544	9.94967	Centromere protein U
1286	ENSOCUG00000037500		1.76858	-0.00305509	0.21247	0.909973	NA	NA	0.860866	0.92003	0.682309	0.927417	0.725184	0.756095
1287	ENSOCUG00000037022		5.15558	-0.0251724	0.21255	0.518201	0.999979	-9.22279e-06	1.98701	2.34309	2.5796	2.1227	2.11873	2.27942
1288	ENSOCUG00000005617	ACSL1	83.3743	-0.0441356	0.204336	0.554813	0.999979	-9.22279e-06	6.42689	5.90453	6.79175	6.13167	6.33435	6.28829	Uncharacterized protein
1289	ENSOCUG00000036745		2.43511	0.0191997	0.213398	0.517676	NA	NA	1.22523	1.20438	1.04423	1.13032	1.21623	1.49787
1290	ENSOCUG00000002594		1551.3	-0.153571	0.262984	0.10513	0.853784	-0.0686521	11.0407	10.6932	10.5504	9.79503	10.3679	10.5624
1291	ENSOCUG00000002591	CFAP97	222.573	-0.0792053	0.216538	0.312583	0.999979	-9.22279e-06	8.18578	7.3315	8.03625	7.2863	7.48252	7.89121	Cilia and flagella associated protein 97
1292	ENSOCUG00000012354	SNX25	146.812	-0.0362956	0.203737	0.613709	0.999979	-9.22279e-06	7.23358	6.54114	7.66504	7.25168	6.91758	7.00909	Sorting nexin 25
1293	ENSOCUG00000012365	LRP2BP	6.00165	-0.0833629	0.233428	0.0702181	0.715741	-0.145244	2.61206	2.5636	2.75401	2.144	2.2022	2.36368	LRP2 binding protein
1294	ENSOCUG00000012369	ANKRD37	91.4674	-0.0214116	0.192115	0.802978	0.999979	-9.22279e-06	6.45243	6.7	6.4433	6.35461	6.52501	6.55493	Ankyrin repeat domain 37
1295	ENSOCUG00000012375	UFSP2	626.937	0.0171412	0.204034	0.7956	0.999979	9.22279e-06	9.66402	8.86612	8.73827	8.37348	9.32421	9.73182	UFM1 specific peptidase 2
1296	ENSOCUG00000004810	C4orf47	3.63501	-0.00519104	0.21165	0.871922	NA	NA	2.03311	1.56001	1.64493	1.52452	1.7145	1.93328	Chromosome 4 open reading frame 47
1297	ENSOCUG00000005799	CCDC110	12.6734	-0.0224455	0.209256	0.655556	0.999979	-9.22279e-06	3.37653	3.32482	4.0427	3.42537	3.23502	3.75165	Coiled-coil domain containing 110
1298	ENSOCUG00000005808	PDLIM3	826.077	-0.0662631	0.219732	0.261542	0.999979	-9.22279e-06	8.5871	9.47798	10.5167	9.56197	8.71481	9.40035	PDZ and LIM domain 3
1299	ENSOCUG00000005816	SORBS2	785.427	-0.254443	0.378286	0.0409176	0.532953	-0.273311	10.0879	9.39182	9.8945	9.10185	9.16279	9.45932	Sorbin and SH3 domain containing 2
1300	ENSOCUG00000017763	TLR3	119.007	0.112293	0.239971	0.144219	0.96036	0.0175661	6.38291	6.1386	6.96996	6.6651	6.89031	7.45099	Toll like receptor 3
1301	ENSOCUG00000017457	FAM149A	317.131	-0.0257051	0.194137	0.755954	0.999979	-9.22279e-06	8.09356	8.12622	8.68441	8.12325	8.32168	8.29874	Uncharacterized protein
1302	ENSOCUG00000011300	CYP4V2	233.212	0.225562	0.398904	0.0159548	0.287073	0.542008	6.8266	6.64808	7.79076	7.79075	8.25844	8.25218	Cytochrome P450 family 4 subfamily V member 2
1303	ENSOCUG00000005917		2.17923	-0.00777698	0.212653	0.770279	NA	NA	0.956818	1.19503	1.02107	0.962423	0.83001	1.19573
1304	ENSOCUG00000001439	FAT1	3359.88	-0.0749109	0.221357	0.242786	0.999979	-9.22279e-06	11.4447	11.4047	12.3912	11.9128	11.1522	10.5871	FAT atypical cadherin 1
1305	ENSOCUG00000033448		5.90073	-0.0465081	0.216809	0.290899	0.999979	-9.22279e-06	2.49135	2.51647	2.76662	2.45653	2.15518	2.38104
1306	ENSOCUG00000004324	ZFP42	5.61314	-0.0673841	0.229498	0.0063393	0.144559	-0.839955	2.61615	1.46834	2.52356	1.46758	1.53933	1.4686	ZFP42 zinc finger protein
1307	ENSOCUG00000031277		5.46402	0.0179012	0.211664	0.643265	0.999979	9.22279e-06	2.46899	2.1288	2.2717	2.0306	2.65944	2.48756
1308	ENSOCUG00000033947		2.37475	-0.013194	0.212888	0.636192	NA	NA	0.926332	1.20156	1.35821	1.1285	0.988347	1.11748
1309	ENSOCUG00000009038	FRG1	824.867	0.0127006	0.196947	0.874664	0.999979	9.22279e-06	9.70052	9.37535	9.79892	9.25268	9.50709	10.1093	FSHD region gene 1
1310	ENSOCUG00000004169	ASAH1	1203.86	0.0418784	0.195964	0.631621	0.999979	9.22279e-06	10.115	9.8489	10.42	10.0203	10.4123	10.3762	N-acylsphingosine amidohydrolase 1
1311	ENSOCUG00000001112	PCM1	1193.4	-0.0253822	0.201824	0.720683	0.999979	-9.22279e-06	10.128	9.5175	10.7399	9.94135	9.93732	10.3966	Pericentriolar material 1
1312	ENSOCUG00000014756	FGL1	76.6596	6.10147	2.58384	0.000397738	0.0158867	1.79897	3.02375	3.22475	3.2005	3.1952	5.99169	7.09335	Fibrinogen like 1
1313	ENSOCUG00000037837		5.38913	-0.0145134	0.211037	0.714508	0.999979	-9.22279e-06	2.55106	2.61517	2.02112	2.25392	2.37828	2.37901
1314	ENSOCUG00000005218	MTUS1	743.567	0.00407381	0.194434	0.961787	0.999979	9.22279e-06	9.53509	8.98673	9.84961	9.48629	9.59522	9.49835	Microtubule associated scaffold protein 1
1315	ENSOCUG00000005211	PDGFRL	532.713	-0.00335414	0.197514	0.964318	0.999979	-9.22279e-06	8.50374	8.98658	9.42742	9.19162	9.13303	8.67071	Platelet derived growth factor receptor like
1316	ENSOCUG00000011284	SLC7A2	386.409	-0.0825595	0.210044	0.353546	0.999979	-9.22279e-06	8.81986	8.59329	8.66331	8.16409	8.77591	8.28592	Solute carrier family 7 member 2
1317	ENSOCUG00000008372	MTMR7	16.9561	-0.0267912	0.205745	0.671834	0.999979	-9.22279e-06	4.34743	3.8635	4.08498	3.97088	4.0849	3.95226	Myotubularin related protein 7
1318	ENSOCUG00000008363	VPS37A	191.817	0.00475991	0.196851	0.954428	0.999979	9.22279e-06	7.6578	6.98175	7.84311	7.7065	7.56704	7.4136	VPS37A, ESCRT-I subunit
1319	ENSOCUG00000014589		116.977	0.0260265	0.202527	0.715985	0.999979	9.22279e-06	7.09945	6.33237	6.73051	6.3254	6.97707	7.19406
1320	ENSOCUG00000014585	ZDHHC2	42.3624	-0.0568271	0.21189	0.406912	0.999979	-9.22279e-06	5.8712	5.38494	5.01147	4.94928	5.48297	5.15652	Palmitoyltransferase (EC 2.3.1.225)
1321	ENSOCUG00000000277	MICU3	43.5908	-0.00543457	0.200681	0.935789	0.999979	-9.22279e-06	5.72042	5.26339	5.22837	5.0163	5.59148	5.53196	Mitochondrial calcium uptake family member 3
1322	ENSOCUG00000025641		21.44	-0.0980091	0.240535	0.0725395	0.726647	-0.138677	3.98508	3.87013	5.14086	3.71664	3.77345	4.00792
1323	ENSOCUG00000014197	MSR1	427.671	0.133938	0.275802	0.00918606	0.194765	0.710489	6.77528	7.08774	8.20388	7.23845	9.40404	9.25884	Macrophage scavenger receptor types I and II
1324	ENSOCUG00000024715		53.6332	-0.024857	0.203072	0.715733	0.999979	-9.22279e-06	6.05536	5.3734	5.75214	5.63703	5.21924	5.95933
1325	ENSOCUG00000003212	TUSC3	571.629	0.0041108	0.20652	0.946505	0.999979	9.22279e-06	9.30146	9.24976	8.25625	7.51553	9.31353	9.49369	Tumor suppressor candidate 3
1326	ENSOCUG00000017691	UNC5D	14.5413	-0.00279396	0.209792	0.943888	0.999979	-9.22279e-06	4.10624	3.69033	3.20678	2.87462	4.12556	3.7352	Unc-5 netrin receptor D
1327	ENSOCUG00000022012		12.3276	-0.0444031	0.211232	0.459852	0.999979	-9.22279e-06	3.73224	3.74916	3.57992	3.53751	3.33153	3.62589	ATP synthase subunit beta (EC 3.6.3.14)
1328	ENSOCUG00000024073	DUSP26	175.293	0.189468	0.334751	0.0218824	0.356736	0.447654	6.63294	6.97879	6.75674	8.31574	7.46938	6.72879	Dual specificity phosphatase 26
1329	ENSOCUG00000022908		157.869	-0.0276012	0.216299	0.11989	0.894643	-0.0483501	8.12699	7.46275	4.40817	4.64196	5.31853	6.07473
1330	ENSOCUG00000008740	TTI2	141.161	0.0577764	0.195108	0.537782	0.999979	9.22279e-06	7.08061	6.94373	7.16009	7.13669	7.22702	7.25103	TELO2 interacting protein 2
1331	ENSOCUG00000008735	MAK16	510.748	0.0720978	0.20606	0.408151	0.999979	9.22279e-06	8.84486	8.54052	9.1171	8.82388	9.11173	9.27922	Protein MAK16 homolog
1332	ENSOCUG00000000857	FUT10	128.409	0.055467	0.199776	0.527451	0.999979	9.22279e-06	6.66828	6.85588	7.15555	7.07629	7.16735	6.9592	Alpha-(1,3)-fucosyltransferase (EC 2.4.1.-)
1333	ENSOCUG00000005836	NRG1	119.716	-0.118534	0.24575	0.119197	0.892557	-0.0493642	6.50378	7.24899	7.30449	6.96475	6.15314	6.24856	Neuregulin 1
1334	ENSOCUG00000012620	WRN	134.484	-0.0226554	0.193797	0.786525	0.999979	-9.22279e-06	7.25062	6.75426	7.21489	6.89784	7.05962	7.10487	Werner syndrome RecQ like helicase
1335	ENSOCUG00000022003		12.5446	0.0332419	0.209645	0.559059	0.999979	9.22279e-06	3.59748	3.43619	3.58757	4.00199	3.46202	3.54023
1336	ENSOCUG00000017093	TEX15	7.04115	-0.0136125	0.212733	0.642723	0.999979	-9.22279e-06	3.18733	2.4885	2.10853	1.96015	2.58965	2.74465	Testis expressed 15, meiosis and synapsis associated
1337	ENSOCUG00000014028		2.35701	0.0067805	0.212556	0.805525	NA	NA	1.23096	1.11988	0.954935	0.949973	1.06519	1.41881
1338	ENSOCUG00000005230	PPP2CB	1234.7	-0.00634766	0.185462	0.943811	0.999979	-9.22279e-06	10.1819	10.2454	10.3854	10.3383	10.3691	10.0335	Serine/threonine-protein phosphatase 2A catalytic subunit beta isoform (PP2A-beta) (EC 3.1.3.16)
1339	ENSOCUG00000005223	UBXN8	463.786	-0.0298337	0.186912	0.749682	0.999979	-9.22279e-06	8.98874	8.83718	8.8353	8.65255	8.8357	8.94402	Uncharacterized protein
1340	ENSOCUG00000017234	GSR	1209.68	0.0408012	0.190382	0.666764	0.999979	9.22279e-06	10.3528	10.1078	10.0605	10.0962	10.4439	10.2865	Glutathione reductase (EC 1.8.1.7)
1341	ENSOCUG00000016020	GTF2E2	887.844	0.00464155	0.199081	0.954223	0.999979	9.22279e-06	10.0482	9.76422	9.31522	9.11812	9.90241	10.0709	General transcription factor IIE subunit 2
1342	ENSOCUG00000008572	RBPMS	616.036	-0.0546755	0.202624	0.508876	0.999979	-9.22279e-06	8.89484	9.4096	9.59665	9.41343	8.94954	9.00692	RNA binding protein with multiple splicing
1343	ENSOCUG00000010968	DCTN6	831.321	0.0371452	0.198038	0.660235	0.999979	9.22279e-06	9.5972	9.48444	9.74382	9.32666	9.59813	10.1394	Dynactin subunit 6
1344	ENSOCUG00000013931	LEPROTL1	413.4	0.193222	0.299804	0.0709879	0.719217	0.14314	8.47225	8.30379	8.32109	8.36978	8.98781	9.14885	Leptin receptor overlapping transcript like 1
1345	ENSOCUG00000020996	SARAF	2592.35	-0.0102169	0.200913	0.880208	0.999979	-9.22279e-06	11.7205	11.2948	10.7393	10.5874	11.5534	11.4318	Uncharacterized protein
1346	ENSOCUG00000034822		2.30051	-0.00254629	0.211843	0.932923	NA	NA	1.0713	1.14662	1.26423	1.117	1.09389	1.22817
1347	ENSOCUG00000011121	PCLO	27.8117	-0.0680313	0.212845	0.36815	0.999979	-9.22279e-06	4.94116	4.83299	4.90407	4.77842	4.7135	4.43959	Uncharacterized protein
1348	ENSOCUG00000035229		5.87909	-0.046685	0.216347	0.315298	0.999979	-9.22279e-06	2.76852	2.66137	2.39701	2.45267	2.37246	2.33514
1349	ENSOCUG00000030644		3.24079	-0.0286397	0.214992	0.331296	NA	NA	1.85825	1.23954	1.69254	1.44627	1.3049	1.44103
1350	ENSOCUG00000030247		115.571	0.0420325	0.194552	0.635761	0.999979	9.22279e-06	6.82677	6.5978	6.91559	6.78116	6.92037	6.9951
1351	ENSOCUG00000007349		14.3388	-0.0502944	0.221478	0.0721013	0.72449	-0.139968	4.38478	3.83454	2.57344	2.32271	2.80722	3.21948
1352	ENSOCUG00000003608	DAAM1	346.5	0.0191211	0.192687	0.826571	0.999979	9.22279e-06	8.60116	8.07952	8.44064	8.28239	8.36978	8.67153	Dishevelled associated activator of morphogenesis 1
1353	ENSOCUG00000003325	SOWAHC	72.9277	0.00169888	0.207004	0.980956	0.999979	9.22279e-06	5.88936	5.31517	6.59465	6.65373	5.94924	5.02031	Sosondowah ankyrin repeat domain family member C
1354	ENSOCUG00000006502	SEPTIN10	1041.72	0.0513436	0.202904	0.529381	0.999979	9.22279e-06	9.52677	9.63149	10.3458	10.1869	9.92076	10.1521	Septin 10
1355	ENSOCUG00000014996	SH3RF3	129.16	0.104409	0.221717	0.254839	0.999979	9.22279e-06	6.6754	6.93148	6.8882	7.41195	6.93158	6.99984	SH3 domain containing ring finger 3
1356	ENSOCUG00000030165		2.39954	0.00816789	0.212117	0.795039	NA	NA	1.14138	1.29765	1.20617	1.46422	1.16332	1.1282
1357	ENSOCUG00000025015	EDAR	5.8428	-0.0527127	0.220187	0.183506	0.999979	-9.22279e-06	2.50609	2.52382	2.71433	2.4918	2.01646	2.06642	Ectodysplasin A receptor
1358	ENSOCUG00000001172	CCDC138	153.935	-0.0137084	0.202207	0.836768	0.999979	-9.22279e-06	7.7072	7.00182	6.84086	6.61551	7.11349	7.59215	Coiled-coil domain containing 138
1359	ENSOCUG00000038349		634.032	-0.0164642	0.197977	0.824945	0.999979	-9.22279e-06	9.52971	8.68367	9.53494	8.95092	9.41728	9.31628
1360	ENSOCUG00000034682		108.399	0.0316318	0.200954	0.67929	0.999979	9.22279e-06	6.99806	6.19051	6.66617	6.51963	6.86991	6.95359
1361	ENSOCUG00000001165	RANBP2	839.533	-0.00565569	0.195625	0.939118	0.999979	-9.22279e-06	9.92168	9.11649	9.89674	9.47687	9.79253	9.74828	RAN binding protein 2
1362	ENSOCUG00000004451	LIMS1	769.83	0.0499526	0.205448	0.516414	0.999979	9.22279e-06	9.42194	8.98465	9.77281	9.13532	9.67965	9.99006	LIM and senescent cell antigen-like-containing domain protein
1363	ENSOCUG00000017849	GCC2	664.339	0.0211778	0.201816	0.769077	0.999979	9.22279e-06	9.14272	8.49423	9.80615	9.30948	9.25146	9.56812	GRIP and coiled-coil domain containing 2
1364	ENSOCUG00000013192		204.475	0.0863454	0.223239	0.247769	0.999979	9.22279e-06	7.1764	7.28142	7.67585	8.33691	7.56351	7.18883	Sulfotransferase (EC 2.8.2.-)
1365	ENSOCUG00000007726	ST6GAL2	296.228	0.095117	0.239492	0.0721322	0.72449	0.139968	6.82293	6.70387	8.11328	9.13861	7.96007	7.15106	ST6 beta-galactoside alpha-2,6-sialyltransferase 2
1366	ENSOCUG00000033654		6.84683	0.00892248	0.208926	0.853145	0.999979	9.22279e-06	2.90396	2.797	2.4761	2.9107	2.71771	2.73819
1367	ENSOCUG00000009982	UXS1	301.151	0.0153633	0.195261	0.853394	0.999979	9.22279e-06	8.01725	7.94257	8.51452	8.01363	8.12186	8.52235	UDP-glucuronate decarboxylase 1
1368	ENSOCUG00000026304	ECRG4	197.86	-0.118084	0.242492	0.138927	0.946837	-0.0237246	8.08013	7.49018	7.73734	6.63097	7.46204	7.56315	Chromosome 2 open reading frame 40
1369	ENSOCUG00000025486	NCK2	481.872	-0.0698264	0.203389	0.43505	0.999979	-9.22279e-06	8.84975	8.94655	9.17266	9.07962	8.64191	8.57396	Cytoplasmic protein
1370	ENSOCUG00000007967	FHL2	445.258	-0.0303935	0.203938	0.654411	0.999979	-9.22279e-06	8.12216	8.60715	9.37772	8.97215	8.35301	8.56591	Four and a half LIM domains 2
1371	ENSOCUG00000007963	C2orf49	140.391	0.00417719	0.195392	0.961069	0.999979	9.22279e-06	6.87642	6.86045	7.47152	7.01663	7.0166	7.30318	Chromosome 2 open reading frame 49
1372	ENSOCUG00000015024	TGFBRAP1	227.89	-0.0268791	0.196511	0.739716	0.999979	-9.22279e-06	7.9849	7.89912	7.68378	7.95915	7.92676	7.29205	Transforming growth factor beta receptor associated protein 1
1373	ENSOCUG00000015017	MRPS9	523.703	-0.0223921	0.185217	0.809913	0.999979	-9.22279e-06	9.00838	9.11663	9.04171	8.83233	9.03676	9.11898	Mitochondrial ribosomal protein S9
1374	ENSOCUG00000010933	POU3F3	3.54442	0.0346504	0.216921	0.185643	NA	NA	1.57786	1.45915	1.39576	1.98854	1.33412	2.04395
1375	ENSOCUG00000037229		2.62668	0.0241356	0.21487	0.308287	NA	NA	1.06289	1.05828	1.35573	1.55735	1.11887	1.39181
1376	ENSOCUG00000017004	TMEM182	5.30202	0.00732488	0.210664	0.851724	0.999979	9.22279e-06	2.36959	2.00887	2.46121	2.30672	2.10193	2.57078	Transmembrane protein 182
1377	ENSOCUG00000017011	MFSD9	259.211	-0.129113	0.232845	0.191106	0.999979	-9.22279e-06	8.36966	8.13649	7.90069	7.82792	7.96973	7.64693	Major facilitator superfamily domain containing 9
1378	ENSOCUG00000004890	SLC9A2	87.5723	-0.0332914	0.212011	0.49157	0.999979	-9.22279e-06	5.91336	5.25665	7.19035	6.72265	5.60934	5.28534	Sodium/hydrogen exchanger
1379	ENSOCUG00000006067	IL18RAP	44.7343	2.54574	1.44599	0.00134471	0.0423793	1.37285	3.27538	3.8983	4.18174	3.79761	5.4903	6.30581	Interleukin 18 receptor accessory protein
1380	ENSOCUG00000016476	IL18R1	45.5485	0.108095	0.249966	0.0355823	0.487433	0.312085	4.2927	3.98697	5.40995	6.01745	5.36028	5.61601	Interleukin 18 receptor 1
1381	ENSOCUG00000016462	IL1RL1	24.9511	1.61893	1.033	0.00242763	0.0676153	1.16995	3.90904	3.44561	4.10358	4.43411	4.82614	5.18237	Interleukin 1 receptor like 1
1382	ENSOCUG00000029557	IL1RL2	2.25089	0.0191278	0.213598	0.491536	NA	NA	1.13301	0.923153	1.10008	1.04018	1.29725	1.19503	Uncharacterized protein
1383	ENSOCUG00000006957	IL1R1	351.47	0.00129853	0.205058	0.987984	0.999979	9.22279e-06	7.93559	7.66261	8.99571	8.95001	8.09746	7.62583	Interleukin 1 receptor type 1
1384	ENSOCUG00000016746	IL1R2	434.857	0.0253146	0.201449	0.731765	0.999979	9.22279e-06	8.10339	8.43233	9.17139	8.652	9.07077	8.55737	Interleukin 1 receptor type 2
1385	ENSOCUG00000008180	MAP4K4	1800.59	0.0501852	0.201472	0.551055	0.999979	9.22279e-06	10.3824	10.5476	11.0536	11.1747	10.6948	10.6906	Mitogen-activated protein kinase kinase kinase kinase 4
1386	ENSOCUG00000004448	CNOT11	173.883	0.00961872	0.188508	0.917316	0.999979	9.22279e-06	7.48608	7.39014	7.4002	7.50559	7.58492	7.22829	CCR4-NOT transcription complex subunit 11
1387	ENSOCUG00000013058	RNF149	131.86	-0.00368518	0.18974	0.964559	0.999979	-9.22279e-06	7.14355	7.06995	6.89887	6.84258	7.10641	7.13136	Ring finger protein 149
1388	ENSOCUG00000002398	TBC1D8	859.113	-0.0635571	0.196979	0.495323	0.999979	-9.22279e-06	9.91204	9.91452	9.6021	9.77581	9.7138	9.43815	TBC1 domain family member 8
1389	ENSOCUG00000002392	RPL31	5468.41	-0.0127693	0.200684	0.839864	0.999979	-9.22279e-06	12.4286	12.3323	12.4697	11.6799	11.9647	12.9383	Uncharacterized protein
1390	ENSOCUG00000002384	NPAS2	63.9882	0.0277453	0.207462	0.644542	0.999979	9.22279e-06	5.4035	5.34713	6.37418	6.49935	5.74651	5.4829	Neuronal PAS domain protein 2
1391	ENSOCUG00000038781		3.36468	0.0347936	0.215934	0.283743	NA	NA	1.50459	1.58045	1.57763	1.97167	1.44973	1.87768
1392	ENSOCUG00000001469	PDCL3	579.839	0.124002	0.2349	0.186378	0.999979	9.22279e-06	8.92349	8.8083	9.10069	8.86448	9.36809	9.61445	Phosducin like 3
1393	ENSOCUG00000012868	CHST10	197.023	-0.0584021	0.207733	0.449132	0.999979	-9.22279e-06	7.1549	7.81764	7.97759	7.71717	7.46557	7.1184	Carbohydrate sulfotransferase (EC 2.8.2.-)
1394	ENSOCUG00000009532	AFF3	47.5242	-0.0128377	0.206112	0.82046	0.999979	-9.22279e-06	4.99712	5.42008	5.95172	5.99431	4.86752	5.06581	AF4/FMR2 family member 3
1395	ENSOCUG00000014576	REV1	612.788	0.0179385	0.19176	0.839333	0.999979	9.22279e-06	9.27777	8.93003	9.40242	9.0143	9.29682	9.4667	DNA repair protein REV1 (EC 2.7.7.-)
1396	ENSOCUG00000021154	EIF5B	4198.17	0.0554105	0.204862	0.480269	0.999979	9.22279e-06	11.9805	11.6734	11.9907	11.645	11.8984	12.5733	Eukaryotic translation initiation factor 5B
1397	ENSOCUG00000016129	TXNDC9	305.222	0.0649742	0.215171	0.348381	0.999979	9.22279e-06	8.03111	7.51355	8.29478	7.7421	7.98139	8.94191	Uncharacterized protein
1398	ENSOCUG00000004116	LYG2	47.143	-0.0154556	0.202233	0.818547	0.999979	-9.22279e-06	5.98685	5.19302	5.31306	5.66587	5.20232	5.54102	Lysozyme g-like protein (EC 3.2.1.-)
1399	ENSOCUG00000004111	MRPL30	837.234	0.0396983	0.199193	0.633834	0.999979	9.22279e-06	9.60629	9.7725	9.44013	9.36184	9.57064	10.1699	Uncharacterized protein
1400	ENSOCUG00000004104	MITD1	240.034	0.102161	0.230291	0.199945	0.999979	9.22279e-06	7.63093	7.35319	7.83329	7.51834	7.82918	8.54483	Microtubule interacting and trafficking domain containing 1
1401	ENSOCUG00000023173	LIPT1	145.543	-0.0833384	0.220139	0.274625	0.999979	-9.22279e-06	7.67453	7.12815	6.98726	6.43244	6.97937	7.26476	Lipoyltransferase 1
1402	ENSOCUG00000006987	TSGA10	20.7939	-0.109723	0.248286	0.0591253	0.647718	-0.188614	4.62515	3.73368	4.8208	3.65842	3.7126	4.1049	Testis specific 10
1403	ENSOCUG00000030840		139.821	0.00566417	0.195309	0.94684	0.999979	9.22279e-06	7.09265	6.8205	7.33093	7.01573	6.86149	7.40295
1404	ENSOCUG00000009514	KIAA1211L	329.263	-0.0759225	0.21216	0.355881	0.999979	-9.22279e-06	8.68073	8.57849	8.04174	8.4416	8.23154	7.78415	KIAA1211 like
1405	ENSOCUG00000003383	MGAT4A	384.494	0.13379	0.25898	0.0882235	0.799413	0.097229	8.58886	7.78273	7.88033	8.08588	8.78398	9.20168	Mannosyl (alpha-1,3-)-glycoprotein beta-1,4-N-acetylglucosaminyltransferase, isozyme A
1406	ENSOCUG00000003365	INPP4A	724.532	0.0721554	0.194717	0.46732	0.999979	9.22279e-06	9.46086	9.30709	9.46445	9.43576	9.64712	9.62892	Inositol polyphosphate-4-phosphatase type I A
1407	ENSOCUG00000034256	COA5	346.991	-0.0179259	0.188042	0.841256	0.999979	-9.22279e-06	8.49975	8.49623	8.37041	8.354	8.21874	8.61835
1408	ENSOCUG00000035014		1.77211	-0.00405523	0.212485	0.880486	NA	NA	0.853145	0.912823	0.673177	0.72529	0.906216	0.747542
1409	ENSOCUG00000014284	TMEM131	1388.26	0.0395911	0.196842	0.640124	0.999979	9.22279e-06	10.3528	10.2182	10.4817	10.7633	10.5478	10.0222	Transmembrane protein 131
1410	ENSOCUG00000005819	ZAP70	34.0412	0.0421154	0.211924	0.458067	0.999979	9.22279e-06	4.19858	4.70862	5.33215	5.54964	4.7179	4.93163	Tyrosine-protein kinase (EC 2.7.10.2)
1411	ENSOCUG00000005975	ACTR1B	405.462	-0.0402198	0.189874	0.664316	0.999979	-9.22279e-06	8.56469	8.82467	8.72156	8.67936	8.6927	8.42676	ARP1 actin related protein 1 homolog B
1412	ENSOCUG00000017085	COX5B	2792.01	0.0439725	0.193997	0.633498	0.999979	9.22279e-06	11.3508	11.4829	11.2781	11.2483	11.3659	11.7975	Cytochrome c oxidase subunit 5B
1413	ENSOCUG00000003347	SEMA4C	387.414	-0.0253805	0.204185	0.702165	0.999979	-9.22279e-06	8.4269	8.7754	8.61371	9.09898	8.07449	7.70868	Semaphorin 4C
1414	ENSOCUG00000024245	ANKRD39	140.474	-0.138883	0.242025	0.159556	0.99098	-0.00393502	7.35882	7.43007	7.00519	6.90429	7.07614	6.7549	Ankyrin repeat domain 39
1415	ENSOCUG00000009100	ANKRD23	44.1116	-0.0258108	0.205712	0.681631	0.999979	-9.22279e-06	5.65406	5.3057	5.45512	5.86343	4.87708	4.93944	Ankyrin repeat domain 23
1416	ENSOCUG00000003328	CNNM4	890.721	-0.0320179	0.198142	0.688153	0.999979	-9.22279e-06	9.82272	9.95623	9.72022	10.1243	9.59586	9.23534	Cyclin and CBS domain divalent metal cation transport mediator 4
1417	ENSOCUG00000022927	LMAN2L	133.167	0.000979035	0.189916	0.99366	0.999979	9.22279e-06	7.12756	7.15354	6.84549	7.06771	7.1709	6.9094	Lectin, mannose binding 2 like
1418	ENSOCUG00000006525	FER1L5	2.70254	-0.0055501	0.212423	0.83907	NA	NA	1.16762	1.24719	1.49308	1.12085	1.54223	1.0488	Fer-1 like family member 5
1419	ENSOCUG00000006032	KANSL3	643.896	-0.102553	0.214739	0.286377	0.999979	-9.22279e-06	9.45172	9.48783	9.39348	9.348	9.27172	8.83644	KAT8 regulatory NSL complex subunit 3
1420	ENSOCUG00000012101	ARID5A	190.254	2.04236	0.56747	1.23696e-05	0.000919859	3.03628	6.13428	6.64386	6.69544	7.41097	7.93926	8.21132	AT-rich interaction domain 5A
1421	ENSOCUG00000006028	NEURL3	34.8166	0.141916	0.2576	0.111284	0.87088	0.0600417	5.02177	4.80148	4.79021	5.32689	5.37199	5.15417	Neuralized E3 ubiquitin protein ligase 3
1422	ENSOCUG00000009882	NCAPH	977.238	-0.0126044	0.188334	0.887816	0.999979	-9.22279e-06	9.84297	10.1702	9.77085	9.90871	10.0532	9.74079	Condensin complex subunit 2
1423	ENSOCUG00000009864	SNRNP200	5738.87	-0.0618186	0.199482	0.312725	0.999979	-9.22279e-06	12.5887	12.757	12.418	12.4836	12.4556	11.988	Small nuclear ribonucleoprotein U5 subunit 200
1424	ENSOCUG00000001498	CIAO1	435.586	0.0117171	0.182918	0.905076	0.999979	9.22279e-06	8.68068	8.80967	8.76364	8.73797	8.87032	8.72121	Probable cytosolic iron-sulfur protein assembly protein CIAO1 (WD repeat-containing protein 39)
1425	ENSOCUG00000009860	TMEM127	593.802	0.062737	0.198124	0.499499	0.999979	9.22279e-06	8.93328	9.18734	9.21298	9.50103	9.24418	9.06312	Transmembrane protein 127
1426	ENSOCUG00000001496	STARD7	1530.84	-0.0747658	0.195671	0.447997	0.999979	-9.22279e-06	10.7089	10.6995	10.5579	10.5245	10.597	10.3198	StAR related lipid transfer domain containing 7
1427	ENSOCUG00000000114	DUSP2	238.598	0.116554	0.242854	0.135662	0.938223	0.0276939	7.8842	7.57832	6.96344	7.97405	8.47656	7.58052	Dual specificity protein phosphatase (EC 3.1.3.16) (EC 3.1.3.48)
1428	ENSOCUG00000029779		3.43616	0.0312769	0.2152	0.324219	NA	NA	1.42669	1.61121	1.74005	2.05119	1.73994	1.61169
1429	ENSOCUG00000023860	ADRA2B	12.6153	-0.0177473	0.209878	0.701897	0.999979	-9.22279e-06	3.52599	3.80483	3.5133	4.01045	2.99572	3.10603
1430	ENSOCUG00000001891	GPAT2	1.34248	0.00536105	0.212803	0.831448	NA	NA	0.428081	0.502643	0.338564	0.441026	0.517533	0.416988	Glycerol-3-phosphate acyltransferase 2, mitochondrial
1431	ENSOCUG00000021458	FAHD2A	652.407	-0.00245342	0.198973	0.969078	0.999979	-9.22279e-06	9.5936	9.44594	8.75734	8.75495	9.49546	9.51906	Uncharacterized protein
1432	ENSOCUG00000023638	KCNIP3	12.965	0.0041345	0.211475	0.906947	0.999979	9.22279e-06	2.72043	3.34697	3.87344	4.0712	2.5351	3.29339	Potassium voltage-gated channel interacting protein 3
1433	ENSOCUG00000004691	PROM2	3.50738	-0.0557904	0.221777	0.135137	NA	NA	1.89054	1.91816	1.75103	1.53722	1.62951	1.53013	Prominin 2
1434	ENSOCUG00000038070		3.82726	-0.00643766	0.212188	0.828841	NA	NA	2.17871	1.79558	1.56289	2.02022	1.84091	1.51924
1435	ENSOCUG00000029485	ZNF2	23.0618	-0.0590115	0.216864	0.316245	0.999979	-9.22279e-06	4.36802	4.29504	4.992	4.5176	4.32371	3.7938	Uncharacterized protein
1436	ENSOCUG00000003561	ZNF2	61.3505	-0.0615538	0.205668	0.454803	0.999979	-9.22279e-06	6.05593	6.20073	5.75413	5.89342	5.92132	5.63271	Zinc finger protein 2
1437	ENSOCUG00000003547	MRPS5	650.523	-0.0047059	0.185338	0.957922	0.999979	-9.22279e-06	9.32328	9.45895	9.24998	9.29368	9.18493	9.50421	Mitochondrial ribosomal protein S5
1438	ENSOCUG00000003544	MAL	256.937	1.9597	0.737617	0.000247967	0.0110749	1.95566	6.79995	6.46222	7.16299	7.18378	8.61271	8.60868	Mal, T-cell differentiation protein
1439	ENSOCUG00000004852	MALL	490.323	0.0535595	0.213056	0.358221	0.999979	9.22279e-06	8.27499	8.26706	9.12735	9.68794	8.56821	8.29699	Mal, T-cell differentiation protein like
1440	ENSOCUG00000015631	NPHP1	161.219	-0.0486029	0.195419	0.586328	0.999979	-9.22279e-06	7.17869	7.50567	7.45973	7.39124	7.11551	7.24507	Nephrocystin 1
1441	ENSOCUG00000015658		18.0196	0.0201753	0.20634	0.735762	0.999979	9.22279e-06	4.17031	4.06177	3.98207	3.79628	4.06028	4.54661	Uncharacterized protein
1442	ENSOCUG00000010565		404.963	-0.0025928	0.202218	0.964463	0.999979	-9.22279e-06	8.21604	8.7447	8.80203	9.07828	8.61259	7.67191	Two pore channel 3
1443	ENSOCUG00000014003	BUB1	342.259	-0.0263834	0.187004	0.775408	0.999979	-9.22279e-06	8.31667	8.57521	8.43688	8.44154	8.44367	8.25108	BUB1 mitotic checkpoint serine/threonine kinase
1444	ENSOCUG00000007385	BCL2L11	91.433	0.203971	0.353951	0.0220381	0.358886	0.445043	5.6798	5.53128	6.40482	6.25034	6.99488	6.85564	Bcl-2-like protein 11 (Bcl2-L-11) (Bcl2-interacting mediator of cell death)
1445	ENSOCUG00000033436		7.17675	0.0861417	0.236353	0.0412993	0.536397	0.270514	2.29409	2.27382	2.6365	2.63268	3.00916	3.12516
1446	ENSOCUG00000012926	ANAPC1	1100.18	-0.017863	0.190922	0.834935	0.999979	-9.22279e-06	10.1954	10.1607	9.99704	10.0864	10.3164	9.71166	Anaphase promoting complex subunit 1
1447	ENSOCUG00000012995	MERTK	613.439	2.13316	0.661371	4.53064e-05	0.00271643	2.566	7.83004	7.99552	8.23393	8.50057	10.089	9.62735	MER proto-oncogene, tyrosine kinase
1448	ENSOCUG00000013010	TMEM87B	485.605	-0.0211183	0.190971	0.806447	0.999979	-9.22279e-06	8.94905	8.77122	9.09531	8.97809	9.03874	8.5729	Transmembrane protein 87B
1449	ENSOCUG00000002898	FBLN7	47.5172	-0.0575701	0.217773	0.293625	0.999979	-9.22279e-06	4.77412	5.89746	5.91798	5.73728	4.90982	4.54501	Fibulin 7
1450	ENSOCUG00000011253	ZC3H8	148.834	-0.0175501	0.195699	0.825138	0.999979	-9.22279e-06	7.1943	6.8543	7.53796	7.00749	7.12638	7.34209	Zinc finger CCCH-type containing 8
1451	ENSOCUG00000011125	ZC3H6	284.244	-0.0378841	0.195397	0.658301	0.999979	-9.22279e-06	8.12089	7.93335	8.46279	8.19867	7.86106	8.1447	Zinc finger CCCH-type containing 6
1452	ENSOCUG00000004020	TTL	176.142	-0.137842	0.23693	0.173905	0.999979	-9.22279e-06	7.44757	7.59545	7.74003	7.44934	7.18323	7.12779	Tubulin tyrosine ligase
1453	ENSOCUG00000031279		165.585	0.067845	0.208771	0.409352	0.999979	9.22279e-06	7.20624	6.76536	7.54811	7.32092	7.40692	7.6323
1454	ENSOCUG00000006058	POLR1B	553.008	-0.0790515	0.208431	0.371448	0.999979	-9.22279e-06	9.19264	9.44805	8.91633	8.82886	9.22455	8.79218	DNA-directed RNA polymerase subunit beta (EC 2.7.7.6)
1455	ENSOCUG00000032402	CHCHD5	113.188	0.037753	0.202351	0.621529	0.999979	9.22279e-06	6.79332	6.98132	6.2337	6.53985	6.87732	7.12313
1456	ENSOCUG00000001772	SLC20A1	893.219	0.0966578	0.216681	0.29375	0.999979	9.22279e-06	9.55389	9.4028	9.87587	10.1758	9.90441	9.6014	Phosphate transporter
1457	ENSOCUG00000008748	NT5DC4	3.42597	-0.00223589	0.21115	0.947913	NA	NA	1.83029	1.64049	1.76795	1.94241	1.64853	1.55157	5'-nucleotidase domain containing 4
1458	ENSOCUG00000008765	CKAP2L	237.864	-0.085211	0.20395	0.376385	0.999979	-9.22279e-06	7.96417	7.98389	8.00719	7.68195	7.65192	7.97154	Cytoskeleton associated protein 2 like
1459	ENSOCUG00000008771	IL1A	4863.07	4.45213	1.05503	8.24976e-07	0.000102081	3.99106	8.57081	8.32156	10.0215	10.7483	12.4064	13.0466	Interleukin-1 alpha (IL-1 alpha)
1460	ENSOCUG00000023958	IL1B	13280.2	5.17807	0.746571	1.80697e-13	1.24474e-10	9.90492	10.0622	10.5327	10.9185	12.4327	14.0162	14.42	Multifunctional fusion protein [Includes: Interleukin-1; Interleukin-1 beta]
1461	ENSOCUG00000024654	IL37	4.74206	0.0401073	0.217947	0.15239	0.976019	0.0105419	1.67586	1.66646	2.13299	1.86403	2.42607	2.36222	Interleukin-1
1462	ENSOCUG00000006660	IL36G	11.2042	3.58307	1.35719	0.000477866	0.0184971	1.7329	2.48074	2.46334	2.84713	3.59357	3.86714	3.46248	Interleukin-1
1463	ENSOCUG00000014998	IL36A	17.7313	0.0855114	0.238476	0.00873733	0.18709	0.727949	2.76105	2.73778	3.57467	4.80502	4.06596	3.57545	Interleukin-1
1464	ENSOCUG00000010998	IL36RN	81.9494	0.00669062	0.213286	NA	NA	NA	4.36841	3.796	6.72875	7.03525	5.07854	5.0537	Interleukin-1
1465	ENSOCUG00000004161	IL1RN	2987.33	4.18207	0.816268	1.18179e-08	2.66274e-06	5.57467	8.25816	8.77928	9.48416	10.3624	12.2128	12.0252	Interleukin-1
1466	ENSOCUG00000004174	PSD4	498.189	0.257421	0.377227	0.0424755	0.544321	0.264145	8.68019	8.61144	8.54052	9.46187	9.1974	8.72386	Pleckstrin and Sec7 domain containing 4
1467	ENSOCUG00000004187	PAX8	1.95066	0.0316826	0.215896	0.262758	NA	NA	0.911054	0.898806	0.827875	1.06809	1.05487	1.06274	Paired box 8
1468	ENSOCUG00000029292		11.9507	0.0410124	0.216201	0.310523	0.999979	9.22279e-06	3.16583	3.53804	2.71541	4.16434	3.31082	2.97639	Uncharacterized protein
1469	ENSOCUG00000027394		69.7439	0.0391688	0.210787	0.500654	0.999979	9.22279e-06	5.63767	6.499	4.94547	6.5126	5.95484	5.95347	Uncharacterized protein
1470	ENSOCUG00000035842		4.6911	0.003237	0.212716	0.901576	0.999979	9.22279e-06	1.62761	2.47798	1.67229	2.36599	1.59358	2.07076
1471	ENSOCUG00000033225		2.28765	0.00751033	0.212859	0.769678	NA	NA	0.900285	1.31994	0.923794	1.10055	0.961988	1.32073
1472	ENSOCUG00000031913		3.25158	-0.020431	0.214427	0.364962	NA	NA	0.991492	1.10479	1.90147	0.940637	1.14698	1.31025
1473	ENSOCUG00000025374		76.8301	0.0205332	0.208315	0.705673	0.999979	9.22279e-06	5.16543	6.84782	5.20821	6.25623	6.10596	6.33286	Uncharacterized protein
1474	ENSOCUG00000006530	RPIA	213.563	0.00566753	0.198909	0.942417	0.999979	9.22279e-06	7.94473	7.79007	7.22238	7.21832	7.73943	8.04753	Uncharacterized protein
1475	ENSOCUG00000012451	EIF2AK3	879.385	-0.0318762	0.198734	0.686482	0.999979	-9.22279e-06	10.0869	9.92043	9.29346	9.53785	9.98175	9.48949	Eukaryotic translation initiation factor 2 alpha kinase 3
1476	ENSOCUG00000024020		363.475	0.022541	0.202734	0.748989	0.999979	9.22279e-06	8.5136	8.57265	8.03467	8.11201	7.9784	9.07069	60S ribosomal protein L36
1477	ENSOCUG00000028091	THNSL2	168.928	-0.63705	0.759939	0.0101207	0.208718	-0.68044	7.73886	7.82567	7.31865	7.20932	6.69313	6.73866	Threonine synthase like 2
1478	ENSOCUG00000016960	FABP1	2.12397	0.00939945	0.213052	0.705283	NA	NA	1.11851	0.926937	0.855787	1.06325	0.822095	1.23167	Fatty acid binding protein 1
1479	ENSOCUG00000016946	KRCC1	587.911	0.0298769	0.203154	0.67764	0.999979	9.22279e-06	9.26718	8.9471	8.98574	8.56595	8.89279	9.81463	Lysine rich coiled-coil 1
1480	ENSOCUG00000009384	CD8B	3.62349	-0.0160799	0.212997	0.585669	NA	NA	1.5943	1.5709	2.03285	1.89258	1.35091	1.47597	CD8b molecule
1481	ENSOCUG00000029173	RNF103	2.09469	0.00480624	0.212845	0.841512	NA	NA	0.751166	0.746591	1.18392	0.957988	0.958015	0.944311	Ring finger protein 103
1482	ENSOCUG00000009371	RMND5A	568.968	0.0354963	0.200036	0.655868	0.999979	9.22279e-06	8.83167	8.75147	9.44298	9.49323	9.14167	8.84965	Required for meiotic nuclear division 5 homolog A
1483	ENSOCUG00000029277	RNF103	1869.62	0.0365806	0.192263	0.687567	0.999979	9.22279e-06	10.6585	10.5944	11.096	11.021	10.8023	10.8948	Uncharacterized protein
1484	ENSOCUG00000010342		28.6084	-0.0821024	0.226341	0.194714	0.999979	-9.22279e-06	4.90464	5.19386	4.68193	4.11501	4.29588	4.96205	Uncharacterized protein
1485	ENSOCUG00000010324	KDM3A	642.688	-0.00364177	0.185695	0.965764	0.999979	-9.22279e-06	9.37144	9.19991	9.40567	9.34127	9.46447	9.12276	Lysine demethylase 3A
1486	ENSOCUG00000010196	REEP1	154.111	-0.39272	0.515696	0.0226197	0.362492	-0.440702	7.66622	7.49856	7.22941	6.88345	7.00484	6.87119	Receptor expression-enhancing protein
1487	ENSOCUG00000010193	MRPL35	364.49	0.0274334	0.19935	0.726073	0.999979	9.22279e-06	8.53368	8.3534	8.38079	7.99847	8.37575	8.996	Mitochondrial ribosomal protein L35
1488	ENSOCUG00000010188		29.0876	-3.00188	0.715662	1.34392e-06	0.00015254	-3.81662	5.1035	5.04348	5.09821	3.81628	3.31881	3.65895	Uncharacterized protein
1489	ENSOCUG00000010178	IMMT	2285.66	-0.0433458	0.185881	0.62219	0.999979	-9.22279e-06	11.1065	11.2403	11.2714	10.9778	11.1437	11.171	MICOS complex subunit MIC60 (Mitofilin)
1490	ENSOCUG00000010161	PTCD3	351.926	0.0256829	0.200499	0.734676	0.999979	9.22279e-06	8.549	8.21728	8.31211	7.8342	8.40454	8.93218	Uncharacterized protein
1491	ENSOCUG00000020085	SNORD94	1.43442	0.00494884	0.213091	0.825871	NA	NA	0.645908	0.351119	0.369461	0.631691	0.41953	0.450209
1492	ENSOCUG00000010138	POLR1A	671.464	-0.0430769	0.203698	0.567747	0.999979	-9.22279e-06	9.58017	9.78494	8.70834	9.22289	9.45526	9.06195	DNA-directed RNA polymerase subunit (EC 2.7.7.6)
1493	ENSOCUG00000010126	ST3GAL5	153.236	-0.00652883	0.196338	0.932038	0.999979	-9.22279e-06	7.5625	7.03186	7.07118	6.90938	7.49804	7.19676	ST3 beta-galactoside alpha-2,3-sialyltransferase 5
1494	ENSOCUG00000003528	ATOH8	21.3886	0.00435382	0.207477	0.936111	0.999979	9.22279e-06	3.62348	4.38844	4.66563	4.7632	4.08311	3.97587	Atonal bHLH transcription factor 8
1495	ENSOCUG00000010070	USP39	723.174	-0.0605788	0.196575	0.512799	0.999979	-9.22279e-06	9.49246	9.75129	9.42849	9.303	9.61013	9.27515	Ubiquitin specific peptidase 39
1496	ENSOCUG00000010066		44.8247	0.0529685	0.20799	0.472489	0.999979	9.22279e-06	5.24907	5.16752	5.58466	5.17059	5.6647	5.7479	Uncharacterized protein
1497	ENSOCUG00000007956	TMEM150A	314.86	-0.0546966	0.195149	0.55167	0.999979	-9.22279e-06	8.43653	8.51227	8.08664	8.18068	8.29831	8.16967	Transmembrane protein 150A
1498	ENSOCUG00000007951	RNF181	411.584	0.0470296	0.201868	0.561153	0.999979	9.22279e-06	8.75602	8.66889	8.20616	8.36083	8.66607	9.0894	Uncharacterized protein
1499	ENSOCUG00000025906	VAMP5	86.7805	0.0946756	0.22707	0.217786	0.999979	9.22279e-06	5.73077	6.33975	6.34986	6.67989	6.07808	6.83103	Vesicle associated membrane protein 5
1500	ENSOCUG00000002375	VAMP8	1230.34	0.0277119	0.201346	0.71176	0.999979	9.22279e-06	10.3318	10.3295	9.71729	9.73687	10.1241	10.7589	Vesicle associated membrane protein 8
1501	ENSOCUG00000002368	GGCX	1015.37	-0.027452	0.200961	0.710059	0.999979	-9.22279e-06	10.1778	10.3501	9.20296	9.85639	10.0316	9.76369	Gamma-glutamyl carboxylase
1502	ENSOCUG00000002361	MAT2A	2147.09	0.0108977	0.195083	0.891223	0.999979	9.22279e-06	11.359	10.946	10.6645	10.7179	11.3054	11.1047	S-adenosylmethionine synthase (EC 2.5.1.6)
1503	ENSOCUG00000039138		4.06177	-0.0211025	0.213051	0.529163	0.999979	-9.22279e-06	1.90711	2.09144	2.04515	2.10054	1.5814	1.79493
1504	ENSOCUG00000002341	CAPG	694.057	0.407876	0.419941	0.0230008	0.365495	0.437119	8.98339	9.19586	9.22103	9.62613	9.68116	9.61883	Capping actin protein, gelsolin like
1505	ENSOCUG00000002332	ELMOD3	415.201	-0.217805	0.324479	0.0571717	0.633539	-0.198227	9.07084	9.07439	8.41545	8.34043	8.4763	8.2868	ELMO domain containing 3
1506	ENSOCUG00000026865	RETSAT	177.868	-0.0781749	0.212508	0.348484	0.999979	-9.22279e-06	7.78305	7.73435	7.08907	7.37021	7.44974	7.05589	Retinol saturase
1507	ENSOCUG00000008764	TGOLN2	1470.55	0.0168971	0.195121	0.840074	0.999979	9.22279e-06	10.2743	10.2707	10.7899	10.8077	10.5353	10.1594	Uncharacterized protein
1508	ENSOCUG00000008749	TCF7L1	200.279	-0.011416	0.202041	0.862998	0.999979	-9.22279e-06	7.32621	7.79067	7.71709	8.14705	7.19344	6.95371	Transcription factor 7 like 1
1509	ENSOCUG00000002533	KCMF1	573.273	0.00105326	0.18918	0.994967	0.999979	9.22279e-06	9.28998	9.01153	9.14361	8.85283	9.23264	9.32731	Potassium channel modulatory factor 1
1510	ENSOCUG00000010075	TRABD2A	237.562	-0.692483	0.524961	0.00696593	0.155329	-0.808748	8.14808	8.12773	8.13322	7.57645	7.5917	7.17393	TraB domain containing 2A
1511	ENSOCUG00000017506	TMSB10	15246.8	0.204818	0.32282	0.0539609	0.615252	0.210947	13.3979	13.5128	13.6087	13.706	13.7827	14.5958	Thymosin beta 10
1512	ENSOCUG00000010057	DNAH6	14.9242	-0.0177085	0.207613	0.74457	0.999979	-9.22279e-06	4.32621	3.61444	3.54778	3.89868	3.88517	3.56261	Dynein axonemal heavy chain 6
1513	ENSOCUG00000003780	SUCLG1	3548.61	-0.0346922	0.192202	0.704296	0.999979	-9.22279e-06	11.9782	11.7905	11.7084	11.4576	11.6763	11.9981	Succinate--CoA ligase [ADP/GDP-forming] subunit alpha, mitochondrial (EC 6.2.1.4) (EC 6.2.1.5) (Succinyl-CoA synthetase subunit alpha) (SCS-alpha)
1514	ENSOCUG00000006135		13.455	-0.0350071	0.210256	0.52856	0.999979	-9.22279e-06	3.91237	3.91529	3.46399	3.30986	3.61718	3.8439	40S ribosomal protein S30
1515	ENSOCUG00000027129		1.70152	-0.0109628	0.213422	0.621628	NA	NA	0.618807	0.932163	0.525363	0.48241	0.646602	0.699185
1516	ENSOCUG00000029576	CTNNA2	35.8455	-0.0223066	0.206997	0.698936	0.999979	-9.22279e-06	5.51361	5.05382	4.75068	4.34814	4.93388	5.46777	Uncharacterized protein
1517	ENSOCUG00000005244	LRRTM1	15.306	-0.0084746	0.208592	0.857161	0.999979	-9.22279e-06	3.51643	3.57526	4.28394	4.17971	3.21328	3.72393
1518	ENSOCUG00000005632		3789.9	10.0139	2.62888	1.94262e-06	0.00020947	3.67888	5.80976	5.88518	5.80073	5.59985	11.8443	14.3749	Uncharacterized protein
1519	ENSOCUG00000027194	REG1A	367197	6.56416	3.12537	0.000315435	0.0131542	1.88094	12.8625	13.3824	12.1918	12.2781	17.8858	18.2182	Uncharacterized protein
1520	ENSOCUG00000015884	REG3G	317979	6.09458	2.29573	0.000125291	0.0064333	2.19157	13.1691	13.8118	12.5091	12.6693	17.7942	18.2993	Uncharacterized protein
1521	ENSOCUG00000026249		8.68469	-0.00709371	0.210537	0.854412	0.999979	-9.22279e-06	3.26053	3.19747	2.45963	2.58306	2.84837	3.32915	Uncharacterized protein
1522	ENSOCUG00000011833	LRRTM4	7.10103	-0.0245952	0.214344	0.389223	0.999979	-9.22279e-06	1.79871	1.90774	3.27703	2.26506	1.84684	2.36789
1523	ENSOCUG00000022879		5.29331	-0.0332282	0.214451	0.376683	0.999979	-9.22279e-06	2.11885	2.00023	2.72336	2.03347	2.00365	2.24166	Uncharacterized protein
1524	ENSOCUG00000037598		322.309	-0.0426903	0.202241	0.579428	0.999979	-9.22279e-06	8.68604	8.3003	8.09054	7.98148	7.8895	8.61743
1525	ENSOCUG00000001715	GCFC2	62.0484	-0.00515046	0.199451	0.940706	0.999979	-9.22279e-06	5.80217	5.58603	6.30689	6.15903	5.80922	5.71502	GC-rich sequence DNA-binding factor 2
1526	ENSOCUG00000001712	MRPL19	321.275	0.0206217	0.196599	0.80045	0.999979	9.22279e-06	8.29228	8.13029	8.3709	7.87244	8.26366	8.72682	Mitochondrial ribosomal protein L19
1527	ENSOCUG00000011295	EVA1A	95.975	0.0121451	0.201361	0.863059	0.999979	9.22279e-06	5.88975	6.37315	6.99619	6.75156	6.4016	6.5301	Eva-1 homolog A, regulator of programmed cell death
1528	ENSOCUG00000001006	TACR1	29.6606	-0.0314217	0.211945	0.503214	0.999979	-9.22279e-06	3.96341	4.29076	5.56023	4.98017	3.93656	4.40581	Tachykinin receptor 1
1529	ENSOCUG00000022792		37.4827	-0.0631683	0.210151	0.407113	0.999979	-9.22279e-06	5.3754	5.04605	5.46521	5.03111	4.92592	5.26874	rRNA adenine N(6)-methyltransferase (EC 2.1.1.-)
1530	ENSOCUG00000000197	HK2	1396.33	0.603634	0.479466	0.00929453	0.195691	0.70843	10.0015	10.0733	10.1119	10.8703	10.7115	10.4175	Hexokinase 2
1531	ENSOCUG00000004668	SEMA4F	53.6201	0.00426089	0.197868	0.956687	0.999979	9.22279e-06	5.54477	5.75777	5.85098	5.99454	5.72624	5.39858	Ssemaphorin 4F
1532	ENSOCUG00000004664	M1AP	13.5155	-0.0411869	0.218152	0.166537	0.999979	-9.22279e-06	4.10235	4.01497	2.65364	2.42135	3.10093	3.32576	Meiosis 1 associated protein
1533	ENSOCUG00000004656	DOK1	85.178	0.0028151	0.193855	0.975228	0.999979	9.22279e-06	6.2939	6.50603	6.39435	6.56178	6.50581	6.09665	Docking protein 1
1534	ENSOCUG00000027040	LOXL3	812.931	-0.0290703	0.199065	0.706972	0.999979	-9.22279e-06	9.2531	9.93336	9.79882	9.92929	9.49724	9.18112	Lysyl oxidase like 3
1535	ENSOCUG00000015403	HTRA2	265.324	0.0471956	0.192079	0.614244	0.999979	9.22279e-06	7.95025	8.10183	7.89682	8.22128	8.15179	7.9189	HtrA serine peptidase 2
1536	ENSOCUG00000015388	AUP1	3236.32	0.00768638	0.196208	0.935569	0.999979	9.22279e-06	11.6984	11.9204	11.0959	11.3016	11.7263	11.8496	AUP1, lipid droplet regulating VLDL assembly factor
1537	ENSOCUG00000015372	DQX1	72.3386	0.0744455	0.222349	0.241132	0.999979	9.22279e-06	5.88264	5.6514	5.9412	6.95178	5.88178	5.46852	DEAQ-box RNA dependent ATPase 1
1538	ENSOCUG00000015369	TLX2	2.92881	0.0276081	0.21549	0.249102	NA	NA	1.14201	1.13576	1.46421	1.79665	1.2022	1.50239	T-cell leukemia homeobox 2
1539	ENSOCUG00000015358	PCGF1	215.63	0.0125427	0.187347	0.8933	0.999979	9.22279e-06	7.65878	7.81751	7.71554	7.7058	7.63431	7.93174	Polycomb group ring finger 1
1540	ENSOCUG00000015350	CCDC142	32.9522	-0.0296703	0.205915	0.64542	0.999979	-9.22279e-06	5.0671	5.11703	5.04856	5.33399	4.83349	4.38168	Coiled-coil domain containing 142
1541	ENSOCUG00000015342	MRPL53	491.838	-0.0275217	0.194666	0.742285	0.999979	-9.22279e-06	9.12059	9.14939	8.54517	8.68091	8.89973	9.03691	Mitochondrial ribosomal protein L53
1542	ENSOCUG00000015328	MOGS	300.988	0.0570142	0.211924	0.410975	0.999979	9.22279e-06	8.33989	8.19237	7.14811	7.83906	8.5206	8.48738	Mannosyl-oligosaccharide glucosidase
1543	ENSOCUG00000015323	WBP1	738.67	-0.080664	0.212512	0.344978	0.999979	-9.22279e-06	9.76667	9.90957	9.04724	9.25841	9.36151	9.43975	Uncharacterized protein
1544	ENSOCUG00000039031		207.98	-0.0534994	0.195639	0.556106	0.999979	-9.22279e-06	7.6873	7.90273	7.68351	7.81234	7.48491	7.53195
1545	ENSOCUG00000015306	RTKN	187.761	-0.0670993	0.214348	0.352165	0.999979	-9.22279e-06	7.84424	7.84825	7.1347	7.73237	7.28743	6.72492	Rhotekin
1546	ENSOCUG00000015295	WDR54	105.985	0.0506343	0.202436	0.537423	0.999979	9.22279e-06	6.43858	6.90247	6.44947	6.56331	6.74696	7.02232	WD repeat domain 54
1547	ENSOCUG00000015281		7.96015	-0.0285494	0.210649	0.565273	0.999979	-9.22279e-06	3.14881	3.04112	2.8486	2.7707	2.7499	3.09315	Uncharacterized protein
1548	ENSOCUG00000015231	DCTN1	3403.6	-0.09181	0.208558	0.336545	0.999979	-9.22279e-06	11.7472	12.0581	11.6527	11.7265	11.6494	11.3814	Dynactin subunit 1
1549	ENSOCUG00000005213	SLC4A5	5.09552	-0.00422107	0.210382	0.912633	0.999979	-9.22279e-06	2.0885	2.22271	2.51832	2.49643	2.06693	2.14729	Anion exchange protein
1550	ENSOCUG00000005208	MTHFD2	797.451	0.0954729	0.231524	0.176479	0.999979	9.22279e-06	9.56893	9.1687	8.94128	8.69831	10.0433	10.1468	Uncharacterized protein
1551	ENSOCUG00000008227	MOB1A	435.442	0.0826659	0.223724	0.238673	0.999979	9.22279e-06	8.19741	7.711	9.00887	8.4242	9.03075	9.12905	MOB kinase activator 1A
1552	ENSOCUG00000016658	BOLA3	580.678	0.0259437	0.20701	0.670644	0.999979	9.22279e-06	9.15393	9.29314	8.26535	8.18927	8.86697	9.84971	Uncharacterized protein
1553	ENSOCUG00000016640	TET3	178.199	0.110532	0.220212	0.254442	0.999979	9.22279e-06	7.31058	7.28381	7.35479	7.778	7.64637	7.31683	Tet methylcytosine dioxygenase 3
1554	ENSOCUG00000003666	DGUOK	176.929	0.00477351	0.193332	0.956912	0.999979	9.22279e-06	7.37846	7.60937	7.32843	7.19915	7.3301	7.77278	Deoxyguanosine kinase
1555	ENSOCUG00000003663	ACTG2	19546.5	-0.0686107	0.222341	0.216297	0.999979	-9.22279e-06	12.9784	13.9868	15.1476	14.0513	12.9407	13.9423	Actin, gamma 2, smooth muscle, enteric
1556	ENSOCUG00000003657	STAMBP	262.489	-0.0296388	0.192179	0.734283	0.999979	-9.22279e-06	7.922	7.89372	8.33534	7.89595	7.92342	8.11473	STAM binding protein
1557	ENSOCUG00000003647	DUSP11	454.081	0.0626509	0.199486	0.492459	0.999979	9.22279e-06	8.68139	8.82295	8.66298	8.55888	8.9782	9.0935	Dual specificity phosphatase 11
1558	ENSOCUG00000011429		3.8067	-0.0469197	0.21936	0.156052	NA	NA	1.51222	1.83754	2.15553	1.6379	1.45184	1.49585	Uncharacterized protein
1559	ENSOCUG00000016251	TPRKB	278.755	0.0147276	0.197266	0.853797	0.999979	9.22279e-06	8.23307	8.14084	7.78585	7.65884	8.05598	8.50427	TP53RK binding protein
1560	ENSOCUG00000006224	ALMS1	238.146	-0.109523	0.227034	0.220963	0.999979	-9.22279e-06	8.03482	7.58282	8.34182	7.78653	7.71565	7.51975	ALMS1, centrosome and basal body associated protein
1561	ENSOCUG00000026003		47.8164	-0.00644692	0.199772	0.926063	0.999979	-9.22279e-06	5.73577	5.23992	5.66004	5.3546	5.33915	5.84649	Uncharacterized protein
1562	ENSOCUG00000021825		118.962	-0.0433301	0.217083	0.265118	0.999979	-9.22279e-06	7.29411	4.84484	7.26819	4.52445	6.91772	5.67928
1563	ENSOCUG00000002443	EGR4	1.34213	0.018652	0.214691	0.331136	NA	NA	0.279627	0.37509	0.293947	0.556879	0.596717	0.276751	Early growth response 4
1564	ENSOCUG00000002433	FBXO41	13.7931	-0.00768024	0.204056	0.899899	0.999979	-9.22279e-06	3.75768	3.78477	3.8474	3.84561	3.64677	3.78616	F-box protein 41
1565	ENSOCUG00000002429	CCT7	5294.88	0.02703	0.198787	0.710821	0.999979	9.22279e-06	12.2484	12.5571	11.9625	11.8676	12.4027	12.7561	T-complex protein 1 subunit eta
1566	ENSOCUG00000002428	PRADC1	433.525	-0.0126684	0.19659	0.8687	0.999979	-9.22279e-06	8.84726	8.99894	8.33286	8.36894	8.62432	9.03749	Protease associated domain containing 1
1567	ENSOCUG00000002421	SMYD5	688.488	-0.0239605	0.195611	0.768204	0.999979	-9.22279e-06	9.61322	9.59665	9.05796	8.99856	9.49693	9.52771	SMYD family member 5
1568	ENSOCUG00000010897		24.5613	-0.0271839	0.206234	0.661662	0.999979	-9.22279e-06	4.68929	4.7669	4.43997	4.02198	4.78664	4.5824
1569	ENSOCUG00000000837	RAB11FIP5	690.895	-0.0279832	0.196897	0.728015	0.999979	-9.22279e-06	9.52116	9.60957	9.22485	9.71414	9.29957	8.92025	Sideroflexin
1570	ENSOCUG00000000835	SPR	186.545	-0.11295	0.235521	0.173418	0.999979	-9.22279e-06	7.84711	7.99772	6.99982	7.35489	7.29996	7.12571	Sepiapterin reductase
1571	ENSOCUG00000015311	EXOC6B	386.413	0.00450295	0.198044	0.956221	0.999979	9.22279e-06	8.36518	8.25418	8.92551	8.85296	8.66187	8.05212	Exocyst complex component
1572	ENSOCUG00000030144		122.859	3.26829e-05	0.200061	0.997007	0.999979	9.22279e-06	6.75888	6.6531	7.22396	7.13648	7.10187	6.26359
1573	ENSOCUG00000007620	CYP26B1	54.837	-0.0531681	0.216349	0.324232	0.999979	-9.22279e-06	5.267	5.66939	6.31678	6.05501	4.83298	4.72145	Cytochrome P450 family 26 subfamily B member 1
1574	ENSOCUG00000010062	DYSF	1679.24	0.000249241	0.205415	0.991835	0.999979	9.22279e-06	9.71558	10.7203	11.0278	11.3308	9.92158	9.91622	Dysferlin
1575	ENSOCUG00000032009		6.74019	-0.0308307	0.215004	0.338835	0.999979	-9.22279e-06	2.22055	1.87343	3.19403	2.39403	2.09301	2.18652
1576	ENSOCUG00000010045	ZNF638	400.366	0.027388	0.198701	0.729688	0.999979	9.22279e-06	8.56987	8.02286	8.92125	8.56637	8.51612	8.89597	Zinc finger protein 638
1577	ENSOCUG00000020930		2.09445	-0.0156906	0.213424	0.544451	NA	NA	1.2279	0.957806	0.788706	0.78951	0.830598	1.04276	Uncharacterized protein
1578	ENSOCUG00000022370	PAIP2B	467.979	-0.000368733	0.207838	0.987542	0.999979	-9.22279e-06	9.25364	8.82707	7.24892	7.29562	9.0806	9.01118	Poly(A) binding protein interacting protein 2B
1579	ENSOCUG00000008901	NAGK	981.927	0.130514	0.231063	0.196338	0.999979	9.22279e-06	9.55066	10.0052	9.62846	9.9026	10.1252	10.182	N-acetylglucosamine kinase
1580	ENSOCUG00000008898	TEX261	724.044	-0.0141991	0.19598	0.85549	0.999979	-9.22279e-06	9.68187	9.71541	8.97	9.16532	9.53932	9.60253	Uncharacterized protein
1581	ENSOCUG00000008891	ANKRD53	1.013	0.0163651	0.214861	0.282464	NA	NA	-0.109527	-0.111785	-0.0961761	0.0975609	0.210268	-0.111736	Ankyrin repeat domain 53
1582	ENSOCUG00000024303	ATP6V1B1	26.8588	-0.0118045	0.214225	NA	NA	NA	5.62861	3.14644	2.77743	2.41844	3.66665	3.77298
1583	ENSOCUG00000017299	CD207	370.57	0.0829722	0.23519	0.042226	0.542044	0.265966	6.52939	8.22267	5.90384	7.36466	9.40004	8.48327	Uncharacterized protein
1584	ENSOCUG00000017295	FIGLA	7.60711	0.00324865	0.21134	0.928312	0.999979	9.22279e-06	2.89482	3.00092	2.29435	2.19902	2.91815	3.09586	Folliculogenesis specific bHLH transcription factor
1585	ENSOCUG00000014450	ADD2	27.9963	-0.0121663	0.203786	0.847137	0.999979	-9.22279e-06	4.95404	5.02583	4.29236	4.94662	4.77956	4.46114	Adducin 2
1586	ENSOCUG00000029636	TGFA	6.91618	0.0399825	0.215627	0.328112	0.999979	9.22279e-06	2.69578	2.35035	2.50328	2.33005	2.84749	3.10736	Transforming growth factor alpha
1587	ENSOCUG00000000889		18.3444	0.0937523	0.229268	0.193182	0.999979	9.22279e-06	3.89506	4.02	4.09148	4.29148	4.36617	4.33957
1588	ENSOCUG00000017416	FAM136A	197.067	-0.0252087	0.191822	0.771514	0.999979	-9.22279e-06	7.74519	7.63208	7.56482	7.30798	7.58243	7.79133	Family with sequence similarity 136 member A
1589	ENSOCUG00000011214	SNRPG	906.836	0.0495883	0.208174	0.490028	0.999979	9.22279e-06	9.77217	9.70358	9.40997	9.10074	9.68426	10.4641	Uncharacterized protein
1590	ENSOCUG00000011208	PCYOX1	465.729	-0.0431406	0.198959	0.602016	0.999979	-9.22279e-06	8.77015	8.54114	9.29743	8.8788	8.79687	8.60546	Prenylcysteine oxidase 1
1591	ENSOCUG00000011204	TIA1	366.06	0.00154179	0.199573	0.98701	0.999979	9.22279e-06	8.25875	8.05231	8.91684	8.13372	8.25911	8.88894	TIA1 cytotoxic granule associated RNA binding protein
1592	ENSOCUG00000011192	C2orf42	158.887	0.0272122	0.188404	0.769787	0.999979	9.22279e-06	7.28085	7.37389	7.16063	7.37388	7.26118	7.39248	Chromosome 2 open reading frame 42
1593	ENSOCUG00000003634	PCBP1	6807.23	0.0582759	0.200822	0.523716	0.999979	9.22279e-06	12.7126	12.8421	12.2296	12.5678	12.9844	12.8162	Poly(rC)-binding protein 1 (Alpha-CP1) (Heterogeneous nuclear ribonucleoprotein E1) (hnRNP E1)
1594	ENSOCUG00000015820	MXD1	261.811	2.20367	0.569286	4.31534e-06	0.000392436	3.40623	6.70337	6.72909	7.1408	7.68176	8.65164	8.53619	MAX dimerization protein 1
1595	ENSOCUG00000022967	SNRNP27	723.481	0.0386471	0.201385	0.622584	0.999979	9.22279e-06	9.28907	9.3562	9.50799	9.05928	9.28071	10.0393	Small nuclear ribonucleoprotein U4/U6.U5 subunit 27
1596	ENSOCUG00000015808	GMCL1	160.695	-0.0388753	0.199991	0.625129	0.999979	-9.22279e-06	7.63687	6.88002	7.47285	7.03583	7.32566	7.31379	Germ cell-less, spermatogenesis associated 1
1597	ENSOCUG00000015796	ANXA4	1141.91	0.0334322	0.194588	0.698599	0.999979	9.22279e-06	9.78447	9.92728	10.4421	10.1934	10.1079	10.2792	Annexin
1598	ENSOCUG00000031289		67.0312	-0.0979521	0.228178	0.210063	0.999979	-9.22279e-06	5.87188	6.33181	6.34162	6.11864	5.79835	5.38594
1599	ENSOCUG00000009550	AAK1	305.243	0.0786696	0.206663	0.386941	0.999979	9.22279e-06	7.95384	7.91753	8.41989	8.43181	8.21523	8.38225	AP2 associated kinase 1
1600	ENSOCUG00000009541	NFU1	404.683	0.00309705	0.195885	0.973304	0.999979	9.22279e-06	8.84185	8.64776	8.35807	8.18537	8.61106	8.99047	NFU1 iron-sulfur cluster scaffold
1601	ENSOCUG00000029568	GFPT1	1108.49	0.105292	0.218645	0.268716	0.999979	9.22279e-06	10.0114	9.60094	10.1428	10.0854	10.4174	10.1743	Glutamine--fructose-6-phosphate transaminase 1
1602	ENSOCUG00000010232	ANTXR1	786.307	-0.0218564	0.202211	0.751027	0.999979	-9.22279e-06	9.19241	9.58085	9.97844	9.96536	9.47016	8.79792	Anthrax toxin receptor 1
1603	ENSOCUG00000010212	ARHGAP25	284.394	0.24942	0.443434	0.0163608	0.292981	0.533161	7.00241	7.31982	8.04067	7.96738	8.60208	8.54546	Rho GTPase activating protein 25
1604	ENSOCUG00000026978	PROKR1	6.84772	0.00758759	0.212411	0.795974	0.999979	9.22279e-06	2.36922	2.40703	2.55148	3.24618	1.90631	1.94053	Prokineticin receptor 1
1605	ENSOCUG00000006121	APLF	335.73	0.0343493	0.197222	0.68334	0.999979	9.22279e-06	8.44093	7.94005	8.48129	8.18011	8.33646	8.70633	Aprataxin and PNKP like factor
1606	ENSOCUG00000006116	FBXO48	30.5585	0.194135	0.32681	0.0373884	0.502149	0.299168	4.54216	4.43469	4.71124	5.22841	4.84726	5.26581	F-box protein 48
1607	ENSOCUG00000006113	PLEK	9066.02	6.2927	0.765352	9.12924e-18	1.62096e-14	13.7902	9.00589	9.41257	9.59026	11.4037	13.5803	13.6917	Pleckstrin
1608	ENSOCUG00000006109	CNRIP1	143.679	0.0136427	0.200542	0.852432	0.999979	9.22279e-06	6.53194	7.22766	7.36843	7.54759	6.91321	6.8821	Cannabinoid receptor interacting protein 1
1609	ENSOCUG00000027562		623.472	-0.00642994	0.188917	0.939289	0.999979	-9.22279e-06	9.48398	9.2349	9.10344	9.04838	9.44202	9.27693	Uncharacterized protein
1610	ENSOCUG00000006100		161.775	0.0697069	0.214678	0.348377	0.999979	9.22279e-06	7.32109	7.29743	6.5889	6.91908	7.42271	7.81062
1611	ENSOCUG00000006087	WDR92	184.583	-0.0798169	0.20541	0.386909	0.999979	-9.22279e-06	7.63844	7.67116	7.54344	7.17165	7.3827	7.61925	WD repeat domain 92
1612	ENSOCUG00000037112		1.54711	0.0101466	0.213224	0.67311	NA	NA	0.496847	0.749756	0.511944	0.724033	0.686581	0.587608
1613	ENSOCUG00000009771		87.5295	-0.00411904	0.203174	0.944665	0.999979	-9.22279e-06	6.58453	5.96794	6.553	5.70797	6.16545	6.91011
1614	ENSOCUG00000001812	ETAA1	112.387	-0.0498167	0.207935	0.484481	0.999979	-9.22279e-06	7.30586	6.35055	6.76206	6.3741	6.45428	6.99036	ETAA1, ATR kinase activator
1615	ENSOCUG00000031341		15.2601	-0.0145644	0.21035	0.729603	0.999979	-9.22279e-06	3.12147	3.23399	4.46186	3.80489	3.16349	3.84877
1616	ENSOCUG00000035234		55.398	-0.472926	0.876429	0.0136858	0.256967	-0.590123	6.29667	5.9345	5.72654	5.42729	5.32375	5.30749
1617	ENSOCUG00000001842	MEIS1	919.489	-0.113633	0.21121	0.274575	0.999979	-9.22279e-06	10.1052	9.85896	9.87727	9.71139	9.76481	9.65111	Meis homeobox 1
1618	ENSOCUG00000004913	SPRED2	241.305	0.0348546	0.199798	0.662513	0.999979	9.22279e-06	7.78107	7.94666	7.73707	8.33395	7.89965	7.44588	Sprouty related EVH1 domain containing 2
1619	ENSOCUG00000004906	ACTR2	3642.11	0.160946	0.277116	0.0802679	0.76828	0.114481	11.1542	11.0514	11.9219	11.6834	12.1702	12.1717	ARP2 actin related protein 2 homolog
1620	ENSOCUG00000000297		101.229	-0.0749991	0.213739	0.343076	0.999979	-9.22279e-06	6.71554	7.04395	6.44219	6.26598	6.25911	6.81687
1621	ENSOCUG00000017003	RAB1A	4216.62	0.105164	0.22626	0.23234	0.999979	9.22279e-06	12.0991	11.5812	11.6878	11.6538	12.3496	12.3885	RAB1A, member RAS oncogene family
1622	ENSOCUG00000016996	CEP68	291.742	-0.120776	0.248211	0.109397	0.865272	-0.0628476	8.43678	7.89883	8.65422	8.29916	7.51343	7.17793	Centrosomal protein 68
1623	ENSOCUG00000032288		1.6154	-0.00758199	0.213038	0.750256	NA	NA	0.79885	0.691492	0.523256	0.66752	0.493806	0.69191
1624	ENSOCUG00000010821	SLC1A4	1665.33	-0.0294724	0.206742	0.632174	0.999979	-9.22279e-06	11.0857	10.8938	9.80898	9.65743	10.9952	10.4991	Solute carrier family 1 member 4
1625	ENSOCUG00000008192	SERTAD2	54.2482	0.00818931	0.200042	0.911403	0.999979	9.22279e-06	5.9939	5.39341	5.687	5.70493	6.04263	5.4167	SERTA domain containing 2
1626	ENSOCUG00000006390	AFTPH	933.729	0.0490436	0.200385	0.562492	0.999979	9.22279e-06	9.99073	9.40211	9.80761	9.5421	10.0832	10.0779	Aftiphilin
1627	ENSOCUG00000013957	LGALSL	190.062	-0.00698968	0.191954	0.935447	0.999979	-9.22279e-06	7.62864	7.22673	7.78599	7.54731	7.65452	7.43205	Galectin
1628	ENSOCUG00000027961	PELI1	473.515	0.0693084	0.210891	0.387758	0.999979	9.22279e-06	8.34549	8.33157	9.20322	9.05558	8.95744	8.93788	Pellino E3 ubiquitin protein ligase 1
1629	ENSOCUG00000002143	VPS54	415.335	0.0510539	0.200541	0.548259	0.999979	9.22279e-06	8.83885	8.22597	8.62385	8.48098	8.77412	8.97739	VPS54, GARP complex subunit
1630	ENSOCUG00000002137	UGP2	674.314	0.0588154	0.206427	0.462895	0.999979	9.22279e-06	9.31699	8.68648	9.56021	9.21604	9.43985	9.72179	UTP--glucose-1-phosphate uridylyltransferase (EC 2.7.7.9)
1631	ENSOCUG00000006166	MDH1	4265.98	0.0208005	0.198107	0.792177	0.999979	9.22279e-06	12.0888	11.9294	11.9439	11.5401	11.8813	12.5395	Malate dehydrogenase (EC 1.1.1.37)
1632	ENSOCUG00000006156	WDPCP	63.0365	-0.0554164	0.203738	0.496632	0.999979	-9.22279e-06	5.69909	6.15994	6.21537	5.87217	5.86522	5.86651	WD repeat containing planar cell polarity effector
1633	ENSOCUG00000013563	EHBP1	893.111	0.0103464	0.200358	0.889172	0.999979	9.22279e-06	9.33895	9.14344	10.3274	9.89662	9.72249	9.73286	EH domain binding protein 1
1634	ENSOCUG00000010487	TMEM17	112.42	-0.0448842	0.201522	0.574497	0.999979	-9.22279e-06	6.96416	6.69858	6.9254	6.31084	6.68071	7.02013	Transmembrane protein 17
1635	ENSOCUG00000017281	B3GNT2	442.35	0.107643	0.233382	0.185319	0.999979	9.22279e-06	8.16645	8.0116	9.01951	8.78945	9.04896	8.97589	Hexosyltransferase (EC 2.4.1.-)
1636	ENSOCUG00000001093	COMMD1	305.037	-0.0585262	0.197184	0.518831	0.999979	-9.22279e-06	8.48596	8.19834	8.25716	7.91873	8.25136	8.27955	Copper metabolism domain containing 1
1637	ENSOCUG00000024386	CCT4	3457.77	-0.034693	0.194795	0.681582	0.999979	-9.22279e-06	11.932	11.7222	11.7247	11.2491	11.7635	11.9296	T-complex protein 1 subunit delta
1638	ENSOCUG00000000707	FAM161A	147.674	-0.013658	0.200217	0.846524	0.999979	-9.22279e-06	6.92361	6.81927	7.65561	7.03012	6.81445	7.45826	Family with sequence similarity 161 member A
1639	ENSOCUG00000004986	XPO1	1302.38	0.0297115	0.190899	0.744182	0.999979	9.22279e-06	10.4242	9.94359	10.4509	10.4434	10.3816	10.3094	Exportin 1
1640	ENSOCUG00000017819	USP34	1250.72	-0.0293752	0.194546	0.725445	0.999979	-9.22279e-06	10.4565	9.85132	10.537	10.125	10.3466	10.1901	Ubiquitin specific peptidase 34
1641	ENSOCUG00000017817	AHSA2P	200.419	-0.00321976	0.198771	0.962119	0.999979	-9.22279e-06	7.04532	7.50385	8.07473	7.79392	7.42052	7.57235	Uncharacterized protein
1642	ENSOCUG00000009559	KIAA1841	47.1772	-0.00516018	0.20461	0.928625	0.999979	-9.22279e-06	5.23856	4.775	6.07824	5.37025	5.37209	5.63927	KIAA1841
1643	ENSOCUG00000007894	PEX13	375.794	-0.0661932	0.207376	0.354566	0.999979	-9.22279e-06	8.63522	8.11945	9.02901	8.38818	8.29515	8.45141	Peroxisomal biogenesis factor 13
1644	ENSOCUG00000007867	PUS10	113.353	0.0477097	0.203102	0.548457	0.999979	9.22279e-06	6.77131	6.42569	6.88714	6.55356	6.78742	7.20336	Pseudouridylate synthase 10
1645	ENSOCUG00000004968	REL	111.405	0.272789	0.489284	0.0177133	0.309849	0.50885	6.63936	5.78652	6.21381	6.92978	7.33076	6.79756	REL proto-oncogene, NF-kB subunit
1646	ENSOCUG00000004962	PAPOLG	192.398	0.0340109	0.197289	0.682971	0.999979	9.22279e-06	7.50279	7.09682	7.82285	7.72503	7.62613	7.5192	Poly(A) polymerase gamma
1647	ENSOCUG00000023948	BCL11A	101.006	-0.186741	0.296869	0.0701748	0.715741	-0.145244	7.01329	6.95547	6.49118	6.56878	6.19426	6.21712	B-cell CLL/lymphoma 11A
1648	ENSOCUG00000005105	FANCL	156.35	-0.0662787	0.213104	0.366987	0.999979	-9.22279e-06	7.72852	7.22513	7.09429	6.56733	6.94899	7.5105	Uncharacterized protein
1649	ENSOCUG00000007388	VRK2	307.832	0.00583946	0.195349	0.944579	0.999979	9.22279e-06	8.30049	7.99857	8.37448	7.81449	8.22108	8.59526	Vaccinia related kinase 2
1650	ENSOCUG00000003491	CCDC85A	62.0293	-0.15003	0.292856	0.00984981	0.204529	-0.689245	5.3943	6.13473	6.62406	5.5704	4.30092	4.64771	Coiled-coil domain containing 85A
1651	ENSOCUG00000014657	EFEMP1	2333.12	0.0278666	0.188413	0.763401	0.999979	9.22279e-06	10.9679	11.251	11.1969	11.1015	11.426	11.0894	EGF containing fibulin like extracellular matrix protein 1
1652	ENSOCUG00000006889	PNPT1	325.749	0.0317695	0.200944	0.679802	0.999979	9.22279e-06	8.48281	7.8064	8.34256	7.88513	8.37745	8.72484	Polyribonucleotide nucleotidyltransferase 1
1653	ENSOCUG00000006880	PPP4R3B	1130.05	0.0122367	0.193129	0.887723	0.999979	9.22279e-06	10.2085	9.66157	10.3402	9.94143	10.2286	10.2467	Protein phosphatase 4 regulatory subunit 3B
1654	ENSOCUG00000006874	CFAP36	240.312	0.0300972	0.201527	0.687489	0.999979	9.22279e-06	8.02672	7.45834	7.86285	7.49444	7.71795	8.38099	Cilia and flagella associated protein 36
1655	ENSOCUG00000031349		1.64154	0.0176773	0.214182	0.431359	NA	NA	0.62096	0.608628	0.52958	0.955439	0.499491	0.699302
1656	ENSOCUG00000003620	CCDC88A	448.015	0.021221	0.203276	0.757799	0.999979	9.22279e-06	8.18213	8.06718	9.33395	8.68703	8.70723	9.00758	Coiled-coil domain containing 88A
1657	ENSOCUG00000011673		217.805	0.0446966	0.207871	0.517976	0.999979	9.22279e-06	7.87963	7.5429	7.23314	7.00956	7.79904	8.3024	Uncharacterized protein
1658	ENSOCUG00000003617	MTIF2	208.578	-0.0758283	0.206616	0.393797	0.999979	-9.22279e-06	7.76492	7.52783	8.03529	7.41016	7.50823	7.76173	Mitochondrial translational initiation factor 2
1659	ENSOCUG00000003609	CLHC1	12.727	-0.0508064	0.217614	0.276291	0.999979	-9.22279e-06	4.21678	3.31062	3.1812	2.99849	3.20795	3.60847	Clathrin heavy chain linker domain-containing protein 1
1660	ENSOCUG00000012050	RTN4	945.634	0.0361352	0.198551	0.655081	0.999979	9.22279e-06	9.54037	9.63515	10.1181	10.2333	9.88646	9.56261	Reticulon
1661	ENSOCUG00000012044	EML6	10.783	0.0231371	0.209379	0.654105	0.999979	9.22279e-06	3.58277	3.15985	3.15007	3.58794	3.0854	3.60217	Echinoderm microtubule associated protein like 6
1662	ENSOCUG00000005008	SPTBN1	7627.95	0.0075952	0.197227	0.939283	0.999979	9.22279e-06	12.7231	12.8067	13.0251	13.2886	12.8706	12.2456	Spectrin beta chain
1663	ENSOCUG00000015408	ACYP2	73.3148	0.00424816	0.201939	0.952962	0.999979	9.22279e-06	6.02128	5.61904	6.56719	6.2474	5.70245	6.40305	Acylphosphatase (EC 3.6.1.7)
1664	ENSOCUG00000021888		2.01135	0.0238624	0.215499	0.203484	NA	NA	0.52957	0.638136	0.5519	0.663572	0.5127	1.25183
1665	ENSOCUG00000027435	RPS11	5298.83	0.0240432	0.202875	0.703678	0.999979	9.22279e-06	12.3154	12.4541	11.8999	11.7263	12.017	12.9952	Ribosomal protein S11
1666	ENSOCUG00000004696	PSME4	964.806	0.0403207	0.196311	0.64344	0.999979	9.22279e-06	9.9063	9.56113	9.98962	9.60351	10.1922	10.0089	Uncharacterized protein
1667	ENSOCUG00000000815	GPR75	4.41842	0.012742	0.211287	0.739249	0.999979	9.22279e-06	1.9425	2.14699	2.0543	2.44609	1.9238	1.9194	G protein-coupled receptor 75
1668	ENSOCUG00000014412	ERLEC1	2443.18	0.0281578	0.200832	0.711595	0.999979	9.22279e-06	11.4322	10.8932	11.0732	10.5762	11.3643	11.6447	Endoplasmic reticulum lectin 1
1669	ENSOCUG00000013610	ASB3	199.553	0.0168913	0.190785	0.84902	0.999979	9.22279e-06	7.7429	7.36196	7.68439	7.50256	7.63124	7.81454	Ankyrin repeat and SOCS box protein 3
1670	ENSOCUG00000028058	CHAC2	48.1541	-0.0230453	0.205926	0.705208	0.999979	-9.22279e-06	5.06642	5.82697	5.73387	5.59292	4.75524	5.76167	Gamma-glutamylcyclotransferase (EC 4.3.2.-)
1671	ENSOCUG00000005620	NRXN1	13.1174	-0.0501952	0.217172	0.287098	0.999979	-9.22279e-06	3.10664	3.32676	4.27677	3.14904	3.43511	3.38411	Neurexin 1
1672	ENSOCUG00000028197		11.7688	0.0749432	0.226223	0.16499	0.999979	9.22279e-06	3.11295	3.42999	3.19954	3.39354	3.46532	4.01896
1673	ENSOCUG00000006982	GTF2A1L	378.16	-0.150565	0.267758	0.0885403	0.799759	-0.0970409	8.39276	8.85685	8.94265	8.64169	7.9426	7.78569	Uncharacterized protein
1674	ENSOCUG00000006967	PPP1R21	522.171	0.0196769	0.187234	0.833383	0.999979	9.22279e-06	9.08649	8.82964	9.06141	8.85774	9.16061	9.10362	Protein phosphatase 1 regulatory subunit 21
1675	ENSOCUG00000012631		477.449	-0.0509901	0.201673	0.536961	0.999979	-9.22279e-06	9.2055	9.01132	8.59143	8.77564	8.44013	9.05248	Peptidyl-prolyl cis-trans isomerase (PPIase) (EC 5.2.1.8)
1676	ENSOCUG00000009784	FOXN2	203.668	0.0019354	0.198379	0.98289	0.999979	9.22279e-06	7.67404	7.05401	7.98535	7.39116	7.57608	7.9005	Forkhead box N2
1677	ENSOCUG00000036528		32.1403	0.0447649	0.205984	0.537315	0.999979	9.22279e-06	4.85181	4.61663	5.16282	5.04862	4.94968	5.18143
1678	ENSOCUG00000024873		116.714	0.00151533	0.198378	0.987029	0.999979	9.22279e-06	6.87322	6.89994	6.72601	6.40146	6.62196	7.29462	40S ribosomal protein S24
1679	ENSOCUG00000014631	FBXO11	616.717	0.00773721	0.192749	0.930441	0.999979	9.22279e-06	9.3259	8.93681	9.41056	9.50105	9.28988	8.93474	F-box protein 11
1680	ENSOCUG00000014615	MSH6	1053.79	-0.0850613	0.202869	0.379508	0.999979	-9.22279e-06	10.3121	10.0194	10.0383	9.8077	10.0846	9.8614	MutS homolog 6
1681	ENSOCUG00000039495		2.09078	-0.00172413	0.21282	0.940408	NA	NA	0.734765	0.834552	1.16936	1.09473	0.874144	0.730287
1682	ENSOCUG00000021648	KCNK12	1.74955	0.0106699	0.213558	0.615918	NA	NA	0.606513	0.859961	0.622829	0.93216	0.594806	0.860488	Potassium two pore domain channel subfamily K member 12
1683	ENSOCUG00000009576	MSH2	648.5	-0.00494669	0.196175	0.946994	0.999979	-9.22279e-06	9.68044	9.09142	9.10198	8.88111	9.35735	9.57459	DNA mismatch repair protein
1684	ENSOCUG00000006223	EPCAM	3630.43	0.0308835	0.198214	0.698479	0.999979	9.22279e-06	11.6724	11.2836	12.1112	12.1096	11.8144	11.5993	Epithelial cell adhesion molecule
1685	ENSOCUG00000002107		6250.77	-0.0961093	0.214487	0.2975	0.999979	-9.22279e-06	12.9282	12.3814	12.7917	12.2451	12.3765	12.6652	Calmodulin (CaM)
1686	ENSOCUG00000002103	STPG4	1.74087	-0.0190527	0.213622	0.489559	NA	NA	0.680283	0.757589	0.87068	0.690417	0.636303	0.668199	Uncharacterized protein
1687	ENSOCUG00000007788	TTC7A	475.012	0.0291325	0.196397	0.726173	0.999979	9.22279e-06	8.97617	8.95271	8.46781	9.11354	9.03963	8.53388	Tetratricopeptide repeat domain 7A
1688	ENSOCUG00000007785	MCFD2	4297.51	0.00322444	0.206956	0.960249	0.999979	9.22279e-06	12.4431	11.9753	10.768	10.4989	12.2875	12.2954	Multiple coagulation factor deficiency 2
1689	ENSOCUG00000034428		41.7241	-0.0165402	0.203136	0.80092	0.999979	-9.22279e-06	5.2827	5.15192	5.66034	5.5907	5.37653	4.75697
1690	ENSOCUG00000032196		7.78894	0.0391489	0.212538	0.453018	0.999979	9.22279e-06	2.85472	2.87706	2.85543	3.1138	2.90099	3.09719
1691	ENSOCUG00000009711	CRIPT	335.292	-0.00477084	0.18965	0.953606	0.999979	-9.22279e-06	8.30382	8.21183	8.6097	8.26759	8.25174	8.57033	CXXC repeat containing interactor of PDZ3 domain
1692	ENSOCUG00000001130	PIGF	88.4241	0.0154903	0.202459	0.823495	0.999979	9.22279e-06	6.86513	6.18591	5.81424	6.18247	6.34676	6.76999	Uncharacterized protein
1693	ENSOCUG00000001127	RHOQ	190.124	0.0407151	0.20556	0.569621	0.999979	9.22279e-06	7.09411	6.85875	7.97252	7.41924	7.79064	7.62077	Ras homolog family member Q
1694	ENSOCUG00000014904	EPAS1	1938.76	0.0415113	0.209438	0.51366	0.999979	9.22279e-06	10.1746	10.6961	11.025	11.6879	10.2209	10.3407	Endothelial PAS domain protein 1
1695	ENSOCUG00000036650		25.5829	-0.117249	0.240643	0.149098	0.974528	-0.0112055	4.84234	4.73376	4.86965	4.54134	4.45884	4.32358
1696	ENSOCUG00000013785	PRKCE	136.883	-0.170467	0.269763	0.102827	0.848698	-0.071247	7.4937	7.14484	7.11039	6.94148	6.93107	6.61423	Protein kinase C epsilon type (EC 2.7.11.13) (nPKC-epsilon)
1697	ENSOCUG00000015385	SRBD1	528.875	-0.0340988	0.202765	0.638849	0.999979	-9.22279e-06	9.4362	8.80058	8.91424	8.28379	8.94268	9.31038	S1 RNA binding domain 1
1698	ENSOCUG00000032935		1.68182	-0.0163044	0.213911	0.475912	NA	NA	0.767517	0.457765	0.772037	0.631217	0.529028	0.457845
1699	ENSOCUG00000027205	SIX2	2.03406	-0.0129289	0.213437	0.591911	NA	NA	1.2449	0.806407	0.728143	0.994242	0.771773	0.702152
1700	ENSOCUG00000005476	CAMKMT	110.356	0.0653262	0.210404	0.403981	0.999979	9.22279e-06	6.7374	6.70229	6.37386	6.59751	6.55528	7.30655	Calmodulin-lysine N-methyltransferase
1701	ENSOCUG00000005471	PREPL	300.205	-0.0364634	0.205202	0.596671	0.999979	-9.22279e-06	8.7188	8.17535	7.67667	7.46171	8.2999	8.28247	Prolyl endopeptidase-like
1702	ENSOCUG00000005464	SLC3A1	206.273	-0.0199612	0.208838	0.698604	0.999979	-9.22279e-06	7.62922	6.78686	8.10524	8.25832	6.38447	6.56064	RBAT protein (Solute carrier family 3 member 1)
1703	ENSOCUG00000005461	PPM1B	350.199	0.0469893	0.202622	0.557569	0.999979	9.22279e-06	8.40065	7.73018	8.66617	8.41093	8.57104	8.5532	Protein phosphatase, Mg2+/Mn2+ dependent 1B
1704	ENSOCUG00000015046	LRPPRC	1642.48	-0.0554367	0.192467	0.556771	0.999979	-9.22279e-06	10.8553	10.5308	10.8138	10.4792	10.7296	10.5914	Leucine rich pentatricopeptide repeat containing
1705	ENSOCUG00000005300	ABCG5	1.99491	0.0305653	0.216264	0.148792	NA	NA	0.735078	0.730752	0.908174	1.24085	0.87092	0.924299	ATP binding cassette subfamily G member 5
1706	ENSOCUG00000005293	DYNC2LI1	65.1583	0.00301781	0.202399	0.967224	0.999979	9.22279e-06	5.87826	5.57403	6.31622	5.64211	5.63327	6.44615	Dynein cytoplasmic 2 light intermediate chain 1
1707	ENSOCUG00000024266	PLEKHH2	165.964	-0.0199207	0.205805	0.738449	0.999979	-9.22279e-06	6.78534	6.66209	8.04201	7.64573	6.91056	6.90635	Pleckstrin homology, MyTH4 and FERM domain containing H2
1708	ENSOCUG00000001048	THADA	390.919	-0.0500268	0.196518	0.568906	0.999979	-9.22279e-06	8.79334	8.55573	8.65469	8.68682	8.6342	8.18109	THADA, armadillo repeat containing
1709	ENSOCUG00000029169	ZFP36L2	390.637	0.0420804	0.19835	0.617271	0.999979	9.22279e-06	8.50528	8.39965	8.64371	9.01623	8.56413	8.26895	ZFP36 ring finger protein like 2
1710	ENSOCUG00000037676		8.29589	0.0813403	0.23124	0.0998798	0.841314	0.0750418	2.61364	2.66746	2.95736	3.3354	2.94628	3.19826
1711	ENSOCUG00000033400		12.7126	0.120831	0.259878	0.0290415	0.426885	0.36969	3.11426	3.14393	3.2041	3.2167	4.01826	4.01148
1712	ENSOCUG00000032385		2.5987	-0.0377872	0.217444	0.173005	NA	NA	1.54438	1.43457	1.03	1.02022	1.14017	1.10281
1713	ENSOCUG00000015827	HAAO	34.9679	1.45872	0.632432	0.000748683	0.0263453	1.5793	4.46882	4.56025	4.46905	5.21866	5.56804	5.37245	3-hydroxyanthranilate 3,4-dioxygenase (EC 1.13.11.6) (3-hydroxyanthranilate oxygenase) (3-HAO) (3-hydroxyanthranilic acid dioxygenase) (HAD)
1714	ENSOCUG00000012310	MTA3	381.719	-0.127245	0.222239	0.221928	0.999979	-9.22279e-06	8.73037	8.71764	8.64774	8.58797	8.28045	8.36095	Metastasis associated 1 family member 3
1715	ENSOCUG00000027683		59.3751	-0.0296218	0.207861	0.615448	0.999979	-9.22279e-06	6.07601	6.16011	5.25808	5.1496	5.32248	6.27207	Uncharacterized protein
1716	ENSOCUG00000002674	KCNG3	3.8545	-0.0295089	0.215591	0.270868	NA	NA	2.12555	1.80834	1.77729	1.39407	1.88775	1.43918	Potassium voltage-gated channel modifier subfamily G member 3
1717	ENSOCUG00000027189		715.596	0.0687118	0.212608	0.373286	0.999979	9.22279e-06	9.27231	9.23293	9.333	8.98223	9.284	10.1362	Uncharacterized protein
1718	ENSOCUG00000015526	EML4	497.929	0.0520564	0.207206	0.483827	0.999979	9.22279e-06	8.64985	8.21152	9.25838	8.70242	9.01136	9.30553	Echinoderm microtubule associated protein like 4
1719	ENSOCUG00000002998	PKDCC	384.805	0.0323006	0.203044	0.658396	0.999979	9.22279e-06	8.21121	8.60118	8.54918	9.18804	8.17565	8.15221	Protein kinase domain containing, cytoplasmic
1720	ENSOCUG00000010854		446.774	0.00466232	0.200626	0.952029	0.999979	9.22279e-06	8.24584	8.37155	9.29931	8.39287	9.04139	8.78	Uncharacterized protein
1721	ENSOCUG00000003257	THUMPD2	145.869	-0.0752266	0.213976	0.340808	0.999979	-9.22279e-06	7.26088	6.77851	7.65864	6.90433	6.80338	7.22867	THUMP domain containing 2
1722	ENSOCUG00000009872	TMEM178A	6.35865	-0.019019	0.211294	0.635646	0.999979	-9.22279e-06	2.44905	2.24924	2.96356	2.27398	2.48267	2.61484	Transmembrane protein 178A
1723	ENSOCUG00000019054		2.12374	0.00381374	0.212283	0.896105	NA	NA	1.16515	1.05766	0.896445	0.987015	1.24094	0.968966
1724	ENSOCUG00000016679	MAP4K3	353.102	-0.0287308	0.201854	0.690791	0.999979	-9.22279e-06	8.47513	7.71478	8.95022	8.43582	8.31161	8.3157	Mitogen-activated protein kinase kinase kinase kinase (EC 2.7.11.1)
1725	ENSOCUG00000001117	CDKL4	14.5626	-0.0471308	0.220339	0.0947876	0.820478	-0.0859332	4.24621	4.10444	2.63563	2.39439	3.36243	2.83079	Cyclin dependent kinase like 4
1726	ENSOCUG00000007844	SOS1	391.208	0.0441143	0.202538	0.576365	0.999979	9.22279e-06	8.33214	8.04693	8.91331	8.84911	8.73006	8.37063	SOS Ras/Rac guanine nucleotide exchange factor 1
1727	ENSOCUG00000001075	MORN2	16.5777	-0.00849664	0.213738	0.620733	0.999979	-9.22279e-06	4.67298	3.37817	2.68408	2.41258	3.03135	3.93939	Uncharacterized protein
1728	ENSOCUG00000015602	DHX57	342.807	-0.0387742	0.189932	0.673708	0.999979	-9.22279e-06	8.6008	8.23854	8.52258	8.35253	8.42737	8.31379	DExH-box helicase 57
1729	ENSOCUG00000015599	GEMIN6	193.838	0.0157625	0.203581	0.813156	0.999979	9.22279e-06	7.97237	7.37326	6.82526	6.93606	7.61122	7.96919	Gem nuclear organelle associated protein 6
1730	ENSOCUG00000026618		3.52684	0.0138088	0.212175	0.681291	NA	NA	1.48984	1.96224	1.67018	1.7844	1.79731	1.89821	Uncharacterized protein
1731	ENSOCUG00000004087	SRSF7	1699.29	0.111069	0.222213	0.247989	0.999979	9.22279e-06	10.5387	10.5276	10.5768	10.518	10.7453	11.1936	Serine and arginine rich splicing factor 7
1732	ENSOCUG00000006325	GALM	810.872	-0.177978	0.269443	0.105045	0.853784	-0.0686521	9.90003	9.99722	9.54562	9.61825	9.32527	9.26441	Aldose 1-epimerase (EC 5.1.3.3) (Galactose mutarotase)
1733	ENSOCUG00000034279		6.48487	0.0121987	0.211073	0.755335	0.999979	9.22279e-06	2.22612	2.87329	2.44796	2.84886	2.22908	2.77278
1734	ENSOCUG00000010233	HNRNPLL	420.829	-0.0656862	0.208102	0.418014	0.999979	-9.22279e-06	8.81039	8.23505	9.16669	8.47974	8.52533	8.66555	Heterogeneous nuclear ribonucleoprotein L like
1735	ENSOCUG00000016184	ATL2	438.141	-0.0443538	0.200503	0.584003	0.999979	-9.22279e-06	9.0093	8.43961	8.96007	8.35033	8.57658	8.98298	Atlastin GTPase 2
1736	ENSOCUG00000016164	CYP1B1	119.605	0.0729049	0.217294	0.313114	0.999979	9.22279e-06	6.70639	6.35718	6.86343	7.33092	7.18285	6.22624	Cytochrome P450 family 1 subfamily B member 1
1737	ENSOCUG00000021847	RMDN2	120.58	-0.0692679	0.209572	0.39429	0.999979	-9.22279e-06	7.32234	6.61412	6.96175	6.50364	6.86181	6.87036	Uncharacterized protein
1738	ENSOCUG00000038906		8.64954	-0.0398034	0.213175	0.425188	0.999979	-9.22279e-06	3.03549	2.92514	3.40501	3.02298	2.74747	2.98708
1739	ENSOCUG00000013011	CDC42EP3	73.9994	-0.0296732	0.206934	0.628977	0.999979	-9.22279e-06	5.60574	5.73875	6.85135	6.34798	5.85752	5.79229	CDC42 effector protein 3
1740	ENSOCUG00000023625		582.223	0.14284	0.223017	0.200682	0.999979	9.22279e-06	9.01935	9.07561	9.01516	9.28081	9.30156	9.33681
1741	ENSOCUG00000022570		50.7081	-0.0032329	0.196063	0.965144	0.999979	-9.22279e-06	5.73983	5.80171	5.39596	5.71898	5.49727	5.73007
1742	ENSOCUG00000007416	QPCT	284.032	-0.0943813	0.220528	0.266241	0.999979	-9.22279e-06	7.8805	8.05159	8.70471	7.81061	7.92925	8.06465	Glutaminyl-peptide cyclotransferase
1743	ENSOCUG00000007411	PRKD3	772.192	0.021987	0.202949	0.753081	0.999979	9.22279e-06	9.05742	8.8214	10.1009	9.44886	9.46147	9.84204	Serine/threonine-protein kinase (EC 2.7.11.13)
1744	ENSOCUG00000007239	NDUFAF7	84.2753	-0.0208493	0.195526	0.7979	0.999979	-9.22279e-06	6.28526	6.65199	6.2655	6.14056	6.38253	6.50839	Protein arginine methyltransferase NDUFAF7 (EC 2.1.1.320)
1745	ENSOCUG00000007230	CEBPZ	884.036	-0.00763084	0.198485	0.913601	0.999979	-9.22279e-06	9.96391	9.18357	9.99747	9.31409	9.70781	10.0648	CCAAT/enhancer binding protein zeta
1746	ENSOCUG00000029893		109.277	-0.0184921	0.195564	0.818699	0.999979	-9.22279e-06	6.78531	6.6132	6.9396	6.46311	6.60898	7.02205
1747	ENSOCUG00000007223	EIF2AK2	174.221	0.255761	0.461726	0.015428	0.280266	0.552429	6.55868	6.55936	7.24509	7.01701	7.9356	7.9043	Eukaryotic translation initiation factor 2 alpha kinase 2 (Interferon-induced double-stranded RNA-activated protein kinase)
1748	ENSOCUG00000007217	GPATCH11	274.793	0.00231474	0.200612	0.975507	0.999979	9.22279e-06	7.94826	7.59556	8.44455	7.70241	7.70827	8.54593	G-patch domain containing 11
1749	ENSOCUG00000007205	HEATR5B	436.559	-0.0155789	0.189633	0.862678	0.999979	-9.22279e-06	9.01769	8.52608	8.75053	8.67251	8.8682	8.66904	HEAT repeat containing 5B
1750	ENSOCUG00000007258	STRN	311.349	0.0609962	0.208822	0.433298	0.999979	9.22279e-06	7.92515	7.57021	8.58971	8.27347	8.31765	8.50103	Striatin
1751	ENSOCUG00000007249	VIT	174.096	0.175248	0.300603	0.0507983	0.601925	0.220458	7.06426	7.14547	6.72486	8.01213	7.78021	6.89468	Vitrin
1752	ENSOCUG00000014879	FEZ2	512.938	0.0240043	0.199114	0.75636	0.999979	9.22279e-06	8.41297	8.75201	9.3778	9.15552	9.09968	8.77747	Fasciculation and elongation protein zeta 2
1753	ENSOCUG00000032678		31.0458	0.0281722	0.208296	0.625825	0.999979	9.22279e-06	4.55628	4.32636	5.24563	5.40999	4.59373	4.65433
1754	ENSOCUG00000001595	CRIM1	372.581	-0.013282	0.206321	0.810923	0.999979	-9.22279e-06	7.72058	7.72105	9.24604	8.87979	8.17539	7.76931	Cysteine rich transmembrane BMP regulator 1
1755	ENSOCUG00000015457	FAM98A	925.477	0.0509053	0.195303	0.578269	0.999979	9.22279e-06	9.97218	9.70867	9.59891	9.64801	9.99401	10.0557	Family with sequence similarity 98 member A
1756	ENSOCUG00000015439	RASGRP3	129.989	-0.0169299	0.207402	0.753497	0.999979	-9.22279e-06	6.30894	6.14701	7.71316	7.30736	6.09451	6.72328	RAS guanyl releasing protein 3
1757	ENSOCUG00000009598	LTBP1	1396.99	0.0289052	0.205067	0.664349	0.999979	9.22279e-06	9.90015	10.3253	10.566	11.011	10.4111	9.48698	Latent transforming growth factor beta binding protein 1
1758	ENSOCUG00000009586	TTC27	484.363	-0.039339	0.194358	0.653248	0.999979	-9.22279e-06	9.05728	9.04952	8.76778	8.51558	8.98928	8.97935	Tetratricopeptide repeat domain 27
1759	ENSOCUG00000006600	BIRC6	1403.78	0.000247461	0.194833	0.9851	0.999979	9.22279e-06	10.4585	10.0068	10.7184	10.6286	10.5332	10.0774	Baculoviral IAP repeat containing 6
1760	ENSOCUG00000007591	YIPF4	567.302	-0.0120275	0.191036	0.881781	0.999979	-9.22279e-06	9.32676	8.89068	9.20836	8.84341	9.15751	9.30373	Protein YIPF
1761	ENSOCUG00000005403	SLC30A6	354.995	-0.0411181	0.191679	0.651261	0.999979	-9.22279e-06	8.66258	8.3263	8.54022	8.23025	8.44299	8.53287	Solute carrier family 30 member 6
1762	ENSOCUG00000010252	SPAST	229.632	-0.0361607	0.200048	0.644387	0.999979	-9.22279e-06	7.84121	7.34644	8.2768	7.8027	7.78001	7.64693	Spastin (EC 3.6.4.3)
1763	ENSOCUG00000017877	DPY30	931.797	0.0551247	0.207253	0.47381	0.999979	9.22279e-06	9.84742	9.76129	9.4513	9.3728	9.70652	10.4522	Dpy-30, histone methyltransferase complex regulatory subunit
1764	ENSOCUG00000005878	MEMO1	206.692	0.0564173	0.199633	0.523561	0.999979	9.22279e-06	7.46973	7.4142	7.84446	7.53627	7.82604	7.88373	Mediator of cell motility 1
1765	ENSOCUG00000001236	SRD5A2	3.07135	-0.0220212	0.214474	0.376248	NA	NA	1.09047	1.90834	1.28549	1.1583	1.43843	1.08385	Steroid 5 alpha-reductase 2
1766	ENSOCUG00000001230	XDH	316.909	3.15331	0.77493	1.64858e-06	0.000181657	3.74075	6.21779	5.90441	6.99032	7.52543	9.03614	8.72923	Xanthine dehydrogenase
1767	ENSOCUG00000001228	EHD3	246.671	-0.0243842	0.201156	0.735743	0.999979	-9.22279e-06	7.2919	8.3168	8.05022	8.14356	7.75829	7.5741	EH domain containing 3
1768	ENSOCUG00000005798	GALNT14	28.2023	-0.122048	0.251409	0.0929875	0.813443	-0.0896729	4.84395	5.39121	4.45176	4.462	4.45684	4.45834	Polypeptide N-acetylgalactosaminyltransferase (EC 2.4.1.-) (Protein-UDP acetylgalactosaminyltransferase)
1769	ENSOCUG00000016758		43.5572	-0.0352493	0.208628	0.559663	0.999979	-9.22279e-06	5.58112	5.1251	5.66064	5.77332	5.05679	4.59922	Uncharacterized protein
1770	ENSOCUG00000014114		4.42751	-0.0366785	0.216615	0.242823	0.999979	-9.22279e-06	1.87881	1.84775	2.4105	1.98832	1.52899	1.66154
1771	ENSOCUG00000006086	LCLAT1	246.779	-0.0740211	0.203084	0.420265	0.999979	-9.22279e-06	8.25443	8.03302	7.75341	7.79053	7.92991	7.76853	Lysocardiolipin acyltransferase 1
1772	ENSOCUG00000013513	LBH	135.988	-0.0476113	0.206321	0.516095	0.999979	-9.22279e-06	6.67316	7.23586	7.41817	7.33514	6.74317	6.56161	Protein LBH
1773	ENSOCUG00000035414		82.9802	-0.0368739	0.20615	0.583568	0.999979	-9.22279e-06	5.85743	6.44998	6.75862	6.64888	5.86628	5.95959
1774	ENSOCUG00000013516	YPEL5	737.365	0.10889	0.224502	0.237723	0.999979	9.22279e-06	9.23731	9.41261	9.31722	9.34922	9.4346	10.0465	Protein yippee-like
1775	ENSOCUG00000001085	ALK	6.93787	-0.0446127	0.215249	0.35473	0.999979	-9.22279e-06	3.04667	2.88834	2.57644	2.73984	2.54314	2.58336
1776	ENSOCUG00000001082	CLIP4	13.7241	-0.0447689	0.214063	0.39094	0.999979	-9.22279e-06	3.85609	3.45979	4.06777	3.8387	3.52446	3.13572	CAP-Gly domain containing linker protein family member 4
1777	ENSOCUG00000003887		2.24969	0.0165341	0.21317	0.571311	NA	NA	1.16273	1.14244	0.983746	1.35982	1.02016	1.22371	Uncharacterized protein
1778	ENSOCUG00000003126	WDR43	808.121	0.00715015	0.186255	0.941312	0.999979	9.22279e-06	9.69602	9.68441	9.54781	9.42108	9.70691	9.82196	WD repeat domain 43
1779	ENSOCUG00000001023	PPP1CB	2167.83	0.0350357	0.201472	0.636427	0.999979	9.22279e-06	11.1136	10.5087	11.1684	10.6074	11.0626	11.5184	Serine/threonine-protein phosphatase (EC 3.1.3.16)
1780	ENSOCUG00000015168	PLB1	41.7274	0.0546012	0.217333	0.30024	0.999979	9.22279e-06	4.07201	4.76553	5.64202	5.31471	5.49368	5.57959	Phospholipase B1, membrane-associated
1781	ENSOCUG00000032589		581.7	0.901602	0.723825	0.00534871	0.12636	0.89839	8.04357	8.53583	8.93057	9.70227	9.47399	9.14491
1782	ENSOCUG00000036454		200.888	0.492961	1.14201	0.0120222	0.232311	0.63393	6.68567	7.00496	7.49366	8.13863	7.92169	7.58353
1783	ENSOCUG00000010706	FOSL2	480.104	0.370903	0.746798	0.0156263	0.282171	0.549487	7.92008	8.23313	8.81147	9.34593	9.1909	8.89857	FOS like 2, AP-1 transcription factor subunit
1784	ENSOCUG00000010695	BABAM2	543.379	-0.0434602	0.191985	0.631425	0.999979	-9.22279e-06	9.14016	9.34826	8.86483	8.97841	9.07203	9.00661	BRISC and BRCA1 A complex member 2
1785	ENSOCUG00000010692	RBKS	271.589	-0.0284986	0.197417	0.721342	0.999979	-9.22279e-06	8.19206	8.26445	7.84838	7.59957	7.97686	8.33747	Ribokinase (RK) (EC 2.7.1.15)
1786	ENSOCUG00000032040	MRPL33	996.084	0.0935198	0.223476	0.249351	0.999979	9.22279e-06	9.71097	9.63165	9.78765	9.41718	9.97702	10.5794
1787	ENSOCUG00000032357	SLC4A1AP	616.506	-0.00390814	0.186661	0.962769	0.999979	-9.22279e-06	9.26027	9.2296	9.31389	9.04749	9.20241	9.47745
1788	ENSOCUG00000010219	SUPT7L	123.007	-0.140892	0.241293	0.161399	0.996107	-0.00169397	6.97227	7.15357	7.12546	6.82907	6.84772	6.50037	SPT7 like, STAGA complex gamma subunit
1789	ENSOCUG00000013637	GPN1	362.768	-0.0197167	0.192652	0.815949	0.999979	-9.22279e-06	8.64629	8.63213	8.24031	8.17696	8.66999	8.47957	GPN-loop GTPase 1
1790	ENSOCUG00000013631	CCDC121	9.06334	-0.0628637	0.221041	0.218469	0.999979	-9.22279e-06	3.06836	3.18194	3.44013	2.71258	3.10827	2.89297	Uncharacterized protein
1791	ENSOCUG00000013611	ZNF512	292.792	0.00195119	0.18505	0.985704	0.999979	9.22279e-06	8.05965	8.14125	8.34756	8.20925	8.19134	8.17713	Zinc finger protein 512
1792	ENSOCUG00000038944		2.37922	0.00216206	0.212064	0.944535	NA	NA	1.23182	1.36653	1.05378	1.33088	1.08829	1.29271
1793	ENSOCUG00000013748	GCKR	15.412	-0.0806546	0.233735	0.0459075	0.56573	-0.247391	4.56328	3.9849	2.79533	3.17778	3.22434	3.05809	Glucokinase regulator
1794	ENSOCUG00000013739	FNDC4	146.385	-0.0220645	0.196475	0.781863	0.999979	-9.22279e-06	6.97455	7.37902	7.25743	7.4058	6.75839	7.14764	Fibronectin type III domain containing 4
1795	ENSOCUG00000004327	IFT172	343.791	-0.016088	0.196777	0.836038	0.999979	-9.22279e-06	8.59551	8.64246	7.93094	8.52864	8.49112	8.03072	Intraflagellar transport 172
1796	ENSOCUG00000004316	NRBP1	1407.94	0.0149351	0.189165	0.871524	0.999979	9.22279e-06	10.0978	10.5592	10.572	10.5014	10.5584	10.3453	Uncharacterized protein
1797	ENSOCUG00000017104	PPM1G	2242.83	0.0505045	0.195321	0.582752	0.999979	9.22279e-06	11.0766	11.2538	10.7581	11.0026	11.3408	11.2001	Protein phosphatase, Mg2+/Mn2+ dependent 1G
1798	ENSOCUG00000017096	ZNF513	229.45	0.0875711	0.213265	0.326976	0.999979	9.22279e-06	7.53086	7.69367	7.80769	8.26047	7.87117	7.61803	Zinc finger protein 513
1799	ENSOCUG00000017089	SNX17	1696.38	0.018817	0.18667	0.839673	0.999979	9.22279e-06	10.5637	10.9343	10.5529	10.7301	10.7944	10.7161	Sorting nexin 17
1800	ENSOCUG00000017076	EIF2B4	1275.53	-0.0139942	0.200324	0.841543	0.999979	-9.22279e-06	10.4699	10.6226	9.58551	9.82046	10.2173	10.5644	Translation initiation factor eIF-2B subunit delta
1801	ENSOCUG00000017060	GTF3C2	652.816	-0.031259	0.191537	0.723221	0.999979	-9.22279e-06	9.30516	9.56243	9.26778	9.41913	9.41718	9.00095	General transcription factor IIIC subunit 2
1802	ENSOCUG00000029321	MPV17	261.482	-0.0465586	0.194853	0.599376	0.999979	-9.22279e-06	8.03539	8.243	7.95714	7.70474	7.99642	8.12314	MPV17, mitochondrial inner membrane protein
1803	ENSOCUG00000016989	CAD	1120.37	-0.151388	0.258612	0.113834	0.879448	-0.0557897	10.2819	10.6679	9.78664	9.89599	9.90995	9.69831	Carbamoyl-phosphate synthetase 2, aspartate transcarbamylase, and dihydroorotase
1804	ENSOCUG00000024551	ATRAID	249.068	-0.0557911	0.200324	0.520389	0.999979	-9.22279e-06	8.02707	8.27341	7.70631	7.66747	7.8542	8.02591	Uncharacterized protein
1805	ENSOCUG00000016976	SLC5A6	384.483	-0.0868697	0.208602	0.349771	0.999979	-9.22279e-06	8.64968	8.94566	8.3933	8.33173	8.49599	8.50995	Sodium-dependent multivitamin transporter (Na(+)-dependent multivitamin transporter) (Solute carrier family 5 member 6)
1806	ENSOCUG00000008655	TCF23	27.1326	-0.100932	0.241538	0.0820895	0.774495	-0.110981	4.60908	4.72564	5.24913	4.72811	3.75977	3.96565	Uncharacterized protein
1807	ENSOCUG00000006522	PREB	742.658	-0.00763144	0.19927	0.912878	0.999979	-9.22279e-06	9.75459	9.74214	8.83206	9.04102	9.66869	9.63456	Prolactin regulatory element binding
1808	ENSOCUG00000006519	ABHD1	151.664	-0.0105903	0.201989	0.87247	0.999979	-9.22279e-06	7.48179	7.48529	6.38506	6.78865	7.32905	7.31346	Abhydrolase domain containing 1
1809	ENSOCUG00000008657	CGREF1	22.1244	-0.0367041	0.211743	0.480608	0.999979	-9.22279e-06	4.60926	4.79232	3.8479	3.62439	4.29738	4.55541	Cell growth regulator with EF-hand domain 1
1810	ENSOCUG00000008662	KHK	480.949	-0.139636	0.277971	0.0209758	0.347586	-0.458938	9.50831	9.49962	7.45692	7.37332	8.19549	8.25078	Ketohexokinase
1811	ENSOCUG00000006872	EMILIN1	1573.55	-0.0295329	0.195917	0.719508	0.999979	-9.22279e-06	10.3006	10.9699	10.578	10.7861	10.5043	10.3068	Elastin microfibril interfacer 1
1812	ENSOCUG00000014887	AGBL5	432.748	-0.0458754	0.198485	0.588996	0.999979	-9.22279e-06	8.84135	9.10103	8.38026	8.5362	8.80028	8.64111	ATP/GTP binding protein like 5
1813	ENSOCUG00000014868	TMEM214	2600.3	-0.0275017	0.205268	0.667812	0.999979	-9.22279e-06	11.709	11.6258	10.2256	10.7627	11.4051	11.2993	Transmembrane protein 214
1814	ENSOCUG00000014861	MAPRE3	172.355	-0.0542581	0.201365	0.520834	0.999979	-9.22279e-06	7.45287	7.55519	7.49017	7.64998	7.21348	6.99118	Microtubule associated protein RP/EB family member 3
1815	ENSOCUG00000035899		3.46814	0.00467473	0.211968	0.880852	NA	NA	1.61381	1.67269	1.71712	1.63345	1.39646	1.99054
1816	ENSOCUG00000014846	DPYSL5	35.6324	-0.0282143	0.20319	0.686251	0.999979	-9.22279e-06	5.25332	5.41046	4.80534	4.88827	5.32214	4.9571	Dihydropyrimidinase like 5
1817	ENSOCUG00000028221	CENPA	30.0995	-0.0456957	0.20905	0.492259	0.999979	-9.22279e-06	5.09784	5.1731	4.54482	4.69	5.04962	4.47545	Centromere protein A
1818	ENSOCUG00000022141	SLC35F6	407.885	0.0865586	0.209658	0.348661	0.999979	9.22279e-06	8.52621	8.7455	8.25659	8.58474	8.9689	8.73688	Solute carrier family 35 member F6
1819	ENSOCUG00000025172	KCNK3	13.4666	-0.0728933	0.22676	0.134208	0.93808	-0.0277603	3.28064	3.60585	4.26181	3.39826	2.91235	3.46312	Potassium channel subfamily K member
1820	ENSOCUG00000015559	DRC1	14.2095	-0.121997	0.252967	0.080965	0.771536	-0.112644	4.06675	3.99256	3.82754	3.43532	3.62359	3.52538	Dynein regulatory complex subunit 1
1821	ENSOCUG00000015554	SELENOI	248.192	0.072802	0.204154	0.42267	0.999979	9.22279e-06	8.04326	7.59589	7.81978	7.92491	8.24168	7.92964	Selenoprotein I
1822	ENSOCUG00000000012	HADHB	888.771	-0.0495612	0.200773	0.549929	0.999979	-9.22279e-06	10.1164	9.96961	9.35032	9.53768	9.88086	9.6072	Uncharacterized protein
1823	ENSOCUG00000009786	HADHA	4537.93	-0.192027	0.286524	0.0848169	0.786643	-0.104222	12.4662	12.4889	11.9283	11.8688	12.0114	11.72	Hydroxyacyl-CoA dehydrogenase trifunctional multienzyme complex subunit alpha
1824	ENSOCUG00000009777	GAREM2	2.03068	0.0114219	0.213061	0.663078	NA	NA	0.827441	1.15279	0.846552	1.0873	0.953076	1.08204	GRB2 associated regulator of MAPK1 subtype 2
1825	ENSOCUG00000029308	RAB10	1463.66	0.108585	0.213123	0.282183	0.999979	9.22279e-06	10.2358	10.301	10.5514	10.675	10.7306	10.4539	RAB10, member RAS oncogene family
1826	ENSOCUG00000015014	KIF3C	203.517	0.00865031	0.19961	0.909216	0.999979	9.22279e-06	7.2957	7.74027	7.75603	8.09624	7.55673	7.05826	Kinesin-like protein
1827	ENSOCUG00000017108	ASXL2	462.127	0.0306027	0.186239	0.75334	0.999979	9.22279e-06	8.83776	8.75241	8.84936	8.96323	8.95966	8.71046	Additional sex combs like 2, transcriptional regulator
1828	ENSOCUG00000001249	DTNB	460.077	-0.124983	0.255064	0.0794708	0.764622	-0.116553	9.32063	9.38025	7.90315	7.91302	8.62764	8.33597	Dystrobrevin
1829	ENSOCUG00000003071	LPIN1	182.933	-0.0205454	0.186236	0.823757	0.999979	-9.22279e-06	7.51161	7.60112	7.50045	7.51044	7.55372	7.39612	Lipin 1
1830	ENSOCUG00000003153	TRIB2	90.2495	0.0226656	0.2044	0.732469	0.999979	9.22279e-06	5.9606	6.44525	6.61966	7.06206	6.07956	6.00688	Tribbles pseudokinase 2
1831	ENSOCUG00000002283	LRATD1	45.8821	0.0225579	0.200778	0.760816	0.999979	9.22279e-06	5.49585	5.28382	5.57838	5.86556	5.43181	5.21721	Family with sequence similarity 84 member A
1832	ENSOCUG00000015460	NBAS	1622.82	-0.0476836	0.203049	0.543068	0.999979	-9.22279e-06	11.0077	10.8045	10.2347	10.2184	10.8837	10.39	Neuroblastoma amplified sequence
1833	ENSOCUG00000007010	DDX1	2048.18	-0.0141005	0.190283	0.871483	0.999979	-9.22279e-06	11.1794	10.8577	10.973	10.6362	11.0348	11.169	DEAD-box helicase 1
1834	ENSOCUG00000037275		36.2761	0.00530265	0.208499	0.916204	0.999979	9.22279e-06	4.6163	4.64409	5.47692	5.75945	4.54031	4.05184
1835	ENSOCUG00000007886	FAM49A	164.969	0.203051	0.355222	0.0200094	0.338255	0.470756	6.24795	6.69319	7.09557	6.80928	7.72349	7.97941	Family with sequence similarity 49 member A
1836	ENSOCUG00000026184	VSNL1	2.87315	-0.017331	0.213736	0.489242	NA	NA	1.77089	1.28636	1.11897	1.0481	1.29826	1.3744
1837	ENSOCUG00000017307	SMC6	739.867	-0.0857138	0.216236	0.305572	0.999979	-9.22279e-06	9.66977	9.18662	9.95264	9.07404	9.20653	9.63649	Structural maintenance of chromosomes 6
1838	ENSOCUG00000034282		27.2691	-0.0614777	0.218767	0.273791	0.999979	-9.22279e-06	4.93731	3.99901	5.21657	4.16721	4.31039	4.72858
1839	ENSOCUG00000027255	GEN1	65.0761	-0.0376418	0.206206	0.577271	0.999979	-9.22279e-06	6.52314	5.66872	5.78533	5.50535	5.8177	6.19645	GEN1, Holliday junction 5' flap endonuclease
1840	ENSOCUG00000039326		3.40155	0.0144051	0.212126	0.673268	NA	NA	1.72652	1.52638	1.74401	2.00141	1.68611	1.52671
1841	ENSOCUG00000007365	KCNS3	43.3626	0.0066086	0.203477	0.92066	0.999979	9.22279e-06	5.14969	5.43424	5.51014	5.92324	4.97808	5.01767	Potassium voltage-gated channel subfamily S member 3 (Delayed-rectifier K(+) channel alpha subunit 3) (Voltage-gated potassium channel subunit Kv9.3)
1842	ENSOCUG00000035651		3.24019	0.0298083	0.214749	0.369934	NA	NA	1.50662	1.737	1.4312	1.96386	1.65035	1.66273
1843	ENSOCUG00000025332	RDH14	119.273	-0.00864343	0.195077	0.91197	0.999979	-9.22279e-06	6.88019	6.53467	7.18445	6.72365	7.02506	6.82535	Retinol dehydrogenase 14 (all-trans/9-cis/11-cis)
1844	ENSOCUG00000030898		4.51466	0.0172853	0.212634	0.596116	0.999979	9.22279e-06	1.79262	1.94275	2.10674	1.69358	2.0386	2.40663
1845	ENSOCUG00000006091	OSR1	423.086	0.0382416	0.204195	0.60217	0.999979	9.22279e-06	8.01634	8.61653	8.94109	9.04172	8.90321	8.19496	Odd-skipped related transciption factor 1
1846	ENSOCUG00000003731	TTC32	196.319	0.0853643	0.211583	0.341189	0.999979	9.22279e-06	7.34233	7.46964	7.57193	7.43478	7.61324	8.02664	Tetratricopeptide repeat domain 32
1847	ENSOCUG00000013185	WDR35	147.162	-0.0634292	0.202368	0.468019	0.999979	-9.22279e-06	7.19846	7.00496	7.55965	7.11435	7.14256	6.99956	WD repeat-containing protein 35
1848	ENSOCUG00000021257	MATN3	3.11393	-0.0311582	0.216146	0.220158	NA	NA	1.38659	1.04729	1.84129	1.22653	1.20132	1.04744	Matrilin 3
1849	ENSOCUG00000026699	LAPTM4A	5004.05	0.19294	0.278329	0.355138	0.999979	9.22279e-06	12.1623	12.28	12.0049	12.115	12.3675	12.6226	Lysosomal protein transmembrane 4 alpha
1850	ENSOCUG00000025956	SDC1	652.913	0.00877507	0.203406	0.896742	0.999979	9.22279e-06	8.96363	9.08565	9.61343	9.91872	9.10411	8.36395	Syndecan
1851	ENSOCUG00000032467		93.7113	-0.0383762	0.203846	0.597946	0.999979	-9.22279e-06	6.50448	6.11218	6.98184	6.38282	6.66893	6.16633
1852	ENSOCUG00000017908	PUM2	1054.4	0.00343732	0.194662	0.970193	0.999979	9.22279e-06	9.92043	9.54043	10.4137	9.93063	10.0516	10.0984	Pumilio RNA binding family member 2
1853	ENSOCUG00000025149		5.69872	-0.0214937	0.211894	0.592208	0.999979	-9.22279e-06	2.59254	2.60259	2.33327	2.6903	2.19064	2.09997	Uncharacterized protein
1854	ENSOCUG00000032265	RHOB	1490.73	0.181256	0.266544	0.110808	0.870349	0.0603065	10.3164	10.4584	10.1312	10.8743	10.7327	10.4657
1855	ENSOCUG00000015781	HS1BP3	170.092	-0.000516575	0.193875	0.992027	0.999979	-9.22279e-06	7.35525	7.49113	7.34741	7.65215	7.45469	6.96871	HCLS1 binding protein 3
1856	ENSOCUG00000026956	GDF7	3.94545	-0.0375469	0.218635	0.0221144	0.359354	-0.444478	0.791445	0.928257	2.17217	0.721785	0.75533	0.928692
1857	ENSOCUG00000015795	LDAH	744.575	-0.0482595	0.192842	0.602314	0.999979	-9.22279e-06	9.69373	9.60577	9.4737	9.23742	9.44846	9.67449	Lipid droplet associated hydrolase
1858	ENSOCUG00000005329	APOB	263.523	-0.0270443	0.21033	0.585111	0.999979	-9.22279e-06	7.74998	6.80053	8.70092	8.45649	7.22816	6.59051	Apolipoprotein B
1859	ENSOCUG00000017372	KLHL29	46.68	0.0132656	0.201696	0.850957	0.999979	9.22279e-06	5.27312	5.66709	5.48663	5.95009	5.361	5.14382	Kelch like family member 29
1860	ENSOCUG00000036612		28.1119	-0.00351974	0.204424	0.951286	0.999979	-9.22279e-06	4.65914	4.83499	4.83816	5.22372	4.53268	4.24895
1861	ENSOCUG00000005723	ATAD2B	282.027	0.0710429	0.212391	0.368079	0.999979	9.22279e-06	7.79332	7.40552	8.41227	8.13419	8.24646	8.33305	ATPase family, AAA domain containing 2B
1862	ENSOCUG00000008783	UBXN2A	12.8416	0.0261981	0.209518	0.619422	0.999979	9.22279e-06	3.73898	3.18476	3.66201	3.80816	3.89306	3.3174	Uncharacterized protein
1863	ENSOCUG00000008793	FKBP1B	4.48938	-0.0193531	0.21276	0.565429	0.999979	-9.22279e-06	1.7695	2.15177	2.3106	2.24536	1.70695	1.75252	Peptidyl-prolyl cis-trans isomerase FKBP1B
1864	ENSOCUG00000012562	WDCP	93.2843	-0.134026	0.238568	0.170408	0.999979	-9.22279e-06	6.58251	6.60754	6.8447	6.49889	6.29337	6.20039	WD repeat and coiled coil containing
1865	ENSOCUG00000037720		16.9184	-0.0296402	0.206518	0.636263	0.999979	-9.22279e-06	4.05515	4.10192	4.20078	4.14948	3.69369	4.06695
1866	ENSOCUG00000022008	SF3B6	1073.46	0.0548794	0.204323	0.490441	0.999979	9.22279e-06	10.0757	9.73489	9.95294	9.63634	10.0276	10.5637	Splicing factor 3b subunit 6
1867	ENSOCUG00000011212	TP53I3	175.265	-0.0329928	0.194418	0.700231	0.999979	-9.22279e-06	7.52409	7.72816	7.1402	7.39574	7.37342	7.41335	Tumor protein p53 inducible protein 3
1868	ENSOCUG00000023433	ITSN2	733.879	0.0805723	0.21641	0.31596	0.999979	9.22279e-06	9.12645	8.77984	9.77244	9.59212	9.44939	9.83076	Intersectin 2
1869	ENSOCUG00000035050		1.74519	0.0043082	0.212833	0.862294	NA	NA	0.814341	0.794681	0.628347	0.727306	0.979825	0.606458
1870	ENSOCUG00000015422	NCOA1	742.985	0.0158859	0.195878	0.847851	0.999979	9.22279e-06	9.49828	9.12659	9.75096	9.77091	9.64376	9.11532	Nuclear receptor coactivator
1871	ENSOCUG00000007915		141.2	0.0340228	0.203059	0.644195	0.999979	9.22279e-06	7.19495	7.21891	6.53064	6.63579	7.36517	7.39085
1872	ENSOCUG00000015432	PTRHD1	119.83	-0.0438955	0.202463	0.573519	0.999979	-9.22279e-06	6.93308	7.30399	6.49742	6.93794	6.56181	6.85139	Peptidyl-tRNA hydrolase domain containing 1
1873	ENSOCUG00000015435	CENPO	84.1546	-0.0710375	0.206196	0.414591	0.999979	-9.22279e-06	6.69675	6.47681	6.21991	6.36259	6.25198	6.20487	Centromere protein O
1874	ENSOCUG00000015443	ADCY3	283.329	-0.0587446	0.210314	0.41647	0.999979	-9.22279e-06	7.79462	8.47014	8.33208	8.40491	7.81533	7.37695	Adenylate cyclase (EC 4.6.1.1)
1875	ENSOCUG00000011260	DNAJC27	137.247	0.0123954	0.197703	0.874935	0.999979	9.22279e-06	6.74822	6.87388	7.41884	7.28458	7.19222	6.74498	DnaJ heat shock protein family (Hsp40) member C27
1876	ENSOCUG00000021395	EFR3B	44.4736	-0.137094	0.254998	0.112577	0.874662	-0.0581597	5.64103	5.89647	5.26853	5.19435	5.32039	5.04838	EFR3 homolog B
1877	ENSOCUG00000006025	POMC	14.1549	0.0311712	0.209485	0.577961	0.999979	9.22279e-06	3.83266	3.7674	3.41551	3.54107	3.76104	4.18162	Pro-opiomelanocortin
1878	ENSOCUG00000024688	DNMT3A	621.149	-0.0106899	0.191717	0.897692	0.999979	-9.22279e-06	9.30321	9.3162	9.23494	9.57259	9.16859	8.89962	DNA methyltransferase 3 alpha
1879	ENSOCUG00000005642	MTPN	352.101	0.057884	0.206458	0.462756	0.999979	9.22279e-06	8.18567	7.8274	8.7239	8.28076	8.61223	8.68588	Uncharacterized protein
1880	ENSOCUG00000016569	CHRM2	59.0304	-0.0977112	0.247551	NA	NA	NA	3.85682	3.78627	6.94856	3.53527	3.70237	4.21847	Muscarinic acetylcholine receptor
1881	ENSOCUG00000002203	PTN	1698.68	-0.0218646	0.20147	0.755799	0.999979	-9.22279e-06	10.2626	10.393	11.2583	10.2503	10.6089	10.9332	Pleiotrophin
1882	ENSOCUG00000010264	DGKI	5.00441	0.000348532	0.209592	0.995557	0.999979	9.22279e-06	2.28811	2.25363	2.34863	2.26856	2.16347	2.44602	Diacylglycerol kinase (DAG kinase) (EC 2.7.1.107)
1883	ENSOCUG00000007313	CREB3L2	645.103	-0.0775118	0.210369	0.366825	0.999979	-9.22279e-06	9.34851	9.60464	9.33295	9.46757	9.21765	8.69139	cAMP responsive element binding protein 3 like 2
1884	ENSOCUG00000012958		23.4282	0.0213703	0.207924	0.698705	0.999979	9.22279e-06	4.72501	4.1925	4.16066	3.88858	4.47736	4.97212
1885	ENSOCUG00000008431	ZNF746	524.951	-0.0145024	0.193351	0.859782	0.999979	-9.22279e-06	9.27596	8.93742	8.87806	8.71439	8.8888	9.30192	Zinc finger protein 746
1886	ENSOCUG00000007975	ZNF777	197.906	-0.115522	0.229341	0.208969	0.999979	-9.22279e-06	7.91257	7.85211	7.48659	7.64392	7.4427	7.10158	Zinc finger protein 777
1887	ENSOCUG00000038553		85.1926	-0.00857407	0.194996	0.913172	0.999979	-9.22279e-06	6.45875	6.3065	6.48249	6.64417	6.36579	6.06493
1888	ENSOCUG00000008427	ZNF212	274.279	-0.0486244	0.193407	0.595584	0.999979	-9.22279e-06	8.17073	8.24647	8.04111	8.17466	8.07183	7.80256	Zinc finger protein 212
1889	ENSOCUG00000008423	ZNF282	353.966	-0.148076	0.257279	0.117642	0.890269	-0.0504787	8.80989	8.87612	8.05497	8.24739	8.21957	8.05751	Zinc finger protein 282
1890	ENSOCUG00000008416	ZNF398	160.09	-0.0902428	0.215463	0.305265	0.999979	-9.22279e-06	7.60702	7.47173	7.18305	7.06687	7.4263	6.89869	Zinc finger protein 398
1891	ENSOCUG00000001669	ZNF786	208.476	-0.204094	0.290737	0.0817053	0.773496	-0.111542	7.98244	7.7762	7.85652	7.39278	7.64441	7.28851	Zinc finger protein 425
1892	ENSOCUG00000001661	PDIA4	17977.1	0.068126	0.219486	0.284941	0.999979	9.22279e-06	14.1502	13.8937	12.9264	13.1498	14.4381	14.654	Protein disulfide-isomerase (EC 5.3.4.1)
1893	ENSOCUG00000018632		2.54589	0.0125258	0.212851	0.662411	NA	NA	1.35066	1.24028	1.07933	1.63445	1.11303	1.14943
1894	ENSOCUG00000018974		4.05928	-0.0381021	0.218239	0.100125	0.841314	-0.0750418	2.40393	1.25186	1.17652	1.3198	1.0998	1.25226
1895	ENSOCUG00000018615		4.81041	-0.0542719	0.224138	0.00597909	0.137852	-0.860585	2.65104	1.49508	1.18561	1.13425	1.09408	1.12421
1896	ENSOCUG00000001676	EZH2	432.26	-0.000293124	0.18522	0.995116	0.999979	-9.22279e-06	8.85025	8.73574	8.6646	8.58101	8.77802	8.87768	Enhancer of zeste 2 polycomb repressive complex 2 subunit
1897	ENSOCUG00000002543	CUL1	1109.37	0.060798	0.193439	0.529943	0.999979	9.22279e-06	10.0051	9.83712	10.2268	10.1821	10.2169	10.142	Cullin 1
1898	ENSOCUG00000033342	CNTNAP2	22.8854	-0.0065161	0.202617	0.918881	0.999979	-9.22279e-06	4.78796	4.38602	4.2779	4.31302	4.65917	4.45351
1899	ENSOCUG00000031247		35.7311	-0.0312281	0.200987	0.677066	0.999979	-9.22279e-06	5.05133	5.18041	5.34632	4.95251	5.28099	4.99883
1900	ENSOCUG00000038152		11.9839	0.0259951	0.20906	0.628555	0.999979	9.22279e-06	3.16706	3.31845	3.80455	3.52883	3.54684	3.6998
1901	ENSOCUG00000037064		13.529	0.0568521	0.223295	0.0841609	0.783771	0.105811	3.30393	2.6427	2.5341	4.51013	3.1547	2.64346
1902	ENSOCUG00000001231		202.911	-0.0246028	0.199166	0.727869	0.999979	-9.22279e-06	7.76215	7.92048	7.29418	7.23708	7.42046	7.95807
1903	ENSOCUG00000003406	TPK1	105.662	-0.0453549	0.205587	0.535409	0.999979	-9.22279e-06	7.05307	6.91411	6.20262	6.21376	6.80838	6.64802	Thiamine pyrophosphokinase (EC 2.7.6.2)
1904	ENSOCUG00000025879	ARHGEF5	703.388	0.0157484	0.193243	0.852812	0.999979	9.22279e-06	9.57496	9.20574	9.444	9.7574	9.45806	9.09214	Rho guanine nucleotide exchange factor 5
1905	ENSOCUG00000022708		8.63849	-0.0201002	0.20935	0.680477	0.999979	-9.22279e-06	2.98359	2.93863	3.33852	2.77735	3.12383	3.05516	Uncharacterized protein
1906	ENSOCUG00000001333		45.8602	-0.0328049	0.207702	0.592175	0.999979	-9.22279e-06	4.99026	5.27227	6.06021	5.66096	5.30712	4.91643
1907	ENSOCUG00000002065	TCAF1	829.142	-0.0527199	0.209781	0.453145	0.999979	-9.22279e-06	9.17468	9.47909	10.323	9.86569	9.41379	9.01734	TRPM8 channel associated factor 1
1908	ENSOCUG00000002072		191.461	0.099953	0.231287	0.188338	0.999979	9.22279e-06	6.78144	7.49384	7.40191	8.21927	7.45128	7.27464	Uncharacterized protein
1909	ENSOCUG00000011082	EPHA1	356.621	-0.00495011	0.193813	0.948992	0.999979	-9.22279e-06	8.71073	8.45048	8.19472	8.72941	8.42071	8.12869	EPH receptor A1
1910	ENSOCUG00000026796	ZYX	1379.78	0.162267	0.249281	0.141583	0.954166	0.0203762	9.95122	10.4246	10.24	10.5829	10.6143	10.542	Zyxin
1911	ENSOCUG00000011158	FAM131B	21.0452	0.042917	0.212111	0.452689	0.999979	9.22279e-06	3.95018	4.4289	4.15174	4.90906	4.28746	3.89285	Family with sequence similarity 131 member B
1912	ENSOCUG00000011147	CLCN1	5.76959	0.0700572	0.226094	0.131764	0.931234	0.0309412	2.35937	2.32881	2.26478	2.76106	2.56506	2.65467	Chloride channel protein
1913	ENSOCUG00000002158	CASP2	624.768	-0.139579	0.239706	0.166828	0.999979	-9.22279e-06	9.49205	9.57292	9.2042	9.26308	9.11951	8.78232	Caspase 2
1914	ENSOCUG00000002030	TMEM139	259.652	-0.134905	0.245999	0.144676	0.961946	-0.0168494	8.36173	8.38774	7.63671	7.8947	7.72222	7.63505	Transmembrane protein 139
1915	ENSOCUG00000029426	GSTK1	1219.38	-0.156006	0.256189	0.12461	0.909189	-0.0413456	10.5892	10.5956	9.94545	9.88846	10.0265	10.068	Glutathione S-transferase kappa (EC 2.5.1.18)
1916	ENSOCUG00000007569	KEL	35.0894	-0.000805632	0.208187	0.982989	0.999979	-9.22279e-06	4.14234	5.73431	4.32511	5.40135	4.55562	4.81436	Kell blood group, metallo-endopeptidase
1917	ENSOCUG00000022849	COPG2	470.498	-0.00248849	0.185262	0.975594	0.999979	-9.22279e-06	8.82783	8.99232	8.80393	8.70234	8.99756	8.8948	Coatomer subunit gamma
1918	ENSOCUG00000022893	KLF14	10.7339	-0.0410795	0.212108	0.456839	0.999979	-9.22279e-06	3.58546	3.63937	3.16455	3.4402	3.23483	3.17509	Kruppel like factor 14
1919	ENSOCUG00000031090		7.73673	0.0158291	0.212428	0.635236	0.999979	9.22279e-06	2.69341	2.77267	2.35423	2.47007	2.08382	3.41609
1920	ENSOCUG00000038021		1.6009	0.0192753	0.214796	0.288734	NA	NA	0.509111	0.392076	0.413088	0.372027	0.670353	0.827252
1921	ENSOCUG00000016281	MKLN1	609.753	0.00903659	0.186007	0.924828	0.999979	9.22279e-06	9.17409	9.12759	9.3903	9.08877	9.38321	9.2837	Uncharacterized protein
1922	ENSOCUG00000025092	PODXL	1299.03	0.0251961	0.209517	0.63424	0.999979	9.22279e-06	9.20151	9.93127	10.5861	11.1846	9.34231	9.17578	Podocalyxin (Podocalyxin-like protein 1)
1923	ENSOCUG00000015552	PLXNA4	44.2565	0.0234905	0.207888	0.678308	0.999979	9.22279e-06	4.842	5.28887	5.61196	6.02705	4.946	4.89614	Plexin A4
1924	ENSOCUG00000014032	CHCHD3	1367.53	0.0248097	0.187162	0.793677	0.999979	9.22279e-06	10.4018	10.4925	10.2332	10.2714	10.4077	10.6207	MICOS complex subunit
1925	ENSOCUG00000011678	EXOC4	1123.75	-0.0368736	0.194335	0.670614	0.999979	-9.22279e-06	10.2383	10.3721	9.85981	9.83278	10.2734	10.0419	Exocyst complex component 4
1926	ENSOCUG00000017218	SLC35B4	422.429	0.00599288	0.19452	0.945096	0.999979	9.22279e-06	8.69056	8.92383	8.4098	8.29809	8.95031	8.79747	Solute carrier family 35 member B4
1927	ENSOCUG00000016605	AKR1B1	845.424	-0.0292886	0.190338	0.742605	0.999979	-9.22279e-06	9.75271	9.96189	9.50373	9.49906	9.75916	9.74788	Aldose reductase
1928	ENSOCUG00000026383	AKR1B10	805.253	-0.133764	0.227695	0.19999	0.999979	-9.22279e-06	9.61225	9.74398	9.96005	9.6007	9.34924	9.47697	Aldo-keto reductase family 1 member B10
1929	ENSOCUG00000003144	BPGM	1359.64	-0.0152702	0.205479	0.793932	0.999979	-9.22279e-06	9.57982	11.1047	9.7448	10.318	9.62105	10.6152	Bisphosphoglycerate mutase (BPGM) (EC 5.4.2.4) (2,3-bisphosphoglycerate mutase, erythrocyte) (2,3-bisphosphoglycerate synthase) (EC 5.4.2.11) (BPG-dependent PGAM)
1930	ENSOCUG00000008127	CALD1	5809.26	0.0354868	0.208481	0.5745	0.999979	9.22279e-06	11.425	11.9524	12.9245	12.6997	11.71	12.8775	Caldesmon 1
1931	ENSOCUG00000014749	AGBL3	15.303	-0.0197379	0.208016	0.713409	0.999979	-9.22279e-06	4.08988	4.11696	3.47414	3.49198	4.13506	3.73542	ATP/GTP binding protein like 3
1932	ENSOCUG00000003182	TMEM140	138.949	0.288474	0.501212	0.0208207	0.345783	0.461196	6.28914	6.64891	6.8977	6.87987	7.56442	7.49504	Transmembrane protein 140
1933	ENSOCUG00000025101	CYREN	39.2516	-0.0358432	0.204142	0.609231	0.999979	-9.22279e-06	4.99137	5.44174	5.52183	5.45719	5.01211	5.02527	Chromosome 7 open reading frame 49
1934	ENSOCUG00000031050		25.4109	0.00513707	0.204328	0.936263	0.999979	9.22279e-06	4.4458	4.51143	4.84925	4.97949	4.6193	4.12911
1935	ENSOCUG00000014199	WDR91	354.726	-0.0556189	0.193212	0.554419	0.999979	-9.22279e-06	8.51443	8.68123	8.3773	8.33289	8.51976	8.3205	WD repeat domain 91
1936	ENSOCUG00000027714		10.1514	0.010175	0.208902	0.832549	0.999979	9.22279e-06	3.41456	3.30533	2.95861	2.83472	3.53345	3.44599	Uncharacterized protein
1937	ENSOCUG00000013448	CNOT4	286.152	0.0481694	0.192487	0.605672	0.999979	9.22279e-06	8.01459	8.09462	8.16668	8.36772	8.24171	8.00127	CCR4-NOT transcription complex subunit 4
1938	ENSOCUG00000012757	NUP205	996.24	-0.0471563	0.192026	0.609244	0.999979	-9.22279e-06	10.0067	10.1607	9.85265	9.8843	10.062	9.69333	Nucleoporin 205
1939	ENSOCUG00000039376	STMP1	1001.95	-0.0717424	0.193133	0.471829	0.999979	-9.22279e-06	10.0638	10.0308	10.0281	9.75016	9.99349	9.89436
1940	ENSOCUG00000001867	SLC13A4	3.01765	0.0349941	0.21596	0.289043	NA	NA	1.42675	1.58187	1.34983	1.61639	1.82434	1.58246	Solute carrier family 13 member 4
1941	ENSOCUG00000001870	FAM180A	2.99072	-0.0307749	0.21505	0.339507	NA	NA	1.30897	1.86746	1.38034	1.35161	1.39829	1.2943	Family with sequence similarity 180 member A
1942	ENSOCUG00000006752	MEST	2322.88	-0.00935383	0.197375	0.898497	0.999979	-9.22279e-06	11.055	11.2173	11.2482	11.504	11.1983	10.446	Mesoderm specific transcript
1943	ENSOCUG00000007004	CEP41	77.8969	-0.0594369	0.206481	0.457227	0.999979	-9.22279e-06	6.4706	6.52327	6.01617	5.94762	6.04532	6.41373	Centrosomal protein 41
1944	ENSOCUG00000007001	CPA1	466559	-0.00726651	0.213712	0.637989	0.999979	-9.22279e-06	19.2011	19.1181	14.8991	14.9168	18.3426	18.2038	Carboxypeptidase A1
1945	ENSOCUG00000006993	CPA5	4.96549	-0.0185602	0.213665	0.489001	0.999979	-9.22279e-06	2.65449	1.91544	1.66817	1.55208	1.82971	2.21565	Carboxypeptidase A5
1946	ENSOCUG00000029139	CPA4	64.5523	-0.068001	0.228391	0.0395192	0.520578	-0.283514	6.88275	5.85224	3.88334	3.5206	5.18682	4.62861	Carboxypeptidase A4
1947	ENSOCUG00000006983	CPA2	156800	-0.00475354	0.21377	0.710363	0.999979	-9.22279e-06	17.3999	17.7181	13.3352	13.3499	16.7888	16.7013	Carboxypeptidase A2
1948	ENSOCUG00000010253	TMEM209	694.489	-0.0824664	0.212477	0.341303	0.999979	-9.22279e-06	9.64272	9.75421	9.15432	8.90185	9.4242	9.40764	Transmembrane protein 209
1949	ENSOCUG00000001699	KLHDC10	414.16	-0.0176713	0.191944	0.833838	0.999979	-9.22279e-06	8.7787	8.90478	8.38313	8.63748	8.83821	8.45917	Kelch domain containing 10
1950	ENSOCUG00000017137	ZC3HC1	327.212	-0.0188605	0.187652	0.831095	0.999979	-9.22279e-06	8.29028	8.57518	8.22446	8.28038	8.41835	8.26914	Zinc finger C3HC-type containing 1
1951	ENSOCUG00000013054	UBE2H	1231.47	0.166582	0.244723	0.142395	0.955933	0.0195725	9.97066	10.1586	10.0986	10.2398	10.4922	10.4737	Ubiquitin conjugating enzyme E2 H
1952	ENSOCUG00000012174	NRF1	168.533	-0.00846151	0.189774	0.921302	0.999979	-9.22279e-06	7.47853	7.42037	7.30698	7.49542	7.48253	7.11856	Nuclear respiratory factor 1
1953	ENSOCUG00000036751	SMKR1	13.1349	-0.0250663	0.210292	0.602317	0.999979	-9.22279e-06	3.24155	3.38141	4.14535	3.23653	3.36777	3.79323
1954	ENSOCUG00000008316	STRIP2	12.229	-0.0260318	0.21087	0.583343	0.999979	-9.22279e-06	3.51172	3.67584	3.65006	3.90027	3.15035	2.93759	Striatin interacting protein 2
1955	ENSOCUG00000011749	AHCYL2	427.789	0.0245569	0.208072	0.66834	0.999979	9.22279e-06	8.16737	7.96039	9.06973	9.48899	8.0982	7.74395	Adenosylhomocysteinase (EC 3.3.1.1)
1956	ENSOCUG00000013176	SMO	933.484	-0.0681307	0.212684	0.370757	0.999979	-9.22279e-06	9.65635	10.1604	10.0316	10.1561	9.45124	9.08722	Smoothened, frizzled class receptor
1957	ENSOCUG00000027421		19.7627	0.0176726	0.204226	0.786186	0.999979	9.22279e-06	4.14695	4.51229	4.01371	4.40445	4.12963	4.42967
1958	ENSOCUG00000013168	TSPAN33	74.7521	-0.0530852	0.21123	0.42861	0.999979	-9.22279e-06	6.54216	6.421	5.81054	6.49175	5.79225	5.51354	Tetraspanin
1959	ENSOCUG00000010105	TNPO3	951.826	0.0247555	0.186811	0.792936	0.999979	9.22279e-06	9.84798	9.73436	9.98129	9.83118	10.0998	9.80304	Transportin 3
1960	ENSOCUG00000010101	IRF5	565.507	2.1212	0.707398	9.28505e-05	0.00502391	2.29896	7.39641	7.91782	8.20744	8.38543	9.74035	9.77496	Interferon regulatory factor 5
1961	ENSOCUG00000017565	KCP	61.2389	-0.0457777	0.211922	0.44021	0.999979	-9.22279e-06	5.39686	5.96812	6.39379	6.07757	5.75161	4.87113	Kielin/chordin-like protein
1962	ENSOCUG00000014136	ATP6V1F	577.765	0.120961	0.23937	0.166933	0.999979	9.22279e-06	8.93387	9.20334	8.39416	8.97798	9.32551	9.60955	V-type proton ATPase subunit F
1963	ENSOCUG00000011942	FLNC	1967.91	-0.0298551	0.206815	0.628864	0.999979	-9.22279e-06	10.1381	10.9579	11.4282	11.3691	10.2746	10.1733	Filamin C
1964	ENSOCUG00000008182	CCDC136	80.2658	0.00769009	0.201365	0.915377	0.999979	9.22279e-06	5.74921	6.43158	6.48682	6.7091	5.96105	6.0807	Coiled-coil domain containing 136
1965	ENSOCUG00000008167	CALU	5451.91	0.0131043	0.191245	0.886509	0.999979	9.22279e-06	12.0776	12.3316	12.6586	12.5339	12.5043	12.1912	Calumenin
1966	ENSOCUG00000008160	FAM71F1	1.18754	0.0158851	0.214413	0.39457	NA	NA	0.10759	0.203651	0.120368	0.487649	0.244442	0.105024	Family with sequence similarity 71 member F1
1967	ENSOCUG00000013274	FAM71F2	1.9198	0.0160018	0.213056	0.582184	NA	NA	0.878311	0.865737	0.939031	1.07569	0.902649	0.95407	Uncharacterized protein
1968	ENSOCUG00000011823	HILPDA	44.3572	-0.00940948	0.196593	0.902241	0.999979	-9.22279e-06	5.46533	5.6391	5.30171	5.31302	5.58589	5.43837	Hypoxia inducible lipid droplet associated
1969	ENSOCUG00000003015	IMPDH1	700.534	0.00453569	0.196854	0.956947	0.999979	9.22279e-06	9.62967	9.61642	8.83502	9.09957	9.54198	9.60351	Inosine-5'-monophosphate dehydrogenase (IMP dehydrogenase) (IMPD) (IMPDH) (EC 1.1.1.205)
1970	ENSOCUG00000003009	RBM28	642.077	0.0407116	0.18601	0.67945	0.999979	9.22279e-06	9.14056	9.30957	9.37333	9.38238	9.36273	9.36132	RNA binding motif protein 28
1971	ENSOCUG00000039585	PRRT4	17.9079	0.0489655	0.218182	0.25256	0.999979	9.22279e-06	4.14589	3.63515	3.09173	4.8141	3.75542	3.6892
1972	ENSOCUG00000001620	SND1	8681.85	-0.0698201	0.216443	0.29827	0.999979	-9.22279e-06	13.4476	13.5207	12.2323	12.4238	13.1081	12.7789	Staphylococcal nuclease and tudor domain containing 1
1973	ENSOCUG00000015121	LRRC4	22.9161	0.0258657	0.203943	0.703855	0.999979	9.22279e-06	4.22638	4.51805	4.5674	4.54679	4.33196	4.73494
1974	ENSOCUG00000024365	ARF5	289.007	-0.0571887	0.194176	0.541792	0.999979	-9.22279e-06	8.15956	8.2072	8.34285	8.26554	7.96295	8.03343	ADP ribosylation factor 5
1975	ENSOCUG00000006344	GCC1	269.781	0.0703748	0.20527	0.424947	0.999979	9.22279e-06	8.17832	7.71894	7.89511	8.2303	8.34395	7.85886	GRIP and coiled-coil domain containing 1 (Golgi coiled-coil protein 1 (Predicted))
1976	ENSOCUG00000036099		22.3484	-0.0264024	0.205977	0.672026	0.999979	-9.22279e-06	4.7024	4.50909	4.24019	4.05939	4.29223	4.69787
1977	ENSOCUG00000002127	ZNF800	159.204	0.0416503	0.201533	0.599982	0.999979	9.22279e-06	7.41895	6.66811	7.3909	7.44818	7.46033	7.1705	Zinc finger protein 800
1978	ENSOCUG00000002123	GRM8	4.10295	-0.0159833	0.211747	0.663327	0.999979	-9.22279e-06	2.27898	1.72419	1.9487	1.99585	1.82114	1.8985	Glutamate metabotropic receptor 8
1979	ENSOCUG00000015058		1.97138	-0.00176601	0.212268	0.948038	NA	NA	0.841754	0.82907	1.03347	0.80501	0.866748	1.00051	Uncharacterized protein
1980	ENSOCUG00000017944		6.08607	-0.0603321	0.221524	0.185747	0.999979	-9.22279e-06	2.59676	2.67144	2.71644	2.2001	2.37858	2.48746
1981	ENSOCUG00000010617	POT1	103.012	-0.102151	0.225191	0.23229	0.999979	-9.22279e-06	6.85066	6.48368	7.0362	6.15807	6.60098	6.60404	Uncharacterized protein
1982	ENSOCUG00000006702	GPR37	38.7654	0.0146816	0.207976	0.783497	0.999979	9.22279e-06	4.62574	4.62772	5.65303	5.81226	4.79035	4.55609	G protein-coupled receptor 37
1983	ENSOCUG00000033860		33.5881	-0.0192921	0.208881	0.700919	0.999979	-9.22279e-06	4.37553	4.30858	5.70064	5.26449	4.60583	4.43376
1984	ENSOCUG00000008373	WASL	535.624	-0.00705387	0.197678	0.919981	0.999979	-9.22279e-06	9.02514	8.60733	9.38975	9.37697	8.90901	8.64457	Wiskott-Aldrich syndrome like
1985	ENSOCUG00000030143		709.434	0.0248889	0.200708	0.739933	0.999979	9.22279e-06	9.53767	9.38774	9.17525	8.94108	9.18975	10.0244
1986	ENSOCUG00000009553	IQUB	6.77908	-0.0771567	0.228827	0.117419	0.88984	-0.0506882	2.82075	2.65373	2.97596	2.46297	2.42892	2.52219	IQ motif and ubiquitin domain containing
1987	ENSOCUG00000033564		6.55108	0.0142851	0.211219	0.715865	0.999979	9.22279e-06	2.88102	2.48114	2.21873	2.49011	2.49698	2.95803
1988	ENSOCUG00000001022	SLC13A1	23.5925	-0.0453144	0.219152	0.154531	0.980578	-0.00851805	4.12698	3.62056	5.21848	4.36952	2.8158	3.00037	Solute carrier family 13 member 1
1989	ENSOCUG00000007425	CADPS2	488.2	0.0931816	0.226634	0.220717	0.999979	9.22279e-06	8.90368	8.15774	8.71486	8.33309	9.37618	9.24785	Calcium dependent secretion activator 2
1990	ENSOCUG00000027221		6.38176	-0.0519851	0.2177	0.278462	0.999979	-9.22279e-06	2.90624	2.68777	2.59622	2.50125	2.39677	2.56302
1991	ENSOCUG00000013237	AASS	199.352	0.145732	0.263523	0.0959326	0.825655	0.0832013	7.60502	6.86285	7.25672	7.37407	7.82083	8.14753	Aminoadipate-semialdehyde synthase
1992	ENSOCUG00000013209	PTPRZ1	61.2213	0.0511839	0.216646	0.317237	0.999979	9.22279e-06	4.86925	4.76203	6.21079	6.51179	5.15952	5.88371	Protein tyrosine phosphatase, receptor type Z1
1993	ENSOCUG00000003351	FAM3C	159.27	0.0381309	0.200775	0.630406	0.999979	9.22279e-06	7.31464	6.71081	7.48385	7.11218	7.46746	7.46791	Family with sequence similarity 3 member C
1994	ENSOCUG00000005778	CPED1	532.478	-0.137801	0.267343	0.0587328	0.644899	-0.190508	8.64558	8.7517	9.91778	8.93142	8.08217	8.2703	Cadherin like and PC-esterase domain containing 1
1995	ENSOCUG00000001881	ING3	241.22	-0.00420162	0.193962	0.956215	0.999979	-9.22279e-06	7.93013	7.61219	8.1178	7.59297	7.84348	8.16024	Inhibitor of growth protein
1996	ENSOCUG00000001875	TSPAN12	504.654	-0.156851	0.252793	0.13223	0.933649	-0.0298164	9.42708	8.95691	8.95308	8.68696	8.89737	8.63654	Tetraspanin
[truncated: 14,742 more rows]
