# Supplementary material for: Shiga toxin remodels the intestinal epithelial transcriptional response to Enterohemorrhagic Escherichia coli
Source: PLoS Pathog. 2021 Feb 2;17(2):e1009290. doi: 10.1371/journal.ppat.1009290 (PMC7880444; doi:10.1371/journal.ppat.1009290)
Supplement: S5 Table — (XLSX) [file ppat.1009290.s016.xlsx]

## Sheet: Dataset S5
Table S5
Results of DESeq2 and fGSEA comparing wt vs ∆∆stx infected rabbit colonic epithelial cells
Position	Locus Tag	Annotation (HGNC)	Base Mean	Log2FoldChange (∆∆stx/mock)	lfcSE	pvalue	padj	Rank	r-log transformed counts						Gene Function			Hallmark Pathway	pval	padj	ES	NES	nMoreExtreme	Size	Leading Edge
									wt1	wt23	wt3	∆∆stx1	∆∆stx2	∆∆stx3				TNFA SIGNALING VIA NFKB	1.45465e-05	0.000363663	0.767446	2.4385	0	171	PLAU, IL23A, KLF6, FOSL1, PLAUR, KLF10, F3, DUSP1, JAG1, SERPINE1, DUSP4, CCN1, BIRC3, PLK2, IL1A, PFKFB3, PHLDA1, NFIL3, EGR1, HBEGF, TRIB1, PDLIM5, IER3, TNFAIP3, SGK1, JUN, DUSP5, BTG2, AREG, LIF, BTG3, ATF3, ETS2, RCAN1, NFAT5, MAP2K3, REL, TGIF1, BHLHE40, PNRC1, SPSB1, ZFP36, FOS, CCNL1, CDKN1A, SLC16A6, MAFF, GEM, RHOB, TIPARP, SQSTM1, ABCA1, RIPK2, DUSP2, KDM6B, ZBTB10, SDC4, BTG1, LAMB3, …
1	ENSOCUG00000014251	WDR31	250.66	0.146585	0.327957	0.542311	0.760224	0.119058	8.01773	8.34192	7.61054	7.70101	8.04774	7.82123	WD repeat domain 31			MITOTIC SPINDLE	1.44649e-05	0.000363663	0.638133	2.03702	0	178	KIF3C, ARHGEF3, PDLIM5, NEDD9, DST, FLNB, EZR, SPTAN1, FGD6, ARHGAP27, NET1, AKAP13, ARF6, RASA2, SPTBN1, VCL, CD2AP, LATS1, RHOF, TRIO, FGD4, RASAL2, ARHGAP5, RICTOR, ARHGEF2, CSNK1D, RAPGEF6, CEP192, APC, LRPPRC, ALMS1, CENPE, PAFAH1B1, RAPGEF5, TUBD1, SSH2, CLASP1, MYO9B, NOTCH2, PPP4R2, RASA1, KATNA1, ROCK1, CDC42BPA, ARHGAP10, NF1, RANBP9, BRCA2, SMC4, CDC27, ANLN, TUBGCP3, ABR, CEP57, BCL2L…
2	ENSOCUG00000005054	RNF183	45.9967	-0.286173	0.433009	0.255075	0.524089	-0.280595	5.35731	5.37557	5.22244	5.95545	5.43722	5.34332	Ring finger protein 183			TGF BETA SIGNALING	0.0015692	0.00603537	0.742016	1.94213	92	42	KLF10, SERPINE1, SMURF1, SLC20A1, TGIF1, CTNNB1, SPTBN1, SKIL, SMAD1, XIAP, APC, SMURF2, MAP3K7, PMEPA1, SMAD7, BMP2, TRIM33, ARID4B, HIPK2
3	ENSOCUG00000005046	PRPF4	3094.1	0.253397	0.312998	0.288606	0.55656	0.254488	11.3312	12.0893	11.5719	11.39	11.5229	11.3874	Pre-mRNA processing factor 4			HYPOXIA	4.36116e-05	0.000436116	0.599531	1.90592	2	172	KLF6, PLAUR, F3, DUSP1, SERPINE1, ETS1, ERRFI1, HS3ST1, CCN1, PFKFB3, NFIL3, IER3, TNFAIP3, JUN, DDIT3, SLC2A1, ATF3, CITED2, BHLHE40, FOXO3, PLIN2, PNRC1, PCK1, ZFP36, FOS, NOCT, PGAM2, CDKN1A, CHST3, PRKCA, NEDD4L, VLDLR, MAFF, BCL2, EGFR, TIPARP, SDC4, SIAH2, BTG1, GBE1, FOSL2
4	ENSOCUG00000005044	CDC26	1068.16	-0.105904	0.295231	0.645438	0.825536	-0.0832638	9.70514	10.3606	9.78488	10.1621	10.0944	10.0635	Cell division cycle 26			UV RESPONSE DN	0.000256275	0.00160172	0.614059	1.8858	16	128	F3, DUSP1, SERPINE1, CCN1, RND3, PDLIM5, INPP4B, CITED2, TGFBR2, BHLHE40, ACVR2A, RUNX1, PRKCA, VLDLR, RASA2, ABCC1, PPARG, MET, SCAF8, YTHDC1, NIPBL, NFIB, TOGARAM1, SYNJ2, CDK13, NOTCH2, MYC, NEK7, CDC42BPA, NR3C1, DYRK1A, ATP2B1, NR1D2, SLC7A1, PRDM2, SMAD7, FHL2, LAMC1
5	ENSOCUG00000005040	SLC31A1	3068.8	-0.333533	0.362642	0.194242	0.452986	-0.343915	11.8355	11.0439	10.9275	11.7515	11.8715	11.5601	Solute carrier family 31 member 1			CHOLESTEROL HOMEOSTASIS	0.00312759	0.0104253	0.684669	1.85408	188	52	TNFRSF12A, PLAUR, JAG1, ERRFI1, NFIL3, ANTXR2, CPEB2, ATF3, PNRC1, CTNNB1, CLU, PPARG
6	ENSOCUG00000005028	FKBP15	2435.49	-0.121153	0.245565	0.561165	0.771954	-0.112409	11.2919	11.1901	11.0767	11.2127	11.4037	11.2855	Peptidylprolyl isomerase (EC 5.2.1.8)			KRAS SIGNALING UP	0.000131113	0.000936523	0.583212	1.85045	8	169	PLAU, PLAUR, ETS1, BIRC3, MMP10, EMP1, HBEGF, TRIB1, TNFAIP3, ITGA2, SPRY2, IL33, ANKH, KCNN4, LIF, BTBD3, HKDC1, MMP9, EREG, IL1RL2, PTBP2, PLAT, PRRX1
7	ENSOCUG00000026691	SLC31A2	162.087	0.112868	0.29492	0.627549	0.813158	0.0898249	7.45139	7.42814	7.27917	7.37592	7.33485	7.11652	Solute carrier family 31 member 2			E2F TARGETS	0.000823866	0.00457703	0.541912	1.73257	56	181	EZH2, PPM1D, IPO7, CDKN1A, ING3, SYNCRIP, NUP153, STAG1, WEE1, CCP110, PRKDC, DCK, CENPE, TFRC, TRA2B, DEPDC1, CTPS1, MYC, SMC6, DDX39A, PLK4, BRCA2, SMC4, USP1, NUP205, HMGA1, NOP56, RAD51C, EED, MMS22L, NOLC1, NAP1L1, NUP107, HUS1, CCNE1, SRSF1, XPO1, DONSON, CDK1, DIAPH3, BARD1, E2F8, MELK, MAD2L1, GINS1, PAN2, GINS3, HNRNPD, TOP2A, CNOT9, DSCC1, RAD50, GSPT1, HMGB3, CTCF, DLGAP5, TIPIN, PPP1R…
8	ENSOCUG00000029203	ZFP37	8.49662	0.068373	0.447281	0.663104	0.837543	0.0769931	2.81886	3.08319	3.18924	3.00862	2.78628	3.06804	ZFP37 zinc finger protein			APOPTOSIS	0.00238785	0.00852805	0.558775	1.7264	158	135	TNFRSF12A, TXNIP, BIRC3, EMP1, IL1A, IER3, NEDD9, JUN, ANKH, DDIT3, BTG2, TGFB2, BTG3, ATF3, CTH, SLC20A1, SPTAN1, EREG, CASP4, CTNNB1, CLU, PLAT, CDKN1A, BCL10, ETF1, RARA, RHOB, SQSTM1, LGALS3, XIAP, WEE1, CD44
9	ENSOCUG00000009840	SLC46A2	81.7409	-1.55832	0.779315	0.00232881	0.0318681	-1.49664	5.26432	5.7453	5.46875	5.70085	6.51224	7.06843	Solute carrier family 46 member 2			P53 PATHWAY	0.00144107	0.00600446	0.548192	1.7258	97	158	TXNIP, PLK3, PLK2, IL1A, RAP2B, HBEGF, IER3, SLC7A11, EPHA2, JUN, DDIT3, BTG2, LIF, SERPINB5, ATF3, SLC19A2, FOXO3, NUPR1, PPM1D, FOS, CDKN1A, CDKN2B, CSRNP2, DNTTIP2, BTG1, KLF4, CCP110, SP1, RRAD, CCND2, FBXW7, TGFA, NOL8, TM4SF1, GADD45A, ZBTB16, TOB1, SLC3A2, RAD51C, PTPN14, CGRRF1, BMP2
10	ENSOCUG00000009834	SNX30	1324.85	-0.240235	0.356238	0.333308	0.59671	-0.224237	10.7245	9.73924	9.77709	10.4262	10.5887	10.4342	Sorting nexin family member 30			G2M CHECKPOINT	0.00126689	0.0057586	0.543053	1.72417	86	170	ODC1, EZH2, CDC6, CCNT1, DR1, YTHDC1, SYNCRIP, RASAL2, SLC38A1, MTF2, SRSF10, NUP98, AMD1, STAG1, DBF4, CENPE, PAFAH1B1, CUL5, TRA2B, SFPQ, NOTCH2, MYC, KATNA1, CUL1, DDX39A, PLK4, BRCA2, SMC4, CDC27, CUL3, SLC7A1, MAP3K20, HMGA1, E2F3, EXO1, POLQ, NOLC1, ATRX, HNRNPU, KNL1, RAD23B, HUS1, TENT4A, SRSF1, XPO1, ORC5, PURA, CDK1, SMC2, CASP8AP2, DKC1, BARD1, KIF5B, MAD2L1, TTK, HIF1A, CCNA2, RBL1, P…
11	ENSOCUG00000016717	INIP	731.841	0.195219	0.281659	0.392012	0.648851	0.187855	9.52417	9.80937	9.4285	9.5063	9.47011	9.23122	INTS3 and NABP interacting protein			WNT BETA CATENIN SIGNALING	0.014494	0.0315087	0.669963	1.68168	840	33	JAG1, AXIN2, CTNNB1, MAML1, RBPJ, HEY1, CCND2, MYC, CUL1, PPARD
12	ENSOCUG00000016711	KIAA1958	126.305	-0.086705	0.319201	0.711641	0.864939	-0.0630143	7.00279	6.64371	7.08566	6.93807	7.16622	6.92346	KIAA1958			PI3K AKT MTOR SIGNALING	0.0126377	0.0300898	0.567369	1.63457	794	79	DDIT3, SLC2A1, RPS6KA3, MAP2K3, DUSP3, RPS6KA1, CDKN1A, CAB39, EGFR, TBK1, EIF4E, SQSTM1, GSK3B, PTPN11, MAPK8, ACTR2, PRKAA2, MAP3K7
13	ENSOCUG00000016808	HSDL2	4825.51	-0.268025	0.345228	0.28103	0.550078	-0.259576	12.2815	11.5829	12.1465	12.7551	12.1038	12.0911	Hydroxysteroid dehydrogenase like 2			MYC TARGETS V1	0.0037275	0.0116484	0.511383	1.62982	256	176	IFRD1, ODC1, DDX21, ETF1, EIF4G2, ABCE1, EIF4E, SYNCRIP, XPOT, CCT2, TRA2B, DDX18, CTPS1, MYC, EIF3J, DHX15, CUL1, USP1, NOP56, TOMM70, CNBP, NOLC1, HNRNPU, RAD23B, NAP1L1, SSB, UBA2, SRPK1, SRSF1, XPO1, HSPD1, RRP9, SRSF3, CSTF2, RSL1D1, HDGF, CDK2, PABPC4, MAD2L1, CCNA2, PABPC1, HNRNPD, GSPT1, PSMD7, CCT4, GNL3, POLE3, NPM1, HPRT1, ORC2, NOP16, CCT3, EIF4A1, SRSF7, UBE2E1, RFC4, SMARCC1, SF3B3,…
14	ENSOCUG00000017670	PTBP3	7791.71	0.453096	0.413806	0.104076	0.31937	0.495706	13.0645	12.8168	13.4087	11.8607	12.9037	12.7655	Polypyrimidine tract binding protein 3			MYC TARGETS V2	0.0169357	0.0352828	0.59547	1.62529	1026	55	WDR43, PRMT3, NDUFAF4, DUSP2, DDX18, RRP12, MYC, RCL1, MPHOSPH10, NIP7, PLK4, SUPV3L1, NOP56, BYSL, NOLC1, NOP2, HSPD1, RRP9, MYBBP1A, PES1, TFB2M, GNL3, NPM1, NOC4L, RABEPK, NOP16, LAS1L, PPRC1, MRTO4, GRWD1, TCOF1, WDR74, PA2G4, MCM5, IPO4, IMP4, MCM4, TBRG4, PUS1
15	ENSOCUG00000010435	SUSD1	946.846	0.928516	0.312029	0.00050604	0.0106695	1.97186	9.9675	10.2636	10.2279	9.34192	9.5292	9.43518	Sushi domain containing 1			COAGULATION	0.00737481	0.0194074	0.563449	1.62	475	98	PLAU, MMP1, F3, SERPINE1, MMP10, ITGA2, MMP9, CLU, DUSP14, PLAT, MAFF, DUSP6
16	ENSOCUG00000021292		5654.23	-0.593812	0.413007	0.0402581	0.18834	-0.725057	11.765	12.509	11.8191	12.9357	12.7362	12.3225	Uncharacterized protein			EPITHELIAL MESENCHYMAL TRANSITION	0.00604478	0.0167911	0.509026	1.60593	411	161	TNFRSF12A, MMP1, PLAUR, LAMA3, SERPINE1, CCN1, TNFAIP3, CXCL8, ITGA2, JUN, AREG, DST, ITGAV, PRRX1, TPM4, GEM, RHOB, SDC4, GLIPR1, COL12A1, CD44
17	ENSOCUG00000014366	UGCG	2242.55	2.73179	0.459461	1.60923e-10	4.30554e-08	7.36597	11.6565	10.9135	11.8721	9.15522	9.66048	9.78839	UDP-glucose ceramide glucosyltransferase			IL2 STAT5 SIGNALING	0.0120162	0.0300405	0.486825	1.53589	818	161	KLF6, EMP1, PHLDA1, IL1R2, NFIL3, PRKCH, LIF, FGL2, ODC1, ITGA6, TNFRSF21, SPRED2, ITGAV, SPRY4, BHLHE40, PLIN2, CDC6, ARL4A, MAFF, BCL2, RHOB, POU2F1, LCLAT1
18	ENSOCUG00000031538		207.618	-0.0479498	0.33516	0.835999	0.927639	-0.0326209	7.28787	7.72713	7.83667	8.09535	7.47261	7.40121				ESTROGEN RESPONSE EARLY	0.0133272	0.0302892	0.489063	1.5338	901	153	KLF10, UGCG, TFF1, AREG, MAST4, SLC2A1, FKBP5, FLNB, ABHD2, SLC19A2, WWC1, BHLHE40, FOS, BCL2, MYOF, ABLIM1, RARA, TIPARP, INPP5F, ELF1, SYT12, SIAH2, KLF4, CD44, ISG20L2, HR, RBBP8, CELSR2, HES1, RETREG1, RRP12, MYC, ELOVL2, KAZN, TOB1, MED13L, AFF1
19	ENSOCUG00000008533	DNAJC25	984.755	0.0318255	0.283256	0.888927	0.953242	0.0207969	9.75903	9.85837	10.1917	10.1359	9.89342	9.68148	DnaJ heat shock protein family (Hsp40) member C25			MTORC1 SIGNALING	0.0234297	0.0467598	0.450715	1.43942	1619	179	IFRD1, NFIL3, SLC7A11, DDIT3, BTG2, FGL2, SLC2A1, GCLC, CTH, MAP2K3, BHLHE40, NUPR1, CDKN1A, VLDLR, TXNRD1, ETF1, TBK1, UCHL5, SQSTM1, GSK3B, PITPNB, YKT6, GBE1, MTHFD2L, POLR3G, ACTR2, TFRC
20	ENSOCUG00000025587		10.4045	-0.0769482	0.438436	0.660637	0.835996	-0.0777958	3.249	3.36583	3.27615	3.49473	3.48413	3.11922				ANDROGEN RESPONSE	0.0519033	0.0865055	0.488456	1.41523	3281	82	PDLIM5, SGK1, ANKH, SLC38A2, INPP4B, FKBP5, RPS6KA3, ABHD2, ITGAV, CDK6, ARID5B, ZBTB10, TNFAIP8, ELL2, RRP12, ELK4, PMEPA1
21	ENSOCUG00000004879		13126.5	0.594054	0.307299	0.0154957	0.107527	0.968483	13.6606	13.9671	14.0272	13.5338	13.2451	13.3049	Prostaglandin reductase 1			INFLAMMATORY RESPONSE	0.0348926	0.0646159	0.443304	1.40178	2386	164	KLF6, PLAUR, F3, SERPINE1, TNFSF15, IL1A, HBEGF, CXCL8, BTG2, PCDH7, LIF, NOD2, EREG, CDKN1A, ACVR2A, RNF144B, MET, ABCA1, RIPK2, BEST1, SELE
22	ENSOCUG00000004283		2.11672	0.0135825	0.464549	0.870829	NA	NA	1.1262	1.07289	0.983247	0.983754	1.14522	0.983372	Uncharacterized protein			HEDGEHOG SIGNALING	0.128613	0.189137	0.548733	1.33907	7372	28	SHH, ETS2, CDK6, VLDLR, HEY1, RASA1, NF1
23	ENSOCUG00000030397		0.390641	-0.0359876	0.472262	0.649848	NA	NA	-0.978278	-0.975586	-0.976576	-0.975627	-0.917391	-0.976336				NOTCH SIGNALING	0.1422	0.203143	0.548988	1.32213	8103	26	JAG1, PRKCA, HES1, NOTCH2, CUL1, PPARD, TCF7L2, FZD7
24	ENSOCUG00000004268	ECPAS	10417	0.261722	0.293988	0.258299	0.52719	0.278033	13.6063	13.4298	13.3359	12.8501	13.4141	13.2465	KIAA0368			COMPLEMENT	0.110483	0.167399	0.397654	1.24801	7487	154	PLAUR, F3, SERPINE1, DGKH, TNFAIP3, DUSP5, CASP4, CLU, KIF2A, PLA2G4A, PLAT, MAFF, DUSP6, PPP2CB, DYRK2, LGALS3, CBLB
25	ENSOCUG00000026842	LPAR1	170.109	0.151461	0.342512	0.533485	0.75514	0.121972	7.81466	7.08825	7.38874	7.02595	7.43338	7.39051	Lysophosphatidic acid receptor 1			ANGIOGENESIS	0.27385	0.360329	0.473183	1.15471	15698	28	JAG1, TNFRSF21, ITGAV
26	ENSOCUG00000016227	SVEP1	124.137	-0.136352	0.352432	0.56798	0.775614	-0.110354	6.6038	6.71226	7.1411	6.70985	6.88461	7.3288	Sushi, von Willebrand factor type A, EGF and pentraxin domain containing 1			APICAL JUNCTION	0.255632	0.345448	0.354953	1.11146	17271	151	LAMA3, DSC3, ITGA2, CLDN4, PCDH1, MMP9, VCL, EGFR, MPZL1, PPP2R2C, RHOF, ACTA1, LAMB3, ZYX, SDC3, CTNNA1, COL17A1, COL9A1, RASA1, LIMA1, NF1, IKBKG, CDK8, MPP5, MAP3K20
27	ENSOCUG00000030643		57120.8	-0.151879	0.26726	0.488337	0.720383	-0.142437	15.6741	15.9499	15.4766	15.762	15.8893	15.9515				IL6 JAK STAT3 SIGNALING	0.329579	0.422537	0.385146	1.07917	20364	65	TNFRSF12A, IL1R2, JUN, TNFRSF21, PTPN11, CD44
28	ENSOCUG00000025279	C9orf152	2040.82	-0.556182	0.307002	0.0248497	0.140327	-0.85286	10.7684	10.7129	10.6513	10.9078	11.339	11.2868	Chromosome 9 open reading frame 152			XENOBIOTIC METABOLISM	0.454884	0.526932	0.318892	0.992705	30519	144	SERPINE1, NPC1, SLC12A4, PDLIM5, EPHA2, TGFB2, CYP1A1, GCLC, SMOX, ETS2, ABCC3
29	ENSOCUG00000025387		211.067	-0.500781	0.467716	0.084436	0.283856	-0.546902	7.16347	7.41022	7.47719	8.32266	7.1949	7.91874	Uncharacterized protein			REACTIVE OXYGEN SPECIES PATHWAY	0.463701	0.526932	0.386151	0.988439	27170	37	GCLC, MBP, SRXN1, ABCC1, TXNRD1
30	ENSOCUG00000001034	PTPN3	2697.98	0.449669	0.332853	0.079452	0.273204	0.563513	11.6062	11.3646	11.7296	10.7822	11.3774	11.1838	Tyrosine-protein phosphatase non-receptor type (EC 3.1.3.48)			UV RESPONSE UP	0.49175	0.546389	0.319337	0.973166	32425	120	BTG2, GLS, CYP1A1, BTG3, ATF3, FOS, DDX21, PPAT, CEBPG, CDKN2B, RHOB, SQSTM1, E2F5, YKT6, BTG1, AMD1, NUP58, RRAD, TFRC, AGO2, ABCB1
31	ENSOCUG00000016177	EPB41L4B	6405.68	-0.327952	0.305438	0.171286	0.422504	-0.374169	12.7564	12.3291	12.2069	12.9252	12.7748	12.6375	Erythrocyte membrane protein band 4.1 like 4B			PROTEIN SECRETION	0.545991	0.593469	0.321226	0.941354	34872	89	DST, RPS6KA3, STAM, VPS4B, EGFR, ABCA1, YKT6, RAB22A
32	ENSOCUG00000014570	FRRS1L	7.84048	-0.0513249	0.440201	0.752988	0.886493	-0.0523248	2.93956	2.8284	2.93338	2.78358	2.92035	3.13151	Ferric chelate reductase 1 like			MYOGENESIS	0.58673	0.62418	0.300527	0.926394	39013	132	IFRD1, HBEGF, BHLHE40, SPTAN1, FHL1, MEF2D, KLF5, CLU, PGAM2, CDKN1A, ABLIM1, ACTA1
33	ENSOCUG00000001887	TMEM245	472.083	0.785137	0.348706	0.0051388	0.053885	1.26853	9.13315	9.0586	9.18561	8.20762	8.64799	8.57072	Transmembrane protein 245			HEME METABOLISM	0.628587	0.654778	0.290997	0.909683	42384	149	RIOK3, SLC7A11, BTG2, SLC2A1, GCLC, SMOX, MAP2K3, RANBP10, FOXO3, KDM7A, FBXO34, VEZF1, BACH1, RNF19A, SLC25A37, KLF3, NUDT4, TFRC, LPIN2, ELL2, USP15, NEK7, RCL1, NR3C1, DCAF10, CDC27, DCUN1D1, MBOAT2, MARK3, RBM5, CAST
34	ENSOCUG00000022183	CTNNAL1	1107.22	-0.184262	0.29326	0.425241	0.674733	-0.170868	10.0008	9.66989	10.2592	10.3467	10.1019	10.122	Catenin alpha like 1			DNA REPAIR	0.984887	0.984887	-0.212418	-0.712955	33625	119	CDA, VPS28, DAD1, CANT1, SEC61A1, CMPK2, BCAP31, AK1, TARBP2, NME4, NELFE, TAF10, CETN2, TMED2, ADA, COX17, SUPT4H1, HCLS1, ERCC1, USP11, PDE4B
35	ENSOCUG00000001882	ABITRAM	717.651	0.14201	0.321295	0.554151	0.767252	0.115062	9.16829	9.95516	9.36884	9.10837	9.46057	9.53283	Family with sequence similarity 206 member A			UNFOLDED PROTEIN RESPONSE	0.755845	0.771271	-0.264025	-0.861839	26734	99	KDELR3, XBP1, HERPUD1, PDIA5, IGFBP1, SERP1, ATP6V0D1, SPCS1, BANF1, CHAC1, ALDH18A1, SPCS3
36	ENSOCUG00000001868	ELP1	2871.22	0.336135	0.29528	0.150409	0.393003	0.405605	11.4513	11.8287	11.5731	11.1059	11.5012	11.2601	Elongator complex protein 1			ADIPOGENESIS	0.440526	0.524435	-0.287307	-0.998414	14150	155	EPHX2, NKIRAS1, COX8A, STOM, SPARCL1, PHLDB1, SCARB1, HSPB8, CAVIN2, TST, HADH, SLC25A1, CYP4B1, DECR1, DGAT1, LTC4S, ECHS1, COX6A1, ETFB, COL4A1, RAB34, CAT, CMBL, ALDOA, DHRS7B, ARAF, CMPK1, UCP2, SDHC, ACADS, PEMT, PEX14, MDH2, SCP2, PTGER3, RTN3, ACO2, CAVIN1, SDHB, QDPR, MGST3, AK2, CD302, DNAJB9, LPL, CD36, NDUFAB1, ENPP2, UQCRQ, POR, FAH, UQCRC1, IDH3G, COL15A1, PDCD4, CDKN2C
37	ENSOCUG00000011656	ACTL7A	2.43814	0.0756371	0.467373	0.483774	NA	NA	1.24829	1.26419	1.33588	1.17272	1.21578	1.25953	Actin like 7A			APICAL SURFACE	0.378654	0.461774	-0.388512	-1.04618	15943	32	GHRL, HSPB1, FLOT2, GSTM3, THY1, CX3CL1
38	ENSOCUG00000015782	ACTL7B	16.838	0.235825	0.485208	0.254335	0.523583	0.281014	3.98586	4.12072	4.21417	4.11938	3.67817	3.69615	Actin like 7B			PEROXISOME	0.352855	0.441069	-0.331137	-1.04711	13049	80	EPHX2, RXRG, FIS1, ACAA1, GSTK1, PEX6, CLN6, TTR, ACSL5, DLG4, CAT, ACOT8, DHCR24, IDH2, PEX14, SCP2, CEL, PEX11B, HSD17B11, CACNA1B, SLC35B2, HSD17B4, CRABP2, EHHADH, ALDH9A1
39	ENSOCUG00000031317		16.6853	-0.0352454	0.409415	0.860009	0.939304	-0.027194	3.92046	3.94981	4.15439	4.04462	3.90828	4.18641				SPERMATOGENESIS	0.167849	0.233124	-0.372724	-1.18796	6149	84	PCSK1N, GPR182, GRM8, ALOX15, SCG3, ART3, GSTM3, YBX2, ACE, GSG1, GFI1
40	ENSOCUG00000005904	KLF4	5378.68	0.906284	0.489912	0.00882309	0.0761918	1.11809	13.1482	11.8946	12.6658	11.5874	11.9895	11.8745	Kruppel like factor 4			ESTROGEN RESPONSE LATE	0.0630734	0.101731	-0.367558	-1.27455	2041	152	SERPINA3, ISG20, SERPINA5, PLAAT3, XBP1, PDLIM3, XRCC3, CA2, PTGES, DHRS2, TRIM29, RET, AGR2, LARGE1, SLC2A8, SCARB1, EMP2, HSPB8, TST, ABCA3, SLC24A3, FDFT1, PCP4, ETFB, PTPN6
41	ENSOCUG00000007316	RAD23B	5810.15	0.413079	0.273073	0.067445	0.249194	0.603463	12.5607	12.6416	12.7826	12.1335	12.3892	12.3481	Uncharacterized protein			GLYCOLYSIS	0.045233	0.0807732	-0.373433	-1.30675	1428	164	ISG20, KDELR3, CHPF, ALDOB, GAL3ST1, FAM162A, SPAG4, MIF, PFKFB1, GMPPA, GALK2, QSOX1, GPC3, PLOD1, SLC16A3, EFNA3, RRAGD, PDK3, BPNT1, CHST2, CLN6, CHST4, CYB5A, SDC2, P4HA1, LHPP, PLOD2, ALDH7A1, MPI, PPFIA4, GMPPB, ALDOA, EXT2, GYS1, SDHC, RBCK1, MDH2, HDLBP, TXN, HSPA5, GUSB, B4GALT2, DCN, CASP6, AKR1A1, COPB2, TPI1, PYGB, PAM
42	ENSOCUG00000012546	ZNF462	1275.11	1.25155	0.41831	0.000288412	0.00705927	2.15124	10.4101	10.5866	10.8858	9.2131	9.93643	9.67795	Zinc finger protein 462			BILE ACID METABOLISM	0.0681646	0.106507	-0.421923	-1.33419	2520	80	APOA1, EPHX2, PIPOX, RXRG, SLC27A5, PEX11G, GSTK1, PEX6, PAOX, ABCA3, TTR, LCK, ACSL5, CAT, CYP27A1, DHCR24, IDH2, SCP2, HSD17B11, CYP39A1, PECR, BMP6, SLC35B2
43	ENSOCUG00000032716		3.78475	0.0316426	0.467631	0.659763	NA	NA	1.51646	1.51948	2.0012	1.51943	1.50398	1.75637				KRAS SIGNALING DN	0.0489038	0.0843169	-0.406993	-1.3441	1701	107	INSL5, RSAD2, IFNG, IFI44L, CPA2, EDN2, SLC38A3, RYR2, COPZ2, MX1, ITIH3, CLPS, PDK2, SLC29A3, CHST2, YBX2, SIDT1, H2AFY2, MSH5, KLK7, MAGIX, DTNB, UPK3B, ARPP21, CLSTN3, CKM, THNSL2, KCNMB1, TGM1, IGFBP2, CPB1, P2RX6, SYNPO, CYP39A1, NPY4R, EGF, LFNG, MTHFR
44	ENSOCUG00000005809	FKTN	1234.27	0.566277	0.303652	0.0223435	0.132137	0.878976	10.442	10.3795	10.5811	10.1024	10.0574	9.76509	Fukutin			ALLOGRAFT REJECTION	0.0243151	0.0467598	-0.405083	-1.39263	804	141	MBL2, IRF7, CD3E, IFNG, ZAP70, PRF1, APBB1, BCL3, C2, CTSS, CCL4, FYB1, TAPBP, TLR2, CCL5, TAP1, CCND3, PSMB10, IGSF6, IL15, GCNT1, KLRD1, TAP2, STAT1, LCK, THY1, CD40, PTPN6, IRF8, WARS, TRAT1, LCP2
45	ENSOCUG00000038140	TAL2	3.9523	-0.0160632	0.459738	0.874579	NA	NA	2.05677	1.77295	1.8184	1.77291	2.09192	1.86407				FATTY ACID METABOLISM	0.0053432	0.0157153	-0.469772	-1.57831	181	120	UBE2L6, GLUL, CA2, FABP1, ACSM3, MIF, OSTC, GCDH, ECI1, GSTZ1, ACAA1, PCBD1, HADH, BPHL, LGALS1, DECR1, EPHX1, ACSS1, LTC4S, ECHS1, ACSL5, ERP29, ALDOA, AUH, MCEE, SDHC, ACOT8, DHCR24, ACADS, MDH2, CEL, ACO2, BCKDHB, HSD17B11, PRDX6, SUCLG2, PSME1, RAP1GDS1, HSD17B4, ALAD, EHHADH, UROD, CD36, ALDH9A1, LDHA, D2HGDH, ACADVL, IDH3G, HPGD, TP53INP2
46	ENSOCUG00000023297	FSD1L	12.5465	-0.0661256	0.436357	0.703589	0.860472	-0.0652633	3.76365	3.29968	3.45444	3.79482	3.417	3.59797	Fibronectin type III and SPRY domain containing 1 like			OXIDATIVE PHOSPHORYLATION	6.22607e-05	0.000518839	-0.504892	-1.75454	1	155	ACADSB, NQO2, MAOB, ECI1, COX8A, ISCU, ACAA1, CYB5R3, TIMM8B, NDUFA3, OAT, ACAT1, ATP6V1F, CYB5A, DECR1, NDUFA2, ATP6AP1, ECHS1, COX6A1, ATP6V0B, ETFB, COX4I1, GPI, COX5B, ALDH6A1, ATP5F1E, SLC25A5, NDUFV2, ATP5PD, BDH2, MPC1, SDHC, NDUFB2, NDUFA4, IDH2, MDH2, ATP5F1A, CASP7, ACO2, NDUFB6, SDHB, MGST3, NDUFA9, NDUFA6, COX5A, ATP5MC1, NDUFB8, NDUFS2, NDUFA8, ATP5MC2, ATP5F1B, LDHA, NDUFAB1, COX17,…
47	ENSOCUG00000005946	SLC44A1	8579.27	0.350956	0.306772	0.144119	0.383873	0.415812	13.3486	12.877	13.3556	12.7167	13.0643	12.7854	Solute carrier family 44 member 1			PANCREAS BETA CELLS	0.00102619	0.00513096	-0.75429	-1.9628	43	27	CHGA, GCG, SCGN, SST, NKX2-2, STXBP1, SP
48	ENSOCUG00000007880	NIPSNAP3A	4187.22	-0.297476	0.326918	0.225868	0.492485	-0.307607	12.2117	11.4605	11.7181	12.3164	12.1792	11.9741	Nipsnap homolog 3A			INTERFERON GAMMA RESPONSE	3.14031e-05	0.000392539	-0.586012	-2.04694	0	161	ISG20, CXCL11, IL15RA, IRF7, TNFSF10, IFIT3, USP18, ISG15, IFI35, UBE2L6, EPSTI1, SAMD9L, IDO1, RSAD2, CXCL10, IFI44L, CD274, DHX58, IL18BP, BATF2, MX1, XAF1, PML, IFI44, DDX58, HERC6, RTP4, CFB, IFIT2, C1R, TAPBP, PARP14, DDX60, CCL5, SERPING1, IFIH1, TAP1, PSMB10, LAP3, BPGM, OAS2, IL15, CD38, STAT1, SAMHD1, CD40, SLC25A28, PTPN6, OAS3, FPR1, IRF8, WARS, CMPK2, LGALS3BP, NMI, IRF1, LCP2
49	ENSOCUG00000009279	ABCA1	5628.55	1.3991	0.803653	0.00471072	0.051263	1.2902	13.4763	11.5401	12.5628	10.2766	11.7689	11.6469	ATP binding cassette subfamily A member 1			INTERFERON ALPHA RESPONSE	2.67982e-05	0.000392539	-0.715168	-2.23805	0	75	ISG20, CXCL11, IRF7, IFIT3, UBA7, USP18, ISG15, IFI35, UBE2L6, EPSTI1, SAMD9L, RSAD2, CXCL10, IFI44L, DHX58, BATF2, MX1, MOV10, IFI44, HERC6, RTP4, IFIT2, PARP14, DDX60, CCRL2, IFIH1, TAP1, PARP9, LAP3, IL15, SLC25A28, GMPR, WARS, CMPK2, LGALS3BP, NMI, IRF1
50	ENSOCUG00000026018		1.98213	-0.00189801	0.465289	0.977148	NA	NA	0.804053	0.980215	0.804851	0.979763	0.81643	0.804969
51	ENSOCUG00000005655	SMC2	3965.92	0.458769	0.375836	0.0915945	0.297294	0.526814	11.6175	12.4029	12.2602	11.3025	11.8453	11.7572	Structural maintenance of chromosomes 2
52	ENSOCUG00000012947		27.0074	-0.584892	0.62989	0.0598033	0.234825	-0.629256	4.37254	4.62651	4.4154	4.95183	4.82076	4.88203	Uncharacterized protein
53	ENSOCUG00000030222		3.8401	0.152612	0.492117	0.2029	NA	NA	1.87069	2.05232	1.80655	1.81304	1.75745	1.71506
54	ENSOCUG00000016738	GRIN3A	5.77571	0.0279362	0.451013	0.838345	0.928848	0.0320553	2.53811	2.3816	2.53133	2.61835	2.42019	2.28381	Glutamate ionotropic receptor NMDA type subunit 3A
55	ENSOCUG00000012019	RNF20	5491.38	0.0153244	0.23451	0.942698	0.974273	0.0113192	12.4245	12.5026	12.3548	12.4822	12.4368	12.3209	Ring finger protein 20
56	ENSOCUG00000014944	ALDOB	31923.7	-1.4987	0.466993	0.000101256	0.00321328	-2.49305	14.5168	13.6102	14.0318	15.6765	15.2015	14.9908	Fructose-bisphosphate aldolase B (EC 4.1.2.13) (Liver-type aldolase)
57	ENSOCUG00000027506		86.8362	-0.231413	0.415046	0.341073	0.604958	-0.218275	6.40854	6.48857	5.52894	6.58393	6.64079	6.35075	Uncharacterized protein
58	ENSOCUG00000014941	ZNF189	478.795	0.0307335	0.27813	0.89268	0.954797	0.0200888	9.08682	8.65002	8.95915	8.94321	8.96307	8.72604	Zinc finger protein 189
59	ENSOCUG00000006340	MRPL50	1713.34	0.275649	0.348994	0.272269	0.541938	0.266051	10.3633	11.3333	10.6859	10.5498	10.7049	10.3492	Mitochondrial ribosomal protein L50
60	ENSOCUG00000039388		78.4401	0.333885	0.389292	0.203229	0.465035	0.332514	6.16663	6.621	6.39951	5.97804	6.103	6.21908
61	ENSOCUG00000038477		1.22403	0.000282511	0.46629	0.997495	NA	NA	0.284681	0.247498	0.329904	0.247484	0.360349	0.24726
62	ENSOCUG00000013668	PLPPR1	40.9761	-0.180859	0.43207	0.415619	0.666794	-0.176009	5.3219	5.01664	5.05634	5.06813	5.89977	4.90504	Phospholipid phosphatase related 1
63	ENSOCUG00000022518		38.1553	-0.103874	0.398546	0.638845	0.820855	-0.0857335	4.72057	5.46247	5.11278	5.35561	5.27087	5.18716	40S ribosomal protein SA (37 kDa laminin receptor precursor) (37LRP) (37/67 kDa laminin receptor) (LRP/LR) (67 kDa laminin receptor) (67LR) (Laminin receptor 1) (LamR) (Laminin-binding protein precursor p40) (LBP/p40)
64	ENSOCUG00000025109		8793.57	-0.24145	0.403271	0.32822	0.592708	-0.227159	12.7578	13.2763	12.2051	13.8281	13.0132	12.3429	Uncharacterized protein
65	ENSOCUG00000022294	CAVIN4	5.4738	-0.191465	0.51622	0.0996723	0.311913	-0.505967	2.08755	2.04529	2.144	2.60794	2.06549	2.31898	Caveolae associated protein 4
66	ENSOCUG00000006373	MSANTD3-TMEFF1	853.718	0.0590873	0.277606	0.792768	0.905104	0.0433016	9.62851	9.8964	9.74612	9.41098	9.91355	9.71894	MSANTD3-TMEFF1 readthrough
67	ENSOCUG00000004242	TEX10	2514.88	0.868792	0.41995	0.00680932	0.0650493	1.18676	11.0431	11.8945	11.6146	10.5771	11.0357	10.7628	Testis expressed 10
68	ENSOCUG00000004233	INVS	383.872	-0.279952	0.299912	0.235896	0.504221	-0.297379	8.65925	8.37846	8.22	8.69735	8.76422	8.63777	Inversin
69	ENSOCUG00000004220	ERP44	4304.22	-0.270655	0.266999	0.220964	0.485821	-0.313524	12.074	11.7107	11.9776	12.1386	12.2723	12.1418	Endoplasmic reticulum protein 44
70	ENSOCUG00000004217	STX17	549.999	0.00680346	0.29665	0.97964	0.991656	0.00363874	9.28365	8.62589	9.2615	9.03751	9.14549	9.08465	Syntaxin 17
71	ENSOCUG00000031880		29.9975	0.233271	0.503661	0.21486	0.478447	0.320166	4.45625	3.91347	5.50628	4.46371	4.11084	4.46937
72	ENSOCUG00000000737	NR4A3	145.007	0.134909	0.480878	0.301606	0.569149	0.244774	6.38381	5.00235	8.16418	5.09918	6.04832	6.83392	Nuclear receptor subfamily 4 group A member 3
73	ENSOCUG00000039058		4619.69	-0.565281	0.271998	0.0152337	0.106629	-0.972125	11.776	11.9834	11.9397	12.4539	12.3271	12.3292
74	ENSOCUG00000005676	ALG2	2997.98	-0.154442	0.319647	0.513471	0.738837	-0.131451	11.0306	11.9092	11.1474	11.6541	11.6155	11.5954	ALG2, alpha-1,3/1,6-mannosyltransferase
75	ENSOCUG00000016292	TGFBR1	885.127	0.471592	0.3792	0.0839551	0.282668	0.548724	9.99628	9.56238	10.2652	9.1256	9.70304	9.5769	Receptor protein serine/threonine kinase (EC 2.7.11.30)
76	ENSOCUG00000016236	COL15A1	124.581	-0.327675	0.404277	0.209144	0.471867	-0.32618	6.72299	6.7909	6.65577	7.51209	6.63437	6.92207	Collagen type XV alpha 1 chain
77	ENSOCUG00000016221	GALNT12	37065.8	-0.576419	0.304856	0.0200766	0.12447	-0.904935	14.8131	15.1112	14.6693	15.3814	15.4713	15.3012	Polypeptide N-acetylgalactosaminyltransferase (EC 2.4.1.-) (Protein-UDP acetylgalactosaminyltransferase)
78	ENSOCUG00000016201	ANKS6	919.435	0.450948	0.315874	0.070768	0.255987	0.591782	10.1095	9.92748	10.0103	9.29065	9.76366	9.70025	Ankyrin repeat and sterile alpha motif domain containing 6
79	ENSOCUG00000016527	GABBR2	8.02663	-0.0521945	0.440457	0.746623	0.883356	-0.0538642	2.95727	2.88796	2.91417	2.96662	2.78404	3.15049	Gamma-aminobutyric acid type B receptor subunit 2
80	ENSOCUG00000016513	TBC1D2	1893.74	0.23332	0.259712	0.285719	0.554571	0.256043	10.9855	11.1249	10.8235	10.7728	10.6824	10.8478	TBC1 domain family member 2
81	ENSOCUG00000003918	CORO2A	16690.2	0.0181931	0.317166	0.936545	0.972445	0.0121351	14.5127	13.5156	13.7806	13.7971	14.1154	14.049	Coronin
82	ENSOCUG00000003913	TRIM14	247.334	-0.508704	0.351297	0.0551255	0.224459	-0.648864	7.77747	7.68465	7.58781	8.0094	7.95953	8.37355	Tripartite motif containing 14
83	ENSOCUG00000012467	NANS	28002.9	-0.832298	0.327712	0.00214535	0.0299924	-1.52299	14.3489	14.5461	14.104	15.2107	14.9064	14.9785	Uncharacterized protein
84	ENSOCUG00000029397	ANP32B	6890.68	0.15478	0.301305	0.495005	0.725216	0.139532	12.4555	13.1982	12.6846	12.8003	12.5642	12.5533	Uncharacterized protein
85	ENSOCUG00000010701	HEMGN	103.906	-3.6445	0.931069	3.55345e-06	0.000233654	-3.63143	4.59418	4.51507	5.03914	7.49149	5.07333	6.79781	Hemogen
86	ENSOCUG00000013794	TRMO	618.052	-0.16684	0.30144	0.474242	0.710082	-0.148691	9.08818	9.40728	8.9571	9.6161	9.1709	9.19313	tRNA methyltransferase O
87	ENSOCUG00000013881	XPA	317.029	-0.192824	0.287527	0.401634	0.657061	-0.182394	8.23283	7.97476	8.37576	8.35824	8.40397	8.41051	Uncharacterized protein
88	ENSOCUG00000013853	NCBP1	8400.09	0.284648	0.306544	0.230333	0.497277	0.303402	12.7857	13.4426	13.164	12.6858	12.9734	12.9162	Nuclear cap binding protein subunit 1
89	ENSOCUG00000013841	TSTD2	994.98	0.262081	0.257173	0.227746	0.49415	0.306141	10.0652	10.1094	10.02	9.92622	9.70937	9.84689	Thiosulfate sulfurtransferase like domain containing 2
90	ENSOCUG00000013831	TMOD1	21.6248	-0.148731	0.427059	0.485103	0.717674	-0.144073	4.42532	4.12485	4.32772	4.65423	4.20342	4.49195	Tropomodulin 1
91	ENSOCUG00000000060	TDRD7	4773.67	0.0975513	0.307391	0.680982	0.847093	0.072069	12.5874	12.088	12.0216	11.7064	12.3231	12.3092	Tudor domain containing 7
92	ENSOCUG00000029006		17.1414	-0.267429	0.525824	0.166689	0.415965	-0.380943	3.94615	3.52543	3.92804	4.28799	4.13734	4.11255	Uncharacterized protein
93	ENSOCUG00000025908		13.1877	0.012987	0.457357	0.913225	0.962472	0.0166121	3.44468	3.03327	3.72459	3.9059	2.91809	2.96938	Uncharacterized protein
94	ENSOCUG00000007935	IGFBPL1	14.2679	-0.12849	0.431572	0.526108	0.748729	-0.125675	3.80248	3.66666	3.75267	4.03652	3.81444	3.72446	Insulin like growth factor binding protein like 1
95	ENSOCUG00000003832	SHB	3534.19	0.553644	0.276475	0.0173842	0.114697	0.940446	11.837	11.9663	12.1251	11.4858	11.5531	11.5187	Uncharacterized protein
96	ENSOCUG00000036651		235.777	0.429251	0.459293	0.125135	0.353573	0.451521	8.13514	7.16325	8.47212	7.55245	7.37265	7.65762
97	ENSOCUG00000003830	SLC25A51	833.697	-0.0522804	0.26565	0.809118	0.914576	-0.0387801	9.59564	9.765	9.65267	9.46777	9.81273	9.85597	Uncharacterized protein
98	ENSOCUG00000002438	DCAF10	1306.58	0.461337	0.267013	0.0405416	0.188983	0.723577	10.5689	10.4192	10.5688	10.1474	10.067	10.1745	DDB1 and CUL4 associated factor 10
99	ENSOCUG00000003598	EXOSC3	1151.98	0.29328	0.305931	0.222493	0.48787	0.311696	9.91786	10.4184	10.4652	10.0719	9.85622	10.0681	Uncharacterized protein
100	ENSOCUG00000010994	TRMT10B	443.895	0.0425929	0.281709	0.852002	0.935628	0.0288967	8.84652	8.88644	8.68378	9.01631	8.68203	8.54691	tRNA methyltransferase 10B
101	ENSOCUG00000001996	TOMM5	2036.6	-0.0564866	0.314859	0.805754	0.912412	-0.039809	10.6587	11.3332	10.6814	11.3482	10.8339	10.7473	Uncharacterized protein
102	ENSOCUG00000001992	FBXO10	2139.82	0.199463	0.272325	0.365887	0.628288	0.201841	11.0042	11.3947	11.0107	11.0595	10.9009	10.8931	F-box protein 10
103	ENSOCUG00000024773	POLR1E	2533.77	0.288749	0.386993	0.261649	0.530413	0.275386	10.7403	12.0751	11.0614	11.0618	11.0818	11.0253	RNA polymerase I subunit E
104	ENSOCUG00000007041	ZBTB5	279.926	0.212071	0.303841	0.371019	0.632994	0.1986	8.3178	7.92253	8.36007	7.93634	7.96033	8.12896	Zinc finger and BTB domain containing 5
105	ENSOCUG00000007031	GRHPR	4384.69	-0.187925	0.286797	0.412304	0.664491	-0.177511	12.0411	12.1999	11.6531	12.3364	12.0147	12.1756	Glyoxylate and hydroxypyruvate reductase
106	ENSOCUG00000001002	ZCCHC7	1019.72	0.656589	0.341887	0.0150799	0.106091	0.974322	10.2397	9.95014	10.4174	9.84637	9.56678	9.50934	Uncharacterized protein
107	ENSOCUG00000022333		433.177	0.0602097	0.317653	0.801275	0.910462	0.0407382	8.91132	8.24478	9.02607	8.54024	8.92584	8.61206
108	ENSOCUG00000012281	PAX5	305.75	-0.119364	0.415035	0.578407	0.78138	-0.107138	8.46617	6.42214	8.20088	7.54512	8.77512	8.16165	Paired box 5
109	ENSOCUG00000032768		240.445	-0.159641	0.42842	0.459068	0.700819	-0.154394	8.08443	5.97737	7.80109	7.63067	8.26263	7.92499
110	ENSOCUG00000001041	MELK	1533.96	0.451091	0.409927	0.0993641	0.311251	0.506889	10.1089	11.1621	10.8145	9.88008	10.4228	10.3853	Non-specific serine/threonine protein kinase (EC 2.7.11.1)
111	ENSOCUG00000014164	RNF38	1218.19	0.325033	0.328572	0.192651	0.451528	0.345316	10.437	10.2112	10.5038	9.59556	10.2649	10.183	Uncharacterized protein
112	ENSOCUG00000000010	GNE	19311	-0.224069	0.26824	0.344896	0.608954	-0.215416	14.1486	14.1491	14.0786	14.1448	14.5719	14.221	Glucosamine (UDP-N-acetyl)-2-epimerase/N-acetylmannosamine kinase
113	ENSOCUG00000000009	CLTA	13863.2	-0.579136	0.278599	0.0146538	0.104455	-0.981071	13.3301	13.6195	13.4669	13.9835	13.8859	14.0129	Clathrin light chain
114	ENSOCUG00000000008	CCIN	7.1391	-0.06792	0.453264	0.632101	0.816392	-0.0881011	2.55029	2.81869	2.80266	2.77942	2.73363	2.94123	Calicin
115	ENSOCUG00000000007	GLIPR2	409.472	-0.937412	0.47065	0.00603662	0.0596664	-1.22427	8.06799	8.31604	8.03607	8.36502	8.91609	9.35233	GLI pathogenesis related 2
116	ENSOCUG00000015652	RECK	13.4613	0.181629	0.469498	0.334608	0.598094	0.223231	3.47189	4.02555	3.64197	3.43474	3.41418	3.71118	Reversion inducing cysteine rich protein with kazal motifs
117	ENSOCUG00000036240		18.5661	0.210028	0.494941	0.245888	0.515067	0.288136	4.02417	4.43666	4.28511	3.56451	4.19966	3.83769
118	ENSOCUG00000016631	FAM221B	68.7909	-0.00962372	0.364712	0.964016	0.984273	-0.00688443	6.45378	5.6762	5.89489	6.2435	6.00132	5.97062	Family with sequence similarity 221 member B
119	ENSOCUG00000016636	TMEM8B	376.217	-0.536134	0.466973	0.0702604	0.25522	-0.593085	8.60832	7.65887	8.0261	9.13466	8.51534	8.50762	Transmembrane protein 8B
120	ENSOCUG00000027206	HINT2	1488.17	-0.85317	0.444974	0.00845259	0.0740533	-1.13046	10.2568	9.97837	9.82952	11.2866	10.4303	10.5117	Uncharacterized protein
121	ENSOCUG00000006464	SPAG8	6.17972	-0.0111474	0.449313	0.931623	0.970135	-0.013168	2.48761	2.76221	2.37594	2.55248	2.58472	2.5818	Uncharacterized protein
122	ENSOCUG00000006453	NPR2	65.1394	-0.169023	0.391996	0.47404	0.709916	-0.148793	5.69574	5.64598	6.1768	6.28819	5.65554	6.19016	Guanylate cyclase (EC 4.6.1.2)
123	ENSOCUG00000010265	RGP1	3932.21	0.304381	0.270546	0.174873	0.427148	0.369422	11.9514	12.2648	11.9554	11.8011	11.8648	11.6785	RGP1 homolog, RAB6A GEF complex partner 1
124	ENSOCUG00000027782	MSMP	703.605	0.348357	0.262123	0.113084	0.334678	0.475373	9.65735	9.54246	9.57714	9.28922	9.33145	9.2553	Beta-microseminoprotein
125	ENSOCUG00000010248	GBA2	3417.97	-0.0261442	0.269489	0.903912	0.958712	-0.0183119	12.0041	11.4988	11.5872	11.8006	11.7764	11.66	Non-lysosomal glucosylceramidase (NLGase) (EC 3.2.1.45)
126	ENSOCUG00000028989	CREB3	4959.1	-1.04554	0.402051	0.0011654	0.0194251	-1.71164	12.0731	11.3723	11.5542	12.8073	12.4611	12.4397	cAMP responsive element binding protein 3
127	ENSOCUG00000010203	TLN1	18311.2	0.143131	0.291865	0.538602	0.758329	0.120142	13.9437	14.514	14.1415	13.7832	14.1628	14.2169	Talin 1
128	ENSOCUG00000010198	TPM2	997.986	-1.41764	0.772968	0.00358284	0.0418979	-1.37781	8.52972	9.23569	8.91805	11.0375	8.72798	9.99587	Tropomyosin beta chain (Beta-tropomyosin) (Tropomyosin-2)
129	ENSOCUG00000010187	CA9	28.5917	-0.490797	0.6351	0.077433	0.269576	-0.569319	4.48	4.3591	4.56159	4.99686	4.45712	5.2008	Carbonic anhydrase 9
130	ENSOCUG00000010181	ARHGEF39	789.203	-0.0729041	0.296381	0.749307	0.88444	-0.0533316	9.1608	9.85978	9.58733	9.4914	9.73331	9.72032	Rho guanine nucleotide exchange factor 39
131	ENSOCUG00000010176	CCDC107	1712.27	-0.737448	0.349406	0.00782528	0.0706826	-1.15069	10.3477	10.4638	10.2366	11.301	10.8155	10.7631	Coiled-coil domain containing 107
132	ENSOCUG00000019601		67.983	-0.284859	0.417788	0.26086	0.529499	-0.276135	5.45932	6.0553	6.01796	6.33542	5.95144	6.24946
133	ENSOCUG00000027505	SIT1	3.65537	-0.166677	0.504181	0.124757	NA	NA	1.77462	1.70012	1.69921	1.9472	1.8761	1.86527	Signaling threshold regulating transmembrane adaptor 1
134	ENSOCUG00000010170	CD72	83.8871	0.0714852	0.434233	0.698184	0.857086	0.0669758	5.13602	7.09664	5.13927	4.942	6.0906	6.4653	CD72 molecule
135	ENSOCUG00000010158	TESK1	1701.6	-0.415697	0.28293	0.0732357	0.261084	-0.58322	10.6688	10.4875	10.39	11.0316	10.8577	10.7767	Testis-specific kinase 1
136	ENSOCUG00000011571	RUSC2	226.07	0.130003	0.393237	0.576521	0.780349	0.107711	8.27117	6.65609	8.04606	7.86528	7.24139	7.69198	RUN and SH3 domain containing 2
137	ENSOCUG00000026734	FAM166B	2.40303	0.102376	0.479845	0.277675	NA	NA	1.3408	1.22247	1.21642	1.13153	1.1909	1.13109	Family with sequence similarity 166 member B
138	ENSOCUG00000011567		0.702798	0.00278475	0.468007	0.961698	NA	NA	-0.44446	-0.518653	-0.519259	-0.518724	-0.456057	-0.519214	Phospholipid-transporting ATPase (EC 3.6.3.1)
139	ENSOCUG00000011954	UNC13B	8710.06	-0.188051	0.26147	0.412254	0.664491	-0.177511	12.9912	13.002	12.9905	12.9785	13.3917	13.0891	Unc-13 homolog B
140	ENSOCUG00000026284		694.77	0.0419492	0.285626	0.85507	0.93681	0.0283486	9.14438	9.76354	9.36583	9.35132	9.43606	9.44103
141	ENSOCUG00000006457	FAM214B	3772.53	-0.0927265	0.295291	0.684936	0.849559	-0.0708066	12.0891	11.3308	11.8972	11.7989	11.9483	12.0088	Family with sequence similarity 214 member B
142	ENSOCUG00000006451	STOML2	7835.04	-0.0274999	0.318913	0.923857	0.967615	-0.0142974	12.3916	13.4099	12.6371	13.0612	12.838	12.879	Stomatin like 2
143	ENSOCUG00000002653	PIGO	2161.17	-0.0486284	0.278078	0.829093	0.924166	-0.0342499	10.9192	11.3637	10.761	11.0834	11.1242	11.0803	Phosphatidylinositol glycan anchor biosynthesis class O
144	ENSOCUG00000006442	FANCG	662.693	0.00525626	0.322909	0.985799	0.994011	0.0026088	9.0054	9.85799	8.94721	9.2645	9.44199	9.33137	Fanconi anemia complementation group G
145	ENSOCUG00000006433	VCP	49715.8	-0.04362	0.275248	0.840931	0.93006	-0.0314891	15.4407	15.855	15.3481	15.4267	15.7568	15.6464	Valosin containing protein
146	ENSOCUG00000015327		8.47869	0.179486	0.488932	0.250516	0.519796	0.284167	3.09688	3.08884	3.134	3.01459	2.73721	2.92539	Uncharacterized protein
147	ENSOCUG00000027846	DNAJB5	225.073	0.502845	0.470356	0.0856556	0.285912	0.543768	7.7856	7.39567	8.51103	7.66323	7.29212	7.34856	DnaJ heat shock protein family (Hsp40) member B5
148	ENSOCUG00000017140	PHF24	4.29627	-0.0718815	0.472942	0.376384	NA	NA	1.91913	1.754	1.75273	2.21359	1.73712	1.94172	PHD finger protein 24
149	ENSOCUG00000016448	CCL21	95.608	-0.416347	0.62713	0.0850333	0.284788	-0.545478	4.87928	6.52922	5.55019	7.20351	6.55498	6.10702	C-C motif chemokine ligand 21
150	ENSOCUG00000001224	CCL27	116.497	-0.919409	0.607831	0.013906	0.10065	-0.997186	6.15823	6.21562	6.54511	7.56946	6.6021	6.83695	C-C motif chemokine ligand 27
151	ENSOCUG00000023782	IL11RA	842.813	-0.79828	0.313867	0.00231572	0.031745	-1.49832	9.35642	9.34744	9.28499	10.1278	9.75408	9.99247	Interleukin 11 receptor subunit alpha
152	ENSOCUG00000024714	GALT	1604.59	-0.92605	0.452338	0.00542499	0.0555423	-1.25538	10.2672	10.207	9.78401	11.3984	10.565	10.6361	Galactose-1-phosphate uridylyltransferase (EC 2.7.7.12)
153	ENSOCUG00000000364	SIGMAR1	2820.28	-0.00364025	0.325311	0.99765	0.998622	-0.00059898	10.9295	11.9914	11.0814	11.4575	11.4426	11.4143	Sigma non-opioid intracellular receptor 1
154	ENSOCUG00000000361	ARID3C	2.74904	-0.0686213	0.472912	0.371258	NA	NA	1.23009	1.3312	1.23135	1.23211	1.33073	1.55963	AT-rich interaction domain 3C
155	ENSOCUG00000000358	DCTN3	3430.84	-0.267439	0.31764	0.269415	0.539008	-0.268405	11.4024	11.9149	11.309	12.1067	11.6703	11.7693	Dynactin subunit 3
156	ENSOCUG00000000357	RPP25L	1679.52	-0.100447	0.298964	0.661703	0.836369	-0.0776021	10.5575	10.8741	10.453	11.1025	10.5929	10.4743	Ribonuclease P/MRP subunit p25 like
157	ENSOCUG00000000355	CNTFR	4.35708	-0.0408992	0.456235	0.7369	NA	NA	1.99156	2.00937	2.0842	2.24496	2.05169	1.9123	Ciliary neurotrophic factor receptor
158	ENSOCUG00000015352	ENHO	22.5347	-0.456945	0.656335	0.0760029	0.266956	-0.57356	4.4389	3.93434	3.96467	4.67185	4.57015	4.55547	Energy homeostasis associated
159	ENSOCUG00000015336	DNAI1	311.74	-0.0309861	0.455089	0.791422	0.904616	-0.0435356	8.74595	7.21477	5.45595	6.00929	8.25915	8.73553	Dynein axonemal intermediate chain 1
160	ENSOCUG00000026083	FAM219A	37.3347	0.0419064	0.385892	0.853907	0.936263	0.0286021	5.19329	5.14448	5.30332	4.75637	5.21289	5.4167	Family with sequence similarity 219 member A
161	ENSOCUG00000004768	MYORG	294.53	-1.02248	0.8474	0.0148039	0.105114	-0.978338	8.0847	6.3339	6.88721	8.72957	8.55117	8.00532	Myogenesis regulating glycosidase (putative)
162	ENSOCUG00000006219	NUDT2	962.589	-0.835914	0.439447	0.00926854	0.0785629	-1.10478	9.28578	9.75302	9.14589	10.555	9.9926	9.85694	Nudix hydrolase 2
163	ENSOCUG00000009071	KIF24	524.245	0.392856	0.429438	0.15066	0.39346	0.405099	8.54982	9.65555	9.14048	8.19027	8.98047	8.81694	Kinesin family member 24
164	ENSOCUG00000009069	UBAP1	5851.29	0.22457	0.269541	0.290325	0.558282	0.253147	12.7777	12.3355	12.6898	12.3321	12.4472	12.3832	Uncharacterized protein
165	ENSOCUG00000028075		36.2451	-0.905612	0.758139	0.0198096	0.123754	-0.90744	4.69487	4.87013	4.65456	5.65305	5.14426	5.0846
166	ENSOCUG00000008044	DCAF12	3159.02	0.0183122	0.234303	0.926007	0.968141	0.0140613	11.6453	11.664	11.5896	11.5493	11.7178	11.5724	DDB1 and CUL4 associated factor 12
167	ENSOCUG00000002573	UBAP2	11027.3	0.0514967	0.278133	0.82259	0.921401	0.0355515	13.1826	13.7773	13.2922	13.2969	13.4733	13.4054	Ubiquitin associated protein 2
168	ENSOCUG00000021483	SNORD121A	2.16994	0.0501667	0.470437	0.467667	NA	NA	1.00545	0.924655	1.1733	0.924629	0.91658	1.01719
169	ENSOCUG00000023588	UBE2R2	3197.96	0.338466	0.269325	0.131469	0.363984	0.438918	11.7219	11.795	11.8195	11.2744	11.618	11.4956	Ubiquitin-conjugating enzyme E2 R2
170	ENSOCUG00000031760		394.019	0.402646	0.380931	0.132651	0.365477	0.43714	8.26444	9.18876	8.7101	8.24714	8.41169	8.41203
171	ENSOCUG00000026918	NOL6	979.468	0.3581	0.361326	0.168751	0.418759	0.378035	9.60352	10.5405	9.91479	9.60195	9.69298	9.78798	Nucleolar protein 6
172	ENSOCUG00000017852	AQP3	549.495	-1.3829	0.621383	0.00176214	0.0259651	-1.58561	8.01792	7.58019	8.78513	9.5082	9.7603	8.79946	Aquaporin 3 (Gill blood group)
173	ENSOCUG00000017851	AQP7	7.84321	0.0384309	0.446746	0.799659	0.909826	0.0410418	2.83715	3.02036	3.00094	2.68565	3.04686	2.93579	Uncharacterized protein
174	ENSOCUG00000008957	NFX1	4684.65	0.468046	0.27248	0.0404853	0.188834	0.723919	12.4202	12.3857	12.2971	11.9527	12.1009	11.8169	Nuclear transcription factor, X-box binding 1
175	ENSOCUG00000037014		5.64786	0.0359996	0.458389	0.75558	0.887424	0.051869	2.38873	2.60713	2.19398	2.50218	2.31951	2.19435
176	ENSOCUG00000008948	CHMP5	5162.29	-0.429893	0.313899	0.0815071	0.277801	-0.556267	12.2606	11.9759	12.0296	12.793	12.3136	12.3432	Charged multivesicular body protein 5
177	ENSOCUG00000008945	BAG1	12601.5	-0.042315	0.261761	0.842374	0.930521	-0.031274	13.3378	13.557	13.8343	13.6846	13.653	13.5761	Uncharacterized protein
178	ENSOCUG00000008937	SPINK4	505.183	0.325702	0.481472	0.197949	0.458079	0.33906	7.51348	9.18229	9.72673	8.23006	8.34712	8.90472	Serine peptidase inhibitor, Kazal type 4
179	ENSOCUG00000032176		2.86312	-0.0211987	0.457744	0.848793	NA	NA	1.48581	1.41156	1.57255	1.45767	1.58036	1.49709
180	ENSOCUG00000008928	SMU1	16732.3	-0.0738895	0.247627	0.746599	0.883356	-0.0538642	14.0709	13.8192	14.0752	13.9273	14.0992	14.143	SMU1, DNA replication regulator and spliceosomal factor
181	ENSOCUG00000024998		1042.86	-0.183759	0.341353	0.450776	0.694256	-0.158481	9.47807	10.2693	9.73898	10.5012	9.88993	9.80644	DNA-directed RNA polymerase subunit
182	ENSOCUG00000004833	DNAJA1	4402.97	0.0384917	0.284284	0.854307	0.936437	0.0285214	11.6855	12.3364	12.2302	11.9992	12.0074	12.2	DnaJ heat shock protein family (Hsp40) member A1
183	ENSOCUG00000000738	APTX	2227.75	0.11795	0.301674	0.600484	0.795077	0.0995906	10.8819	11.5602	10.9551	11.2283	10.9408	10.914	Uncharacterized protein
184	ENSOCUG00000005089	NDUFB6	4441.75	-0.492358	0.384448	0.0724462	0.259429	-0.585981	11.7592	11.9612	11.6576	12.7901	11.966	11.9841	NADH:ubiquinone oxidoreductase subunit B6
185	ENSOCUG00000031843	SMIM27	164.686	-0.268879	0.372319	0.286454	0.55522	-0.255535	7.27308	7.15348	7.07503	7.90719	7.12765	7.20805
186	ENSOCUG00000005077	TOPORS	1853.9	0.884544	0.370975	0.00293168	0.0371681	1.42983	11.1455	10.7536	11.4003	10.1882	10.4542	10.502	TOP1 binding arginine/serine rich protein
187	ENSOCUG00000004710	DDX58	5787.33	-1.44996	0.675257	0.00190346	0.0276055	-1.559	11.2231	11.4883	11.7686	11.3091	12.979	13.3761	DExD/H-box helicase 58
188	ENSOCUG00000015960	ACO1	7221.33	0.214263	0.262607	0.306843	0.574308	0.240855	12.8818	12.7188	13.1095	12.7372	12.7492	12.6112	Cytoplasmic aconitate hydratase
189	ENSOCUG00000024611		2370.02	0.0312083	0.278979	0.888268	0.952865	0.0209685	10.9649	11.4342	11.2134	10.9045	11.2863	11.3224	Uncharacterized protein
190	ENSOCUG00000029817		1.87005	-0.0131157	0.462706	0.883088	NA	NA	0.911969	0.837634	0.921361	0.837613	0.950899	0.922752
191	ENSOCUG00000031260		2.76022	0.0182128	0.463644	0.839085	NA	NA	1.47795	1.33507	1.49476	1.33504	1.53595	1.33455
192	ENSOCUG00000028924		1.15405	0.0336424	0.46921	0.620545	NA	NA	0.133502	0.224529	0.218807	0.134272	0.180803	0.134055
193	ENSOCUG00000011540	LINGO2	7.03	-0.0154091	0.454435	0.896025	0.955851	-0.0196099	2.88785	2.51141	2.72434	2.85	2.85551	2.50996
194	ENSOCUG00000006510	C9orf72	1607.64	0.381908	0.294444	0.108352	0.32693	0.485545	10.9851	10.5093	10.8618	10.3826	10.4784	10.484	Chromosome 9 open reading frame 72
195	ENSOCUG00000017681	MOB3B	1004.84	0.756347	0.440343	0.0165669	0.111631	0.952216	10.0277	10.2018	10.4175	8.91249	9.6842	9.78169	MOB kinase activator 3B
196	ENSOCUG00000002019	IFNK	2.72978	0.115225	0.484229	0.228427	NA	NA	1.34303	1.35985	1.54456	1.2634	1.32555	1.26285	Interferon kappa
197	ENSOCUG00000021090		109.973	0.72432	0.475554	0.0246655	0.139693	0.854824	6.87958	6.76641	7.24847	6.23097	6.61252	6.32141	Uncharacterized protein
198	ENSOCUG00000036968		2.52041	0.0374583	0.466942	0.638365	NA	NA	1.09253	1.09443	1.41954	1.19404	1.15084	1.09388
199	ENSOCUG00000017666	TEK	71.2478	-0.186414	0.44226	0.388043	0.64542	-0.190157	5.65922	5.43529	6.22764	5.19143	6.07753	6.73909	TEK receptor tyrosine kinase
200	ENSOCUG00000001320	IFT74	273.273	-0.0642893	0.350371	0.781952	0.900458	-0.0455367	8.17191	7.22512	8.34422	8.32504	8.05016	7.89853	Intraflagellar transport 74
201	ENSOCUG00000029228	LRRC19	5577.4	0.128877	0.373414	0.593011	0.790919	0.101868	12.8401	11.3491	12.768	12.7077	12.1014	11.8606	Leucine rich repeat containing 19
202	ENSOCUG00000015471	PLAA	3527.37	0.390912	0.294929	0.0990914	0.310865	0.507428	11.7894	12.0399	11.9808	11.3017	11.6846	11.696	Phospholipase A2 activating protein
203	ENSOCUG00000015461	CAAP1	753.546	0.205469	0.283023	0.36876	0.631126	0.199884	9.38081	9.66188	9.84929	9.3269	9.4818	9.51665	Uncharacterized protein
204	ENSOCUG00000023508		144.22	-0.153702	0.333776	0.521003	0.744927	-0.127886	6.87353	7.40871	6.82571	7.30987	7.2251	7.16746	60S ribosomal protein L29
205	ENSOCUG00000003706		1034.43	-0.297301	0.38429	0.245192	0.514453	-0.288655	9.22306	10.3235	9.4288	10.3869	9.95741	10.0732	Uncharacterized protein
206	ENSOCUG00000037400		11.7789	-0.135221	0.45968	0.428742	0.676966	-0.169433	3.26801	3.21266	3.5976	3.70928	3.64485	3.25059
207	ENSOCUG00000027058		63.412	-0.375651	0.480442	0.158313	0.404727	-0.392837	5.68478	5.9468	5.34276	6.48163	5.91065	5.79544	Uncharacterized protein
208	ENSOCUG00000015387		39.4044	-0.306607	0.461268	0.220763	0.485723	-0.313611	4.99137	5.25288	4.92622	5.72457	5.20391	5.13437
209	ENSOCUG00000017580	TUSC1	78.2392	0.180122	0.428655	0.424771	0.674217	0.1712	6.08804	5.96683	6.76145	5.23476	6.02469	6.4678	Tumor suppressor candidate 1
210	ENSOCUG00000005891	ELAVL2	87.3906	0.663277	0.546804	0.0415819	0.191417	0.718019	6.18327	6.74882	6.84828	5.75853	6.03871	6.28915	ELAV-like protein
211	ENSOCUG00000006069	DMRTA1	4.33034	-0.0306511	0.454264	0.806474	NA	NA	2.13145	2.04486	2.03837	2.12655	2.21863	1.95349	DMRT like family A1
212	ENSOCUG00000012306	CDKN2B	487.812	1.30156	0.58893	0.00215018	0.0300329	1.5224	9.65019	8.14369	9.42246	8.29092	8.03652	8.08342	Cyclin dependent kinase inhibitor 2B
213	ENSOCUG00000027972	CDKN2A	65.5812	0.0751986	0.466964	0.500851	0.729716	0.136846	6.66899	4.87919	5.67752	6.06709	4.79694	4.24367	Cyclin dependent kinase inhibitor 2A
214	ENSOCUG00000012289	MTAP	1911.03	0.601657	0.366962	0.0298762	0.156999	0.804102	10.731	11.429	11.0705	10.4197	10.7412	10.508	S-methyl-5'-thioadenosine phosphorylase (EC 2.4.2.28) (5'-methylthioadenosine phosphorylase) (MTA phosphorylase) (MTAP) (MTAPase)
215	ENSOCUG00000031845		29.1216	-0.121724	0.406323	0.580667	0.782594	-0.106464	4.51643	5.01789	4.65107	5.05552	4.75477	4.83664
216	ENSOCUG00000008548	KLHL9	2298.59	-0.00597515	0.292996	0.99452	0.997503	-0.00108596	11.2772	10.7307	11.3594	10.8985	11.3221	11.2085	Kelch like family member 9
217	ENSOCUG00000026843		4.47239	-0.0811411	0.46858	0.455436	NA	NA	2.10058	1.95634	2.04047	1.95629	2.21506	2.25782
218	ENSOCUG00000029669	HACD4	326.23	-0.0862213	0.348424	0.714122	0.866032	-0.062466	8.2669	7.64219	8.63406	8.72559	8.00886	8.26884	Very-long-chain (3R)-3-hydroxyacyl-CoA dehydratase (EC 4.2.1.134)
219	ENSOCUG00000006192	FOCAD	5586.32	0.43235	0.334558	0.0918854	0.297865	0.525981	12.2252	12.8173	12.7392	12.0927	12.4216	12.0328	Focadhesin
220	ENSOCUG00000032941		4.33035	0.123856	0.47815	0.306976	NA	NA	1.8474	2.25805	1.90098	1.85857	1.82935	1.94741
221	ENSOCUG00000008137	MLLT3	581.941	-0.187268	0.315447	0.431071	0.678434	-0.168492	9.33662	8.6657	9.08099	9.4873	9.19598	9.08597	MLLT3, super elongation complex subunit
222	ENSOCUG00000002462	SLC24A2	1.90876	0.0314953	0.464294	0.724966	NA	NA	0.980293	0.835239	0.920002	0.835217	0.879602	0.921409
223	ENSOCUG00000012439	ACER2	1657.56	0.169118	0.293281	0.461844	0.702499	0.153354	10.9085	10.5538	10.8248	10.2358	10.8043	10.6569	Alkaline ceramidase (EC 3.5.1.23)
224	ENSOCUG00000025352		98.6664	-1.09437	0.587294	0.00565746	0.0571623	-1.24289	6.09417	6.38033	5.59729	6.82058	6.88834	6.88384	40S ribosomal protein S4
225	ENSOCUG00000003336	RPS6	69284.5	-0.451531	0.363062	0.0884524	0.291238	-0.535752	15.6368	16.051	15.6457	16.6726	15.981	16.0034
226	ENSOCUG00000003320	DENND4C	3218.37	0.471752	0.376524	0.0831155	0.281122	0.551105	11.9879	11.3597	12.0612	10.9638	11.5343	11.4775	DENN domain containing 4C
227	ENSOCUG00000037713		11.0069	-0.0672967	0.437093	0.695787	0.855554	-0.0677526	3.20757	3.36153	3.44327	3.32279	3.21116	3.67364
228	ENSOCUG00000012244	PLIN2	8856.13	1.69396	0.592739	0.000302664	0.00731578	2.13574	12.7165	12.7725	14.2369	11.9395	12.2306	12.0271	Perilipin
229	ENSOCUG00000003507	HAUS6	1123.13	0.435652	0.312255	0.0787926	0.272063	0.565331	10.0456	10.2512	10.5519	9.81623	10.0202	9.85302	HAUS augmin like complex subunit 6
230	ENSOCUG00000003506	RRAGA	2484.25	0.151381	0.270001	0.496534	0.726702	0.138644	11.1127	11.5596	11.3207	11.0734	11.1785	11.32	Ras related GTP binding A
231	ENSOCUG00000004895	ADAMTSL1	14.7555	-0.0467673	0.446091	0.753361	0.886731	-0.0522083	3.78174	3.29238	3.88691	4.07263	3.38184	3.7772	ADAMTS like 1
232	ENSOCUG00000001183	SH3GL2	1354.21	-0.168365	0.336591	0.483568	0.716442	-0.144819	10.6883	10.2473	9.61529	10.6545	10.4145	10.3549	SH3 domain containing GRB2 like 2, endophilin A1
233	ENSOCUG00000002551	CNTLN	102.284	0.60887	0.685009	0.0529535	0.219563	0.658441	6.80349	5.98042	7.33231	6.55933	5.67567	5.79753	Centlein
234	ENSOCUG00000030028		17.4668	0.0948974	0.406908	0.662381	0.836766	0.0773961	4.21477	4.11173	4.14197	4.04782	4.02671	4.14881
235	ENSOCUG00000004460	BNC2	32.5883	-0.0684609	0.41408	0.73389	0.876309	-0.0573428	4.64107	4.56769	5.26081	5.04985	4.53052	5.24011	Basonuclin 2
236	ENSOCUG00000009327	CCDC171	59.4236	0.164645	0.405293	0.481178	0.714743	0.14585	6.24477	5.44603	5.96843	5.99177	5.74191	5.31423	Coiled-coil domain containing 171
237	ENSOCUG00000009319	PSIP1	2087.24	-0.0725735	0.28622	0.749202	0.88444	-0.0533316	10.8718	10.9358	11.113	11.3857	10.9407	10.7476	PC4 and SFRS1 interacting protein 1
238	ENSOCUG00000009315	SNAPC3	1020.02	0.251704	0.310725	0.291988	0.559253	0.252392	9.80426	10.459	9.94259	9.92995	9.84728	9.73718	Small nuclear RNA activating complex polypeptide 3
239	ENSOCUG00000010656	TTC39B	1548.28	0.1343	0.344335	0.58877	0.788407	0.10325	10.6656	10.2526	10.9382	9.73811	10.7539	10.6758	Tetratricopeptide repeat domain 39B
240	ENSOCUG00000010379	FREM1	19.7537	-0.163084	0.446624	0.420639	0.670577	-0.173551	4.3703	3.81234	4.1701	4.41759	4.28269	4.34311	FRAS1 related extracellular matrix 1
241	ENSOCUG00000010374	CER1	81.1479	-0.493471	0.826862	0.0287919	0.153748	-0.81319	5.91256	4.42193	4.83892	7.09844	6.0914	5.79686	Cerberus 1, DAN family BMP antagonist
242	ENSOCUG00000010367	ZDHHC21	762.248	-0.288959	0.253489	0.177456	0.43097	-0.365553	9.45362	9.40747	9.4491	9.66379	9.67241	9.73166	Palmitoyltransferase (EC 2.3.1.225)
243	ENSOCUG00000004249	NFIB	1751.26	0.627282	0.330752	0.0176967	0.11597	0.935654	11.0608	11.0588	10.8508	10.2351	10.7115	10.3335	Nuclear factor 1
244	ENSOCUG00000035371		19.5934	0.586213	0.713065	0.0545472	0.222695	0.652289	4.16999	4.38561	4.56518	3.986	3.95101	4.04261
245	ENSOCUG00000004401	MPDZ	287.622	0.0942713	0.334091	0.693917	0.854212	0.0684342	8.58063	7.57719	8.2218	8.01054	8.11494	8.12958	Multiple PDZ domain crumbs cell polarity complex component
246	ENSOCUG00000004226	LURAP1L	3789.06	2.20954	0.278365	1.51167e-16	1.56387e-13	12.8058	12.3312	12.2824	12.314	10.7583	10.8228	10.6096	Leucine rich adaptor protein 1 like
247	ENSOCUG00000004221	TYRP1	2.61067	-0.0666909	0.47239	0.388317	NA	NA	1.22584	1.31794	1.22687	1.22749	1.37663	1.46172	TRP-1 (Tyrosinase related protein 1)
248	ENSOCUG00000005565		11.3013	0.0892338	0.428175	0.649588	0.828428	0.0817455	3.49713	3.49054	3.59302	3.34093	3.51007	3.47543	Uncharacterized protein
249	ENSOCUG00000000847	PTPRD	376.123	-0.118628	0.355394	0.616266	0.806138	-0.0935907	8.77472	7.54434	8.61998	8.60791	8.66131	8.53442	Protein tyrosine phosphatase, receptor type D
250	ENSOCUG00000027888		11.0962	-0.231207	0.497171	0.229301	0.495999	-0.304519	3.25477	3.37268	3.19838	3.70864	3.48447	3.28322	Uncharacterized protein
251	ENSOCUG00000000982	DMAC1	1030.2	-0.356158	0.352183	0.16415	0.412449	-0.38463	9.65225	10.0345	9.59026	10.5517	9.91468	9.88635	Distal membrane arm assembly complex 1
252	ENSOCUG00000026913		76.7345	-1.6292	0.573865	0.00028949	0.0070745	-2.1503	5.44409	5.84124	5.32537	6.54778	6.3462	6.6281
253	ENSOCUG00000006819	KDM4C	1634.01	0.104356	0.298826	0.632102	0.816392	0.0881011	10.8877	10.2641	10.9069	10.4339	10.7969	10.5311	Lysine demethylase 4C
254	ENSOCUG00000004106	GLDC	24.5321	0.0210197	0.393019	0.925626	0.968111	0.0140748	4.69788	4.66609	4.42096	4.44689	4.50037	4.77097	Glycine cleavage system P protein (EC 1.4.4.2)
255	ENSOCUG00000000518	UHRF2	819.434	0.00494015	0.276842	0.985184	0.99383	0.00268809	9.4187	9.86238	9.69984	9.45108	9.78077	9.74949	Ubiquitin like with PHD and ring finger domains 2
256	ENSOCUG00000000524		54.4425	-0.146198	0.362921	0.541254	0.75992	-0.119232	5.52348	5.86564	5.61705	5.93727	5.84715	5.66419
257	ENSOCUG00000014925		59.3559	-0.135476	0.435807	0.499545	0.728977	-0.137286	4.69051	6.21389	5.34702	5.66472	5.89332	6.09138
258	ENSOCUG00000013813	IL33	1038.55	1.28819	0.30537	2.77229e-06	0.000191202	3.71851	10.288	10.3371	10.4201	9.23012	9.50983	9.43074	Uncharacterized protein
259	ENSOCUG00000011554		157.538	0.409069	0.367055	0.122227	0.34847	0.457835	7.20269	7.38124	7.69897	7.21108	6.96441	7.03647	Uncharacterized protein
260	ENSOCUG00000016474	KIAA2026	698.401	0.432832	0.385966	0.110868	0.330793	0.480444	9.77402	9.00907	9.90045	8.9307	9.22786	9.29756	Uncharacterized protein
261	ENSOCUG00000016469	MLANA	8.8031	0.0844487	0.465164	0.489765	0.72099	0.142071	2.75736	3.28949	3.01404	3.10468	2.6416	2.77288	Melan-A
262	ENSOCUG00000017609	ERMP1	2678.75	0.0449894	0.320985	0.84125	0.930238	0.0314062	11.9055	10.9758	11.0553	11.3447	11.4923	11.1435	Endoplasmic reticulum metallopeptidase 1
263	ENSOCUG00000010108	RIC1	847.081	0.283903	0.340683	0.257649	0.526494	0.278606	9.84037	9.58499	10.0798	9.04297	9.75737	9.68073	RIC1 homolog, RAB6A GEF complex partner 1
264	ENSOCUG00000008117	CD274	388.694	-1.64359	0.549301	0.000179728	0.00495386	-2.30506	7.93005	7.38943	7.66178	8.13397	8.95214	9.39085	CD274 molecule
265	ENSOCUG00000008095	PLGRKT	5456.58	-0.119103	0.29942	0.605891	0.798558	-0.0976937	12.4387	12.5173	11.9614	12.7726	12.2479	12.306	Plasminogen receptor with a C-terminal lysine
266	ENSOCUG00000037721		19.8804	-0.326933	0.578172	0.104586	0.320504	-0.494167	3.93572	3.62758	4.16768	4.1968	4.62585	4.33658
267	ENSOCUG00000016853	JAK2	3609.87	0.168809	0.384263	0.48594	0.718291	0.1437	12.2137	11.1132	12.0715	10.5994	11.9281	11.8774	Tyrosine-protein kinase (EC 2.7.10.2)
268	ENSOCUG00000008161	RCL1	1244.56	0.643749	0.430304	0.0336098	0.169281	0.771391	9.97701	11.0161	10.2826	9.93916	9.85501	9.844	RNA terminal phosphate cyclase like 1
269	ENSOCUG00000037691		37.2197	0.334161	0.440202	0.204255	0.465985	0.331628	5.23052	5.50256	5.21146	4.99872	5.10797	4.99882
270	ENSOCUG00000013279		2.63873	0.132683	0.497433	0.034475	NA	NA	1.23011	1.24748	1.47397	1.14689	1.13678	1.14634
271	ENSOCUG00000011411	AK3	13648.8	-0.152164	0.266383	0.48837	0.720383	-0.142437	13.7419	13.7796	13.3987	13.9005	13.8625	13.6333	GTP:AMP phosphotransferase AK3, mitochondrial (EC 2.7.4.10) (Adenylate kinase 3) (AK 3) (Adenylate kinase 3 alpha-like 1)
272	ENSOCUG00000003468	CDC37L1	738.224	1.10199	0.538763	0.00404399	0.0453622	1.34331	9.79	8.9395	10.3413	8.76823	8.98383	8.80884	Cell division cycle 37 like 1
273	ENSOCUG00000003455	SPATA6L	74.2366	0.0159755	0.345897	0.948178	0.97656	0.0103011	6.38084	5.89154	6.27343	6.39687	6.04883	6.08717	Spermatogenesis associated 6 like
274	ENSOCUG00000003465	PLPP6	314.997	-0.0538412	0.302989	0.814287	0.917588	-0.0373521	8.13386	8.09086	8.50609	8.04759	8.55159	8.29339	Phospholipid phosphatase 6
275	ENSOCUG00000022202	SLC1A1	3113.17	-0.318959	0.338335	0.202183	0.46364	-0.333819	11.6868	11.2478	11.1826	11.288	11.9778	11.8593	Amino acid transporter
276	ENSOCUG00000026987		32.5639	-0.26102	0.482054	0.242255	0.511124	-0.291473	4.50649	5.09843	4.41144	5.41626	4.90971	4.7957
277	ENSOCUG00000035504		10.476	0.0774595	0.445304	0.638746	0.820855	0.0857335	3.1014	3.0917	3.64201	3.29507	3.05607	3.28018
278	ENSOCUG00000013264		293.099	-0.225924	0.350553	0.359848	0.622927	-0.205563	8.22792	7.94677	7.89239	7.70852	8.54982	8.44958	Amino acid transporter
279	ENSOCUG00000023004	GLIS3	170.292	1.00082	1.11076	0.0171766	0.114152	0.942515	7.10752	5.90195	8.44061	6.20575	6.79106	6.00549	Uncharacterized protein
280	ENSOCUG00000023393		23.4974	0.124416	0.405425	0.578174	0.781219	0.107227	4.41063	4.64813	4.67932	4.59755	4.35495	4.44095
281	ENSOCUG00000014086	RFX3	359.963	0.380706	0.357524	0.144184	0.383873	0.415812	8.6975	8.23436	8.90317	8.03857	8.4335	8.27235	Regulatory factor X3
282	ENSOCUG00000018171		3.18092	0.153795	0.507175	0.019071	NA	NA	1.6337	1.46858	1.72137	1.42135	1.4114	1.42079
283	ENSOCUG00000004189	PUM3	2995.3	0.747041	0.383964	0.0110773	0.0875686	1.05765	11.3516	12.1679	11.7329	11.0163	11.1789	11.194	Uncharacterized protein
284	ENSOCUG00000002231	VLDLR	2231.01	1.1996	0.518949	0.0019369	0.0279859	1.55306	10.9402	11.9232	11.249	9.83097	10.6066	10.6129	Very low-density lipoprotein receptor (VLDL receptor) (VLDL-R)
285	ENSOCUG00000006320	SMARCA2	1777.04	-0.310647	0.367813	0.225024	0.491059	-0.308866	10.9191	9.92648	10.6243	11.2021	10.8967	10.6496	SWI/SNF related, matrix associated, actin dependent regulator of chromatin, subfamily a, member 2
286	ENSOCUG00000030716		10.0292	-0.342737	0.634184	0.0419615	0.192593	-0.715359	2.83627	2.89808	3.07124	3.56595	3.31674	3.11495
287	ENSOCUG00000000241		748.666	-0.414136	0.331968	0.101739	0.315315	-0.501256	9.14291	9.47687	9.29273	10.0144	9.49745	9.55334
288	ENSOCUG00000023438		5.77175	-0.107371	0.465528	0.439462	0.68566	-0.163891	2.3074	2.4921	2.48041	2.60546	2.56575	2.48319
289	ENSOCUG00000018988		4.29278	-0.140769	0.497848	0.0722311	NA	NA	1.58486	1.64747	1.58707	2.21442	1.5815	1.69673
290	ENSOCUG00000004753	KANK1	5018.6	-0.152846	0.320768	0.517902	0.742541	-0.12928	12.6084	12.0008	11.7378	12.0906	12.4804	12.4799	KN motif and ankyrin repeat domains 1
291	ENSOCUG00000003208	DOCK8	3093.43	-0.450839	0.358689	0.0875683	0.289647	-0.538131	11.4523	11.1835	11.3104	11.233	12.0279	11.9116	Dedicator of cytokinesis 8
292	ENSOCUG00000029032		4.96761	-0.220555	0.547743	0.00951136	0.0799802	-1.09702	1.90346	1.90733	1.90584	2.4087	1.96927	2.2568
293	ENSOCUG00000000733		569.178	-0.0281586	0.271908	0.898585	0.956488	-0.0193203	9.24146	8.89018	9.23639	9.00631	9.25617	9.20913	Uncharacterized protein
294	ENSOCUG00000014125	PGM5	132.99	-0.36407	0.565146	0.12293	0.349473	-0.456586	5.68289	6.16807	6.89033	7.98914	5.88088	6.44208	Phosphoglucomutase 5
295	ENSOCUG00000036624		206.073	0.100041	0.330997	0.675119	0.844134	0.0735884	8.04031	7.34582	7.67907	7.66483	7.79891	7.29954
296	ENSOCUG00000002637	FAM122A	1086.33	0.528845	0.346767	0.0452262	0.200406	0.69809	10.5428	9.89606	10.3195	9.74854	9.92693	9.67912	Family with sequence similarity 122A
297	ENSOCUG00000015811	PIP5K1B	4647.05	0.0822049	0.324462	0.732766	0.875743	0.0576234	12.6794	11.585	12.1056	12.0843	12.281	11.9266	Phosphatidylinositol-4-phosphate 5-kinase type 1 beta
298	ENSOCUG00000015076	FXN	2368.19	-0.207653	0.309992	0.380629	0.640684	-0.193356	10.9464	11.4007	10.782	11.5633	11.1741	11.1245	Frataxin
299	ENSOCUG00000013019	TJP2	13846.4	1.80266	0.45298	5.96034e-06	0.000353025	3.45219	13.7456	13.8123	14.6437	12.4207	12.9331	12.861	Tight junction protein 2
300	ENSOCUG00000013503	FAM189A2	1537.45	-0.112598	0.369679	0.629972	0.814965	-0.0888609	11.1628	9.80403	9.69578	10.5242	10.5912	10.7504	Family with sequence similarity 189 member A2
301	ENSOCUG00000013515	APBA1	31.4805	0.189765	0.442925	0.391447	0.648382	0.188169	5.20313	5.18559	4.52326	4.61625	5.05011	4.52972	Amyloid beta precursor protein binding family A member 1
302	ENSOCUG00000012575	PTAR1	399.076	0.411663	0.376078	0.123848	0.351233	0.454405	8.84348	8.72173	8.85435	7.83332	8.64053	8.50685	Protein prenyltransferase alpha subunit repeat containing 1
303	ENSOCUG00000008788	C9orf135	57.0482	0.0958773	0.453546	0.548826	0.764251	0.116764	6.58959	4.15333	4.26256	5.53677	5.19134	4.96294	Chromosome 9 open reading frame 135
304	ENSOCUG00000000271	MAMDC2	36.8838	-0.144856	0.448331	0.448554	0.692577	-0.159532	5.34468	4.25677	4.7993	5.46621	4.62547	5.30277	MAM domain containing 2
305	ENSOCUG00000013243	SMC5	754.762	0.548921	0.359826	0.0434977	0.196253	0.707183	9.49845	9.64151	10.0657	9.16428	9.46599	9.08889	Structural maintenance of chromosomes 5
306	ENSOCUG00000006343	KLF9	30.2703	0.0091244	0.435206	0.961097	0.98308	0.00741129	4.83402	3.97283	5.00446	5.27569	4.18742	4.0646	Kruppel like factor 9
307	ENSOCUG00000014193	TRPM3	1.75223	-0.0647386	0.476998	0.232633	NA	NA	0.666676	0.667942	0.667454	0.667921	0.796661	0.877858	Transient receptor potential cation channel subfamily M member 3
308	ENSOCUG00000001131	CEMIP2	3838.32	0.720701	0.404044	0.016769	0.112553	0.948645	11.9627	11.9169	12.4918	11.1033	11.7718	11.491	Transmembrane protein 2
309	ENSOCUG00000030444		59.9125	0.291865	0.419932	0.256537	0.525688	0.279272	5.82521	5.90202	6.25186	5.3739	5.8814	5.78343
310	ENSOCUG00000000819	ABHD17B	1591.95	1.61747	0.537487	0.00018179	0.00498022	2.30275	10.7136	10.1536	11.6214	9.64643	9.78642	9.63572	Abhydrolase domain containing 17B
311	ENSOCUG00000024578	C9orf85	967.805	0.535087	0.470218	0.0719137	0.258683	0.587233	9.86337	9.92417	10.496	10.0476	9.23714	8.94738	Chromosome 9 open reading frame 85
312	ENSOCUG00000012403	GDA	13.7323	-0.00867	0.446168	0.94756	0.976247	-0.0104403	3.53175	3.14728	3.88678	3.30764	3.29922	3.98801	Guanine deaminase
313	ENSOCUG00000000795	ZFAND5	3994.93	0.850106	0.33691	0.00209831	0.0294961	1.53024	12.2464	11.8907	12.4833	11.553	11.5286	11.4977	Zinc finger AN1-type containing 5
314	ENSOCUG00000036963		22.8881	0.25723	0.476732	0.255343	0.524267	0.280447	4.29123	4.31015	4.92564	4.37092	4.20078	4.25679
315	ENSOCUG00000009437	TMC1	62.8182	0.295373	0.574372	0.0852689	0.285357	0.544611	5.95878	5.1813	6.52188	4.19308	4.1997	5.72224	Transmembrane channel-like protein
316	ENSOCUG00000009444	ALDH1A1	18307.7	0.0188398	0.309373	0.919948	0.966021	0.0150135	13.9809	14.6025	13.6922	14.3144	14.0678	13.9789	Retinal dehydrogenase 1
317	ENSOCUG00000015493	ANXA1	87245	0.271398	0.318148	0.266776	0.536678	0.270286	16.0195	16.7676	16.6787	16.3952	16.1226	16.1884	Annexin
318	ENSOCUG00000026530		33.8519	-0.306116	0.479297	0.210312	0.473331	-0.324835	4.77026	4.9175	4.77566	5.54717	4.97882	4.78379
319	ENSOCUG00000024168		61.5174	-0.461213	0.571188	0.0968409	0.306417	-0.513686	5.52718	5.78259	5.15034	6.55241	5.86803	5.51659
320	ENSOCUG00000026323		200.999	-0.38138	0.466524	0.155991	0.401381	-0.396443	6.84943	7.85831	6.82052	8.18521	7.52118	7.58389
321	ENSOCUG00000003734	TRPM6	1638.1	0.555156	0.593484	0.0695036	0.25348	0.596056	11.6278	9.40753	10.7026	10.3387	10.078	9.79848	Uncharacterized protein
322	ENSOCUG00000006076	C9orf40	190.62	0.376777	0.341844	0.141064	0.379186	0.421148	7.50508	7.83997	7.7827	7.21543	7.54177	7.33114	Chromosome 9 open reading frame 40
323	ENSOCUG00000017017	CARNMT1	847.671	0.453714	0.31942	0.0706796	0.255904	0.591922	9.59409	9.95651	10.0875	9.35195	9.50784	9.58744	Carnosine N-methyltransferase 1
324	ENSOCUG00000017026	NMRK1	321.95	-1.0955	0.53291	0.00387278	0.0442576	-1.35401	7.95511	7.57707	7.49956	9.12743	8.11566	8.33032	Nicotinamide riboside kinase 1
325	ENSOCUG00000017040	OSTF1	2115.97	0.00754098	0.232303	0.974243	0.989288	0.00467726	11.0383	11.0986	11.0108	11.0548	11.0897	10.9841	Osteoclast stimulating factor 1
326	ENSOCUG00000028054		6.61904	0.163357	0.487787	0.26639	0.5364	0.270511	2.84351	2.58385	2.79256	2.53852	2.65163	2.43965	Serine/threonine-protein phosphatase (EC 3.1.3.16)
327	ENSOCUG00000001616	PCSK5	653.169	0.419273	0.469696	0.13253	0.365292	0.43736	10.1434	8.5427	9.36647	8.66862	9.22286	8.92351	Proprotein convertase subtilisin/kexin type 5
328	ENSOCUG00000001622	RFK	785.26	0.23835	0.266504	0.282039	0.55115	0.25873	9.67384	9.61769	9.8444	9.60398	9.4982	9.37901	Uncharacterized protein
329	ENSOCUG00000007916	GCNT1	1903.94	-0.789667	0.44917	0.0137708	0.100045	-0.999806	10.7266	9.75493	10.5485	11.3402	11.1148	10.9982	Glucosaminyl (N-acetyl) transferase 1, core 2
330	ENSOCUG00000008553	PRUNE2	7.5024	-0.208603	0.522641	0.106322	0.323955	-0.489516	2.54389	2.54924	2.7672	3.02776	2.80057	2.94777	Prune homolog 2
331	ENSOCUG00000001328	VPS13A	1488.5	0.825791	0.517974	0.0163945	0.111047	0.954492	10.7313	10.0842	11.298	9.55668	10.2199	10.1008	Vacuolar protein sorting 13 homolog A
332	ENSOCUG00000005507	GNA14	2400.01	0.0533765	0.338703	0.816148	0.91884	0.0367599	10.9132	10.7941	11.7478	10.6186	11.3336	11.3751	G protein subunit alpha 14
333	ENSOCUG00000016559	GNAQ	1762.62	0.268568	0.339031	0.28041	0.549571	0.259976	11.1828	10.4755	10.9494	10.1994	10.8679	10.6274	G protein subunit alpha q
334	ENSOCUG00000007758	CEP78	1103.24	0.514811	0.390379	0.0651397	0.245103	0.610652	9.9383	10.6661	10.1967	9.4115	9.98765	9.87709	Centrosomal protein 78
335	ENSOCUG00000007765	PSAT1	676.811	0.425928	0.362028	0.107777	0.325876	0.486947	9.3254	9.95307	9.31531	9.05694	8.97707	9.35475	Phosphoserine aminotransferase (EC 2.6.1.52)
336	ENSOCUG00000024344		6.879	-0.0383578	0.439709	0.811278	0.915661	-0.0382654	2.69846	2.87555	2.63817	2.72855	2.81196	2.79384	Uncharacterized protein
337	ENSOCUG00000011891	TLE4	1060.3	0.502891	0.325479	0.0495777	0.21165	0.674382	10.3861	9.91022	10.3583	9.62604	9.88267	9.81964	Transducin like enhancer of split 4
338	ENSOCUG00000022657		679.412	-0.164284	0.283594	0.469226	0.706732	-0.150745	9.13424	9.55395	9.20987	9.52564	9.31383	9.58586	Glyceraldehyde-3-phosphate dehydrogenase (EC 1.2.1.12)
339	ENSOCUG00000000531	TLE1	360.518	0.252452	0.435699	0.301872	0.569149	0.244774	9.24665	7.17368	8.52785	8.25646	8.12287	8.09868	Transducin like enhancer of split 1
340	ENSOCUG00000035151		416.334	0.318097	0.476013	0.207227	0.469932	0.327965	9.48368	7.23185	8.82358	8.45803	8.08162	8.24698
341	ENSOCUG00000023951		84.7719	-0.0362283	0.376548	0.869704	0.943847	-0.0250983	6.05626	6.83946	5.75652	6.50112	6.22404	6.39213
342	ENSOCUG00000027755		56.5878	0.357597	0.554736	0.134664	0.368231	0.433879	6.39887	4.73859	5.95318	5.16593	5.21697	5.50897	Uncharacterized protein
343	ENSOCUG00000001548	RASEF	1345.21	1.13092	0.531703	0.00338863	0.0405747	1.39174	10.529	9.97724	11.2449	9.3841	9.96177	9.70285	RAS and EF-hand domain containing
344	ENSOCUG00000005373	MFSD14B	1921.58	-0.0519952	0.280199	0.812829	0.916544	-0.0378466	11.0581	10.5287	10.9614	10.7201	11.0297	11.0111	Major facilitator superfamily domain containing 14B
345	ENSOCUG00000019191		2.65076	0.0358279	0.464599	0.687249	NA	NA	1.39934	1.3426	1.33623	1.42765	1.23774	1.2468
346	ENSOCUG00000029283	ZNF484	252.229	0.40226	0.302667	0.0960987	0.30509	0.515572	8.19542	8.15181	8.02157	7.82755	7.71126	7.81535	Uncharacterized protein
347	ENSOCUG00000016888	IARS	7922.11	0.263594	0.294314	0.253189	0.52261	0.281822	12.8313	13.2404	13.0984	12.5278	13.0199	12.7899	Isoleucyl-tRNA synthetase
348	ENSOCUG00000025933	SNORA84	4.30055	0.0962296	0.466561	0.460299	NA	NA	2.1407	2.17928	2.01464	2.0209	2.0765	1.9289
349	ENSOCUG00000008053	NOL8	2135.02	0.518575	0.284369	0.0277941	0.150491	0.822488	11.0953	11.2426	11.3897	10.6891	10.8443	10.8659	Uncharacterized protein
350	ENSOCUG00000007236	CENPP	179.82	0.382547	0.404623	0.156389	0.402196	0.395562	7.17775	8.04623	7.51556	7.09253	7.4078	7.16036	Centromere protein P
351	ENSOCUG00000009017	OGN	555.691	-0.778001	0.711005	0.0291187	0.154695	-0.810525	8.16589	8.07468	8.82825	9.95584	7.94152	9.40109	Mimecan (Osteoglycin)
352	ENSOCUG00000016193	OMD	2.26398	-0.0260927	0.464028	0.762424	NA	NA	1.07492	0.994657	1.08514	0.99463	1.00503	1.24555	Osteomodulin
353	ENSOCUG00000028053	ASPN	94.9631	-0.152679	0.420808	0.48514	0.717674	-0.144073	5.76395	6.14785	6.75318	7.01408	5.60225	6.68958	Asporin
354	ENSOCUG00000008288	ECM2	24.0067	-0.558039	0.777389	0.0478111	0.20729	-0.683422	3.95155	4.12736	4.24256	5.06335	4.21685	4.45365	Extracellular matrix protein 2
355	ENSOCUG00000007241	IPPK	848.54	0.545769	0.433382	0.0622276	0.240162	0.619495	9.43044	10.1778	10.0772	8.82133	9.58296	9.52729	Inositol-pentakisphosphate 2-kinase (EC 2.7.1.158)
356	ENSOCUG00000025050		11959.3	-0.29616	0.342474	0.233808	0.501968	-0.299324	13.1504	13.7281	13.0071	14.0031	13.4785	13.4802
357	ENSOCUG00000010743	BICD2	1021.36	0.0959239	0.286635	0.672138	0.84278	0.0742859	10.0623	9.74114	10.2536	9.68504	10.0792	10.0037	BICD cargo adaptor 2
358	ENSOCUG00000000822	WNK2	134.375	0.650208	0.394756	0.0255175	0.142986	0.844705	7.31782	7.38725	7.06576	6.82426	6.81283	6.61958	WNK lysine deficient protein kinase 2
359	ENSOCUG00000024298	NINJ1	557.065	-0.648696	0.374452	0.0216235	0.129607	-0.88737	8.53745	8.74374	8.97902	9.24489	9.10333	9.61922	Ninjurin 1
360	ENSOCUG00000010338	CARD19	1833.24	-0.196871	0.283528	0.386632	0.644304	-0.190909	10.5758	10.5378	11.0063	11.0059	10.7901	10.9768	Caspase recruitment domain family member 19
361	ENSOCUG00000015829	FGD3	2905.62	0.450525	0.441845	0.110987	0.330893	0.480312	12.3458	11.3061	10.9648	11.1052	11.1532	11.1672	FYVE, RhoGEF and PH domain containing 3
362	ENSOCUG00000032156		8.73482	0.328644	0.615829	0.0505869	0.213608	0.670383	3.38344	2.94583	2.92843	2.65945	2.72802	2.85031
363	ENSOCUG00000037177		8.57208	-0.181671	0.495017	0.223834	0.489535	-0.310217	2.95922	2.69182	2.8312	3.00765	2.85365	3.32623
364	ENSOCUG00000010598	FAM120A	9976.58	0.0372397	0.288542	0.856284	0.937161	0.0281857	13.3367	13.2895	13.2664	12.7708	13.5242	13.3297	Family with sequence similarity 120A
365	ENSOCUG00000011530	PHF2	2346.35	0.249014	0.285244	0.28079	0.549957	0.259672	11.267	11.2704	11.3728	10.7263	11.2448	11.1387	PHD finger protein 2
366	ENSOCUG00000006551	BARX1	5.08307	-0.110381	0.485441	0.157139	0.403189	-0.394492	1.93508	2.04567	1.93751	2.30294	1.91872	2.42192	BARX homeobox 1
367	ENSOCUG00000000256	PTPDC1	56.2381	0.239891	0.455222	0.299572	0.567407	0.246106	4.97553	5.9639	6.27316	5.57167	5.32258	5.61356	Protein tyrosine phosphatase domain containing 1
368	ENSOCUG00000018323		2.55227	0.0892568	0.48297	0.076225	NA	NA	1.23957	1.07706	1.40795	1.07702	1.06711	1.07648
369	ENSOCUG00000018624	MIRLET7F1	3.80941	0.144026	0.495437	0.120296	NA	NA	1.6586	1.76645	2.04782	1.6695	1.602	1.66644
370	ENSOCUG00000018491	MIRLET7D	17.2278	0.477681	0.76933	0.0404731	0.188834	0.72392	4.1338	3.98531	4.36651	3.43932	3.61535	3.86611
371	ENSOCUG00000022253		24.0678	-0.0486684	0.428284	0.787548	0.903098	-0.0442651	4.59127	3.92179	4.61488	4.18466	4.30138	4.89715	Uncharacterized protein
372	ENSOCUG00000001990	NAA35	3907.62	0.411439	0.259042	0.0607877	0.237071	0.625122	12.1428	11.9591	12.1527	11.715	11.7815	11.7016	N(alpha)-acetyltransferase 35, NatC auxiliary subunit
373	ENSOCUG00000001999	GOLM1	39153.5	-0.607038	0.365781	0.0244983	0.139138	-0.856555	15.2094	14.4811	14.8875	15.6225	15.5214	15.2891	Golgi membrane protein 1
374	ENSOCUG00000010949	TUT7	8835.62	0.632384	0.33773	0.0188686	0.120104	0.920444	13.4991	12.9223	13.4741	12.6934	12.849	12.7823	Zinc finger CCHC-type containing 6
375	ENSOCUG00000003518	DAPK1	4140.89	0.367813	0.249281	0.0850272	0.284788	0.545478	12.2241	12.0973	12.1483	11.7901	11.8844	11.8449	Death associated protein kinase 1
376	ENSOCUG00000029295	FBP1	2600.68	-0.915445	0.537945	0.0102683	0.0838206	-1.07665	11.1352	10.3561	10.5593	12.2004	11.2062	11.1698	Fructose-1,6-bisphosphatase 1
377	ENSOCUG00000000678	AOPEP	1240.56	-0.246972	0.297673	0.291244	0.558691	-0.252828	9.98937	10.4427	9.8859	10.4807	10.3488	10.3205	Chromosome 9 open reading frame 3
378	ENSOCUG00000028630		2.93374	-0.0580041	0.465364	0.560977	NA	NA	1.35034	1.36056	1.40229	1.65243	1.33649	1.30854
379	ENSOCUG00000021535		2.91079	0.0772011	0.470964	0.422767	NA	NA	1.63747	1.35285	1.48463	1.35281	1.39696	1.44429
380	ENSOCUG00000018814		2.63742	0.0789989	0.471359	0.42828	NA	NA	1.48177	1.36386	1.35776	1.27327	1.37844	1.27279
381	ENSOCUG00000010476	FANCC	585.084	-0.322212	0.299338	0.174174	0.426521	-0.370059	9.1776	8.95369	8.91435	9.07854	9.40776	9.44788	Fanconi anemia complementation group C
382	ENSOCUG00000030587		1357.33	-0.358689	0.404389	0.176107	0.428746	-0.3678	9.79102	10.5965	9.73204	11.009	10.3287	10.1929
383	ENSOCUG00000033841		19.3877	-0.0535845	0.417781	0.784657	0.901882	-0.0448501	4.43729	3.89111	4.18549	4.04798	4.362	4.35322
384	ENSOCUG00000002973	PTCH1	248.684	-0.247263	0.396463	0.321508	0.586308	-0.231874	8.1851	7.35817	7.42881	7.42397	8.34905	8.21999	Patched 1
385	ENSOCUG00000008778		112.539	-0.219982	0.338851	0.367967	0.630467	-0.200338	6.44388	6.69849	6.87792	7.0048	6.79532	6.90127	Uncharacterized protein
386	ENSOCUG00000000442	ERCC6L2	1196.86	0.172681	0.310633	0.467712	0.706089	0.151141	10.5225	9.86105	10.4208	9.83332	10.29	10.1586	Uncharacterized protein
387	ENSOCUG00000023971		7.21372	-0.0288989	0.448278	0.834621	0.926841	-0.0329946	2.55623	2.89847	2.80962	2.93179	2.74024	2.73699	Uncharacterized protein
388	ENSOCUG00000008540	SLC35D2	2377.6	-0.417818	0.349801	0.10684	0.324706	-0.488509	11.2644	10.9379	10.5622	11.639	11.2401	11.2396	Solute carrier family 35 member D2
389	ENSOCUG00000023077	HABP4	663.911	-0.306153	0.293688	0.192537	0.451465	-0.345376	9.19422	9.35919	9.06464	9.69962	9.4152	9.35233	Hyaluronan binding protein 4
390	ENSOCUG00000005332	CDC14B	488.785	0.17164	0.293759	0.461551	0.702342	0.153451	9.27111	8.83803	8.86081	8.66119	8.96892	8.84972	Cell division cycle 14B
391	ENSOCUG00000013208	PRXL2C	281.465	-0.0767309	0.37768	0.734635	0.876875	-0.0570623	8.70276	7.42537	7.26591	8.37768	8.04498	7.94465	AhpC/TSA antioxidant enzyme domain containing 1
392	ENSOCUG00000029054	ZNF782	147.403	-0.169994	0.375284	0.479541	0.713883	-0.146373	7.40903	6.79961	6.78763	7.70219	7.05871	6.85533	Zinc finger protein 510
393	ENSOCUG00000037641		1.72894	-0.0285613	0.464691	0.73815	NA	NA	0.800958	0.772614	0.726282	0.815833	0.847342	0.726387
394	ENSOCUG00000008397	CTSV	15792.4	0.0682562	0.319641	0.765713	0.892768	0.0492615	14.4301	13.3285	13.8896	13.9788	13.8673	13.79	Uncharacterized protein
395	ENSOCUG00000008405		10.4281	-0.0881252	0.451965	0.57139	0.777723	-0.109175	3.37243	2.99213	3.31594	3.55438	3.24807	3.28569	Uncharacterized protein
396	ENSOCUG00000029501		967.033	0.162622	0.251326	0.446785	0.691247	0.160367	9.98994	9.85196	10.1043	9.82718	9.82004	9.86589	Uncharacterized protein
397	ENSOCUG00000008078	SPTLC1	3377.91	0.094618	0.243949	0.631633	0.816233	0.088186	11.8394	11.643	11.8066	11.6127	11.7922	11.5998	Uncharacterized protein
398	ENSOCUG00000016548	ROR2	801.458	-0.274514	0.30872	0.250592	0.519796	-0.284167	9.63228	9.39843	9.40936	10.0519	9.71373	9.44819	Receptor tyrosine kinase like orphan receptor 2
399	ENSOCUG00000035123		63.2004	2.37428	0.609491	4.81465e-06	0.000298855	3.52454	6.30658	5.79486	6.4223	4.94223	4.86462	5.20991
400	ENSOCUG00000000145	NFIL3	2423.55	2.04979	0.434575	1.62333e-07	1.82542e-05	4.73864	11.6448	11.0025	12.0492	10.2611	9.9456	10.117	Nuclear factor, interleukin 3 regulated
401	ENSOCUG00000007430	AUH	1041.64	-0.535138	0.349984	0.0442911	0.198103	-0.703108	10.0215	9.50961	9.57067	10.4371	10.0846	10.1192	AU RNA binding methylglutaconyl-CoA hydratase
402	ENSOCUG00000017539	SYK	296.673	-0.0897194	0.347487	0.702299	0.859669	-0.0656687	8.25817	8.09103	7.98984	7.49125	8.25991	8.66721	Tyrosine-protein kinase (EC 2.7.10.2)
403	ENSOCUG00000024724		31.257	-0.0860894	0.401686	0.689886	0.852084	-0.0695176	5.051	4.70621	4.78392	5.30511	4.7437	4.73895	Uncharacterized protein
404	ENSOCUG00000000252	DIRAS2	2.73129	-0.00602381	0.458895	0.951468	NA	NA	1.37899	1.30313	1.46734	1.39487	1.31153	1.46988	DIRAS family GTPase 2
405	ENSOCUG00000033195		0.944031	-0.0407592	0.473275	0.449765	NA	NA	-0.131587	-0.130966	-0.131206	-0.0431358	-0.0390932	-0.131149
406	ENSOCUG00000013296	GADD45G	506.476	0.133724	0.319705	0.574135	0.779273	0.10831	8.98182	8.57615	9.41135	8.72892	8.85485	9.05289	Growth arrest and DNA damage inducible gamma
407	ENSOCUG00000012955	SEMA4D	2333.58	-0.0985602	0.294105	0.665715	0.838973	-0.0762523	10.9609	11.3372	11.028	10.8162	11.3271	11.4551	Semaphorin 4D
408	ENSOCUG00000012932	SECISBP2	3960.23	0.30466	0.253934	0.157743	0.403755	0.393883	11.9817	12.1153	12.1221	11.7071	11.9129	11.775	SECIS binding protein 2
409	ENSOCUG00000030530		265.341	1.02851	0.585277	0.00786283	0.0708064	1.14993	7.94871	8.10641	8.74244	6.81969	7.44987	7.78213
410	ENSOCUG00000033803		3677.25	0.0875548	0.355343	0.707735	0.862737	0.0641218	10.9302	12.5018	11.6357	11.6335	11.7724	11.7871
411	ENSOCUG00000015412	SHC3	2.39543	0.021666	0.463991	0.800896	NA	NA	1.05809	1.30968	1.05905	1.15182	1.0607	1.14741
412	ENSOCUG00000015376	S1PR3	6.81527	-0.00615785	0.438508	0.966539	0.985399	-0.00638793	2.60657	2.70921	2.86893	2.74792	2.70397	2.77422	Sphingosine-1-phosphate receptor 3
413	ENSOCUG00000022990	NXNL2	3.62096	-0.0748599	0.467005	0.486657	NA	NA	1.79752	1.64318	1.68911	1.86712	1.64882	1.89459	Uncharacterized protein
414	ENSOCUG00000011880	SPIN1	1993.14	0.191094	0.26335	0.374912	0.636349	0.196304	11.1907	11.0112	10.9163	10.7261	11.0149	10.8176	Uncharacterized protein
415	ENSOCUG00000037848		8.42357	0.0536969	0.458422	0.665682	0.838973	0.0762523	3.24852	2.6852	2.92198	2.68512	2.85323	3.0572
416	ENSOCUG00000007770	CDK20	873.285	0.158047	0.284371	0.489782	0.72099	0.142071	10.1014	9.52388	9.82092	9.72299	9.65535	9.66	Cyclin dependent kinase 20
417	ENSOCUG00000011172	OPCML	0.546898	-0.0381712	0.472693	0.56762	NA	NA	-0.737714	-0.734409	-0.735754	-0.734466	-0.636956	-0.735428
418	ENSOCUG00000000213	NTM	9.85978	-0.110357	0.461761	0.459805	0.701668	-0.153869	3.22062	2.89023	2.88136	3.56742	2.86778	2.97589	Neurotrimin
419	ENSOCUG00000032363		4.95276	-0.0248972	0.46234	0.789283	0.903985	-0.0438387	2.33251	2.00392	2.00278	2.38486	2.12081	2.00305
420	ENSOCUG00000001730	SNX19	5748.91	0.19658	0.254412	0.342379	0.606572	0.217118	12.5706	12.6698	12.4833	12.2125	12.5085	12.4141	Sorting nexin 19
421	ENSOCUG00000023357		0.828318	0.00417887	0.468022	0.940626	NA	NA	-0.319903	-0.230829	-0.319566	-0.319362	-0.24931	-0.319515
422	ENSOCUG00000034919		1132.01	0.560928	0.774756	0.0497205	0.211968	0.67373	8.95799	10.5394	10.8887	7.25759	9.56165	9.60695
423	ENSOCUG00000000374	ADAMTS15	1413.25	0.481955	0.635286	0.0817627	0.278183	0.555669	9.32662	10.8981	11.1304	8.07407	10.0611	10.1243	ADAM metallopeptidase with thrombospondin type 1 motif 15
424	ENSOCUG00000000370	ADAMTS8	40.0463	0.37485	0.594995	0.10316	0.317752	0.497912	4.27584	5.86208	5.39653	4.66441	4.68517	4.88335	ADAM metallopeptidase with thrombospondin type 1 motif 8
425	ENSOCUG00000032496		19.1179	-0.376653	0.734088	0.00183559	0.026847	-1.5711	3.1233	3.01411	3.00766	3.01383	4.14842	4.60905
426	ENSOCUG00000010058	ZBTB44	657.89	0.393239	0.391407	0.143452	0.382885	0.416931	9.78323	9.13249	9.5793	8.54706	9.40727	9.13122	Zinc finger and BTB domain containing 44
427	ENSOCUG00000009365	ST14	50331.2	-0.0440416	0.282029	0.881307	0.949995	-0.0222788	15.8605	15.6351	15.1797	15.6036	15.7208	15.5581	Suppressor of tumorigenicity 14 protein homolog (EC 3.4.21.109) (Serine protease 14)
428	ENSOCUG00000010051	APLP2	34435.5	-0.0308215	0.26311	0.883747	0.950984	-0.0218269	15.2295	14.9643	14.9339	15.2634	15.0991	14.8488	Amyloid beta precursor like protein 2
429	ENSOCUG00000003736	PRDM10	368.468	0.342578	0.337504	0.175647	0.428201	0.368352	8.77412	8.52475	8.68902	7.9998	8.61739	8.26406	PR/SET domain 10
430	ENSOCUG00000003729	NFRKB	4539.78	0.261093	0.325958	0.284529	0.553645	0.256769	12.6312	12.0604	11.9809	11.6611	12.1344	12.0815	Nuclear factor related to kappaB binding protein
431	ENSOCUG00000022280	TMEM45B	18503.2	-0.509956	0.374939	0.06183	0.239331	-0.621001	14.28	13.722	13.391	14.4465	14.3492	14.3391	Transmembrane protein 45B
432	ENSOCUG00000037727		533.966	0.263682	0.290141	0.257767	0.526666	0.278465	9.12827	9.09002	9.28727	8.67426	9.07311	8.97266
433	ENSOCUG00000020963		10.961	0.0638839	0.432631	0.725286	0.871259	0.0598529	3.42782	3.42083	3.46552	3.26674	3.2207	3.58917	Uncharacterized protein
434	ENSOCUG00000025278	ARHGAP32	5202.01	0.659386	0.40068	0.0248735	0.14041	0.852602	12.6887	12.1456	12.8096	11.5488	12.19	12.0244	Rho GTPase activating protein 32
435	ENSOCUG00000013415	FLI1	179.209	0.141653	0.358379	0.558236	0.769882	0.113576	6.97416	7.67084	7.79943	7.0841	7.19603	7.69142	Fli-1 proto-oncogene, ETS transcription factor
436	ENSOCUG00000010492	ETS1	751.044	2.36651	0.376729	2.16797e-11	6.86582e-09	8.16331	9.49447	10.1205	10.1439	8.35437	8.32152	8.21398	ETS proto-oncogene 1, transcription factor
437	ENSOCUG00000038440		3.03651	0.168734	0.51455	0.0163804	NA	NA	1.58571	1.58015	1.60728	1.39559	1.38442	1.39498
438	ENSOCUG00000032592		7.45547	0.200611	0.521224	0.107929	0.325965	0.486829	2.92812	2.5768	3.05699	2.47152	2.65686	2.46998
439	ENSOCUG00000012544	KIRREL3	322.553	-0.0728115	0.318541	0.754669	0.887398	-0.0518817	8.45855	8.46201	7.75717	8.50846	8.17719	8.3691	Kirre like nephrin family adhesion molecule 3
440	ENSOCUG00000012528	ST3GAL4	9437.42	-0.190304	0.432223	0.39316	0.650076	-0.187036	13.7374	11.9447	11.5152	13.8179	13.0863	12.6378	ST3 beta-galactoside alpha-2,3-sialyltransferase 4
441	ENSOCUG00000012520		1412.52	-0.0191479	0.313922	0.930327	0.969648	-0.013386	10.1517	10.862	10.114	10.7012	10.4131	10.2061	Uncharacterized protein
442	ENSOCUG00000012519	TIRAP	133.818	0.227513	0.364932	0.363338	0.625988	0.203434	7.31183	6.74732	7.3218	6.92779	7.12191	6.59407	TIR domain containing adaptor protein
443	ENSOCUG00000026364	FOXRED1	3474.87	-0.360267	0.302023	0.132402	0.365252	-0.437408	11.58	11.776	11.2772	12.0815	11.7995	11.8333	FAD dependent oxidoreductase domain containing 1
444	ENSOCUG00000017057	SRPRA	16253	-0.25193	0.26793	0.253389	0.522663	-0.281778	13.6675	14.0658	13.7937	14.1804	14.084	14.021	SRP receptor alpha subunit
445	ENSOCUG00000017049	FAM118B	6468.66	-0.374839	0.306475	0.121332	0.347192	-0.45943	12.6156	12.5839	12.0703	12.884	12.7895	12.7657	Family with sequence similarity 118 member B
446	ENSOCUG00000017039	RPUSD4	1436.57	0.815155	0.342985	0.00352259	0.0415376	1.38156	10.4268	11.0112	10.7258	10.0648	10.1258	10.0215	RNA pseudouridylate synthase domain containing 4
447	ENSOCUG00000012610	CDON	1009.75	-0.185784	0.345209	0.443589	0.688705	-0.161967	10.0822	9.52261	9.80754	9.37296	10.2559	10.3393	Cell adhesion associated, oncogene regulated
448	ENSOCUG00000004476	DDX25	8.58335	-0.243241	0.535157	0.120264	0.346048	-0.460864	2.94085	2.70953	2.80338	3.30939	3.12419	2.89286	DEAD-box helicase 25
449	ENSOCUG00000004468	PUS3	666.675	0.0335423	0.264973	0.877866	0.948129	0.0231324	9.3062	9.60251	9.23775	9.44666	9.34601	9.28306	Pseudouridylate synthase 3
450	ENSOCUG00000004473	HYLS1	1006.01	0.218947	0.327392	0.370314	0.632459	0.198967	9.48055	10.3826	10.1728	9.81046	9.89528	9.76409	HYLS1, centriolar and ciliogenesis associated
451	ENSOCUG00000027736		1.58204	-0.0564469	0.475541	0.281984	NA	NA	0.418365	0.419582	0.419113	0.691876	0.452223	0.419224	Uncharacterized protein
452	ENSOCUG00000037176		155.888	2.6032	0.495182	7.36003e-09	1.34368e-06	5.8717	7.87816	7.61747	7.22936	6.29099	5.79455	5.92975
453	ENSOCUG00000014703	STT3A	17925.9	-0.15159	0.265131	0.487573	0.720067	-0.142627	13.8925	14.259	13.9539	14.0628	14.3478	14.1632	Checkpoint kinase 1
454	ENSOCUG00000014670	EI24	6670.99	0.0691534	0.24151	0.696954	0.856185	0.0674325	12.6271	12.8954	12.6764	12.6526	12.6994	12.6366	EI24, autophagy associated transmembrane protein
455	ENSOCUG00000014646	FEZ1	128.284	-0.901426	0.727898	0.0191831	0.121602	-0.915058	6.7311	5.85073	6.31073	7.11345	6.50895	7.71271	Fasciculation and elongation protein zeta 1
456	ENSOCUG00000014633	PKNOX2	23.7506	-0.0917765	0.449938	0.568651	0.776038	-0.110117	4.32603	3.73544	4.60285	4.57269	3.93823	4.81018	PBX/knotted 1 homeobox 2
457	ENSOCUG00000014753	TMEM218	514.14	-0.119425	0.272105	0.589551	0.788744	-0.103064	9.0672	8.90877	8.83406	9.20922	8.86882	9.07226	Transmembrane protein 218
458	ENSOCUG00000014409	CCDC15	4415.59	0.263093	0.410575	0.298095	0.565903	0.247258	12.7758	11.9356	11.7015	12.4462	11.3193	11.2729	Coiled-coil domain containing 15
459	ENSOCUG00000002647	ROBO4	62.754	-0.00886134	0.458229	0.925085	0.968009	-0.0141207	6.53109	4.28355	4.50785	5.26379	5.82265	5.98551	Roundabout guidance receptor 4
460	ENSOCUG00000026476		50.9132	0.62956	1.11813	0.0202691	0.125164	0.902522	4.60713	4.30582	6.53028	4.13664	4.73444	4.50623
461	ENSOCUG00000002631	MSANTD2	762.327	1.04669	0.574316	0.00679914	0.0650087	1.18703	9.54007	9.13019	10.4856	8.58571	8.88442	9.15615	Myb/SANT DNA binding domain containing 2
462	ENSOCUG00000002623	ESAM	22.3525	0.049182	0.422488	0.80045	0.910243	0.0408427	4.14459	4.4806	4.58485	4.72693	4.18998	3.96605	Endothelial cell adhesion molecule
463	ENSOCUG00000002609	NRGN	15.0358	-0.354561	0.623019	0.0674772	0.249194	-0.603463	3.7704	3.44858	3.33917	3.96035	3.98512	4.04081	Neurogranin
464	ENSOCUG00000003044	SPA17	32.9955	-0.20691	0.424249	0.374964	0.636349	-0.196304	4.89399	4.97378	4.75736	5.42139	4.91769	4.87196	Sperm surface protein Sp17 (Sperm autoantigenic protein 17)
465	ENSOCUG00000003036	SIAE	2994.7	-0.0450055	0.282891	0.863131	0.940391	-0.0266916	11.5856	11.7099	11.2004	11.7752	11.5401	11.3226	Sialic acid acetylesterase
466	ENSOCUG00000003027	TBRG1	1115.44	-0.0693223	0.247685	0.740607	0.880551	-0.0552455	9.97973	10.1494	10.1283	10.2708	10.0685	10.1126	Transforming growth factor beta regulator 1
467	ENSOCUG00000014643		2.42239	0.0204067	0.46486	0.807244	NA	NA	1.15648	1.11697	1.36034	1.11694	1.29669	1.11646	Olfactory receptor
468	ENSOCUG00000017511		51979.2	-0.209619	0.321434	0.362633	0.625607	-0.203699	15.2462	15.8795	15.2973	16.0928	15.56	15.5659	40S ribosomal protein S8
469	ENSOCUG00000014264	ZNF202	854.433	0.392123	0.333452	0.120805	0.346579	0.460198	9.66967	10.1907	9.76525	9.24039	9.62062	9.62639	Zinc finger protein 202
470	ENSOCUG00000010504		11.4152	-0.0457533	0.444419	0.76533	0.892492	-0.0493955	3.4842	3.58054	3.1001	3.29218	3.63568	3.49908	Uncharacterized protein
471	ENSOCUG00000010502	SCN3B	26.7956	-0.182009	0.450171	0.381986	0.641184	-0.193017	4.76411	4.09026	4.65061	4.93247	4.78534	4.6591	Sodium voltage-gated channel beta subunit 3
472	ENSOCUG00000010493	GRAMD1B	2232.68	-0.808095	0.497493	0.0160902	0.109416	-0.960919	11.0832	10.5005	9.90849	11.0964	11.5713	11.4693	GRAM domain containing 1B
473	ENSOCUG00000015533	HSPA8	125299	0.0899948	0.312483	0.707512	0.862667	0.0641568	16.3831	17.3992	16.9049	16.7983	16.9012	16.8866	Heat shock protein family A (Hsp70) member 8
474	ENSOCUG00000015523	JHY	27.044	-0.611443	0.729081	0.0498732	0.21204	-0.673583	4.37571	4.23276	4.5139	5.18557	4.70933	4.60429	Junctional cadherin complex regulator
475	ENSOCUG00000013086	CRTAM	2.80397	-0.0833379	0.472565	0.384573	NA	NA	1.44344	1.33212	1.33142	1.42317	1.40665	1.56881	Cytotoxic and regulatory T-cell molecule
476	ENSOCUG00000013072	UBASH3B	1809.07	0.0765292	0.349096	0.74139	0.880759	0.0551428	10.6553	11.0285	10.8146	9.73566	10.9013	11.113	Ubiquitin associated and SH3 domain containing B
477	ENSOCUG00000011346	SORL1	11032.7	-0.0708524	0.301995	0.7796	0.899123	-0.046181	13.7635	13.1299	13.1083	13.3487	13.6908	13.2747	Sortilin-related receptor
478	ENSOCUG00000011339	SC5D	2364.03	-0.117336	0.306515	0.613774	0.804777	-0.0943242	11.5322	10.7888	10.8917	11.4327	11.171	11.1536	Sterol-C5-desaturase
479	ENSOCUG00000001263	TECTA	7.14386	-0.0290249	0.451714	0.823456	0.921829	-0.0353497	2.78943	2.54759	2.7507	2.49599	2.66493	3.01137	Tectorin alpha
480	ENSOCUG00000002876	TBCEL	85.5734	-0.910516	0.950918	0.0204589	0.1256	-0.901012	5.89613	5.46587	5.50113	7.12913	5.31118	6.59129	Tubulin folding cofactor E like
481	ENSOCUG00000002692	GRIK4	18.7202	-0.112745	0.426759	0.574864	0.779717	-0.108063	4.16578	4.06652	4.04167	4.53133	3.93882	4.1108	Glutamate ionotropic receptor kainate type subunit 4
482	ENSOCUG00000005196	ARHGEF12	5063.24	0.490129	0.404087	0.081193	0.27715	0.557285	12.662	12.0321	12.7099	11.4526	12.3064	12.0011	Rho guanine nucleotide exchange factor 12
483	ENSOCUG00000031915		29.9938	0.0211107	0.393113	0.925614	0.968111	0.0140748	4.92059	4.59378	5.08452	4.5926	4.96607	4.97883
484	ENSOCUG00000036789		0.828318	0.00417887	0.468022	0.940626	NA	NA	-0.319903	-0.230829	-0.319566	-0.319362	-0.24931	-0.319515
485	ENSOCUG00000005192	TLCD5	3.20645	-0.00181376	0.463746	0.978868	NA	NA	1.38878	1.39118	1.68529	1.39114	1.39879	1.68944	Transmembrane protein 136
486	ENSOCUG00000002831	POU2F3	30.2175	-1.01591	1.51547	0.0149131	0.105474	-0.976856	4.07967	4.34619	4.11748	4.04268	5.282	5.21761	POU domain protein
487	ENSOCUG00000025219	OAF	796.09	-0.562059	0.4101	0.0507741	0.214004	-0.669578	9.54245	9.41758	8.73753	10.0639	9.85565	9.57705	Out at first homolog
488	ENSOCUG00000021297	TRIM29	276.922	-1.86877	1.0726	0.00265411	0.0350225	-1.45565	6.90005	6.77934	5.98476	9.34208	7.03813	6.64004	Tripartite motif containing 29
489	ENSOCUG00000028128		12.7847	-0.0178361	0.441328	0.904964	0.958908	-0.0182231	3.19489	3.86027	3.53457	3.62424	3.50985	3.66983	Uncharacterized protein
490	ENSOCUG00000010458	NECTIN1	3492.54	-0.171582	0.249711	0.417247	0.66775	-0.175386	11.743	11.6789	11.6266	11.6651	11.9148	11.9339	Nectin cell adhesion molecule 1
491	ENSOCUG00000033044		1.26526	0.00676351	0.466452	0.921583	NA	NA	0.250423	0.382942	0.250944	0.297489	0.313543	0.251021
492	ENSOCUG00000005593	FXYD6	423.692	-1.22512	0.415544	0.000322404	0.00764994	-2.11634	8.35474	7.9452	7.94908	9.12631	8.67697	9.23131	FXYD domain-containing ion transport regulator
493	ENSOCUG00000010359		158.193	1.02037	0.677043	0.0114154	0.0890666	1.05028	7.02106	6.92706	8.18632	6.84009	6.61087	6.42107	FXYD domain-containing ion transport regulator
494	ENSOCUG00000010335	DSCAML1	2.29275	0.0639957	0.476348	0.236803	NA	NA	0.808331	0.810204	1.23084	0.810173	0.822145	0.809654	DS cell adhesion molecule like 1
495	ENSOCUG00000010318	CEP164	945.799	0.281396	0.259714	0.198106	0.458104	0.339036	9.92545	10.0474	10.0213	9.861	9.67194	9.70221	Centrosomal protein 164
496	ENSOCUG00000022776	BACE1	842.737	0.318094	0.326622	0.201039	0.461976	0.335381	10.1095	9.54331	9.84116	9.26524	9.75908	9.50107	Beta-secretase 1
497	ENSOCUG00000011993	RNF214	1691.35	0.358542	0.269832	0.111102	0.331171	0.479948	10.9023	10.8509	10.8438	10.3593	10.6637	10.5899	Ring finger protein 214
498	ENSOCUG00000011974	PCSK7	7922.08	0.385493	0.274548	0.0798998	0.27419	0.561949	13.1318	13.038	13.154	12.537	12.9023	12.7736	Proprotein convertase subtilisin/kexin type 7
499	ENSOCUG00000011970	TAGLN	569.554	-1.57745	1.145	0.00526061	0.0546048	-1.26277	7.07139	8.39489	7.18383	10.3942	7.51323	8.37796	Transgelin
500	ENSOCUG00000011955	SIDT2	7728.23	-0.303069	0.298186	0.200094	0.460554	-0.336719	12.7344	12.9611	12.4839	12.7954	13.1196	13.1864	SID1 transmembrane family member 2
501	ENSOCUG00000039266	PAFAH1B2	2385.08	0.16003	0.26002	0.464022	0.703674	0.152629	11.1624	11.2661	11.4261	10.967	11.2784	11.1416
502	ENSOCUG00000011238	SIK3	2757.09	0.153861	0.269898	0.483007	0.715883	0.145158	11.6126	11.2302	11.61	11.2309	11.4864	11.2969	SIK family kinase 3
503	ENSOCUG00000010728	APOA1	106.469	-3.64234	0.790595	1.83024e-07	2.00012e-05	-4.69894	4.91754	4.74573	4.98656	7.7021	6.25902	5.93469	Apolipoprotein A-I
504	ENSOCUG00000004619	ZPR1	5004.33	0.4149	0.370254	0.120516	0.346427	0.460388	11.9419	12.9388	12.2769	12.0491	11.9761	12.02	ZPR1 zinc finger
505	ENSOCUG00000004615	BUD13	1491.53	0.355961	0.304096	0.139985	0.377078	0.423569	10.4199	10.9491	10.6331	10.2099	10.4436	10.373	BUD13 homolog
506	ENSOCUG00000030621		2.06377	-0.045429	0.469161	0.530119	NA	NA	0.856354	0.955026	0.857287	0.857846	0.905256	1.10948
507	ENSOCUG00000000864	CADM1	588.634	0.0851158	0.338577	0.723911	0.870504	0.0602295	9.58256	8.72238	9.21438	9.53021	8.91817	8.73355	Cell adhesion molecule 1
508	ENSOCUG00000022316	NXPE2	722.032	-0.152561	0.489652	0.211064	0.474543	-0.323725	9.29782	6.7626	6.89999	10.6259	8.58164	8.0183	Neurexophilin and PC-esterase domain family member 2
509	ENSOCUG00000010311	NXPE4	3809.19	-0.24715	0.450308	0.291328	0.558691	-0.252828	12.3441	10.2417	10.7179	12.5343	11.8186	11.407	Neurexophilin and PC-esterase domain family member 4
510	ENSOCUG00000001714	NXPE1	8.94957	-0.0181885	0.455462	0.873999	0.945664	-0.024263	3.19248	2.70788	2.87184	3.30819	2.82367	2.70645	NXPE family member 1
511	ENSOCUG00000004274	REXO2	5626.02	-0.848428	0.461691	0.00996811	0.0824109	-1.08402	12.4598	11.5619	11.5212	12.8714	12.6303	12.696	RNA exonuclease 2
512	ENSOCUG00000003342	RBM7	3656.99	0.125804	0.294053	0.583101	0.784173	0.105588	12.2191	11.4613	11.8701	11.7187	11.7689	11.774	Uncharacterized protein
513	ENSOCUG00000031697		3.16427	0.103435	0.487287	0.0463104	NA	NA	1.46718	1.73383	1.29659	1.29751	1.28468	1.29682
514	ENSOCUG00000007470	ZBTB16	24.6131	0.623785	0.862145	0.0382912	0.182382	0.739017	4.21455	5.01278	4.67609	3.97465	3.99825	4.36388	Zinc finger and BTB domain containing 16
515	ENSOCUG00000007462	HTR3A	3.71098	-0.113318	0.490408	0.057542	NA	NA	1.50724	1.51018	1.50905	2.01214	1.70108	1.50932	5-hydroxytryptamine receptor 3A
516	ENSOCUG00000007441	USP28	702.8	0.558057	0.392085	0.0490917	0.210349	0.67706	9.25165	9.6295	9.99074	8.83184	9.32576	9.15543	Ubiquitin specific peptidase 28
517	ENSOCUG00000007436	ZW10	2522.47	0.236594	0.297459	0.312526	0.578802	0.23747	11.0472	11.698	11.379	11.1143	11.2703	11.088	Zw10 kinetochore protein
518	ENSOCUG00000033098		3.91341	0.0385611	0.451299	0.779387	NA	NA	1.89535	1.99545	1.98444	1.99497	1.91564	1.86449
519	ENSOCUG00000036182		3.52492	0.0264013	0.463929	0.770031	NA	NA	1.55196	1.55459	1.94551	1.55455	1.73322	1.64947
520	ENSOCUG00000027156	TMPRSS5	3.02233	-0.0883163	0.480333	0.183581	NA	NA	1.28298	1.23903	1.2381	1.67331	1.22675	1.33994	Transmembrane protease, serine 5
521	ENSOCUG00000011625	TTC12	1544.37	-0.18294	0.242846	0.381799	0.641184	-0.193017	10.4799	10.5659	10.4677	10.598	10.6626	10.7451	Tetratricopeptide repeat domain 12
522	ENSOCUG00000006190	NCAM1	28.0942	-0.382695	0.547743	0.129701	0.360929	-0.442578	4.55812	4.43166	4.5008	5.13533	4.40671	4.99786	Neural cell adhesion molecule 1
523	ENSOCUG00000009672	PLET1	20.5303	0.0137476	0.424512	0.944074	0.974801	0.011084	3.90252	4.10445	4.59954	4.1702	3.88034	4.53022	Uncharacterized protein
524	ENSOCUG00000007360	PTS	331.225	0.0802143	0.330543	0.741222	0.880676	0.0551837	8.55235	8.36804	8.25946	8.13135	8.74008	7.81882	6-pyruvoyl tetrahydrobiopterin synthase (PTP synthase) (PTPS) (EC 4.2.3.12)
525	ENSOCUG00000009662	BCO2	5128.42	-0.488917	0.301716	0.0445851	0.198814	-0.701553	12.2341	12.0222	11.9254	12.7145	12.4438	12.3371	Beta-carotene oxygenase 2
526	ENSOCUG00000005255	IL18	1584.85	-0.228752	0.323715	0.343545	0.607466	-0.216478	10.2905	10.4257	10.6752	11.1305	10.57	10.3573	Uncharacterized protein
527	ENSOCUG00000025177		5.8138	0.0868368	0.466401	0.468684	0.706538	0.150864	2.64195	2.45183	2.43986	2.3636	2.24477	2.51946
528	ENSOCUG00000017358	TIMM8B	4193.85	-0.786405	0.384621	0.00842976	0.0739455	-1.13109	11.3877	11.9292	11.404	12.5624	12.1158	12.1438	Translocase of inner mitochondrial membrane 8 homolog B
529	ENSOCUG00000017354	NKAPD1	2317.72	-0.378009	0.32881	0.130878	0.362996	-0.440099	11.062	10.6577	11.0918	10.9719	11.4406	11.5239	NKAP domain containing 1
530	ENSOCUG00000028144	PIH1D2	54.7935	-0.0465785	0.340378	0.84145	0.930238	-0.0314062	5.77506	5.59952	5.85958	5.74765	5.8371	5.79598	PIH1 domain containing 2
531	ENSOCUG00000015590	DLAT	5162.18	-0.00628091	0.244791	0.993844	0.997056	-0.00128029	12.1703	12.3941	12.4135	12.211	12.3718	12.4057	Acetyltransferase component of pyruvate dehydrogenase complex (EC 2.3.1.12)
532	ENSOCUG00000012919	DIXDC1	144.808	-0.0113901	0.320697	0.958824	0.981726	-0.00800986	7.39378	6.78696	7.21135	7.04705	7.30465	7.14955	DIX domain containing 1
533	ENSOCUG00000012977	C11orf52	398.144	-0.880507	0.580645	0.0152676	0.10677	-0.971551	8.49021	7.77293	7.67607	9.41649	8.40041	8.60733	Chromosome 11 open reading frame 52
534	ENSOCUG00000012976	HSPB2	5.4038	-0.22817	0.553923	0.0075672	0.0693886	-1.15871	1.9713	1.9756	1.97394	2.55103	2.02788	2.33341	Uncharacterized protein
535	ENSOCUG00000012972	CRYAB	93.3632	-1.03677	0.751229	0.0124278	0.0938732	-1.02746	6.12373	5.63619	5.8407	6.89253	5.86951	7.12086	Alpha-crystallin B chain
536	ENSOCUG00000029240	C11orf1	35.9191	0.277108	0.464558	0.250336	0.519796	0.284167	5.25309	4.74082	5.5521	5.08923	4.84332	4.80863	Chromosome 11 open reading frame 1
537	ENSOCUG00000034621	FDXACB1	308.519	0.0190609	0.266352	0.932908	0.97056	0.0129776	8.30375	8.20718	8.31353	8.38681	8.23719	8.13843
538	ENSOCUG00000012930	PPP2R1B	11669.1	0.262814	0.259471	0.215339	0.47907	0.319601	13.4836	13.76	13.608	13.2511	13.4758	13.383	Protein phosphatase 2 scaffold subunit Abeta
539	ENSOCUG00000012915	SIK2	2006.47	0.58084	0.387071	0.0403985	0.188617	0.724418	11.1545	10.7984	11.5019	10.3088	10.8874	10.5978	Salt inducible kinase 2
540	ENSOCUG00000012904	LAYN	27.9669	-0.388345	0.580297	0.111293	0.331551	-0.47945	4.61507	4.45712	4.12694	5.25789	4.50722	4.71151	Layilin
541	ENSOCUG00000012566	POU2AF1	5.01406	-0.0354051	0.452671	0.786756	0.902794	-0.0444114	2.28582	2.31575	2.22398	2.13638	2.40993	2.38128	POU class 2 associating factor 1
542	ENSOCUG00000022422	COLCA2	19.6429	-0.178749	0.4684	0.339105	0.602776	-0.219844	4.33291	3.8902	3.69569	4.60197	3.95192	4.20706	Colorectal cancer associated 2
543	ENSOCUG00000039274		41.8862	0.000836261	0.408398	0.999605	0.999734	0.000115448	5.23943	5.65979	4.73904	5.56797	4.71188	5.38252
544	ENSOCUG00000013948	ARHGAP20	57.0358	0.662692	0.74963	0.0426927	0.194283	0.711565	5.17291	6.38096	6.00402	5.14072	5.03763	5.57666	Rho GTPase activating protein 20
545	ENSOCUG00000017826	FDX1	880.889	-0.0840847	0.25018	0.689637	0.852057	-0.0695311	9.82291	9.60789	9.77974	9.90423	9.80795	9.74244	Ferredoxin 1
546	ENSOCUG00000014267	RDX	3029.61	0.168779	0.259219	0.439515	0.685673	0.163883	11.4499	11.742	11.7013	11.6023	11.4704	11.3457	Radixin
547	ENSOCUG00000028799		4.23155	-0.0598661	0.470057	0.462084	NA	NA	1.77665	1.95652	1.77825	2.16258	1.76619	1.94804
548	ENSOCUG00000005283	ZC3H12C	538.328	0.807769	0.565629	0.0214555	0.129099	0.889078	9.33518	8.88498	9.65315	7.75244	8.96906	8.4839	Zinc finger CCCH-type containing 12C
549	ENSOCUG00000006972		11.2117	0.114383	0.441117	0.542239	0.760224	0.119058	3.33269	3.63226	3.49176	3.51342	3.33317	3.28862	Uncharacterized protein
550	ENSOCUG00000003843	DDX10	1633.83	0.49778	0.332206	0.0538493	0.221173	0.655267	10.5466	11.0957	10.8817	10.5897	10.3301	10.2515	RNA helicase (EC 3.6.4.13)
551	ENSOCUG00000016757	EXPH5	1828.98	1.01417	0.42457	0.00224015	0.031038	1.50811	11.2325	10.5312	11.4486	10.136	10.4136	10.2635	Exophilin 5
552	ENSOCUG00000014539	POGLUT3	685.57	0.0349821	0.257475	0.874334	0.945895	0.0241572	9.35299	9.39979	9.54164	9.5231	9.24475	9.42303	KDEL motif containing 2
553	ENSOCUG00000014663	ATM	844.427	0.566604	0.376416	0.0424661	0.193763	0.712729	9.90947	9.66934	10.1605	8.99297	9.58427	9.51706	ATM serine/threonine kinase
554	ENSOCUG00000026209	NPAT	1150.87	0.379969	0.338724	0.136576	0.371693	0.429816	10.2462	10.1042	10.5771	9.57475	10.1769	9.98471	Nuclear protein, coactivator of histone transcription
555	ENSOCUG00000002882	ACAT1	8221.4	-0.681513	0.353919	0.0135286	0.0988869	-1.00486	12.805	12.6358	12.4259	13.5585	13.0858	13.0027	Acetyl-CoA acetyltransferase 1
556	ENSOCUG00000010907	CUL5	946.965	0.640384	0.355071	0.0200731	0.12447	0.904935	9.94639	9.85186	10.4378	9.41884	9.59019	9.61121	Cullin-5
557	ENSOCUG00000021112	RAB39A	11.4798	-0.0162052	0.444583	0.909739	0.960821	-0.0173577	3.43954	3.59667	3.1753	3.08242	3.63233	3.54624	RAB39A, member RAS oncogene family
558	ENSOCUG00000011878	SLC35F2	27.2117	0.125923	0.429798	0.54266	0.760224	0.119058	5.14411	4.73008	4.1969	4.47513	4.6998	4.57245	Solute carrier family 35 member F2
559	ENSOCUG00000011869	ELMOD1	2.66259	0.000478048	0.46241	0.99855	NA	NA	1.31214	1.32825	1.32206	1.23602	1.22725	1.47496	ELMO domain containing 1
560	ENSOCUG00000025398	CWF19L2	1132.48	0.495643	0.297679	0.0409271	0.190095	0.721029	10.2257	10.2194	10.5134	9.75287	9.97774	9.94001	CWF19 like 2, cell cycle control (S. pombe)
561	ENSOCUG00000004490	GUCY1A2	1.77039	0.0280475	0.466454	0.719894	NA	NA	0.883263	0.740401	0.823909	0.740381	0.846305	0.740057	Guanylate cyclase 1 soluble subunit alpha 2
562	ENSOCUG00000023190		8.47747	-0.00952693	0.433885	0.952528	0.978689	-0.00935514	3.04074	3.05097	3.03474	2.88505	3.00633	3.233	Uncharacterized protein
563	ENSOCUG00000000231	AASDHPPT	1272.86	0.825621	0.358128	0.00387419	0.0442576	1.35401	10.482	10.3015	10.8673	9.73704	10.0234	9.86756	Aminoadipate-semialdehyde dehydrogenase-phosphopantetheinyl transferase
564	ENSOCUG00000000230	KBTBD3	86.5282	-0.313984	0.455386	0.216876	0.481195	-0.317679	6.30461	5.96632	6.08565	7.09859	6.19927	5.96545	Kelch repeat and BTB domain containing 3
565	ENSOCUG00000022457	MSANTD4	532.032	-0.0456127	0.27686	0.836176	0.927675	-0.0326044	9.23769	8.91273	8.89182	9.25372	8.98268	8.96023	Myb/SANT DNA binding domain containing 4 with coiled-coils
566	ENSOCUG00000001089	GRIA4	2.96033	-0.0541571	0.465645	0.572827	NA	NA	1.38951	1.39164	1.56211	1.53099	1.43519	1.60309	Glutamate ionotropic receptor AMPA type subunit 4
567	ENSOCUG00000029247		280.896	0.00415955	0.393377	0.989643	0.995738	0.00185471	7.19222	7.04542	8.85469	8.36994	7.6149	7.96017	Uncharacterized protein
568	ENSOCUG00000001103	CASP1	5736.46	-0.127029	0.327486	0.594319	0.791711	-0.101433	12.1925	12.6706	12.2086	11.8786	12.7295	12.806	Caspase 1
569	ENSOCUG00000007503	CASP4	23666.8	1.13916	0.402955	0.000581369	0.0116861	1.93233	14.9328	14.3589	15.1259	14.141	13.6942	13.8738	Uncharacterized protein
570	ENSOCUG00000015312	PDGFD	386.703	0.0566194	0.372721	0.809487	0.914843	0.0386533	8.90525	7.66353	8.80249	8.92265	8.47949	7.7652	Platelet-derived growth factor D
571	ENSOCUG00000016257	DYNC2H1	125.588	-0.0275414	0.358405	0.903792	0.958712	-0.0183119	7.19436	6.2787	7.07229	6.85872	7.22994	6.71125	Uncharacterized protein
572	ENSOCUG00000006512	DCUN1D5	2538.23	0.501313	0.337162	0.0548037	0.223448	0.650823	11.222	11.6531	11.5843	11.3037	10.8897	10.8346	DCN1-like protein (Defective in cullin neddylation protein 1-like protein)
573	ENSOCUG00000002481	MMP13	2312.51	0.32578	0.447412	0.21236	0.475252	0.323076	11.9663	9.95956	11.271	10.6754	11.028	10.6918	Matrix metalloproteinase (EC 3.4.24.-)
574	ENSOCUG00000029729		102.756	-0.171707	0.314531	0.469076	0.706699	-0.150765	6.48505	6.65917	6.64514	6.76218	6.76959	6.73013	Uncharacterized protein
575	ENSOCUG00000008303	MMP12	43.3548	-0.0283308	0.357493	0.900862	0.957308	-0.0189482	5.44481	5.25147	5.52258	5.42114	5.33087	5.56625	Matrix metalloproteinase (EC 3.4.24.-)
576	ENSOCUG00000029337	MMP3	465.005	0.283506	0.504738	0.205723	0.468037	0.32972	6.64637	8.97925	9.67422	7.56227	7.9472	8.81593	Matrix metalloproteinase (EC 3.4.24.-)
577	ENSOCUG00000017958	MMP1	49624	5.48148	0.728544	2.74864e-15	1.8545e-12	11.7318	15.0057	14.9189	16.7185	11.0113	12.112	12.2777	Interstitial collagenase (EC 3.4.24.7) (Matrix metalloproteinase-1) (MMP-1)
578	ENSOCUG00000021775	MMP10	13175.7	3.70328	0.672583	1.74071e-09	3.55426e-07	6.44925	13.4087	13.8069	14.6239	10.1472	11.4995	11.7104	Matrix metalloproteinase (EC 3.4.24.-)
579	ENSOCUG00000001090	MMP27	3.47046	0.0836629	0.47723	0.25441	NA	NA	1.65586	1.49304	1.89183	1.59514	1.47955	1.49226	Matrix metalloproteinase (EC 3.4.24.-)
580	ENSOCUG00000002930	MMP20	70.3689	-0.184936	0.438784	0.396909	0.653153	-0.184985	6.02911	4.9643	6.20829	5.89309	6.52553	6.06967	Matrix metalloproteinase (EC 3.4.24.-)
581	ENSOCUG00000038533		1.63549	0.0264662	0.464721	0.754204	NA	NA	0.733632	0.622436	0.707334	0.622417	0.651111	0.708727
582	ENSOCUG00000006165	TMEM123	1367.25	0.325863	0.287285	0.160906	0.407729	0.389628	10.6881	10.2948	10.6272	10.1446	10.2087	10.3706	Transmembrane protein 123
583	ENSOCUG00000013890	BIRC2	3138.8	0.214588	0.285054	0.34779	0.612321	0.213021	11.894	11.3434	11.819	11.4376	11.5584	11.4817	Baculoviral IAP repeat containing 2
584	ENSOCUG00000010109	BIRC3	52716.1	3.32301	0.589116	8.50651e-10	1.83339e-07	6.73675	15.8443	14.9451	16.7673	13.1657	13.6131	13.9148	Baculoviral IAP repeat containing 3
585	ENSOCUG00000025834	YAP1	2494.79	0.62641	0.41231	0.0338194	0.17006	0.769399	11.2789	11.2708	11.8823	10.4802	11.1975	10.9054	Yes associated protein 1
586	ENSOCUG00000038245		1.9538	0.0201924	0.467473	0.764835	NA	NA	0.796043	0.797465	1.04296	0.797441	0.9273	0.797047
587	ENSOCUG00000006104	CFAP300	4.26721	0.044904	0.456235	0.723652	NA	NA	2.13478	2.13678	1.96246	1.91794	2.0691	2.08871	Chromosome 11 open reading frame 70
588	ENSOCUG00000026522		312.01	-0.328515	0.364196	0.2006	0.461239	-0.336074	7.68485	8.46222	7.90326	8.54761	8.26277	8.44379	Uncharacterized protein
589	ENSOCUG00000017832	TRPC6	29.731	-0.542056	0.819631	0.0401195	0.187934	-0.725994	4.30263	4.31299	4.12399	5.26771	3.99193	5.11023	Transient receptor potential cation channel subfamily C member 6
590	ENSOCUG00000031150		2.29133	-0.0399873	0.470604	0.497785	NA	NA	0.970434	0.883808	0.883116	1.24022	0.874647	0.88328
591	ENSOCUG00000014693	PGR	138.476	0.271354	0.341585	0.277605	0.546892	0.262099	7.061	7.0475	7.4939	6.89948	7.04497	6.92745	Progesterone receptor (PR) (Nuclear receptor subfamily 3 group C member 3)
592	ENSOCUG00000006927	ARHGAP42	432.882	2.26112	0.612263	1.22094e-05	0.000609214	3.21523	8.98076	8.05311	9.71352	7.09806	7.45939	7.69167	Rho GTPase activating protein 42
593	ENSOCUG00000024451		4.24295	-0.0994331	0.474809	0.342444	NA	NA	1.86753	2.04488	1.86918	2.18707	2.04632	1.95684
594	ENSOCUG00000007222		7773.34	-0.959666	0.301185	0.00022619	0.00589919	-2.22921	12.4698	12.6063	12.2511	13.1329	13.2595	13.2374	Uncharacterized protein
595	ENSOCUG00000032903		4.80177	-0.0306126	0.452449	0.812057	0.916073	-0.0380699	2.28513	2.06768	2.23622	2.28681	2.1471	2.27711
596	ENSOCUG00000026047		18.199	-0.135473	0.428429	0.514554	0.739793	-0.13089	3.87387	4.29879	4.00891	4.18847	4.19567	4.2738	Uncharacterized protein
597	ENSOCUG00000024211	JRKL	368.314	0.221988	0.349207	0.370062	0.632345	0.199046	8.64517	8.43469	8.76753	7.78374	8.39159	8.71316	JRK like
598	ENSOCUG00000007312	CCDC82	857.023	-0.210326	0.361455	0.3918	0.648735	-0.187933	9.49699	8.96725	9.98705	9.34108	10.0629	9.99188	Coiled-coil domain containing 82
599	ENSOCUG00000010820	MAML2	103.726	0.0876041	0.391256	0.700713	0.858832	0.0660919	6.77336	6.07577	7.02254	5.81549	6.62488	6.92652	Mastermind like transcriptional coactivator 2
600	ENSOCUG00000014568	MTMR2	577.065	0.901354	0.414896	0.00471659	0.0512908	1.28996	9.26878	9.34259	9.6754	8.2698	8.92452	8.76534	Myotubularin related protein 2
601	ENSOCUG00000014557	CEP57	922.13	0.436647	0.274926	0.0566436	0.22837	0.641361	9.92265	10.0231	10.0838	9.7303	9.63829	9.53288	Centrosomal protein 57
602	ENSOCUG00000014549	FAM76B	567.682	0.790907	0.397909	0.00904111	0.0773855	1.11134	9.40198	9.00748	9.68596	8.4909	8.82645	8.81751	Family with sequence similarity 76 member B
603	ENSOCUG00000026640	SESN3	788.818	0.706572	0.462408	0.0257122	0.143268	0.843851	10.1869	9.10513	10.0327	9.3453	9.13509	9.02844	Sestrin 3
604	ENSOCUG00000014040	ENDOD1	570.487	0.376712	0.306333	0.120573	0.346427	0.460388	9.10374	9.39301	9.39087	9.15156	8.81986	8.87065	Endonuclease domain containing 1
605	ENSOCUG00000001631	KDM4D	6.8142	-0.111197	0.453188	0.507045	0.734533	-0.133988	2.76139	2.64236	2.71403	2.80118	2.88645	2.7168	Uncharacterized protein
606	ENSOCUG00000001629	CWC15	4589.05	-0.253008	0.335953	0.302259	0.569507	-0.244501	11.7723	12.25	11.8737	12.7147	11.9917	11.9697	CWC15 spliceosome associated protein homolog
607	ENSOCUG00000001078	AMOTL1	575.755	-0.0667233	0.327129	0.77484	0.89768	-0.0468782	9.30093	8.92872	9.05149	8.52451	9.49741	9.32486	Angiomotin like 1
608	ENSOCUG00000002860	PIWIL4	460.945	-0.33934	0.348167	0.181803	0.437038	-0.359481	8.9681	8.39978	8.44173	9.23342	8.92815	8.76242	Piwi like RNA-mediated gene silencing 4
609	ENSOCUG00000014204	FUT4	724.35	-0.289094	0.325245	0.237865	0.506985	-0.295005	9.6486	8.91081	9.28494	9.56319	9.70985	9.60371	Fucosyltransferase 4
610	ENSOCUG00000034472	C11orf97	158.601	-0.343176	0.556286	0.131258	0.363711	-0.439244	7.0895	5.54065	6.61581	8.25334	6.09115	6.7316
611	ENSOCUG00000033194		18.0446	0.470037	0.627993	0.0848151	0.284514	0.545897	4.34019	4.01901	4.38378	3.94785	3.9198	3.85844
612	ENSOCUG00000014912	ANKRD49	593.607	0.129218	0.276013	0.567574	0.775614	0.110354	9.2082	9.194	9.39345	9.36102	8.96402	9.06519	Uncharacterized protein
613	ENSOCUG00000014899	MRE11	642.66	0.25689	0.263059	0.243452	0.512465	0.290336	9.38087	9.33809	9.56651	9.20882	9.1955	9.20281	MRE11 homolog, double strand break repair nuclease
614	ENSOCUG00000015502	GPR83	5.80651	-0.0748463	0.467492	0.480879	0.71464	-0.145912	2.34261	2.09699	2.19707	2.72395	2.17636	2.09566	G protein-coupled receptor 83
615	ENSOCUG00000013431	IZUMO1R	0.781283	-0.0401245	0.473123	0.484872	NA	NA	-0.397344	-0.396802	-0.397011	-0.396811	-0.243569	-0.396962
616	ENSOCUG00000009473	PANX1	2140.71	-0.588847	0.397325	0.0392747	0.185304	-0.732115	10.5758	10.9843	10.4838	10.7832	11.3543	11.5776	Pannexin
617	ENSOCUG00000009466	HEPHL1	57.1484	0.0379028	0.394672	0.863414	0.940391	0.0266916	5.65242	6.03463	5.65044	5.04974	5.69262	6.16957	Hephaestin like 1
618	ENSOCUG00000029520	UBE2I	10598.3	-0.0990921	0.289955	0.662018	0.836605	-0.0774796	13.0039	13.6724	13.1197	13.3365	13.3767	13.5256	Uncharacterized protein
619	ENSOCUG00000026554	VSTM5	284.135	0.135138	0.328913	0.572796	0.778496	0.108744	8.33665	8.38415	7.81405	8.31307	8.06147	7.6866	V-set and transmembrane domain containing 5
620	ENSOCUG00000012818	MED17	1957.09	0.499818	0.293356	0.0374569	0.18057	0.743353	10.9175	11.3099	11.0968	10.7185	10.7281	10.592	Mediator of RNA polymerase II transcription subunit 17 (Mediator complex subunit 17)
621	ENSOCUG00000012810	C11orf54	896.639	-0.103484	0.321614	0.659201	0.834855	-0.078389	9.95864	9.52585	9.63615	10.2862	9.66392	9.41766	Chromosome 11 open reading frame 54
622	ENSOCUG00000001096	TAF1D	1092.51	0.106328	0.35228	0.658885	0.83466	0.0784905	9.78074	10.0893	10.4289	10.5618	9.56463	9.43869	Uncharacterized protein
623	ENSOCUG00000019855		33.1534	0.335261	0.573146	0.116285	0.33996	0.468572	4.94706	5.04414	5.41299	4.06465	4.63647	4.87833
624	ENSOCUG00000019024		28.7313	0.428189	0.526963	0.119481	0.345547	0.461493	4.76448	4.97575	5.08297	4.56801	4.49532	4.74201
625	ENSOCUG00000023335		8.09871	0.115568	0.470982	0.385373	0.643588	0.191392	3.07047	2.77331	3.05465	2.62351	2.63396	3.02859
626	ENSOCUG00000018616		24.0152	0.389822	0.555367	0.12368	0.350999	0.454694	4.54876	4.76008	4.6988	4.30626	4.06201	4.52166
627	ENSOCUG00000019520		36.4869	0.26403	0.454141	0.272095	0.541938	0.266051	5.336	4.88693	5.46279	5.23803	4.75325	4.83282
628	ENSOCUG00000018187	SNORD6	13.4227	0.550971	0.801543	0.0446683	0.199104	0.700919	3.52797	3.86653	3.9564	3.42267	3.38574	3.45407
629	ENSOCUG00000019486		46.4667	0.542263	0.644822	0.0670065	0.24846	0.604743	5.50327	5.21239	6.06118	5.36753	4.75297	5.08048
630	ENSOCUG00000029678	CEP295	1275.19	0.431401	0.304839	0.0776902	0.270071	0.568522	10.3175	10.3746	10.7165	10.0097	10.2396	10.0002	Centrosomal protein 295
631	ENSOCUG00000025554		11.9078	0.150616	0.448937	0.437959	0.684278	0.164767	3.435	3.68133	3.65445	3.51954	3.3334	3.5049
632	ENSOCUG00000025409		41.3995	0.781109	0.991012	0.0266749	0.146944	0.832849	5.3786	5.34583	5.73416	4.36865	4.47507	5.21301
633	ENSOCUG00000018751		18.6205	-0.0902127	0.442395	0.601621	0.795883	-0.099151	3.69459	4.18984	3.91463	4.60197	3.7701	3.68394
634	ENSOCUG00000034784		523.041	0.0272555	0.293417	0.908195	0.960104	0.0176817	8.8088	9.37605	8.82204	9.11472	8.97582	8.92085
635	ENSOCUG00000000649	SLC36A4	424.881	0.237504	0.339545	0.3378	0.601351	0.220872	8.76699	8.36618	9.21292	8.43571	8.74352	8.50002	Solute carrier family 36 member 4
636	ENSOCUG00000039112		4.01332	-0.0933224	0.465612	0.466312	NA	NA	2.00768	1.86265	1.94728	2.03582	2.03773	2.02795
637	ENSOCUG00000007427	FAT3	3.08924	0.0510085	0.465629	0.589329	NA	NA	1.58112	1.42673	1.67417	1.4267	1.43421	1.60196	FAT atypical cadherin 3
638	ENSOCUG00000023399	RPS3A	6.60182	-0.0974504	0.456001	0.525163	0.748002	-0.126097	2.61819	2.6495	2.59755	2.86563	2.76155	2.51256	40S ribosomal protein S3a
639	ENSOCUG00000014147	CHORDC1	1475.24	0.127747	0.276121	0.558597	0.770174	0.113411	10.2485	10.7559	10.6866	10.4975	10.3596	10.4922	Cysteine and histidine rich domain containing 1
640	ENSOCUG00000014137	NAALAD2	10.7084	-0.203223	0.50339	0.202018	0.463403	-0.334041	3.38028	2.99502	3.08742	3.26786	3.51882	3.57003	N-acetylated alpha-linked acidic dipeptidase 2
641	ENSOCUG00000026120	FOLH1	33.9986	-0.17663	0.481701	0.290209	0.558282	-0.253147	4.42763	3.94748	5.05419	5.17405	4.25536	5.42695	Folate hydrolase 1
642	ENSOCUG00000016685	NOX4	1.46656	0.0147373	0.466069	0.842236	NA	NA	0.485573	0.575807	0.570065	0.486534	0.593157	0.486263	NADPH oxidase 4
643	ENSOCUG00000012817	GRM5	1.08884	0.0133314	0.467092	0.841674	NA	NA	0.0716435	0.161499	0.115078	0.0723628	0.149832	0.0721595	Uncharacterized protein
644	ENSOCUG00000014527	CTSC	4613.47	-0.25014	0.257224	0.24881	0.517817	-0.285824	12.0377	12.1767	11.9059	12.1563	12.3213	12.3437	Cathepsin C
645	ENSOCUG00000014522	RAB38	543.023	-0.188816	0.352738	0.437543	0.683973	-0.164961	9.2505	8.91805	8.4719	9.57937	9.04951	8.70792	Uncharacterized protein
646	ENSOCUG00000000713	TMEM135	698.625	0.890474	0.394621	0.00404015	0.0453622	1.34331	9.97081	9.23128	9.82018	8.92552	9.06722	8.93435	Transmembrane protein 135
647	ENSOCUG00000006445	FZD4	448.403	1.59753	0.584568	0.000428658	0.00954364	2.02029	8.82864	8.39846	9.75015	7.54104	8.13846	7.86954	Frizzled class receptor 4
648	ENSOCUG00000004137	PRSS23	615.18	-0.0748713	0.354664	0.748827	0.88444	-0.0533316	9.62066	8.41311	9.14693	9.58599	8.75189	9.34762	Protease, serine 23
649	ENSOCUG00000012005	ME3	53.7936	-0.0604892	0.418488	0.756776	0.888123	-0.0515268	6.12904	4.68012	5.34624	5.90852	5.29835	5.75637	Malic enzyme
650	ENSOCUG00000013108	HIKESHI	1585.54	-0.106354	0.302186	0.644973	0.825328	-0.0833733	10.2293	10.896	10.4316	10.9253	10.5364	10.523	Hikeshi, heat shock protein nuclear import factor
651	ENSOCUG00000021263	EED	1485.91	0.472267	0.31543	0.0574911	0.229536	0.639149	10.385	10.8564	10.8516	10.2632	10.3871	10.1903	Embryonic ectoderm development
652	ENSOCUG00000023809	PICALM	8110.19	0.390356	0.37052	0.145015	0.384871	0.414685	13.1273	12.6455	13.5209	12.3329	12.8733	12.8791	Phosphatidylinositol binding clathrin assembly protein
653	ENSOCUG00000009770	CCDC83	6.52246	0.183825	0.502449	0.182153	0.437223	0.359297	2.5685	2.43704	2.90943	2.33393	2.41597	2.51938	Coiled-coil domain containing 83
654	ENSOCUG00000033217		2.10934	0.077294	0.47987	0.113842	NA	NA	1.02113	0.874514	1.10809	0.874491	0.867763	0.874118
655	ENSOCUG00000013753	SYTL2	5851.22	0.410408	0.461697	0.136068	0.370672	0.43101	12.7451	11.4948	13.2485	11.8267	12.2287	12.2623	Synaptotagmin like 2
656	ENSOCUG00000016547	CCDC89	6.46523	0.081017	0.465907	0.502319	0.730689	0.136268	2.79452	2.48717	2.7101	2.38828	2.73561	2.38701	Coiled-coil domain containing 89
657	ENSOCUG00000016544	CREBZF	478.476	0.712962	0.454753	0.0237298	0.136729	0.864138	9.08757	8.51836	9.57064	8.36825	8.4521	8.57824	CREB/ATF bZIP transcription factor
658	ENSOCUG00000016534	TMEM126A	2364.89	-0.0920865	0.290176	0.684816	0.849546	-0.0708131	11.0796	11.2428	11.107	11.6099	11.0779	10.9387	Transmembrane protein 126A
659	ENSOCUG00000016529	TMEM126B	603.268	-0.406187	0.33797	0.11064	0.330461	-0.48088	8.99997	9.06655	8.93478	9.74025	9.09103	9.26146	Uncharacterized protein
660	ENSOCUG00000010534	DLG2	7.05906	0.046855	0.449252	0.745913	0.883111	0.0539847	2.71311	2.89861	2.57764	2.89763	2.51765	2.57947	Discs large MAGUK scaffold protein 2
661	ENSOCUG00000035571		980.011	0.0233158	0.261808	0.917356	0.964625	0.0156414	9.83501	10.012	9.97839	9.72106	9.8995	10.1112
662	ENSOCUG00000004475	ANKRD42	269.687	0.464454	0.427473	0.100243	0.312741	0.504816	8.22354	7.63229	8.66733	7.7818	7.8852	7.58453	Ankyrin repeat domain 42
663	ENSOCUG00000026829	CCDC90B	1584.2	0.0378653	0.311457	0.875556	0.94655	0.0238565	10.4931	10.3418	10.9699	10.9328	10.2189	10.5017	Coiled-coil domain containing 90B
664	ENSOCUG00000004462	PCF11	3563.19	0.649146	0.476366	0.0381484	0.182235	0.739368	11.8972	11.2671	12.5824	11.112	11.4216	11.4756	PCF11 cleavage and polyadenylation factor subunit
665	ENSOCUG00000007580	RAB30	478.198	1.37443	0.615323	0.00181106	0.0265633	1.57572	8.49976	8.84033	9.8451	7.60591	8.08422	8.34993	RAB30, member RAS oncogene family
666	ENSOCUG00000007575	DDIAS	742.977	0.942456	0.363526	0.00150911	0.0233412	1.63188	9.57444	9.78041	10.0393	8.84914	9.23931	9.0527	DNA damage induced apoptosis suppressor
667	ENSOCUG00000039636		565.092	1.08235	0.429733	0.00142214	0.0224049	1.64966	9.54572	8.85923	9.73224	8.57714	8.6243	8.49352
668	ENSOCUG00000000526	PRCP	3487.19	0.124232	0.247782	0.555745	0.768003	0.114637	11.8168	11.7091	11.9306	11.7992	11.7366	11.5675	Prolylcarboxypeptidase
669	ENSOCUG00000034638		108.783	-0.174069	0.352942	0.471429	0.708241	-0.149819	6.67332	6.44038	6.78331	7.16485	6.65233	6.58962
670	ENSOCUG00000035434		16.5565	-0.0161287	0.41291	0.932368	0.970369	-0.0130633	4.08613	4.05817	3.83919	4.1421	3.80096	4.09318
671	ENSOCUG00000021220		33156.4	-0.083287	0.341086	0.720168	0.868775	-0.0610926	14.3068	15.5016	14.5965	15.3199	14.9201	14.8359	60S ribosomal protein L36
672	ENSOCUG00000004686	TENM4	344.114	-1.2139	0.625693	0.00398671	0.0450916	-1.3459	8.18332	7.16626	7.37423	8.05265	8.88274	9.01216	Teneurin transmembrane protein 4
673	ENSOCUG00000017469	NARS2	1356.66	0.416735	0.346508	0.108494	0.327092	0.48533	10.0726	10.8164	10.7052	10.0805	10.289	10.0834	Asparaginyl-tRNA synthetase 2, mitochondrial
674	ENSOCUG00000017463	GAB2	656.825	-0.0962018	0.333373	0.684252	0.849158	-0.0710117	9.79164	8.76079	8.97265	9.44827	9.30616	9.43012	Uncharacterized protein
675	ENSOCUG00000021262	USP35	56.2995	-0.600579	0.553932	0.055873	0.226795	-0.644367	5.53269	5.51631	5.36055	5.59767	5.9074	6.29571	Ubiquitin specific peptidase 35
676	ENSOCUG00000005752		81.5023	-0.925292	0.534737	0.0101223	0.083195	-1.0799	6.07372	5.71555	5.8952	6.81643	6.34419	6.46594
677	ENSOCUG00000027266	KCTD21	13.3079	-0.218129	0.467585	0.30434	0.5719	-0.24268	3.70225	3.51478	3.61297	3.73427	3.83889	3.8354	Potassium channel tetramerization domain containing 21
678	ENSOCUG00000011266	ALG8	7609.02	-0.0766343	0.266856	0.740621	0.880551	-0.0552455	12.7363	13.0669	12.7134	13.0265	13.014	12.7061	Alpha-1,3-glucosyltransferase (EC 2.4.1.-)
679	ENSOCUG00000005742	KCTD14	482.537	1.4603	0.532862	0.00046225	0.0100465	1.99799	8.61135	9.73594	9.09684	7.69328	8.17109	8.30995	Potassium channel tetramerization domain containing 14
680	ENSOCUG00000010638	INTS4	3731.92	0.134023	0.292458	0.548665	0.764251	0.116764	11.5358	12.2706	11.8569	11.8155	11.7846	11.7312	Integrator complex subunit 4
681	ENSOCUG00000025658	AAMDC	1764.92	-0.713775	0.357244	0.0107224	0.086011	-1.06545	10.2578	10.6864	10.1984	11.2328	10.842	10.9709	Adipogenesis associated Mth938 domain containing
682	ENSOCUG00000011923	RSF1	2167.19	0.473534	0.305918	0.0539713	0.221386	0.654849	11.1774	11.0307	11.5198	10.8954	10.8404	10.7582	Remodeling and spacing factor 1
683	ENSOCUG00000003238	AQP11	174.056	-0.167523	0.387065	0.480939	0.71464	-0.145912	7.81579	7.00677	6.56867	7.32337	7.76318	7.38603	Aquaporin
684	ENSOCUG00000020951		451.098	1.19549	0.730209	0.00691154	0.0654643	1.184	8.4451	8.0759	9.90112	8.19509	7.82887	7.81326
685	ENSOCUG00000024393	CLNS1A	3471.19	0.094817	0.296455	0.685427	0.849591	0.07079	11.467	12.1983	11.5963	11.7859	11.6791	11.6149	Methylosome subunit pICln
686	ENSOCUG00000009905	RPL37A	162.825	-0.219933	0.362587	0.372643	0.634552	-0.197532	6.92358	7.5007	7.03389	7.77164	7.2885	7.15407	Uncharacterized protein
687	ENSOCUG00000039473		137.955	0.517095	0.424337	0.0714541	0.257472	0.589271	7.34488	7.00741	7.44076	7.059	6.52422	6.79262
688	ENSOCUG00000010538	PAK1	7612.52	0.557294	0.278546	0.01581	0.108318	0.965299	13.0315	12.9904	13.2467	12.532	12.6997	12.6125	Non-specific serine/threonine protein kinase (EC 2.7.11.1)
689	ENSOCUG00000023355	MYO7A	123.228	0.868424	0.812571	0.023285	0.135549	0.867904	6.00487	7.75929	6.99258	5.89509	6.21667	6.49105	Myosin VIIA
690	ENSOCUG00000025830	CAPN5	3059.03	0.0852279	0.301329	0.695496	0.855385	0.0678382	11.8346	11.3857	11.5876	11.0368	11.6754	11.7054	Calpain 5
691	ENSOCUG00000013809	B3GNT6	1411.93	-1.08334	0.52759	0.00395852	0.0449624	-1.34715	9.962	9.03778	10.1196	11.0227	10.3586	10.8383	Hexosyltransferase (EC 2.4.1.-)
692	ENSOCUG00000021559	ACER3	477.455	-0.204867	0.35739	0.403234	0.65798	-0.181788	8.76343	8.73195	8.69467	8.18961	9.34947	9.13191	Alkaline ceramidase 3
693	ENSOCUG00000021411	TSKU	695.277	-0.020458	0.355953	0.924429	0.967837	-0.0141977	10.0116	8.95516	8.70834	9.44145	9.03986	9.67316	Tsukushi, small leucine rich proteoglycan
694	ENSOCUG00000015394	LRRC32	20.2058	-0.121397	0.433323	0.541161	0.759907	-0.11924	4.29314	3.91532	4.32291	3.99771	4.43376	4.54075	Leucine rich repeat containing 32
695	ENSOCUG00000017880	EMSY	616.81	0.0705951	0.267595	0.747117	0.88367	0.0537097	9.32098	9.24407	9.33339	8.98457	9.394	9.2693	EMSY, BRCA2 interacting transcriptional repressor
696	ENSOCUG00000039271		57.6469	0.215136	0.402621	0.380077	0.640117	0.19374	6.2808	5.75258	5.6144	5.65809	5.8629	5.48178
697	ENSOCUG00000009178	THAP12	2580.27	0.635855	0.3175	0.0137365	0.0998889	1.00048	11.5518	11.4821	11.6262	10.7466	11.2276	10.9958	Uncharacterized protein
698	ENSOCUG00000038500		4.53769	-0.00870846	0.451893	0.943744	NA	NA	2.09198	2.19156	2.18051	2.01816	2.27092	2.18313
699	ENSOCUG00000001726	WNT11	1891.17	0.835836	0.778115	0.0261361	0.14485	0.839082	11.3931	10.327	11.4596	8.61204	10.3182	10.5464	Protein Wnt
700	ENSOCUG00000014223	UVRAG	8925.82	0.798518	0.336418	0.00331916	0.0401143	1.3967	13.6107	13.0746	13.4056	12.6638	12.5879	12.8511	Diacylglycerol O-acyltransferase 2
701	ENSOCUG00000028270		4.0534	0.13696	0.483882	0.258505	NA	NA	2.09394	1.91344	2.02257	1.95581	1.85158	1.82062
702	ENSOCUG00000014215	MOGAT2	4.76816	-0.0260848	0.459521	0.80337	0.911159	-0.0404056	2.3037	1.97484	1.97372	2.06656	2.02862	2.31222	Monoacylglycerol O-acyltransferase 2
703	ENSOCUG00000003302	MAP6	17.1542	0.0150916	0.429734	0.935228	0.97183	0.0124097	4.2527	3.92724	3.75986	3.6002	3.86869	4.32683	Microtubule associated protein 6
704	ENSOCUG00000026029		633.315	-0.775211	0.443465	0.0143996	0.103172	-0.986437	8.59715	8.88013	9.03276	9.58359	9.0059	9.90858	Uncharacterized protein
705	ENSOCUG00000032044		36.1212	-0.255637	0.516866	0.181935	0.437038	-0.359481	4.11674	4.40074	5.00976	4.26826	4.78131	5.78688
706	ENSOCUG00000026378	GDPD5	808.222	-0.200846	0.305177	0.393447	0.650076	-0.187036	9.72348	9.61869	9.19089	9.98947	9.6251	9.58711	Glycerophosphodiester phosphodiesterase domain containing 5
707	ENSOCUG00000012395	KLHL35	4.97793	-0.118852	0.478828	0.2991	0.56707	-0.246364	2.02287	2.04251	1.98681	1.93712	2.04446	2.50342	Kelch like family member 35
708	ENSOCUG00000022412	RPS3	136351	-0.185753	0.347502	0.454925	0.697513	-0.156448	16.4859	17.4134	16.5419	17.4942	16.8521	16.9781	Ribosomal protein S3
709	ENSOCUG00000024972		15.1083	0.508305	0.695613	0.0638422	0.242574	0.615155	3.9416	4.17484	3.82407	3.66964	3.59379	3.65658
710	ENSOCUG00000027978		11.1449	0.117113	0.438305	0.545225	0.761878	0.118115	3.46195	3.34339	3.66862	3.38152	3.41959	3.36943
711	ENSOCUG00000026291	ARRB1	5017.41	-0.265386	0.374445	0.293606	0.561452	-0.250688	12.664	11.6425	11.5069	12.5367	12.4593	12.2486	Beta-arrestin-1
712	ENSOCUG00000037539		774.965	-0.1488	0.368414	0.532805	0.754757	-0.122193	10.0865	8.72932	8.98237	9.77742	9.71205	9.47569
713	ENSOCUG00000014231	TPBGL	2.01824	-0.0661925	0.477367	0.208663	NA	NA	0.67897	0.680589	0.679966	1.04287	0.703394	0.680114
714	ENSOCUG00000014225	SLCO2B1	1128.97	-0.676491	0.713694	0.0391663	0.185017	-0.732787	10.1414	9.17904	7.88009	10.2627	10.4553	10.481	Solute carrier organic anion transporter family member
715	ENSOCUG00000012531	NEU3	80.4631	0.977656	0.53806	0.00775271	0.0703959	1.15245	6.25415	6.51732	6.78116	6.04855	5.69814	5.83538	Neuraminidase 3
716	ENSOCUG00000038071		4368.41	-0.611745	0.261489	0.00650367	0.0629202	-1.20121	11.7245	11.8597	11.8192	12.3075	12.2901	12.3106
717	ENSOCUG00000012514	XRRA1	10.634	-0.159999	0.463751	0.373615	0.635308	-0.197015	3.1058	3.37109	3.28034	3.43821	3.26154	3.56767	X-ray radiation resistance associated 1
718	ENSOCUG00000026028		6.37461	-0.10197	0.464998	0.451208	0.694628	-0.158248	2.42322	2.53747	2.34775	2.87669	2.41761	2.34892	Uncharacterized protein
719	ENSOCUG00000001789	RNF169	303.243	-0.10182	0.295169	0.65756	0.833526	-0.0790809	8.34554	7.83436	8.29896	8.24685	8.35106	8.26457	Ring finger protein 169
720	ENSOCUG00000022782	CHRDL2	2.94776	0.0839049	0.47127	0.39773	NA	NA	1.45861	1.47491	1.61857	1.51724	1.38174	1.38207	Chordin like 2
721	ENSOCUG00000002523	POLD3	4018.69	0.176391	0.253723	0.407957	0.662035	0.179119	12.0204	12.0852	12.0431	11.7003	12.047	11.8717	DNA polymerase delta 3, accessory subunit
722	ENSOCUG00000035070		18.4399	0.12071	0.42962	0.556008	0.768242	0.114502	4.44629	4.06824	4.10464	3.85314	4.20558	4.16817
723	ENSOCUG00000016447	KCNE3	1367.5	-1.0237	0.74377	0.0125988	0.0946618	-1.02383	10.2807	9.16387	8.73367	11.3088	10.3598	10.082	Potassium voltage-gated channel subfamily E regulatory subunit 3
724	ENSOCUG00000005709	PGM2L1	23.379	0.0569337	0.423552	0.770523	0.895318	0.0480226	4.79236	4.07559	4.52447	4.03114	4.6012	4.53308	Phosphoglucomutase 2 like 1
725	ENSOCUG00000010111	P4HA3	11.703	-0.0627565	0.455532	0.638094	0.820445	-0.0859506	3.06762	3.19725	3.33002	3.00462	2.85474	3.8601	Prolyl 4-hydroxylase subunit alpha 3
726	ENSOCUG00000026735	PPME1	1615.52	0.18168	0.267788	0.413607	0.665621	0.176773	10.4922	10.9286	10.748	10.6251	10.5095	10.5465	Protein phosphatase methylesterase 1 (PME-1) (EC 3.1.1.-)
727	ENSOCUG00000004011	C2CD3	1255.03	0.0665079	0.284359	0.764102	0.891797	0.0497338	10.2785	10.3743	10.3113	9.82928	10.4309	10.3891	C2 calcium dependent domain containing 3
728	ENSOCUG00000034963		44.2813	-0.82871	0.581334	0.0199907	0.124274	-0.90562	4.97351	5.2465	5.13512	5.64451	5.63537	5.65419
729	ENSOCUG00000034991	UCP3	5.07479	0.101411	0.469071	0.415713	0.666794	0.176009	2.20868	2.35572	2.37543	2.09092	2.11037	2.34376
730	ENSOCUG00000012591	UCP2	8526.19	-0.554523	0.41737	0.0542347	0.222058	-0.653534	12.6636	13.0018	12.2884	13.7085	12.8917	13.0568	Uncoupling protein 2
731	ENSOCUG00000012583	DNAJB13	3.18903	0.0758012	0.473473	0.381465	NA	NA	1.7777	1.46098	1.63405	1.46094	1.57267	1.4603	DnaJ heat shock protein family (Hsp40) member B13
732	ENSOCUG00000012572	PAAF1	1080.03	-0.0910718	0.293741	0.689718	0.852057	-0.0695311	9.86046	10.3072	9.80605	10.3717	9.96837	9.95691	Proteasomal ATPase associated factor 1
733	ENSOCUG00000012571	COA4	1545.23	-0.265594	0.352851	0.287533	0.555568	-0.255262	10.2426	10.8189	9.93872	11.0328	10.4608	10.574	Cytochrome c oxidase assembly factor 4 homolog
734	ENSOCUG00000009302		2576.7	-0.00411735	0.301921	0.981801	0.99287	-0.00310776	11.1033	11.6448	11.1039	11.6482	11.0676	11.1556	Uncharacterized protein
735	ENSOCUG00000009297	RAB6A	4219.05	0.312543	0.301356	0.193053	0.451829	0.345026	12.3241	11.7796	12.3372	11.8814	11.9416	11.768	Uncharacterized protein
736	ENSOCUG00000007621	PLEKHB1	165.357	-1.64633	0.497198	6.37337e-05	0.0022632	-2.64528	6.64392	6.60681	6.43291	8.04172	7.19774	7.62175	Pleckstrin homology domain containing B1
737	ENSOCUG00000024033		2473.96	-0.722292	0.324439	0.00627655	0.0613733	-1.21202	11.0126	10.8103	10.8771	11.7737	11.3403	11.3734
738	ENSOCUG00000000318	FAM168A	398.685	-0.472285	0.314588	0.057493	0.229536	-0.639149	8.40947	8.5674	8.1931	8.82424	8.74707	8.86218	Family with sequence similarity 168 member A
739	ENSOCUG00000025119	RELT	239.721	0.908312	0.667373	0.0173781	0.114697	0.940446	7.45328	7.53086	8.85226	7.18177	7.07668	7.45324	RELT, TNF receptor
740	ENSOCUG00000029716	ARHGEF17	174.546	0.268856	0.45331	0.269363	0.539008	0.268405	6.97143	8.13088	7.1926	6.14784	7.37539	7.34757	Rho guanine nucleotide exchange factor 17
741	ENSOCUG00000017568	P2RY6	266.739	0.767988	0.588027	0.0272286	0.14857	0.828069	7.81959	8.74053	8.12905	6.85996	7.54321	7.89752	Pyrimidinergic receptor P2Y6
742	ENSOCUG00000010457	FCHSD2	868.454	-0.0968701	0.33943	0.680481	0.847083	-0.0720739	9.7443	9.28688	9.88333	9.05871	10.0793	9.99978	FCH and double SH3 domains 2
743	ENSOCUG00000010446	ATG16L2	266.246	-0.106701	0.317475	0.649437	0.828428	-0.0817455	8.14409	7.88834	7.88301	8.46308	7.88307	7.83883	Autophagy related 16 like 2
744	ENSOCUG00000021327	STARD10	18232.2	-0.660598	0.34111	0.0137102	0.0997911	-1.00091	13.8971	13.9001	13.561	14.6541	14.1256	14.3187	StAR related lipid transfer domain containing 10
745	ENSOCUG00000021605	ARAP1	5898.42	-0.396336	0.340844	0.12054	0.346427	-0.460388	12.6732	11.9201	12.1129	12.7521	12.5761	12.744	ArfGAP with RhoGAP domain, ankyrin repeat and PH domain 1
746	ENSOCUG00000014917	PDE2A	373.283	-0.208223	0.323588	0.388175	0.64542	-0.190157	8.34227	8.38182	8.49461	9.01658	8.32273	8.43593	Phosphodiesterase (EC 3.1.4.-)
747	ENSOCUG00000017356	CLPB	2952.2	-0.146425	0.294432	0.525496	0.748133	-0.126021	11.1841	11.8068	11.1909	11.5416	11.6512	11.5881	ClpB homolog, mitochondrial AAA ATPase chaperonin
748	ENSOCUG00000000167	INPPL1	9359.1	-0.223222	0.262153	0.318777	0.583927	-0.233641	13.2443	13.05	12.9184	13.1426	13.3409	13.3625	Inositol polyphosphate phosphatase like 1
749	ENSOCUG00000022850	FOLR2	121.912	-0.323891	0.388906	0.212211	0.475252	-0.323076	6.48988	6.96337	6.65653	6.99597	6.75862	7.32003	Folate receptor beta
750	ENSOCUG00000025778	ANAPC15	997.621	-0.377385	0.339998	0.136724	0.371779	-0.429715	9.665	10.0117	9.44786	10.4009	9.91978	9.97609	Uncharacterized protein
751	ENSOCUG00000000164	LAMTOR1	3105.49	-0.243602	0.298287	0.299513	0.567407	-0.246106	11.4265	11.7423	11.1113	11.8341	11.6041	11.6771	Late endosomal/lysosomal adaptor, MAPK and MTOR activator 1
752	ENSOCUG00000000162	LRTOMT	223.628	-0.67071	0.506814	0.0351938	0.173929	-0.759627	7.74073	7.09035	7.13345	8.43791	7.78403	7.69286	Uncharacterized protein
753	ENSOCUG00000012335	NUMA1	10218.6	-0.172578	0.251783	0.4215	0.671452	-0.172985	13.3807	13.2143	13.0791	13.4877	13.3834	13.3026	Nuclear mitotic apparatus protein 1
754	ENSOCUG00000012326	IL18BP	5465.33	-2.22583	0.79766	0.000223764	0.00586287	-2.23189	10.5542	11.3646	10.4337	10.6427	12.9764	13.325	Interleukin 18 binding protein (Interleukin 18 binding protein isoform 1)
755	ENSOCUG00000012317	RNF121	5615.63	-0.174292	0.267872	0.433918	0.681119	-0.166777	12.4195	12.4387	12.2109	12.7499	12.473	12.3328	Ring finger protein 121
756	ENSOCUG00000036297		1281.14	-0.0197016	0.289066	0.927903	0.968665	-0.0138265	10.1731	10.6206	10.0222	10.5011	10.2963	10.1498
757	ENSOCUG00000012313		11.3286	0.051416	0.439841	0.759087	0.889557	0.0508261	3.7406	3.18257	3.21397	3.22701	3.2117	3.56208	Uncharacterized protein
758	ENSOCUG00000025690	ART5	1.39491	-0.0771388	0.479005	0.230632	NA	NA	0.413409	0.414344	0.413983	0.503593	0.506518	0.499464
759	ENSOCUG00000023526		285.434	-1.59084	0.655168	0.000890797	0.016055	-1.79439	7.44799	6.50591	7.43788	7.66204	8.6605	8.78763	NAD(P)(+)--arginine ADP-ribosyltransferase (EC 2.4.2.31) (Mono(ADP-ribosyl)transferase)
760	ENSOCUG00000013630		48.7579	-1.202	1.02454	0.0109052	0.086872	-1.06112	5.06035	4.43914	5.12972	5.31198	5.83267	6.06598	Uncharacterized protein
761	ENSOCUG00000026823		3.65961	0.086653	0.478381	0.230679	NA	NA	1.99051	1.60809	1.50076	1.50183	1.48711	1.60258
762	ENSOCUG00000007307		88.4833	-0.575702	0.563062	0.0625658	0.240435	-0.619001	5.92213	5.65534	6.44199	6.25816	6.63586	6.9297	NAD(P)(+)--arginine ADP-ribosyltransferase (EC 2.4.2.31) (Mono(ADP-ribosyl)transferase)
763	ENSOCUG00000007303		345.813	-0.563552	0.502104	0.0641812	0.243274	-0.613904	8.34743	7.21411	8.16104	8.96035	8.44441	8.45415	Cholinergic receptor nicotinic alpha 10 subunit
764	ENSOCUG00000017583	NUP98	12546.4	0.74827	0.368181	0.00983341	0.0816015	1.0883	13.7805	13.6552	14.1138	12.856	13.4458	13.2455	Nucleoporin 98
765	ENSOCUG00000017600	PGAP2	1811.6	0.114155	0.305736	0.632054	0.816392	0.0881011	10.5766	11.2822	10.6065	10.9141	10.6449	10.6468	Post-GPI attachment to proteins 2
766	ENSOCUG00000017602	RHOG	2710.09	0.111074	0.286149	0.632373	0.816428	0.0880819	11.3132	11.7804	11.1696	11.2275	11.2973	11.4672	Ras homolog family member G
767	ENSOCUG00000013363	STIM1	3466.29	-0.0653966	0.256459	0.761008	0.89043	-0.0504003	11.8832	11.7275	11.5314	11.7877	11.9092	11.6511	Stromal interaction molecule 1
768	ENSOCUG00000013372	RRM1	7470.81	0.289174	0.33996	0.245513	0.514848	0.288321	12.6256	13.3596	12.8885	12.2861	12.9264	12.7003	Ribonucleoside-diphosphate reductase (EC 1.17.4.1)
769	ENSOCUG00000026456		10.5659	0.230585	0.503335	0.208811	0.471611	0.326416	3.41094	3.53845	3.32626	3.34575	3.04132	3.18087	Olfactory receptor
770	ENSOCUG00000022440		28.8531	0.442189	0.713967	0.0487491	0.209379	0.679066	3.99216	5.49625	4.11905	4.06361	3.81095	4.23781	Olfactory receptor
771	ENSOCUG00000023802		919.575	-0.216329	0.332175	0.37346	0.635246	-0.197058	9.38327	9.77518	9.86036	9.42125	10.0253	10.2356	Uncharacterized protein
772	ENSOCUG00000000568		10621.5	-2.3175	0.834554	0.000220377	0.00580612	-2.23611	11.7818	10.8138	12.1764	14.5528	11.8187	13.3641	Globin A1 (Hemoglobin subunit beta-1/2)
773	ENSOCUG00000002114		120.199	-0.238617	0.467469	0.281902	0.550952	-0.258886	5.65655	7.20968	5.80414	6.24531	7.37553	7.0342	Uncharacterized protein
774	ENSOCUG00000001004		0.928595	-0.0408192	0.473289	0.449796	NA	NA	-0.142795	-0.142149	-0.142398	-0.14216	-0.00352585	-0.0981751
775	ENSOCUG00000007791	FAM160A2	2504.42	0.0971458	0.279275	0.664578	0.838381	0.0765585	11.02	11.5452	11.3734	11.1711	11.412	11.0812	Family with sequence similarity 160 member A2
776	ENSOCUG00000024068	OR52W1	6.82577	-0.105321	0.449321	0.536327	0.757092	-0.120851	2.7012	2.73174	2.72005	2.84311	2.84573	2.72283
777	ENSOCUG00000017869	C11orf42	45.428	0.79879	0.554485	0.0218444	0.130227	0.885298	5.75942	5.71436	5.53913	5.08544	5.19985	5.21425	Chromosome 11 open reading frame 42
778	ENSOCUG00000010010	CNGA4	2.10309	-0.0493178	0.469832	0.495915	NA	NA	0.871515	0.873069	0.964428	1.13687	0.92065	0.872612	Cyclic nucleotide gated channel alpha 4
779	ENSOCUG00000007797	CCKBR	4.32083	0.0431073	0.45452	0.745136	NA	NA	2.10423	2.13297	2.12198	1.95967	2.1873	2.04558	Gastrin/cholecystokinin type B receptor
780	ENSOCUG00000039447		404.419	-0.293078	0.318297	0.228169	0.494471	-0.305859	8.2797	8.70299	8.44807	9.01289	8.70842	8.5816
781	ENSOCUG00000037294		1.35363	-0.0224053	0.46726	0.740328	NA	NA	0.344957	0.345867	0.43051	0.345852	0.391879	0.471695
782	ENSOCUG00000007808	CAVIN3	610.195	-0.412649	0.495994	0.1313	0.363711	-0.439244	7.80318	9.3429	8.79008	9.70567	8.71513	9.64997	Caveolae associated protein 3
783	ENSOCUG00000015737	SMPD1	2998.38	-0.66786	0.438776	0.0284138	0.152517	-0.816683	11.5479	11.1119	10.4547	11.8151	11.7353	11.8307
784	ENSOCUG00000016929	APBB1	321.41	-1.3252	0.449398	0.000281443	0.00695452	-2.15773	7.62827	7.57463	7.73113	9.06468	8.27846	8.40608	Amyloid beta precursor protein binding family B member 1
785	ENSOCUG00000016940	TRIM3	2111.6	-0.179873	0.355089	0.457685	0.700104	-0.154838	11.4424	10.2611	10.5864	10.8654	11.3236	11.1536	Tripartite motif containing 3
786	ENSOCUG00000016950	ARFIP2	5564.63	-0.425309	0.284584	0.0706621	0.255901	-0.591929	12.2025	12.399	12.0459	12.7324	12.5771	12.4971	ADP ribosylation factor interacting protein 2
787	ENSOCUG00000016956	TIMM10B	1921.16	-0.269599	0.338601	0.275589	0.545407	-0.26328	10.5677	11.1074	10.3453	11.3082	10.9453	10.7734	Uncharacterized protein
788	ENSOCUG00000016970	DNHD1	9.35933	0.134051	0.453802	0.457074	0.699771	0.155044	3.15318	3.20007	3.36396	3.23419	3.10383	2.99609	Dynein heavy chain domain 1
789	ENSOCUG00000027619	RRP8	1356.86	0.145747	0.335337	0.547495	0.763431	0.11723	9.96101	10.996	10.1712	10.4292	10.2409	10.167	Ribosomal RNA processing 8
790	ENSOCUG00000006593	ILK	4898.19	-0.375635	0.364518	0.149371	0.391676	-0.407073	11.6499	12.3562	11.8818	12.7936	12.179	12.1787	Integrin linked kinase
791	ENSOCUG00000006599	TAF10	2797.1	-0.42643	0.323098	0.0882513	0.290637	-0.536649	11.233	11.3944	10.9528	11.8874	11.4355	11.485	Transcription initiation factor TFIID subunit 10
792	ENSOCUG00000006604	TPP1	1941.2	-0.494108	0.310022	0.046028	0.202821	-0.692888	10.7396	10.8389	10.3516	11.147	11.0601	11.1196	Tripeptidyl peptidase 1
793	ENSOCUG00000006606	DCHS1	82.5239	-0.263619	0.404296	0.2934	0.561334	-0.250779	5.93215	6.19167	6.32511	6.47237	6.00106	6.77684	Dachsous cadherin-related 1
794	ENSOCUG00000022999		74.6072	1.01454	0.709102	0.0130639	0.096905	1.01365	6.52308	6.54217	6.20471	5.11628	5.91431	5.76132
795	ENSOCUG00000005726	MRPL17	4607.34	0.310211	0.455538	0.228411	0.494695	0.305663	11.2593	13.1831	11.4469	11.8979	11.7511	11.6726	Mitochondrial ribosomal protein L17
796	ENSOCUG00000027246	GVIN1	20346.7	-4.98732	0.778618	6.26495e-12	2.0685e-09	-8.68434	10.9849	10.6265	11.0266	11.7242	14.9592	15.0496	Uncharacterized protein
797	ENSOCUG00000034458		2.05311	0.0799747	0.476354	0.259956	NA	NA	0.80281	0.855558	1.09355	0.804322	0.806289	0.852752
798	ENSOCUG00000037993		15.0993	-0.0329642	0.423001	0.858188	0.938238	-0.0276868	4.02737	3.54548	3.92498	3.88992	3.84047	3.95999
799	ENSOCUG00000016801		1250.49	0.00432021	0.406574	0.988933	0.995282	0.00205377	11.013	8.06304	9.72422	9.41194	10.3621	10.411	Uncharacterized protein
800	ENSOCUG00000029676	ZNF214	68.0478	1.09925	0.678523	0.008714	0.0756286	1.12131	5.68324	6.43942	6.54721	5.42513	5.69516	5.39594	Zinc finger protein 214
801	ENSOCUG00000000460	NLRP14	4.04272	0.117546	0.477614	0.308063	NA	NA	1.96364	1.99347	2.05655	1.81086	1.81501	1.98477	NLR family pyrin domain containing 14
802	ENSOCUG00000037360		1.89918	-0.0465547	0.469756	0.510311	NA	NA	0.816313	0.735324	0.734784	0.735301	0.765478	0.987523
803	ENSOCUG00000021095	RBMXL2	4.09793	0.0980735	0.472546	0.37786	NA	NA	2.16896	1.85709	1.80416	1.75668	1.78015	1.93782	Uncharacterized protein
804	ENSOCUG00000017504	SYT9	68.1924	-0.0974099	0.419165	0.632636	0.816463	-0.0880633	6.42536	5.214	5.44963	6.60902	5.50469	5.63461	Synaptotagmin 9
805	ENSOCUG00000014983	PPFIBP2	1274.39	0.218182	0.30374	0.357521	0.621	0.206909	10.6195	10.0491	10.4931	10.4	10.1098	9.99954	PPFIA binding protein 2
806	ENSOCUG00000015001	CYB5R2	51.2299	0.167915	0.404603	0.473714	0.709707	0.148921	5.25009	6.13838	5.56168	5.62467	5.38245	5.51715	NADH-cytochrome b5 reductase (EC 1.6.2.2)
807	ENSOCUG00000010489	NLRP10	1.17591	-0.0267569	0.470023	0.594457	NA	NA	0.162743	0.210625	0.163249	0.163554	0.346193	0.163325	NLR family pyrin domain containing 10
808	ENSOCUG00000004225	EIF3F	16565.5	-0.219142	0.3258	0.360267	0.623051	-0.205476	13.6231	14.2563	13.5611	14.4195	13.9177	13.9494	Eukaryotic translation initiation factor 3 subunit F (eIF3f) (Eukaryotic translation initiation factor 3 subunit 5) (eIF-3-epsilon) (eIF3 p47)
809	ENSOCUG00000017198	TUB	23.1122	0.064458	0.425372	0.738943	0.87968	0.0556752	4.70173	4.09052	4.54802	4.0037	4.27232	4.72822	Tubby-like protein
810	ENSOCUG00000017214	RIC3	2.7749	-0.0307589	0.465366	0.707708	NA	NA	1.2903	1.46583	1.2914	1.29206	1.38269	1.52899	RIC3 acetylcholine receptor chaperone
811	ENSOCUG00000002626	LMO1	4.54527	-0.0805155	0.468382	0.45882	NA	NA	2.12112	2.06751	1.97573	1.97678	2.24174	2.27858	LIM domain only 1
812	ENSOCUG00000003826	STK33	4.49316	-0.0301294	0.465109	0.71591	NA	NA	1.76721	1.77073	2.0792	1.82556	1.75269	2.25376	Serine/threonine kinase 33
813	ENSOCUG00000005433	TRIM66	67.3174	0.540893	0.601547	0.0737609	0.261867	0.581919	6.52811	5.86587	6.20166	5.13697	5.99287	5.6221	Tripartite motif containing 66
814	ENSOCUG00000005442	RPL27A	83660.8	-0.297682	0.35961	0.2397	0.509264	-0.293057	15.7759	16.5801	15.8453	16.8433	16.2811	16.2465	Uncharacterized protein
815	ENSOCUG00000018960		14.1649	0.0222099	0.43669	0.896095	0.955851	0.0196099	3.51499	3.52163	4.0341	3.33494	3.68276	3.9488
816	ENSOCUG00000019761	SNORA3B	23.1642	-0.0790819	0.399885	0.714051	0.866032	-0.062466	4.34427	4.35808	4.66536	4.60843	4.42894	4.60685
817	ENSOCUG00000005447	ST5	1755.48	0.214022	0.33484	0.384176	0.642401	0.192194	11.3439	10.506	10.5736	10.3875	10.6425	10.7967	Suppression of tumorigenicity 5
818	ENSOCUG00000027825	AKIP1	1252.7	-0.0304216	0.262537	0.887296	0.952696	-0.0210458	10.3083	10.3498	10.1454	10.5112	10.1198	10.2389	A-kinase interacting protein 1
819	ENSOCUG00000003156	C11orf16	106.199	0.0435854	0.419042	0.828826	0.924166	0.0342499	6.5214	6.74405	6.72038	5.05446	6.69684	7.05301	Chromosome 11 open reading frame 16
820	ENSOCUG00000011310	ASCL3	0.741862	0.000560574	0.467974	0.991097	NA	NA	-0.376769	-0.449846	-0.450034	-0.449854	-0.38065	-0.44999	Achaete-scute family bHLH transcription factor 3
821	ENSOCUG00000003150	TMEM9B	2976.52	-0.0392905	0.233765	0.853481	0.93597	-0.0287382	11.4845	11.4577	11.6154	11.5948	11.5252	11.5467	TMEM9 domain family member B
822	ENSOCUG00000003161	NRIP3	33.3305	0.558926	0.658622	0.0644577	0.243636	0.613258	5.43375	4.64191	5.2722	4.5722	4.71237	4.73941	Nuclear receptor interacting protein 3
823	ENSOCUG00000003165	SCUBE2	28.7488	-0.347971	0.495817	0.172357	0.424074	-0.372558	4.73889	4.49851	4.59544	4.73744	4.81716	5.20549	Signal peptide, CUB domain and EGF like domain containing 2
824	ENSOCUG00000016329	DENND5A	2532.75	0.418902	0.382501	0.120794	0.346579	0.460198	11.3363	11.1171	11.8649	10.5996	11.0015	11.3415	DENN domain containing 5A
825	ENSOCUG00000005756	TMEM41B	872.229	-0.111129	0.273928	0.616553	0.806174	-0.0935712	9.74607	9.43384	9.8884	9.94111	9.7499	9.75282	Transmembrane protein 41B
826	ENSOCUG00000007093	IPO7	13485.8	1.04887	0.382893	0.000860403	0.015745	1.80286	13.7395	13.7782	14.4192	13.0286	13.2726	13.1729	Uncharacterized protein
827	ENSOCUG00000019857		9.49866	0.0611317	0.459183	0.626706	0.81301	0.089904	2.78211	3.4039	3.19596	3.21866	3.00805	2.78703
828	ENSOCUG00000005226	ZNF143	1471.08	0.495307	0.286115	0.0362092	0.17725	0.751414	10.5499	10.649	10.8872	10.2352	10.2766	10.3167	Zinc finger protein 143
829	ENSOCUG00000032535		94.1964	0.0417576	0.381746	0.855769	0.937053	0.0282356	6.65966	6.34112	6.53709	7.04614	5.95608	5.96512
830	ENSOCUG00000013074	WEE1	1074.3	0.727116	0.364783	0.0108575	0.0866259	1.06235	10.0182	10.6016	10.2335	9.56182	9.87531	9.57935	Wee1-like protein kinase (EC 2.7.10.2)
831	ENSOCUG00000032277		9.04442	0.0829073	0.447847	0.610188	0.801899	0.0958806	3.3251	2.91299	3.13726	3.00172	2.89352	3.20815
832	ENSOCUG00000008896	SWAP70	1624.12	-0.121437	0.265828	0.578237	0.781219	-0.107227	10.6702	10.4721	10.6452	10.4608	10.8466	10.8119	Switching B-cell complex subunit SWAP70
833	ENSOCUG00000008986	SBF2	2289.49	0.16946	0.336542	0.478843	0.713591	0.146551	11.5569	10.5566	11.378	10.7931	11.286	10.9287	SET binding factor 2
834	ENSOCUG00000009897	ADM	519.769	0.398392	0.455471	0.14743	0.388491	0.410619	9.26508	8.17739	9.67025	8.2949	8.8455	8.76319	Adrenomedullin
835	ENSOCUG00000034265		2.00406	0.0724881	0.478792	0.129761	NA	NA	1.0587	0.762256	0.856287	0.762231	0.754513	0.761807
836	ENSOCUG00000002805	AMPD3	2516.93	-0.0939085	0.330991	0.690215	0.852084	-0.0695176	11.7306	10.7543	10.8667	11.548	11.33	11.0759	AMP deaminase (EC 3.5.4.6)
837	ENSOCUG00000002807	RNF141	1136.74	-0.13012	0.256596	0.543984	0.761336	-0.118424	10.182	9.91475	10.1368	10.0836	10.2637	10.2677	Ring finger protein 141
838	ENSOCUG00000009659	LYVE1	83.4156	-1.18849	0.721386	0.00668168	0.0642021	-1.19245	5.45425	5.64307	5.98553	6.95048	5.90719	6.67097	Lymphatic vessel endothelial hyaluronan receptor 1
839	ENSOCUG00000010773	MRVI1	52.9874	-0.484043	0.685417	0.0654783	0.245787	-0.609442	4.94088	5.26031	4.94829	6.49014	4.76621	5.3575	Murine retrovirus integration site 1 homolog
840	ENSOCUG00000013302	CTR9	6486.47	0.0121356	0.237265	0.940303	0.973164	0.0118141	12.6489	12.71	12.6481	12.5422	12.7858	12.6224	CTR9 homolog, Paf1/RNA polymerase II complex component
841	ENSOCUG00000013326	EIF4G2	97298	0.81993	0.335739	0.00295957	0.03743	1.42678	16.8212	16.5939	17.0428	15.9169	16.3058	16.1838	Eukaryotic translation initiation factor 4 gamma 2
842	ENSOCUG00000023632	SNORD97	3.48764	0.141618	0.489647	0.202903	NA	NA	1.90434	1.63775	1.7607	1.5877	1.61234	1.67984
843	ENSOCUG00000027743		351.683	-0.501799	0.528994	0.0874557	0.289492	-0.538364	8.57532	7.33679	7.67167	9.10511	8.11427	8.53001
844	ENSOCUG00000015212	GALNT18	2590.68	0.0396641	0.349221	0.87126	0.944742	0.0246866	11.9499	10.716	10.8982	11.5326	11.3227	10.854	Polypeptide N-acetylgalactosaminyltransferase (EC 2.4.1.-) (Protein-UDP acetylgalactosaminyltransferase)
845	ENSOCUG00000004832	USP47	7233.37	0.268521	0.307587	0.258859	0.527507	0.277771	13.1818	12.5824	12.9775	12.3973	12.8226	12.7085	Ubiquitin specific peptidase 47
846	ENSOCUG00000004841	DKK3	33.3519	-0.23827	0.484623	0.252915	0.522253	-0.282119	4.57803	5.00313	4.31809	5.56479	4.45638	4.85709	Dickkopf WNT signaling pathway inhibitor 3
847	ENSOCUG00000001299	MICAL2	7168.64	0.547913	0.311622	0.0275532	0.149657	0.824902	13.1222	13.0366	12.8581	12.2565	12.711	12.5391	Microtubule associated monooxygenase, calponin and LIM domain containing 2
848	ENSOCUG00000001302	MICALCL	1064.49	0.127208	0.305448	0.589083	0.788488	0.103205	10.4843	9.72747	9.98838	10.0787	10.0105	9.79904	MICAL C-terminal like
849	ENSOCUG00000013101	PARVA	5407.01	-0.32385	0.267967	0.144399	0.383948	-0.415727	12.3784	12.2075	12.1003	12.3827	12.5974	12.6063	Parvin alpha
850	ENSOCUG00000007955	TEAD1	923.675	1.00139	0.490068	0.00493818	0.052776	1.27756	10.1204	9.82453	10.414	8.62163	9.58059	9.36617	TEA domain transcription factor 1
851	ENSOCUG00000026389	RASSF10	143.6	-0.341423	0.436939	0.193877	0.452737	-0.344154	6.63427	6.93883	7.00804	6.66484	7.09105	7.81794	Ras association domain family member 10
852	ENSOCUG00000039545		2.4072	-0.0886653	0.479614	0.215133	NA	NA	1.14433	1.10473	1.10406	1.1047	1.27755	1.35208
853	ENSOCUG00000039009		3.61899	0.0884666	0.47866	0.228181	NA	NA	1.53963	1.73704	1.94284	1.54236	1.52828	1.63992
854	ENSOCUG00000005952	BTBD10	1382.38	0.574779	0.325793	0.0267246	0.147014	0.832641	10.4811	10.4847	10.8879	10.2759	10.1157	10.0009	BTB domain containing 10
855	ENSOCUG00000005940	ARNTL	1035.93	0.751279	0.313466	0.00388159	0.0442576	1.35401	10.2355	10.1603	10.369	9.77243	9.69891	9.44338	Aryl hydrocarbon receptor nuclear translocator like
856	ENSOCUG00000005469	PTH	5.73521	-0.150841	0.473713	0.339599	0.603447	-0.219361	2.45067	2.3968	2.3899	2.62557	2.44897	2.5454	Parathyroid hormone (PTH)
857	ENSOCUG00000004336	FAR1	5059.86	0.244053	0.298059	0.294414	0.562373	0.249976	12.5004	12.0713	12.6041	11.9118	12.2517	12.2777	Fatty acyl-CoA reductase (EC 1.2.1.84)
858	ENSOCUG00000011350	SPON1	194.737	0.173004	0.393254	0.469868	0.706949	0.150612	7.08175	7.32284	8.23153	7.0246	7.14422	7.83799	Spondin 1
859	ENSOCUG00000011362	RRAS2	4430.73	0.282427	0.277697	0.204495	0.466221	0.331408	12.2081	12.2263	12.2708	11.6754	12.0168	12.1362	RAS related 2
860	ENSOCUG00000000432	COPB1	15327.2	0.024241	0.261018	0.914909	0.963395	0.0161956	13.9797	13.6166	14.0856	13.8474	13.9761	13.8345	Coatomer subunit beta (Beta-coat protein)
861	ENSOCUG00000000439	PSMA1	9777.99	-0.0584232	0.267846	0.787577	0.903098	-0.0442651	13.0615	13.5077	13.0192	13.3125	13.2235	13.3027	Proteasome endopeptidase complex (EC 3.4.25.1)
862	ENSOCUG00000035584		3.6937	-0.080148	0.458526	0.557751	NA	NA	1.83234	1.84901	1.84261	1.84874	1.90537	1.96005
863	ENSOCUG00000007719	PDE3B	320.15	0.00930675	0.349816	0.972232	0.988087	0.00520475	8.78071	7.54698	8.2103	7.99384	8.30003	8.49212	Phosphodiesterase (EC 3.1.4.-)
864	ENSOCUG00000021933	CYP2R1	160.381	-0.104265	0.297359	0.651141	0.828978	-0.081457	7.33383	7.15645	7.31632	7.20556	7.51345	7.36653	Cytochrome P450 family 2 subfamily R member 1
865	ENSOCUG00000021599		54.1853	0.303053	0.552258	0.131771	0.364327	0.438508	5.02175	6.48382	4.99107	4.80549	4.20153	5.55481
866	ENSOCUG00000003076	CALCB	4.39385	0.0529476	0.457741	0.671955	NA	NA	1.9998	2.25443	2.01081	2.10361	2.05998	1.92041	Calcitonin related polypeptide beta
867	ENSOCUG00000003080	INSC	5.57023	-0.164964	0.499695	0.15975	0.406289	-0.391165	2.20048	2.20446	2.37869	2.60974	2.47421	2.38152	INSC, spindle orientation adaptor protein
868	ENSOCUG00000009923	PTPN5	3.46444	0.108403	0.488997	0.0377117	NA	NA	1.49361	1.35928	1.88171	1.35924	1.3447	1.35845	Protein tyrosine phosphatase, non-receptor type 5
869	ENSOCUG00000004469	ZDHHC13	5077.06	0.806405	0.385034	0.00719322	0.0672436	1.17235	12.9058	12.1701	12.5244	11.6344	12.0243	11.9068	Palmitoyltransferase (EC 2.3.1.225)
870	ENSOCUG00000004485	E2F8	1080.58	0.462152	0.40346	0.096471	0.305705	0.514698	9.8282	10.5632	10.2936	9.22885	9.98513	9.92474	E2F transcription factor 8
871	ENSOCUG00000007597	NAV2	276.799	-0.00267667	0.353249	0.987194	0.994375	-0.0024499	8.64278	7.45428	7.73559	8.29522	7.91965	7.97575	Neuron navigator 2
872	ENSOCUG00000000749	HTATIP2	2058.83	0.182979	0.293268	0.42834	0.676551	0.1697	11.2329	10.6833	11.2656	11.0348	10.8591	10.7811	HIV-1 Tat interactive protein 2
873	ENSOCUG00000000750	PRMT3	1457.61	0.956306	0.386343	0.00198949	0.0284544	1.54585	10.3673	10.8641	11.049	9.8621	10.1931	9.92242	Protein arginine methyltransferase 3
874	ENSOCUG00000034392		72.1688	0.0832153	0.347584	0.731809	0.875306	0.0578402	5.91219	6.22051	6.41036	5.92636	6.19627	6.19305
875	ENSOCUG00000034419		371.681	-0.7225	0.419716	0.0177188	0.116039	-0.935396	8.26997	8.27017	7.80246	9.0812	8.66529	8.48343
876	ENSOCUG00000000222	ANO5	39.5777	-0.0700924	0.384895	0.754015	0.887164	-0.051996	5.52247	4.87526	5.2	5.19498	5.34694	5.40196	Anoctamin
877	ENSOCUG00000025100		470.05	0.0273019	0.313121	0.91034	0.961284	0.0171485	8.47718	9.30343	8.66992	8.78683	8.81378	8.92892	Phosphoglycerate kinase (EC 2.7.2.3)
878	ENSOCUG00000036206		2.48627	-0.0405175	0.461355	0.697801	NA	NA	1.196	1.28907	1.28296	1.37084	1.27303	1.24188
879	ENSOCUG00000008345	FANCF	170.569	-0.376836	0.357923	0.145656	0.385715	-0.413734	7.46715	7.13159	6.94486	7.63678	7.48687	7.54867	Fanconi anemia complementation group F
880	ENSOCUG00000014464	GAS2	11.2143	-0.191983	0.504334	0.181424	0.436826	-0.359692	3.06229	3.14543	2.99181	3.80713	3.35382	2.88733	Growth arrest specific 2
881	ENSOCUG00000036117		73.3307	-0.134093	0.35447	0.573808	0.779273	-0.10831	6.1355	5.93688	6.21447	6.51543	6.02562	6.13463
882	ENSOCUG00000028087		3.34781	0.0664522	0.467437	0.511839	NA	NA	1.87168	1.62311	1.5248	1.5257	1.62064	1.61803	Uncharacterized protein
883	ENSOCUG00000021120	MUC15	0.46877	-0.0372094	0.472497	0.604883	NA	NA	-0.851222	-0.84804	-0.84921	-0.84809	-0.770646	-0.848927	Mucin 15, cell surface associated
884	ENSOCUG00000033310		428.938	-0.187348	0.412149	0.421435	0.671447	-0.172988	7.29671	9.11789	8.29223	9.2569	8.48233	8.55646
885	ENSOCUG00000011624	FIBIN	21.8944	-1.34224	1.26892	0.0095903	0.080488	-1.09427	3.74877	4.11767	3.85921	4.75672	4.60777	4.22632	Fin bud initiation factor homolog (zebrafish)
886	ENSOCUG00000006085	BBOX1	1.39267	0.0275216	0.467516	0.699417	NA	NA	0.543767	0.401108	0.443729	0.401093	0.47773	0.400838	Gamma-butyrobetaine hydroxylase 1
887	ENSOCUG00000004054	CCDC34	1165.33	-0.421497	0.359411	0.107855	0.325876	-0.486947	9.77362	9.9472	10.0322	10.7834	10.0568	10.0787	Coiled-coil domain containing 34
888	ENSOCUG00000004061	LGR4	11022.9	0.0126844	0.365006	0.945195	0.97543	0.0108038	14.0615	12.2143	13.1713	13.1324	13.5851	13.3181	Leucine rich repeat containing G protein-coupled receptor 4
889	ENSOCUG00000004075	LIN7C	2210.89	0.40711	0.307388	0.0967188	0.30624	0.513938	11.0729	11.1909	11.5017	10.7328	11.0743	10.8415	Protein lin-7 homolog
890	ENSOCUG00000006731	BDNF	4.06895	0.202966	0.536032	0.00625232	NA	NA	1.78534	2.05273	2.03338	1.70165	1.68617	1.7008	Brain-derived neurotrophic factor (BDNF)
891	ENSOCUG00000013950	KIF18A	619.721	0.179215	0.327276	0.4601	0.701924	0.15371	8.97289	9.46991	9.54455	8.69443	9.29686	9.34058	Kinesin-like protein
892	ENSOCUG00000014291	METTL15	366.618	0.123347	0.278037	0.586447	0.786627	0.104231	8.49524	8.4562	8.74159	8.31018	8.57691	8.45317	Methyltransferase like 15
893	ENSOCUG00000027628	ARL14EP	919.372	0.304401	0.271879	0.176541	0.429673	0.366862	9.88598	9.87034	10.1285	9.76293	9.71265	9.59169	ADP ribosylation factor like GTPase 14 effector protein
894	ENSOCUG00000004904	MPPED2	5.68164	-0.0473643	0.460633	0.668563	0.840701	-0.0753583	2.38748	2.15283	2.33517	2.15276	2.24629	2.67982	Metallophosphoesterase domain containing 2
895	ENSOCUG00000027642	DNAJC24	279.8	-0.0786354	0.348732	0.737672	0.878664	-0.0561771	7.42241	8.4482	8.01099	8.47214	8.01369	7.8631
896	ENSOCUG00000029612	IMMP1L	877.428	0.222377	0.266771	0.316089	0.580985	0.235835	9.88893	9.88145	9.84128	9.83249	9.48329	9.64992	Mitochondrial inner membrane protease subunit (EC 3.4.21.-)
897	ENSOCUG00000001925	ELP4	931.271	0.29775	0.269273	0.184567	0.440701	0.355856	9.95173	10.1491	9.82621	9.71408	9.71111	9.71812	Elongator acetyltransferase complex subunit 4
898	ENSOCUG00000011075	PAX6	39.6952	-0.583887	0.754007	0.0504471	0.213249	-0.671112	5.07908	4.35114	4.91477	5.70324	5.39488	5.20367	Paired box protein Pax-6
899	ENSOCUG00000016268	RCN1	2820.24	-0.155573	0.245981	0.457743	0.700104	-0.154838	11.3358	11.4944	11.315	11.4147	11.608	11.556	Reticulocalbin 1
900	ENSOCUG00000029350		411.643	-0.276239	0.373556	0.275203	0.545377	-0.263303	8.58338	8.17378	8.59597	9.31081	8.48057	8.38621	Uncharacterized protein
901	ENSOCUG00000005882	WT1	50.2408	-0.127158	0.445743	0.491526	0.722507	-0.141158	4.9762	4.56031	5.78036	4.73048	4.98566	6.25986	Wilms tumor 1
902	ENSOCUG00000032583		2.66111	-0.039935	0.465416	0.64717	NA	NA	1.31145	1.23536	1.32137	1.3273	1.22657	1.47426
903	ENSOCUG00000004483	EIF3M	13575.3	-0.0277057	0.274154	0.921565	0.966731	-0.0146943	13.5257	13.9245	13.6436	13.981	13.6366	13.5339	Eukaryotic translation initiation factor 3 subunit M (eIF3m)
904	ENSOCUG00000004491	CCDC73	153.008	1.1459	0.459474	0.00131239	0.0211043	1.67563	7.32461	7.80913	7.35071	6.73312	6.50476	6.8625	Coiled-coil domain containing 73
905	ENSOCUG00000012440	PRRG4	433.739	0.119417	0.351496	0.618341	0.807403	0.0929096	9.34508	8.20055	8.54755	8.36377	8.83041	8.67908	Proline rich and Gla domain 4
906	ENSOCUG00000015381	QSER1	2144.03	0.854811	0.344379	0.00255105	0.0341269	1.4669	11.2378	11.1387	11.5754	10.5155	10.8348	10.5034	Glutamine and serine rich 1
907	ENSOCUG00000015409	TCP11L1	321.471	0.527719	0.356703	0.0501253	0.212525	0.672589	8.70999	8.54198	8.25224	7.88524	8.2313	7.99211	T-complex 11 like 1
908	ENSOCUG00000023635		19.1341	-0.21472	0.487014	0.259278	0.528085	-0.277296	3.95537	4.12438	3.6419	4.66637	3.94997	3.93795	Uncharacterized protein
909	ENSOCUG00000015417	CSTF3	2883.54	0.148207	0.245854	0.461047	0.702342	0.153451	11.5164	11.5371	11.6267	11.2629	11.4881	11.4848	Cleavage stimulation factor subunit 3
910	ENSOCUG00000001215	HIPK3	2320.87	0.721658	0.438974	0.020578	0.126068	0.899396	11.4819	10.8972	11.7558	10.3143	10.9635	10.8323	Homeodomain interacting protein kinase 3
911	ENSOCUG00000033520		545.511	-0.148844	0.329204	0.53229	0.754271	-0.122473	8.6664	9.37371	8.74583	9.45568	9.02219	8.91909
912	ENSOCUG00000026496		1500.19	-0.0502727	0.305525	0.827611	0.923355	-0.0346313	10.0617	10.8727	10.4362	10.7787	10.4691	10.4163
913	ENSOCUG00000030857		0.390641	-0.0359876	0.472262	0.649848	NA	NA	-0.978278	-0.975586	-0.976576	-0.975627	-0.917391	-0.976336
914	ENSOCUG00000014601	CD59	1000.5	-0.938559	0.538508	0.00947459	0.0797758	-1.09813	9.24223	9.75121	8.92992	10.7829	9.89082	9.80416	CD59 glycoprotein
915	ENSOCUG00000038151		610.805	0.0487061	0.265058	0.826658	0.922817	0.0348844	9.35941	9.11925	9.32906	9.38394	9.20767	9.06929
916	ENSOCUG00000014606		483.8	0.0613675	0.268131	0.782521	0.900585	0.0454755	9.01409	8.85624	8.95853	8.94742	9.01116	8.66483	Uncharacterized protein
917	ENSOCUG00000001532	LMO2	656.524	-0.112848	0.306444	0.627641	0.813158	-0.0898249	9.63491	8.86671	9.20306	9.30853	9.51629	9.39051	LIM domain only 2
918	ENSOCUG00000039277		1.97422	0.0089372	0.462546	0.924122	NA	NA	0.940145	0.992086	0.986235	0.903	1.06461	0.902639
919	ENSOCUG00000024887	CAPRIN1	15791.5	0.107659	0.253234	0.617656	0.806739	0.0932668	13.9104	14.0818	13.9844	13.6773	14.0438	13.9201	Cell cycle associated protein 1
920	ENSOCUG00000001398	NAT10	4480.52	0.723864	0.479059	0.0249491	0.140683	0.851758	11.6425	12.9235	12.2309	11.4501	11.7896	11.6805	RNA cytidine acetyltransferase (EC 2.3.1.-) (18S rRNA cytosine acetyltransferase) (N-acetyltransferase 10)
921	ENSOCUG00000001405	ABTB2	1033.17	2.5956	0.64356	2.81449e-06	0.000193253	3.71387	10.1858	9.29225	11.0409	7.79845	8.4445	8.7959	Ankyrin repeat and BTB domain containing 2
922	ENSOCUG00000014198	CAT	7568.08	-0.650218	0.42987	0.0306524	0.159619	-0.796917	12.9729	12.1816	12.0111	13.253	13.0291	13.0861	Catalase (EC 1.11.1.6)
923	ENSOCUG00000014207	ELF5	39.5256	0.219091	0.462617	0.312721	0.578886	0.237407	5.73791	4.61906	5.33403	5.20707	4.60761	5.06635	E74 like ETS transcription factor 5
924	ENSOCUG00000010261	EHF	15494.9	-0.157191	0.300585	0.523831	0.747105	-0.126618	14.1126	13.7256	13.5503	13.6391	14.1869	14.0666	ETS homologous factor
925	ENSOCUG00000021141	APIP	1068.58	-0.0904464	0.309752	0.700624	0.858832	-0.0660919	9.60719	10.4312	9.75485	10.0786	10.138	10.0776	Methylthioribulose-1-phosphate dehydratase (MTRu-1-P dehydratase) (EC 4.2.1.109) (APAF1-interacting protein)
926	ENSOCUG00000008004	PDHX	1019.67	0.0987708	0.261799	0.652877	0.830302	0.080764	9.8532	10.1245	10.1139	9.77287	10.0323	10.0011	Dihydrolipoamide acetyltransferase component of pyruvate dehydrogenase complex (EC 2.3.1.-)
927	ENSOCUG00000000715	CD44	2317.77	0.782915	0.413251	0.0110994	0.0876992	1.057	11.5201	11.0081	11.6835	10.4279	10.6249	11.0437	CD44 molecule (Indian blood group)
928	ENSOCUG00000000718	SLC1A2	11.6056	0.0419673	0.432622	0.816174	0.91884	0.0367599	3.6277	3.55416	3.35821	3.24346	3.69091	3.39967	Amino acid transporter
929	ENSOCUG00000000721	PAMR1	48.302	-0.250405	0.454247	0.283792	0.552583	-0.257602	5.23802	5.68883	4.8754	5.77754	5.23407	5.87376	Peptidase domain containing associated with muscle regeneration 1
930	ENSOCUG00000026770	FJX1	25.9639	0.0739746	0.404152	0.732507	0.875684	0.0576525	4.46432	4.73147	4.86587	4.79963	4.6576	4.33082
931	ENSOCUG00000003818	TRIM44	3375.82	0.152488	0.26268	0.479107	0.713591	0.146551	11.9071	11.5299	11.8917	11.6146	11.7262	11.5689	Tripartite motif containing 44
932	ENSOCUG00000026068	LDLRAD3	1436.35	0.053028	0.316522	0.816445	0.918886	0.0367384	10.7303	9.9451	10.6761	10.6982	10.4206	10.1115	Low density lipoprotein receptor class A domain containing 3
933	ENSOCUG00000015674	COMMD9	3085.76	-0.263704	0.334175	0.282592	0.551469	-0.258479	11.7379	11.4166	10.9323	11.9843	11.5806	11.5164	COMM domain containing 9
934	ENSOCUG00000012007	PRR5L	109.424	-0.133327	0.455986	NA	NA	NA	7.16128	4.80595	5.07984	7.2241	6.41821	6.30278	Proline rich 5 like
935	ENSOCUG00000012011	TRAF6	1649.93	0.687056	0.360076	0.014218	0.102093	0.991006	11.1099	10.5302	11.0469	10.1366	10.4816	10.3051	TNF receptor associated factor 6
936	ENSOCUG00000006998	C11orf74	105.046	-0.335581	0.522686	0.161398	0.408509	-0.388799	5.8677	6.73741	5.59853	7.50573	6.26149	6.03848	Chromosome 11 open reading frame 74
937	ENSOCUG00000038153		9.67732	-0.220659	0.484722	0.264479	0.533823	-0.272603	3.11247	3.22391	3.13276	3.32915	3.34227	3.34562
938	ENSOCUG00000028011		14.6468	0.00414348	0.413408	0.986097	0.99404	0.00259609	4.00881	3.74231	3.78972	3.70502	3.88839	3.94363
939	ENSOCUG00000028119		7.24906	-0.0359691	0.436975	0.826619	0.922817	-0.0348844	2.76108	2.83131	2.85327	2.97121	2.82101	2.74352	Uncharacterized protein
940	ENSOCUG00000017587	LRRC4C	0.780926	-0.00145627	0.46797	0.980585	NA	NA	-0.303885	-0.376837	-0.377035	-0.376845	-0.300348	-0.376988	Leucine rich repeat containing 4C
941	ENSOCUG00000022894		2.44279	-0.0677124	0.46707	0.501268	NA	NA	1.19201	1.24591	1.15337	1.28799	1.1805	1.3205
942	ENSOCUG00000021849		309.627	0.213934	0.373323	0.388724	0.645779	0.189916	8.06326	8.70718	8.22483	8.15136	7.4259	8.4444
943	ENSOCUG00000038801		0.745286	-0.0206571	0.469084	0.740431	NA	NA	-0.400257	-0.437786	-0.43798	-0.392624	-0.375607	-0.437934
944	ENSOCUG00000034334	API5	5181.36	0.42777	0.300289	0.0781794	0.270853	0.567266	12.4392	12.4488	12.6236	11.8314	12.3151	12.1374
945	ENSOCUG00000014674	TTC17	2669.27	0.305766	0.314694	0.210926	0.4743	0.323947	11.7226	11.0992	11.6219	11.0759	11.3818	11.1223	Tetratricopeptide repeat domain 17
946	ENSOCUG00000016351	HSD17B12	5471.01	-0.00923384	0.241428	0.996445	0.998182	-0.000790289	12.5085	12.3266	12.4045	12.2781	12.4456	12.5131	Hydroxysteroid 17-beta dehydrogenase 12
947	ENSOCUG00000016359	ALKBH3	872.442	0.00742102	0.311803	0.976372	0.990154	0.00429704	9.74749	10.0385	9.39314	9.90038	9.94053	9.29319	AlkB homolog 3, alpha-ketoglutaratedependent dioxygenase
948	ENSOCUG00000021313	C11orf96	8.09305	-0.0762977	0.458166	0.569783	0.776626	-0.109788	2.66587	2.68743	2.95645	3.19602	2.57262	2.85233	Uncharacterized protein
949	ENSOCUG00000007361	EXT2	8887.81	-0.490132	0.306974	0.046501	0.204189	-0.689969	12.9634	12.9513	12.6262	13.5048	13.2503	13.1251	Exostosin glycosyltransferase 2
950	ENSOCUG00000035173		203.042	-1.01561	0.480354	0.00401454	0.0452415	-1.34446	7.37618	6.99747	6.97247	8.29413	7.69038	7.68299
951	ENSOCUG00000000861	CD82	5036	-1.42938	0.532272	0.000521371	0.0108308	-1.96534	12.0026	11.0567	10.9466	12.9942	12.5215	12.3311	Tetraspanin
952	ENSOCUG00000023681	TSPAN18	222.556	0.0461151	0.319421	0.847437	0.933099	0.0300722	7.33652	8.10119	7.85284	7.63475	7.79023	7.83322	Tetraspanin
953	ENSOCUG00000001307	TP53I11	2824.37	-0.0965104	0.279508	0.665472	0.838894	-0.0762927	11.1357	11.6316	11.39	11.3201	11.7114	11.4527	Tumor protein p53 inducible protein 11
954	ENSOCUG00000037356		99.1815	-0.0873194	0.367092	0.706941	0.862377	-0.0643026	6.04336	6.83308	6.58841	6.27194	6.93989	6.63381
955	ENSOCUG00000027797	PRDM11	353.876	0.352489	0.36408	0.175859	0.428411	0.36814	8.75665	8.11002	8.83996	8.03226	8.43268	8.21753	Uncharacterized protein
956	ENSOCUG00000039163		13.9499	0.0552366	0.447231	0.720695	0.868775	0.0610926	3.87757	3.37887	3.90841	3.27449	3.89279	3.65131
957	ENSOCUG00000006596	CHST1	4.14452	0.0532724	0.463662	0.612691	NA	NA	1.85148	2.18384	1.76811	1.76925	1.86508	1.95068	Sulfotransferase (EC 2.8.2.-)
958	ENSOCUG00000015335	SLC35C1	6038.89	-0.654398	0.308407	0.0101304	0.083195	-1.0799	12.2496	12.4174	11.9805	12.8126	12.8403	12.6978	Solute carrier family 35 member C1
959	ENSOCUG00000025433	CRY2	2062.44	0.617004	0.46532	0.0445635	0.198814	0.701553	11.2237	10.3938	11.7339	10.5056	10.6653	10.5704	Cryptochrome circadian regulator 2
960	ENSOCUG00000023020	MAPK8IP1	278.946	-0.731869	0.435227	0.018321	0.118067	-0.927872	7.96253	7.43935	7.68162	8.67079	8.2375	8.06798	Mitogen-activated protein kinase 8 interacting protein 1
961	ENSOCUG00000001670	PEX16	1412.69	0.018299	0.262894	0.932664	0.970501	0.0130038	10.5194	10.1907	10.6499	10.4218	10.4962	10.434	Peroxisomal membrane protein PEX16
962	ENSOCUG00000001671	LARGE2	1939.1	-0.0151451	0.317346	0.944576	0.97505	-0.0109731	10.3574	11.3838	10.677	10.8692	10.9299	10.9369	LARGE xylosyl- and glucuronyltransferase 2
963	ENSOCUG00000001675	PHF21A	226.553	0.0795244	0.319003	0.739037	0.87968	0.0556752	8.16466	7.45989	7.81717	7.63348	7.91645	7.72325	PHD finger protein 21A
964	ENSOCUG00000004418	CREB3L1	4907.43	-0.925113	0.295428	0.000334686	0.00787534	-2.10373	11.9623	11.7634	11.7001	12.6035	12.5898	12.4113	cAMP responsive element binding protein 3 like 1
965	ENSOCUG00000024752	DGKZ	2514.59	0.148896	0.284898	0.506355	0.73415	0.134215	11.1153	11.685	11.2062	11.1449	11.3063	11.1579	Uncharacterized protein
966	ENSOCUG00000021064		92.3352	0.075022	0.375723	0.74802	0.884133	0.0534826	7.02572	6.11232	6.17396	6.7046	6.3105	6.18649
967	ENSOCUG00000016117	AMBRA1	3957.03	0.466078	0.261195	0.0353995	0.174722	0.757653	12.1086	12.0608	12.1957	11.6322	11.7957	11.7415	Autophagy and beclin 1 regulator 1
968	ENSOCUG00000016137	HARBI1	388.139	0.218344	0.369237	0.381175	0.640975	0.193159	8.76011	8.03757	9.06269	7.97024	8.5093	8.648	Harbinger transposase derived 1
969	ENSOCUG00000016144	ATG13	1622.85	0.00228123	0.308514	0.979957	0.991831	0.00356246	10.7843	10.0753	10.9265	10.5059	10.8383	10.5638	Autophagy-related protein 13
970	ENSOCUG00000016160	ARHGAP1	5179.47	-0.164209	0.248229	0.434726	0.681767	-0.166364	12.2699	12.3888	12.0882	12.4621	12.376	12.3916	Rho GTPase activating protein 1
971	ENSOCUG00000010953	ZNF408	1653.88	0.271148	0.318166	0.266145	0.536343	0.270557	10.3375	11.1345	10.8229	10.5047	10.4877	10.5753	Zinc finger protein 408
972	ENSOCUG00000016180	F2	241.879	0.858832	0.632271	0.0200893	0.124499	0.904834	7.7128	7.67811	8.74185	7.16607	7.71326	6.87671	Prothrombin (EC 3.4.21.5) (Coagulation factor II)
973	ENSOCUG00000016200	CKAP5	9865.35	0.27375	0.328453	0.268301	0.537918	0.269284	13.1001	13.5417	13.4867	12.6099	13.377	13.1452	Cytoskeleton associated protein 5
974	ENSOCUG00000023823	SNORD67	6.68113	0.039543	0.457643	0.741801	0.880874	0.0550861	2.66183	2.8469	2.39722	2.39899	2.52973	2.76471
975	ENSOCUG00000002052	LRP4	268.254	0.266469	0.347929	0.288946	0.556718	0.254365	8.4715	7.96806	8.03831	7.59164	8.18457	7.81388	LDL receptor related protein 4
976	ENSOCUG00000002066	C11orf49	232.428	-0.8435	0.534671	0.0155401	0.107657	-0.967958	7.6463	7.30557	6.97834	8.55113	7.72199	7.8493	Chromosome 11 open reading frame 49
977	ENSOCUG00000002073	ARFGAP2	8441.32	-0.210261	0.262834	0.340016	0.60365	-0.219215	12.8347	13.1267	12.8106	13.262	13.0388	13.0895	ADP ribosylation factor GTPase activating protein 2
978	ENSOCUG00000027715	PACSIN3	496.585	-0.154786	0.278831	0.492359	0.723117	-0.140792	8.82128	9.03474	8.74127	9.14016	9.08321	8.8206	Protein kinase C and casein kinase substrate in neurons 3
979	ENSOCUG00000002076	DDB2	420.934	-0.159181	0.286217	0.484643	0.717483	-0.144188	8.73318	8.6401	8.4974	8.9994	8.56945	8.75225	Damage specific DNA binding protein 2
980	ENSOCUG00000013342	ACP2	2330.31	-0.59592	0.448634	0.0468299	0.204995	-0.688258	10.8834	11.1257	10.0838	11.7222	11.2206	11.2309	Acid phosphatase 2, lysosomal
981	ENSOCUG00000002095	NR1H3	743.478	-0.493768	0.450273	0.0858086	0.286183	-0.543356	9.27808	9.52725	8.41016	9.99187	9.38149	9.76822	Nuclear receptor subfamily 1 group H member 3
982	ENSOCUG00000002099	MADD	3533.53	-0.0337753	0.25394	0.872951	0.945037	-0.0245511	11.7067	11.9334	11.6397	11.6376	11.9138	11.8325	MAP kinase activating death domain
983	ENSOCUG00000002112	MYBPC3	11.2172	-0.102583	0.470161	0.404347	0.658756	-0.181275	2.90053	3.11692	3.3337	2.90885	3.33693	3.76872	Myosin binding protein C, cardiac
984	ENSOCUG00000005557	SLC39A13	1033.15	-0.669782	0.331261	0.0116161	0.0899492	-1.046	9.86371	9.70062	9.3938	10.3565	10.1826	10.1719	Solute carrier family 39 member 13
985	ENSOCUG00000026980	PSMC3	20553	-0.138254	0.305944	0.592047	0.789973	-0.102388	14.0099	14.6535	13.8958	14.5313	14.284	14.3204	Proteasome 26S subunit, ATPase 3
986	ENSOCUG00000008892	RAPSN	0.755438	0.00504976	0.468058	0.929971	NA	NA	-0.44196	-0.441458	-0.358775	-0.441467	-0.379185	-0.441606	Receptor associated protein of the synapse
987	ENSOCUG00000001311	CELF1	1922.55	0.4066	0.33211	0.108092	0.326219	0.486491	10.8035	11.2885	11.0831	10.3279	10.7718	10.8455	CUGBP Elav-like family member 1
988	ENSOCUG00000021229	PTPMT1	1567.45	-0.193843	0.276832	0.386942	0.644404	-0.190841	10.5364	10.4188	10.5597	10.9567	10.6108	10.4775	Uncharacterized protein
989	ENSOCUG00000006353	KBTBD4	1533.05	0.0115538	0.290915	0.970821	0.987299	0.00555122	10.3965	10.9472	10.2645	10.5315	10.6696	10.4936	Kelch repeat and BTB domain containing 4
990	ENSOCUG00000006359	NDUFS3	12311.8	-0.24964	0.336082	0.30866	0.57528	-0.24012	12.9921	13.846	13.2065	13.9259	13.4759	13.6682	NADH:ubiquinone oxidoreductase core subunit S3
991	ENSOCUG00000006361	FAM180B	4.26006	-0.149026	0.488066	0.233467	NA	NA	1.92721	1.89916	1.89522	2.17191	1.87323	2.0929	Family with sequence similarity 180 member B
992	ENSOCUG00000006368	MTCH2	16695.2	-0.272852	0.277128	0.234231	0.502446	-0.298911	13.9292	13.9557	13.7495	14.3859	13.9829	14.0133	Mitochondrial carrier 2
993	ENSOCUG00000017524	AGBL2	52.603	0.0788083	0.399682	0.720518	0.868775	0.0610926	5.35635	6.02987	5.58331	5.69888	4.98752	5.85964	ATP/GTP binding protein like 2
994	ENSOCUG00000017534	FNBP4	2089.64	0.768412	0.319801	0.00363392	0.0423357	1.37329	11.206	11.076	11.5073	10.5555	10.6107	10.7529	Formin binding protein 4
995	ENSOCUG00000017545	NUP160	4404.48	0.560654	0.414019	0.0531371	0.220123	0.657334	11.9072	12.5405	12.4273	11.2183	12.088	11.748	Nucleoporin 160
996	ENSOCUG00000001933	PTPRJ	2151.44	-0.00909083	0.307149	0.960496	0.982783	-0.0075423	11.3872	10.8153	10.8479	10.6195	11.1892	11.2736	Protein tyrosine phosphatase, receptor type J
997	ENSOCUG00000022290		174.869	-0.0315057	0.320373	0.890833	0.954487	-0.02023	7.31676	7.68015	7.19532	7.66602	7.48784	7.14123	Uncharacterized protein
998	ENSOCUG00000026275		495.567	-0.0337119	0.468705	0.59833	0.793579	-0.10041	8.9982	5.38296	5.3581	9.50516	9.03278	8.00614	Uncharacterized protein
999	ENSOCUG00000033184		119.195	-0.0277402	0.466287	0.70606	0.862116	-0.0644343	7.22168	4.62287	4.60367	7.18247	6.85388	6.38461
1000	ENSOCUG00000027838		45.4761	0.194392	0.45088	0.367146	0.629682	0.200879	5.20986	6.11595	4.71863	4.98199	5.34105	5.21096	Uncharacterized protein
1001	ENSOCUG00000003078	APLNR	12.0762	-0.0922432	0.444521	0.587769	0.787651	-0.103666	3.49996	3.45626	3.36214	3.74169	3.19877	3.66512	Apelin receptor
1002	ENSOCUG00000024188	TNKS1BP1	17464.2	0.307292	0.260515	0.161639	0.408986	0.388291	14.1296	14.2421	14.2766	13.7548	14.0077	14.0305	Tankyrase 1 binding protein 1
1003	ENSOCUG00000029504	SSRP1	22606.2	0.00670906	0.294606	0.954225	0.979349	0.00906245	14.0786	14.8582	14.2913	14.3685	14.4896	14.4749	FACT complex subunit SSRP1
1004	ENSOCUG00000003082	P2RX3	48.9023	-0.376158	0.425694	0.162419	0.410048	-0.387166	5.29619	5.53096	5.4276	5.78551	5.65077	5.7644	p2X purinoceptor
1005	ENSOCUG00000003089	PRG3	1.87469	-0.004194	0.46495	0.954249	NA	NA	0.782674	0.783916	0.945768	0.783895	0.844775	0.910229	Proteoglycan 3, pro eosinophil major basic protein 2
1006	ENSOCUG00000008297	PRG2	4.8455	-0.129082	0.485803	0.226644	0.49347	-0.306739	2.08567	2.00507	2.09712	2.00501	2.33795	2.39805	Proteoglycan 2, pro eosinophil major basic protein
1007	ENSOCUG00000012561	SLC43A3	10171.5	-0.28101	0.32622	0.251102	0.519988	-0.284007	13.0164	13.5252	12.682	13.5041	13.4621	13.3487	Uncharacterized protein
1008	ENSOCUG00000025809	RTN4RL2	8.34451	0.110506	0.468002	0.424406	0.674064	0.171299	2.69081	2.96923	3.27997	2.65168	2.92172	2.87829	Reticulon 4 receptor like 2
1009	ENSOCUG00000026004	SLC43A1	150.615	-0.293403	0.368345	0.248612	0.517569	-0.286032	7.12351	7.21619	6.7297	7.62094	7.07259	7.29605	Solute carrier family 43 member 1
1010	ENSOCUG00000001338	TIMM10	2181.37	0.155317	0.342157	0.524744	0.747728	0.126257	10.7342	11.6631	10.8389	11.2988	10.7053	10.7654	Translocase of inner mitochondrial membrane 10
1011	ENSOCUG00000027228	SMTNL1	18.4719	-2.67201	0.995724	0.000341433	0.00796745	-2.09868	3.55454	3.68245	3.57231	4.39369	4.39407	4.15045	Smoothelin like 1
1012	ENSOCUG00000021867	UBE2L6	5203.42	-2.04434	0.550555	1.17168e-05	0.000588878	-3.22997	11.094	11.5057	10.6154	11.8235	12.8759	13.1371	Ubiquitin conjugating enzyme E2 L6
1013	ENSOCUG00000026479	SERPING1	1566.09	-1.43598	0.905074	0.0050405	0.0533187	-1.27312	8.72867	9.66506	9.7054	8.85028	10.8933	11.6188	Plasma protease C1 inhibitor
1014	ENSOCUG00000000191	YPEL4	28.6141	-2.17004	1.28435	0.00258057	0.0343442	-1.46415	3.8093	3.80522	3.98635	5.19604	3.81486	5.03995	Protein yippee-like
1015	ENSOCUG00000007045	CLP1	1522.16	0.136889	0.297406	0.554711	0.767345	0.115009	10.2988	10.9868	10.4996	10.5845	10.5125	10.3374	Polyribonucleotide 5'-hydroxyl-kinase Clp1 (EC 2.7.1.78) (Polyadenylation factor Clp1) (Polynucleotide kinase Clp1) (Pre-mRNA cleavage complex II protein Clp1)
1016	ENSOCUG00000007047	ZDHHC5	10575	0.192369	0.268055	0.371371	0.633215	0.198449	13.5158	13.3394	13.5042	12.9969	13.4348	13.3076	Uncharacterized protein
1017	ENSOCUG00000007054	MED19	1181.94	-0.146193	0.272468	0.512789	0.738603	-0.131589	9.96791	10.3667	9.99852	10.382	10.1751	10.2484	Mediator of RNA polymerase II transcription subunit 19 (Mediator complex subunit 19)
1018	ENSOCUG00000039275	TMX2	7227.81	-0.424485	0.346771	0.100108	0.312507	-0.50514	12.6497	12.7287	12.2396	13.3418	12.7927	12.7523
1019	ENSOCUG00000032203	SELENOH	5528.2	-0.0814578	0.330175	0.722181	0.869688	-0.0606366	11.658	12.8553	12.2185	12.564	12.3412	12.4748
1020	ENSOCUG00000029627	BTBD18	2.28226	0.0813718	0.480877	0.0986733	NA	NA	0.949121	1.13961	1.20491	0.950802	0.94217	0.950328	BTB domain containing 18
1021	ENSOCUG00000014213	CTNND1	18244.6	0.138038	0.286215	0.549515	0.764761	0.116474	14.4581	14.0947	14.0541	13.7531	14.2744	14.1228	Catenin delta 1
1022	ENSOCUG00000031692		1.18787	0.025353	0.469686	0.658137	NA	NA	0.103563	0.286027	0.104098	0.104419	0.15398	0.104177
1023	ENSOCUG00000035900		48.1786	-0.436384	0.671153	0.0671515	0.248642	-0.604426	5.36825	4.35104	4.76468	6.12275	5.70271	4.84014
1024	ENSOCUG00000005377	LPXN	82.0952	-0.0327102	0.370904	0.88334	0.950865	-0.0218809	5.82305	6.62304	6.26716	6.11974	6.06897	6.69522	Leupaxin
1025	ENSOCUG00000005385	ZFP91	5826.89	0.360383	0.256982	0.0983156	0.309026	0.510005	12.6145	12.5739	12.7544	12.3422	12.4115	12.2361	Uncharacterized protein
1026	ENSOCUG00000039314		166.72	0.400162	0.342414	0.119562	0.345547	0.461493	7.42358	7.46832	7.67735	7.21728	7.2863	7.00011
1027	ENSOCUG00000005392	CNTF	61.1083	0.711533	0.564426	0.0342752	0.171575	0.765546	5.77369	6.11135	6.32781	5.38966	5.65092	5.65289	Ciliary neurotrophic factor
1028	ENSOCUG00000000474		0.46877	-0.0372094	0.472497	0.604883	NA	NA	-0.851222	-0.84804	-0.84921	-0.84809	-0.770646	-0.848927	Uncharacterized protein
1029	ENSOCUG00000015042	FAM111A	3372.18	0.168561	0.32889	0.481648	0.71499	0.1457	11.3477	12.1389	11.7719	11.127	11.8193	11.7051	Family with sequence similarity 111 member A
1030	ENSOCUG00000015049	DTX4	5201.54	-0.145088	0.292457	0.526791	0.749472	-0.125244	12.1453	12.5972	11.9001	12.34	12.5019	12.3861	Deltex E3 ubiquitin ligase 4
1031	ENSOCUG00000015057	MPEG1	1801.93	0.0453648	0.402588	0.830396	0.925126	0.033799	9.23964	11.3688	10.7483	9.14567	10.8709	11.083	Macrophage expressed 1
1032	ENSOCUG00000022710		1285.94	0.190573	0.327163	0.427329	0.675923	0.170103	10.1475	10.7965	10.1801	10.5165	9.99119	9.9733	60S ribosomal protein L6
1033	ENSOCUG00000007608		1.15847	0.0214467	0.467468	0.752324	NA	NA	0.268997	0.159972	0.202519	0.159959	0.229277	0.159744
1034	ENSOCUG00000002148	OSBP	8272.97	-0.0502688	0.267385	0.850647	0.935067	-0.0291573	13.2211	12.7605	12.9326	12.8635	13.1516	13.0568	Oxysterol-binding protein
1035	ENSOCUG00000002156	PATL1	2628.7	1.42065	0.484901	0.000280079	0.00694467	2.15835	11.3841	11.2402	12.2342	10.1882	10.7267	10.6667	PAT1 homolog 1, processing body mRNA decay factor
1036	ENSOCUG00000013382	STX3	1342.35	0.216567	0.265409	0.327769	0.592407	0.22738	10.6342	10.3029	10.4859	10.3123	10.3548	10.162	Syntaxin 3
1037	ENSOCUG00000013390	MRPL16	3712.03	-0.095472	0.329464	0.683361	0.8487	-0.071246	11.4055	12.3091	11.2939	12.0579	11.802	11.8109	Mitochondrial ribosomal protein L16
1038	ENSOCUG00000022148		23.1161	0.294022	0.501557	0.201618	0.462999	0.33442	4.53063	4.9095	4.14793	4.24227	4.18073	4.34933
1039	ENSOCUG00000015780	TCN1	284.627	-0.124936	0.397567	0.579433	0.78229	-0.106632	6.80062	8.03872	8.42654	7.53969	8.15333	8.60838	Transcobalamin 1
1040	ENSOCUG00000002420	MS4A3	66.3857	-0.13303	0.400911	0.555415	0.76782	-0.114741	5.47038	5.67289	6.30031	5.80756	5.77804	6.47874	Membrane spanning 4-domains A3
1041	ENSOCUG00000009077	MS4A2	22.095	-0.132216	0.429074	0.521798	0.745618	-0.127484	4.0481	4.17482	4.65211	4.42706	4.53614	4.50624	Membrane spanning 4-domains A2
1042	ENSOCUG00000009084	MS4A6A	780.703	-0.0336833	0.27679	0.878046	0.948258	-0.0230734	9.46576	9.59767	9.67913	9.53928	9.37906	9.88263	Uncharacterized protein
1043	ENSOCUG00000010079	MS4A4A	723.569	0.00886048	0.338288	0.973733	0.988899	0.00484784	8.77001	9.75045	9.66304	9.19805	9.21976	9.84524	Uncharacterized protein
1044	ENSOCUG00000007941	MS4A1	0.625026	-0.038946	0.472859	0.536023	NA	NA	-0.631734	-0.629474	-0.630987	-0.629538	-0.511951	-0.630621	Membrane spanning 4-domains A1
1045	ENSOCUG00000007947	MS4A12	59.3391	-2.56288	1.0627	0.00056481	0.0114606	-1.94079	5.14134	4.26538	4.48771	6.00982	6.36096	5.82639	Membrane spanning 4-domains A12
1046	ENSOCUG00000022558		2.70597	-0.00933562	0.460478	0.922535	NA	NA	1.46195	1.40777	1.31628	1.31695	1.42215	1.48149
1047	ENSOCUG00000000079	MS4A8	28.9712	-1.78352	0.900757	0.0021706	0.0302636	-1.51908	4.37006	4.26524	4.07198	4.63069	5.12765	5.16046	Membrane spanning 4-domains A8
1048	ENSOCUG00000035683		45.9482	0.23508	0.442816	0.319565	0.584614	0.233131	5.32964	5.47001	5.89164	4.80793	5.35377	5.55867
1049	ENSOCUG00000036455		5.48538	0.0584341	0.456482	0.661744	0.836369	0.0776021	2.36539	2.30938	2.59172	2.21263	2.50463	2.30394
1050	ENSOCUG00000026537	MS4A18	2273.39	-0.109852	0.489063	0.0517117	0.216589	-0.664364	5.88262	8.91337	6.87087	7.33395	11.2949	12.0473	Uncharacterized protein
1051	ENSOCUG00000013273	MS4A15	1.02364	-0.00434269	0.467997	0.938658	NA	NA	-0.0184716	0.0700708	-0.0180616	-0.0178149	0.0882263	-0.0180005	Membrane spanning 4-domains A15
1052	ENSOCUG00000026432	CCDC86	1411.32	0.678167	0.522977	0.0368655	0.179167	0.746743	9.88278	11.3652	10.3511	9.97439	9.96302	9.94725	Coiled-coil domain containing 86
1053	ENSOCUG00000025455	PTGDR2	4.56948	-0.0775751	0.46685	0.483485	NA	NA	1.98155	1.98479	2.22934	2.16609	2.16717	2.233	CRTH2 protein (Prostaglandin D2 receptor 2)
1054	ENSOCUG00000015689	PRPF19	12399.9	0.156097	0.337982	0.508303	0.735189	0.133601	13.0747	14.2301	13.3767	13.4741	13.443	13.47	Pre-mRNA processing factor 19
1055	ENSOCUG00000015708	TMEM109	2421.11	0.0187423	0.310673	0.939974	0.972953	0.011908	10.7474	11.7007	11.0372	11.268	11.2069	11.1651	Transmembrane protein 109
1056	ENSOCUG00000015713	TMEM132A	384.287	0.0333978	0.268168	0.882	0.950385	0.0221003	8.72474	8.57031	8.48755	8.43618	8.54839	8.70183	Transmembrane protein 132A
1057	ENSOCUG00000015723	SLC15A3	708.327	-0.198894	0.39515	0.40866	0.66247	-0.178833	8.8709	9.64783	9.01297	8.53739	9.4763	10.1299	Solute carrier family 15 member 3
1058	ENSOCUG00000012464	CD6	4.25329	-0.121028	0.474846	0.344125	NA	NA	1.99272	2.05232	1.9171	2.16736	2.07249	2.08441	CD6 molecule
1059	ENSOCUG00000011143	FOSL1	1256.77	5.42344	0.703748	6.57997e-16	5.37411e-13	12.2697	8.3721	10.6506	11.1826	6.8711	6.84576	6.70401	FOS like 1, AP-1 transcription factor subunit
1060	ENSOCUG00000020976	DRAP1	6467.08	-0.108005	0.304802	0.640691	0.822105	-0.0850726	12.1856	12.9611	12.4488	12.9253	12.6051	12.5539	DR1 associated protein 1
1061	ENSOCUG00000010947	C11orf68	503.294	-0.461655	0.359136	0.0811769	0.27715	-0.557285	8.3873	8.81393	8.85853	9.14071	8.86485	9.3944	Chromosome 11 open reading frame 68
1062	ENSOCUG00000022795	TSGA10IP	3.7827	-0.150525	0.505254	0.0332911	NA	NA	1.57315	1.57602	1.57492	1.9299	1.58179	1.91594	Uncharacterized protein
1063	ENSOCUG00000039650		1593.47	-2.06743	0.428808	8.14708e-08	1.01957e-05	-4.99158	9.62002	9.38925	9.48201	11.5246	10.7647	10.5962
1064	ENSOCUG00000022025		362.292	-0.277835	0.339181	0.262591	0.531807	-0.274246	7.93797	8.48889	8.45948	8.45226	8.46392	8.88877	Uncharacterized protein
1065	ENSOCUG00000021968	EIF1AD	4021.44	-0.0629279	0.312777	0.784057	0.901357	-0.0451034	11.6068	12.3852	11.5475	12.1738	11.8819	11.9068	Eukaryotic translation initiation factor 1A domain containing
1066	ENSOCUG00000031959		2095.41	-0.268072	0.304659	0.260669	0.529414	-0.276204	10.7547	11.1864	10.595	11.3092	11.031	11.0934
1067	ENSOCUG00000015741	BANF1	25389.8	-0.615599	0.326879	0.0192499	0.121862	-0.91413	14.1523	14.5069	14.2363	15.097	14.6609	14.7456	Barrier to autointegration factor 1
1068	ENSOCUG00000015722	SF3B2	48810.3	-0.37177	0.304172	0.121829	0.347842	-0.458618	15.06	15.6446	15.3181	15.6847	15.6752	15.8221	Uncharacterized protein
1069	ENSOCUG00000016490	CATSPER1	71.5048	-1.3238	0.633089	0.00256722	0.0342727	-1.46505	5.76901	5.46347	5.34178	6.71584	6.04871	6.27474	Uncharacterized protein
1070	ENSOCUG00000025097	PACS1	1684.71	-0.131165	0.268346	0.550713	0.765356	-0.116136	10.6768	10.8451	10.3627	10.8122	10.7606	10.7578	Phosphofurin acidic cluster sorting protein 1
1071	ENSOCUG00000039337		8.13807	-0.0126678	0.438348	0.934111	0.971183	-0.012699	2.93533	2.81069	3.09593	3.11746	2.81074	2.96569
1072	ENSOCUG00000020926	MRPL11	4458.44	-0.104097	0.326979	0.661406	0.836262	-0.0776575	11.5145	12.5608	11.7275	12.2286	12.13	12.1365	Mitochondrial ribosomal protein L11
1073	ENSOCUG00000010915	DPP3	20155.4	-0.515716	0.319606	0.041085	0.190411	-0.720307	13.9612	14.3002	13.7191	14.4855	14.5516	14.4462	Dipeptidyl peptidase 3 (EC 3.4.14.4) (Dipeptidyl aminopeptidase III) (Dipeptidyl peptidase III)
1074	ENSOCUG00000010911	PELI3	8.61579	-0.38422	0.669513	0.0458227	0.202355	-0.693885	2.74888	2.85952	2.80447	3.13045	3.35233	2.89409	Pellino E3 ubiquitin protein ligase family member 3
1075	ENSOCUG00000027758	BBS1	52.8184	-0.109549	0.376515	0.637234	0.820018	-0.0861766	5.58658	5.31502	5.90478	5.52252	5.80496	5.90401	Uncharacterized protein
1076	ENSOCUG00000039117		62.7112	-0.0618846	0.36715	0.78725	0.903056	-0.0442853	6.21533	5.73407	5.64979	6.05859	5.68158	6.13752
1077	ENSOCUG00000029788		94.4696	-0.780369	0.450407	0.01488	0.10539	-0.977203	6.39337	6.12579	6.05945	6.84107	6.75278	6.70817
1078	ENSOCUG00000000302	ZDHHC24	28.4181	-0.127698	0.423095	0.542051	0.760224	-0.119058	4.70352	4.38784	4.8342	4.64683	4.49545	5.20417	Palmitoyltransferase (EC 2.3.1.225)
1079	ENSOCUG00000023317	ACTN3	27.8363	-0.145781	0.425382	0.496271	0.726454	-0.138792	5.00064	4.39093	4.40229	4.97466	4.76908	4.72654	Actinin alpha 3 (gene/pseudogene)
1080	ENSOCUG00000013700	CTSF	1111.78	-1.19268	0.646119	0.00482941	0.0521683	-1.28259	9.83607	8.93524	8.87051	11.028	9.65156	10.1808	Cathepsin F
1081	ENSOCUG00000022515	CCDC87	8.70185	-0.203088	0.48633	0.267331	0.536994	-0.27003	2.92907	3.0388	2.98589	2.99781	3.22669	3.26003	Coiled-coil domain containing 87
1082	ENSOCUG00000013823	CCS	1207.56	-0.549486	0.438783	0.0605155	0.236666	-0.625863	9.98048	10.0277	9.48832	10.964	10.0255	10.1166	Copper chaperone for superoxide dismutase
1083	ENSOCUG00000022838	RBM14	1742.89	0.000265324	0.312431	0.99706	0.998346	0.000718708	10.2967	11.1767	10.5898	10.5354	10.7048	10.9686	RNA binding motif protein 14
1084	ENSOCUG00000004731	RBM4	15704.7	-0.144482	0.268182	0.510656	0.736807	-0.132646	13.6263	14.1242	13.7627	13.9994	13.9797	14.033	RNA-binding protein 4
1085	ENSOCUG00000014485	SPTBN2	3357.73	0.37993	0.290617	0.107744	0.325876	0.486947	11.6758	12.1239	11.7427	11.4869	11.476	11.573	Spectrin beta chain
1086	ENSOCUG00000009821	RCE1	1415.13	-0.198925	0.276875	0.377728	0.638169	-0.195064	10.5701	10.238	10.2321	10.7271	10.4641	10.4468	Ras converting CAAX endopeptidase 1
1087	ENSOCUG00000003485		21.6538	0.0179733	0.421355	0.927916	0.968665	0.0138265	4.69905	3.97854	4.20991	4.05975	4.16211	4.63797	Uncharacterized protein
1088	ENSOCUG00000035272		2.31607	0.0821439	0.481074	0.0960113	NA	NA	0.980833	1.23215	1.14719	0.982283	0.974907	0.981873
1089	ENSOCUG00000036538		4.72671	0.0188921	0.45392	0.881124	NA	NA	2.00696	2.27307	2.22087	2.2724	2.06636	2.10192
1090	ENSOCUG00000038329		47.3016	0.0301161	0.376803	0.897722	0.956208	0.0194475	5.79811	5.19669	5.5741	5.24699	5.72513	5.51532
1091	ENSOCUG00000009988	KDM2A	4611.98	0.246683	0.283156	0.285344	0.55419	0.256342	12.3165	12.1778	12.3341	11.703	12.1803	12.1596	Lysine demethylase 2A
1092	ENSOCUG00000038516		760.752	0.185513	0.266934	0.399895	0.655467	0.183449	9.6762	9.64348	9.63568	9.25221	9.53845	9.60395
1093	ENSOCUG00000029982		9.65574	-0.207155	0.516993	0.134649	0.368231	-0.433879	2.83671	2.87411	2.65639	3.56886	2.73084	2.95054
1094	ENSOCUG00000006388	ANKRD13D	5.74592	-0.270199	0.576338	0.03823	0.182371	-0.739044	2.22909	2.23256	2.31739	2.48335	2.44777	2.65563	Ankyrin repeat domain 13D
1095	ENSOCUG00000006393	SSH3	2235.62	-0.252187	0.28175	0.271811	0.541541	-0.266368	11.1959	10.9926	10.7303	11.3652	11.1734	11.1543	Slingshot protein phosphatase 3
1096	ENSOCUG00000024015	RAD9A	1721.17	0.0553799	0.281337	0.803415	0.911159	0.0404056	10.9949	10.855	10.3735	10.7989	10.679	10.6507	RAD9 checkpoint clamp component A
1097	ENSOCUG00000004005	POLD4	3227.47	-0.0824643	0.272652	0.71015	0.864051	-0.0634605	11.4985	11.426	11.8481	11.8856	11.5815	11.5798	Uncharacterized protein
1098	ENSOCUG00000003943	CLCF1	40.4773	0.408948	0.670495	0.0613686	0.238557	0.622409	4.6342	5.58038	5.75839	4.08818	4.86134	4.79329	Cardiotrophin like cytokine factor 1
1099	ENSOCUG00000027936	PPP1CA	8640.73	-0.254037	0.303101	0.282396	0.551291	-0.258619	12.827	13.2488	12.5932	13.3304	13.0987	13.1296
1100	ENSOCUG00000007702	TBC1D10C	62.07	0.1273	0.362559	0.595388	0.792364	0.101075	6.08083	5.7568	6.11429	6.06094	5.62071	5.8762	TBC1 domain family member 10C
1101	ENSOCUG00000008072	STX18	1293.15	-0.0601243	0.292957	0.789246	0.903985	-0.0438387	10.2089	10.583	10.0049	10.6068	10.2166	10.2063	Uncharacterized protein
1102	ENSOCUG00000002426	NSG1	59.0225	0.372792	0.4695	0.163157	0.410952	0.386208	5.90344	5.82539	6.22603	5.66174	5.2157	5.86625	Uncharacterized protein
1103	ENSOCUG00000007993	ZBTB49	391.536	0.386351	0.360718	0.139953	0.377078	0.423569	8.43022	8.56276	9.1667	8.2734	8.43758	8.40698	Zinc finger and BTB domain containing 49
1104	ENSOCUG00000002386	LYAR	3703.34	0.17578	0.339219	0.467055	0.705521	0.15149	11.2287	12.3973	11.8921	11.8483	11.6648	11.6041	Ly1 antibody reactive
1105	ENSOCUG00000026431	TMEM128	1749.45	-0.144171	0.25899	0.503586	0.731639	-0.135703	10.5354	10.8975	10.6255	10.8693	10.7747	10.8635	Transmembrane protein 128
1106	ENSOCUG00000011611	SLC2A9	9.83557	-0.0571461	0.452378	0.680819	0.847083	-0.0720739	3.13484	3.18976	2.9258	3.54861	3.06343	2.82727	Solute carrier family 2 member 9
1107	ENSOCUG00000002549	WDR1	51298.1	0.0250175	0.261941	0.912739	0.962286	0.016696	15.6148	15.8986	15.3907	15.6255	15.584	15.6787	WD repeat domain 1
1108	ENSOCUG00000003326	ZNF518B	1710.54	0.984441	0.42935	0.00299436	0.0376416	1.42433	11.1251	10.5614	11.2919	9.80692	10.3893	10.2949	Zinc finger protein 518B
1109	ENSOCUG00000033481		66.1715	0.803073	0.670927	0.0270885	0.148146	0.829311	6.16404	5.81478	6.5694	5.19483	5.73155	5.68593
1110	ENSOCUG00000023327		1129.54	-0.304471	0.33134	0.218492	0.482946	-0.316102	9.73454	10.1601	9.90799	10.6291	9.9527	10.1299	Uncharacterized protein
1111	ENSOCUG00000007602	HS3ST1	3622.03	4.17575	0.719964	3.10418e-10	7.76947e-08	7.10961	9.90665	12.4016	12.6837	8.72036	9.11682	9.29062	Sulfotransferase (EC 2.8.2.-)
1112	ENSOCUG00000031361		13.0439	8.15239	3.18044	7.39556e-06	0.0004041	3.39351	2.97516	3.56856	3.94735	2.77356	2.71327	2.77048
1113	ENSOCUG00000009035	RAB28	921.335	-0.00945378	0.292283	0.975999	0.990035	-0.00434936	10.1107	9.43601	9.85442	9.78786	10.004	9.71239	RAB28, member RAS oncogene family
1114	ENSOCUG00000009041	BOD1L1	2856.86	0.298734	0.30509	0.214062	0.477547	0.320984	11.5971	11.2305	11.8998	11.2467	11.3792	11.2919	Biorientation of chromosomes in cell division 1 like 1
1115	ENSOCUG00000007950	CPEB2	1093.88	1.89327	0.497016	9.99802e-06	0.000524153	3.28054	10.7161	9.759	10.7064	8.57632	9.23104	9.18911	Uncharacterized protein
1116	ENSOCUG00000016551	C1QTNF7	15.7635	-0.297739	0.560905	0.110554	0.330426	-0.480925	3.41966	3.46063	3.61139	4.36296	3.33882	3.82197	C1q and TNF related 7
1117	ENSOCUG00000011765	CC2D2A	902.942	0.107462	0.262718	0.624347	0.811347	0.0907935	9.78508	10.0189	9.77599	9.60223	9.89567	9.76762	Coiled-coil and C2 domain containing 2A
1118	ENSOCUG00000011774	FBXL5	5527.42	0.491054	0.310919	0.049519	0.211481	0.67473	12.8363	12.3086	12.6491	12.0563	12.2646	12.1856	F-box and leucine rich repeat protein 5
1119	ENSOCUG00000002336	BST1	283.665	-0.0383404	0.349199	0.866974	0.942655	-0.0256473	7.65979	7.82327	8.54732	7.81473	7.94139	8.51933	Bone marrow stromal cell antigen 1
1120	ENSOCUG00000017793	CD38	7821.26	-0.989815	0.744382	0.0128901	0.0960751	-1.01739	11.7181	12.4469	11.9935	11.5013	13.5405	13.6664	ADP-ribosyl cyclase/cyclic ADP-ribose hydrolase 1
1121	ENSOCUG00000016098	FGFBP1	15432.6	-0.464157	0.272222	0.0412441	0.190825	-0.719365	13.7384	13.6652	13.6471	13.8979	14.1367	14.2043	Uncharacterized protein
1122	ENSOCUG00000035932		2.99771	0.0357383	0.462259	0.722	NA	NA	1.60667	1.42085	1.59021	1.42081	1.46394	1.59284
1123	ENSOCUG00000013846		113.79	5.71935	0.999958	1.35168e-09	2.79671e-07	6.55335	5.33991	7.79493	5.97177	3.86518	4.04934	4.02818	Uncharacterized protein
1124	ENSOCUG00000016623		12340.6	1.62791	0.565276	0.000296927	0.00719153	2.14318	14.5818	13.1578	13.6581	12.2665	12.9839	12.4503	Uncharacterized protein
1125	ENSOCUG00000016642	PROM1	16862.3	0.00225654	0.273979	0.959028	0.98187	0.0079461	14.3443	13.7816	13.9185	13.9753	14.1439	13.9587	Prominin 1
1126	ENSOCUG00000002246	TAPT1	2432.76	0.527629	0.385166	0.0632044	0.2414	0.617264	11.4281	10.903	11.833	10.7755	11.0688	10.9209	Transmembrane anterior posterior transformation 1
1127	ENSOCUG00000039041		1.79979	0.0498181	0.467784	0.566476	NA	NA	0.779538	0.913136	0.784826	0.741701	0.826103	0.741369
1128	ENSOCUG00000015499	LDB2	29.3225	-0.107937	0.423126	0.594442	0.791804	-0.101383	4.67466	4.91408	4.44906	5.17793	4.32715	4.88309	LIM domain binding 2
1129	ENSOCUG00000001331		78.8654	-0.00929019	0.393308	0.962054	0.983479	-0.0072349	6.11379	6.7452	5.3055	6.29831	6.26772	6.12528
1130	ENSOCUG00000005242	QDPR	2189.79	-0.390223	0.283124	0.0923264	0.298546	-0.524989	10.9127	11.0108	10.7481	11.428	11.131	11.1693	Quinoid dihydropteridine reductase
1131	ENSOCUG00000001571	LAP3	34913.7	-0.924447	0.537331	0.011196	0.0880562	-1.05524	14.2328	14.9022	14.1589	14.5187	15.6104	15.6889	Leucine aminopeptidase 3
1132	ENSOCUG00000001576	MED28	1616.47	0.328805	0.313064	0.178726	0.432882	0.36363	10.4075	11.0843	10.7996	10.4378	10.5434	10.4208	Mediator complex subunit 28
1133	ENSOCUG00000001582	FAM184B	34.059	0.216846	0.426655	0.35997	0.622927	0.205563	5.05993	4.8158	5.45865	4.9985	4.80573	4.9473	Family with sequence similarity 184 member B
1134	ENSOCUG00000021289	DCAF16	159.021	0.0595355	0.349204	0.803843	0.911445	0.0402694	7.48068	6.62569	7.61037	7.36108	7.16957	7.19542	DDB1 and CUL4 associated factor 16
1135	ENSOCUG00000006792	NCAPG	2199.48	0.409232	0.355597	0.118429	0.343253	0.464385	10.7801	11.5231	11.3882	10.5547	10.997	10.9369	Non-SMC condensin I complex subunit G
1136	ENSOCUG00000006802	LCORL	1912.64	0.744322	0.475148	0.0228991	0.134347	0.871772	11.2196	10.3064	11.5911	10.4632	10.4308	10.3798	Ligand dependent nuclear receptor corepressor like
1137	ENSOCUG00000009517	SLIT2	29.5792	0.000101158	0.432535	0.996726	0.998206	0.00077989	4.86741	4.00273	5.12008	4.75343	4.54782	4.96997	Slit guidance ligand 2
1138	ENSOCUG00000002186	PACRGL	357.047	0.0796783	0.296738	0.731995	0.875392	0.0577972	8.59883	8.32832	8.58458	8.71055	8.17867	8.32714	Uncharacterized protein
1139	ENSOCUG00000019165		4.54136	-0.0832884	0.465772	0.48066	NA	NA	1.90838	2.01082	2.08778	2.31999	1.97875	2.00544
1140	ENSOCUG00000002189	KCNIP4	26.2727	0.114832	0.434432	0.559699	0.770953	0.112972	4.75881	4.10686	4.99298	4.80902	4.33204	4.2924	Potassium voltage-gated channel interacting protein 4
1141	ENSOCUG00000010595		7.97837	-0.0553726	0.442412	0.729179	0.873368	-0.058803	2.97133	2.82733	2.8965	3.18131	2.88453	2.77634	Uncharacterized protein
1142	ENSOCUG00000035389		1771.62	0.280788	0.280211	0.216269	0.480312	0.318477	11.1203	10.8279	10.7474	10.625	10.7729	10.5068
1143	ENSOCUG00000000919	ADGRA3	1495.19	0.204545	0.274254	0.357233	0.620987	0.206918	10.8572	10.5539	10.4591	10.4494	10.5406	10.3001	Adhesion G protein-coupled receptor A3
1144	ENSOCUG00000005568	GBA3	484.792	-0.0657889	0.349207	0.776733	0.898483	-0.0464903	8.97001	8.65508	8.85599	9.53592	8.47435	8.38777	Glucosylceramidase beta 3 (gene/pseudogene)
1145	ENSOCUG00000014668	PPARGC1A	1655.34	0.208933	0.383659	0.398988	0.654838	0.183866	11.3729	9.74135	10.7055	10.6439	10.4895	10.2589	PPARG coactivator 1 alpha
1146	ENSOCUG00000003026	DHX15	12877.7	0.492542	0.288777	0.0367384	0.178773	0.747699	13.6165	13.9035	13.9655	13.274	13.4991	13.4139	DEAH-box helicase 15
1147	ENSOCUG00000019163		133.692	-0.289743	0.395117	0.256826	0.525778	-0.279198	6.59303	7.20195	6.61739	7.50495	6.90582	7.0269
1148	ENSOCUG00000007460	SOD3	38.8174	-2.61171	0.811021	6.1606e-05	0.00220277	-2.65703	4.44175	4.12691	4.52705	5.66522	5.3753	5.29363	Extracellular superoxide dismutase [Cu-Zn] (EC-SOD) (EC 1.15.1.1)
1149	ENSOCUG00000007463	CCDC149	4217.66	-0.900612	0.28276	0.000261438	0.00662907	-2.17855	11.6095	11.5033	11.7042	12.3992	12.3195	12.2211	Coiled-coil domain containing 149
1150	ENSOCUG00000037097		252.347	0.411563	0.317572	0.0977386	0.308192	0.511179	8.21339	7.91769	8.23345	7.73961	7.75021	7.82956
1151	ENSOCUG00000008262	SEPSECS	439.634	0.903193	0.365336	0.00224871	0.0310792	1.50753	9.04946	8.97849	9.10269	8.01855	8.51733	8.3932	O-phosphoseryl-tRNA(Sec) selenium transferase (EC 2.9.1.2) (Selenocysteine synthase) (Selenocysteinyl-tRNA(Sec) synthase) (Sep-tRNA:Sec-tRNA synthase)
1152	ENSOCUG00000015972	PI4K2B	1055.61	0.0272005	0.305399	0.909123	0.960431	0.017534	10.3612	9.48572	10.1171	9.94495	10.0897	10.004	Uncharacterized protein
1153	ENSOCUG00000015990	ZCCHC4	130.8	-0.0140485	0.334302	0.949884	0.977781	-0.00975833	7.17094	7.06934	6.71218	7.33748	6.7807	6.8498	Zinc finger CCHC-type containing 4
1154	ENSOCUG00000016004	ANAPC4	4281.57	0.0593493	0.276024	0.769928	0.894957	0.0481979	11.7946	12.3892	12.008	11.9557	12.111	11.9939	Anaphase promoting complex subunit 4
1155	ENSOCUG00000002944	SLC34A2	161.605	-0.234491	0.465961	0.288163	0.556185	-0.25478	7.67957	6.40569	5.60381	7.5474	7.52557	7.18025	Solute carrier family 34 member 2
1156	ENSOCUG00000017195	SEL1L3	21352.8	-0.147007	0.285179	0.552648	0.766603	-0.11543	14.4466	14.0288	14.3807	14.211	14.7026	14.3591	SEL1L family member 3
1157	ENSOCUG00000032027		0.390641	-0.0359876	0.472262	0.649848	NA	NA	-0.978278	-0.975586	-0.976576	-0.975627	-0.917391	-0.976336
1158	ENSOCUG00000034394		2124.19	-0.243577	0.284306	0.286822	0.555568	-0.255262	10.9202	11.0593	10.7501	11.4034	10.9892	11.0381
1159	ENSOCUG00000013449	RBPJ	2356.05	0.609823	0.29194	0.0119071	0.0915051	1.03855	11.3523	11.2937	11.5775	10.7853	10.9949	10.9098	Recombination signal binding protein for immunoglobulin kappa J region
1160	ENSOCUG00000013465	TBC1D19	68.5963	-0.673358	0.49768	0.0346354	0.172157	-0.764077	5.68174	5.94836	5.66171	6.46456	6.22698	6.11604	TBC1 domain family member 19
1161	ENSOCUG00000014185	STIM2	1675.42	0.278732	0.308114	0.243716	0.512743	0.2901	10.8789	10.5578	11.0141	10.2276	10.7316	10.6137	Stromal interaction molecule 2
1162	ENSOCUG00000034992		949.769	0.480649	0.381183	0.0794418	0.273204	0.563513	9.55224	10.4415	10.0784	9.41226	9.73778	9.5985
1163	ENSOCUG00000038061		2.33054	0.0395468	0.464905	0.664727	NA	NA	1.05644	1.10732	1.30257	1.05809	1.12096	1.14895
1164	ENSOCUG00000031439		1.75906	-0.0369677	0.463179	0.701223	NA	NA	0.828633	0.800049	0.753286	0.843661	0.837857	0.797526
1165	ENSOCUG00000030289		2.65676	-0.0402205	0.464234	0.663792	NA	NA	1.24364	1.24556	1.41572	1.38461	1.27239	1.41835
1166	ENSOCUG00000000290	PCDH7	114.429	2.74864	0.708529	5.75239e-06	0.000344655	3.46262	6.54059	6.78795	7.63834	4.97607	5.68998	5.51076	Protocadherin 7
1167	ENSOCUG00000037359		24.3107	0.450882	0.689196	0.0611115	0.237915	0.623579	4.58603	4.10269	5.0168	4.37566	3.8325	3.95959
1168	ENSOCUG00000023563		10.1107	-0.194319	0.499617	0.210788	0.474197	-0.324041	3.26969	3.02921	2.93622	3.54115	3.218	3.24752
1169	ENSOCUG00000010124		3.89385	0.146816	0.488477	0.232646	NA	NA	1.89689	2.07794	1.83303	1.74271	1.80155	1.83463
1170	ENSOCUG00000015669	ARAP2	1405.9	0.486993	0.43652	0.0901537	0.294866	0.530375	11.0164	9.77682	10.83	9.88137	10.2139	10.1726	ArfGAP with RhoGAP domain, ankyrin repeat and PH domain 2
1171	ENSOCUG00000032723		13.5954	0.122883	0.440959	0.523556	0.747105	0.126618	3.8987	3.50512	3.87805	3.76073	3.65264	3.49469
1172	ENSOCUG00000001098	DTHD1	33.5685	0.398988	0.571332	0.115398	0.338643	0.470258	5.35703	4.81712	5.22043	4.41111	4.46009	5.06647	Death domain containing 1
1173	ENSOCUG00000012238	NWD2	15.3043	0.132894	0.462109	0.428598	0.676876	0.169491	3.88533	3.66261	4.1969	3.80884	3.87367	3.38026	NACHT and WD repeat domain containing 2
1174	ENSOCUG00000003831	C4orf19	7705.73	-0.073624	0.296991	0.745105	0.882368	-0.0543504	13.256	12.4531	12.7026	13	12.9312	12.8935	Chromosome 4 open reading frame 19
1175	ENSOCUG00000003419	RELL1	3465.19	-0.112751	0.343453	0.63714	0.820018	-0.0861766	11.722	10.985	12.0022	11.2661	12.1529	11.8245	RELT like 1
1176	ENSOCUG00000013740	PGM2	5702.71	-0.312036	0.248457	0.151215	0.394446	-0.404012	12.3497	12.4152	12.2165	12.5932	12.6252	12.5812	Phosphoglucomutase 2
1177	ENSOCUG00000037948		2.34155	0.0160311	0.461715	0.869061	NA	NA	1.19288	1.29005	1.11735	1.11792	1.22394	1.20398
1178	ENSOCUG00000012442	TBC1D1	8788.88	-0.361488	0.314692	0.138302	0.374138	-0.426968	13.2133	12.6118	12.7574	13.3946	13.1873	13.1668	TBC1 domain family member 1
1179	ENSOCUG00000022888		114.573	-0.2	0.392564	0.407913	0.662035	-0.179119	6.29912	7.088	6.361	7.26693	6.77359	6.5818	Uncharacterized protein
1180	ENSOCUG00000003698	KLF3	6733.69	0.747505	0.389791	0.0123357	0.0934695	1.02933	13.3105	12.5368	12.9311	12.0411	12.4265	12.3876	Kruppel like factor 3
1181	ENSOCUG00000003701	TLR10	16.2809	-0.0110807	0.437077	0.942438	0.974207	-0.0113486	3.77496	3.96738	4.05387	3.47711	4.14697	4.11363	Toll like receptor 10
1182	ENSOCUG00000001824	TLR1	208.32	-0.312309	0.355635	0.218641	0.482946	-0.316102	7.58802	7.65299	7.23819	8.13606	7.65368	7.62234	Toll like receptor 1
1183	ENSOCUG00000006031	TLR6	101.9	0.209281	0.400251	0.391372	0.648382	0.188169	7.26832	6.22291	6.42588	6.65386	6.30717	6.41393	Toll like receptor 6
1184	ENSOCUG00000034901		17.94	-0.192016	0.475764	0.30744	0.574671	-0.240581	4.26767	3.65464	3.69008	4.27239	4.29926	3.99607
1185	ENSOCUG00000009603	FAM114A1	3388.6	-0.63646	0.359989	0.0219704	0.130677	-0.8838	11.6828	10.9859	11.3489	11.9919	12.0328	11.8262	Family with sequence similarity 114 member A1
1186	ENSOCUG00000000579	TMEM156	27.4914	-0.795372	0.744218	0.0287082	0.153592	-0.813631	4.36252	4.49944	4.43885	4.77455	4.81285	5.12907	Transmembrane protein 156
1187	ENSOCUG00000010438	KLHL5	949.434	-0.0413755	0.289314	0.853399	0.93597	-0.0287382	10.099	9.52197	9.88142	9.69395	10.0996	9.88366	Kelch like family member 5
1188	ENSOCUG00000004716	WDR19	395.163	-0.429636	0.331226	0.0905234	0.295424	-0.529554	8.41961	8.38197	8.38774	8.50656	9.05861	8.73572	WD repeat domain 19
1189	ENSOCUG00000004739	RFC1	3332.71	0.114628	0.26884	0.602914	0.796731	0.0986881	11.6594	11.8918	11.6972	11.3909	11.8561	11.6164	Replication factor C subunit 1
1190	ENSOCUG00000009086	KLB	13.109	0.474601	0.792785	0.0363541	0.177515	0.750765	3.85546	3.73971	3.76619	3.17905	3.46599	3.27744	Klotho beta
1191	ENSOCUG00000009091	RPL9	53487.2	-0.11721	0.310043	0.636169	0.819421	-0.0864927	15.3987	15.829	15.6031	16.1758	15.4478	15.486	Uncharacterized protein
1192	ENSOCUG00000009096	LIAS	754.028	0.375978	0.26405	0.0889314	0.292443	0.533959	9.64818	9.74832	9.70861	9.32572	9.36463	9.44091	Lipoyl synthase, mitochondrial (EC 2.8.1.8) (Lipoate synthase) (LS) (Lip-syn) (Lipoic acid synthase)
1193	ENSOCUG00000005531	UGDH	24098.5	0.0381667	0.286744	0.84655	0.93281	0.0302066	14.6856	14.6615	14.3353	14.1087	14.7007	14.666	UDP-glucose 6-dehydrogenase (EC 1.1.1.22)
1194	ENSOCUG00000033560		3423.5	-0.494965	0.412938	0.0786523	0.271772	-0.565796	11.7161	10.6587	11.5584	12.0688	11.9853	11.7642
1195	ENSOCUG00000022085		23.7644	-0.088045	0.403386	0.681474	0.84761	-0.071804	4.41412	4.60331	4.43745	4.67464	4.32244	4.71442	Uncharacterized protein
1196	ENSOCUG00000005872	UBE2K	4543.15	0.33026	0.266836	0.142345	0.38124	0.418801	12.1257	12.471	12.2206	11.9627	12.02	11.9691	Ubiquitin conjugating enzyme E2 K
1197	ENSOCUG00000005880	PDS5A	5579.42	0.478601	0.361237	0.0768727	0.26854	0.570991	12.5309	12.5511	12.8066	11.6438	12.4198	12.2699	PDS5 cohesin associated factor A
1198	ENSOCUG00000036952		12.7768	0.146816	0.44857	0.450044	0.694064	0.158601	3.64805	3.42897	3.92358	3.50948	3.5324	3.56883
1199	ENSOCUG00000005111	N4BP2	1737	0.63618	0.470015	0.0403724	0.188591	0.724479	10.9963	10.3732	11.4022	9.81838	10.6063	10.4064	NEDD4 binding protein 2
1200	ENSOCUG00000005126	RHOH	72.5829	-0.832226	0.811271	0.0253233	0.142225	-0.847025	5.48614	5.32838	5.77901	5.69401	5.88836	6.96735	Ras homolog family member H
1201	ENSOCUG00000017105	CHRNA9	2.65464	0.0398753	0.46514	0.653597	NA	NA	1.32634	1.34295	1.41752	1.24759	1.23797	1.42014	Cholinergic receptor nicotinic alpha 9 subunit
1202	ENSOCUG00000031318		1387.97	0.420413	0.311456	0.0839358	0.282664	0.548729	10.7869	10.3592	10.6321	9.98055	10.3219	10.2911
1203	ENSOCUG00000012034	RBM47	9646.56	0.188827	0.291961	0.417801	0.668042	0.175196	13.4721	13.0667	13.3855	12.7737	13.2895	13.2349	RNA binding motif protein 47
1204	ENSOCUG00000039617		7.42331	-0.037493	0.437195	0.819482	0.920524	-0.035965	2.95015	2.7391	2.84856	2.96963	2.83775	2.85186
1205	ENSOCUG00000016920	NSUN7	109.371	-0.283997	0.452318	0.248267	0.517336	-0.286227	7.04052	5.85932	6.04571	7.07059	6.99255	6.50442	NOP2/Sun RNA methyltransferase family member 7
1206	ENSOCUG00000016932	APBB2	936.942	-0.0828147	0.307804	0.715783	0.867061	-0.0619504	9.88082	9.77979	9.75826	9.33726	10.1837	10.0282	Amyloid beta precursor protein binding family B member 2
1207	ENSOCUG00000032630		29.4392	-0.0212443	0.390032	0.920204	0.966021	-0.0150135	4.78882	4.93437	4.80408	4.51644	4.97466	5.02821
1208	ENSOCUG00000001353	UCHL1	767.523	0.296582	0.406132	0.252157	0.52166	0.282612	9.19488	10.3617	9.15446	8.96983	9.53067	9.34973	Ubiquitin carboxyl-terminal hydrolase (EC 3.4.19.12)
1209	ENSOCUG00000015459		1151.86	-1.51351	0.351003	1.39296e-06	0.000109358	-3.96115	9.24975	9.49579	9.45054	10.8074	10.3107	10.4
1210	ENSOCUG00000015547	LIMCH1	343.704	-0.152723	0.313269	0.516445	0.741229	-0.130048	8.15148	8.08069	8.64934	8.404	8.35725	8.68671	LIM and calponin homology domains 1
1211	ENSOCUG00000017130	TMEM33	2011.02	0.236235	0.28181	0.303629	0.571118	0.243274	10.9976	10.8873	11.302	10.6799	10.9965	10.8335	Transmembrane protein 33
1212	ENSOCUG00000017135	SLC30A9	3529.67	0.396852	0.310664	0.107148	0.325003	0.488112	11.9545	11.6202	12.1906	11.4144	11.6778	11.5893	Solute carrier family 30 member 9
1213	ENSOCUG00000013152	ATP8A1	367.125	0.0446929	0.31156	0.851649	0.935474	0.0289684	8.43613	8.36256	8.75372	8.05748	8.50056	8.76827	Phospholipid-transporting ATPase (EC 3.6.3.1)
1214	ENSOCUG00000011108	SHISA3	10.8883	0.0716469	0.455764	0.610893	0.802424	0.0955959	2.99156	3.38557	3.61698	3.45033	3.20053	2.95099	Uncharacterized protein
1215	ENSOCUG00000002529	GRXCR1	8.8585	0.119406	0.49375	0.00809314	0.0722193	1.14135	1.69302	1.70001	2.7877	1.6999	1.66092	1.69799	Glutaredoxin and cysteine rich domain containing 1
1216	ENSOCUG00000024690	KCTD8	11.1352	-0.277002	0.548982	0.121561	0.347471	-0.459081	3.38328	3.06006	3.19523	3.47391	3.6482	3.51905	Potassium channel tetramerization domain containing 8
1217	ENSOCUG00000017915	GUF1	464.25	0.14589	0.327849	0.545722	0.762243	0.117907	9.17678	8.28343	9.10274	8.78659	8.72962	8.73364	Translation factor GUF1, mitochondrial (EC 3.6.5.n1) (Elongation factor 4 homolog) (EF-4) (GTPase GUF1) (Ribosomal back-translocase)
1218	ENSOCUG00000017918	GNPDA2	392.496	0.184448	0.290435	0.425902	0.675361	0.170464	8.685	8.46859	8.89375	8.63218	8.53096	8.36552	Glucosamine-6-phosphate isomerase (EC 3.5.99.6) (Glucosamine-6-phosphate deaminase)
1219	ENSOCUG00000028076		42.479	-0.317902	0.436328	0.217774	0.482291	-0.31669	5.22814	5.13288	5.27848	5.72896	5.25952	5.49456
1220	ENSOCUG00000022761	IL3RA	29.6142	-1.45361	1.17715	0.00757917	0.0693886	-1.15871	3.98582	4.1232	4.53971	4.68537	5.04711	5.24306	Uncharacterized protein
1221	ENSOCUG00000002576	GABRA2	7.74618	-0.0405567	0.45573	0.740024	0.880044	-0.0554957	2.67211	2.78322	2.91996	3.00799	2.56304	2.99153	Gamma-aminobutyric acid type A receptor alpha2 subunit
1222	ENSOCUG00000025314	GABRA4	2.74757	-0.0357104	0.464789	0.682275	NA	NA	1.27429	1.36854	1.36232	1.36828	1.26701	1.51571	Gamma-aminobutyric acid type A receptor alpha4 subunit
1223	ENSOCUG00000008834	COMMD8	1089.77	0.0735222	0.286292	0.74408	0.881826	0.0546172	9.97949	10.1508	10.2175	10.3652	9.83114	9.83856	COMM domain containing 8
1224	ENSOCUG00000008840	ATP10D	82.6941	-0.0633149	0.395054	0.769662	0.89482	-0.0482644	5.76937	6.31931	6.48842	5.4935	6.40438	6.7616	Phospholipid-transporting ATPase (EC 3.6.3.1)
1225	ENSOCUG00000008876	NFXL1	782.727	0.011521	0.293748	0.962657	0.983832	0.00707886	9.69044	9.18945	9.84333	9.77083	9.47723	9.51871	Nuclear transcription factor, X-box binding like 1
1226	ENSOCUG00000006384	CNGA1	1.99981	-0.000657688	0.46226	0.99227	NA	NA	1.06026	0.916739	0.959478	0.916716	1.02255	1.00201	Cyclic nucleotide gated channel alpha 1
1227	ENSOCUG00000007643	NIPAL1	4625.81	1.18058	0.46558	0.00119706	0.0197406	1.70464	12.3674	11.9219	12.9642	11.2056	11.7102	11.5385	NIPA like domain containing 1
1228	ENSOCUG00000007656	TEC	356.005	-0.0877044	0.2769	0.693904	0.854212	-0.0684342	8.46233	8.5759	8.21722	8.45406	8.62762	8.44953	Tyrosine-protein kinase (EC 2.7.10.2)
1229	ENSOCUG00000007648	TXK	109.055	-0.145304	0.367219	0.543325	0.760675	-0.118801	6.90998	6.64614	6.28989	6.49622	7.19143	6.64715	Tyrosine-protein kinase (EC 2.7.10.2)
1230	ENSOCUG00000038791		323.583	-0.265287	0.368746	0.291623	0.558967	-0.252614	8.01571	8.449	7.84668	8.8845	8.15242	8.15527
1231	ENSOCUG00000009618	SLAIN2	1499.97	0.288269	0.310626	0.234106	0.502261	0.29907	10.815	10.3318	10.8144	10.1225	10.5624	10.4125	SLAIN motif family member 2
1232	ENSOCUG00000009624	SLC10A4	6.66794	-0.122251	0.467827	0.403699	0.658392	-0.181515	2.70206	2.48248	2.65313	2.66458	2.74429	2.86521	Solute carrier family 10 member 4
1233	ENSOCUG00000034026		6.09598	-0.020916	0.456803	0.851801	0.935474	-0.0289684	2.44497	2.62146	2.29751	2.29887	2.42831	2.72497
1234	ENSOCUG00000009628	FRYL	6250.89	0.821775	0.493941	0.0154729	0.107479	0.968675	12.9152	12.1832	13.2903	11.6099	12.3412	12.1675	FRY like transcription coactivator
1235	ENSOCUG00000035619		8.20147	0.167172	0.482861	0.293865	0.561531	0.250626	3.19348	3.05159	2.92471	2.71169	2.92689	2.92817
1236	ENSOCUG00000020964	OCIAD1	6540.9	0.145937	0.252746	0.478904	0.713591	0.146551	12.7742	12.5476	12.8779	12.6891	12.5715	12.5254	OCIA domain containing 1
1237	ENSOCUG00000007907	OCIAD2	15266.9	-0.507814	0.45087	0.0794484	0.273204	-0.563513	13.8862	13.2838	13.2272	14.6797	13.6679	13.6622	OCIA domain containing 2
1238	ENSOCUG00000017815	CWH43	21.4778	0.301217	0.501468	0.199209	0.4595	0.337714	4.63978	4.27131	4.55088	3.97458	4.21399	4.36541	Cell wall biogenesis 43 C-terminal homolog
1239	ENSOCUG00000039350		0.787775	-0.0397677	0.473046	0.492601	NA	NA	-0.39299	-0.392465	-0.392668	-0.304022	-0.329905	-0.39262
1240	ENSOCUG00000012352	DCUN1D4	225.76	0.6927	0.371218	0.0152115	0.106618	0.972169	7.89925	8.16842	8.02043	7.27143	7.63531	7.4883	DCN1-like protein (Defective in cullin neddylation protein 1-like protein)
1241	ENSOCUG00000037196		56.1878	1.38614	0.607712	0.00173518	0.0256687	1.5906	5.93927	6.15981	5.97406	4.99179	5.41608	5.24425
1242	ENSOCUG00000005466	LRRC66	1934.58	1.05094	0.385801	0.000865654	0.0157852	1.80175	11.4473	11.0258	11.1455	9.97038	10.5054	10.532	Leucine rich repeat containing 66
1243	ENSOCUG00000005474	SGCB	1942.2	0.378979	0.391111	0.157356	0.403277	0.394396	10.6157	11.247	11.2936	10.0412	10.7117	10.98	Beta-sarcoglycan (Beta-SG)
1244	ENSOCUG00000037084		0.46877	-0.0372094	0.472497	0.604883	NA	NA	-0.851222	-0.84804	-0.84921	-0.84809	-0.770646	-0.848927
1245	ENSOCUG00000016580	CTSB	19371.4	-0.360381	0.311886	0.142693	0.381753	-0.418218	13.9649	14.3496	13.6983	14.4168	14.329	14.428	Cathepsin B
1246	ENSOCUG00000005160	FDFT1	7159.21	-0.779967	0.508388	0.0200252	0.12435	-0.905354	12.7421	12.1815	11.636	13.4685	12.6574	12.9487	Farnesyl-diphosphate farnesyltransferase 1
1247	ENSOCUG00000015419	NEIL2	230.381	-1.21364	0.663808	0.00483426	0.0521683	-1.28259	7.32582	7.21127	6.58922	8.72192	7.67496	7.55824	Uncharacterized protein
1248	ENSOCUG00000002199	GATA4	1.92736	-0.0330957	0.469426	0.588526	NA	NA	0.796808	0.798208	0.887386	0.798184	1.08155	0.797796	GATA binding protein 4
1249	ENSOCUG00000013226	BLK	1.01567	-0.0412607	0.473404	0.427807	NA	NA	-0.0593271	-0.0586018	-0.0588817	-0.0586139	0.140752	-0.0588154	Tyrosine-protein kinase (EC 2.7.10.2)
1250	ENSOCUG00000011301	FAM167A	17.9372	-0.412169	0.605927	0.0972446	0.307278	-0.512469	4.00752	3.69379	3.95671	4.24936	4.15752	4.36649	Family with sequence similarity 167 member A
1251	ENSOCUG00000011294		8.59546	-0.361396	0.66981	0.0260261	0.144584	-0.83988	2.71469	2.63008	2.72838	3.19438	3.29609	2.73039	Uncharacterized protein
1252	ENSOCUG00000016992	MTMR9	596.223	0.244686	0.297714	0.299788	0.567445	0.246076	9.47126	9.15363	9.32952	8.8895	9.32446	8.98231	Myotubularin related protein 9
1253	ENSOCUG00000015473	XKR6	1292.98	0.605961	0.417697	0.0408437	0.189821	0.721656	9.87521	10.9305	10.6284	9.9197	9.9819	9.97686	XK-related protein
1254	ENSOCUG00000000468	PINX1	2.48647	-0.0324535	0.469009	0.605848	NA	NA	1.13844	1.01203	1.01128	1.36608	1.00218	1.01146	Uncharacterized protein
1255	ENSOCUG00000003370	MSRA	1907.77	-0.395058	0.349884	0.125646	0.354567	-0.450302	10.6981	10.7873	10.4357	11.4626	10.7315	10.8546	Methionine sulfoxide reductase A
1256	ENSOCUG00000005942	KIF13B	5386.09	0.234376	0.328316	0.338915	0.602644	0.219939	12.8122	12.0404	12.5273	11.9026	12.4937	12.2251	Kinesin family member 13B
1257	ENSOCUG00000017211	HMBOX1	361.527	0.274	0.328777	0.265707	0.535695	0.271083	8.50405	8.28827	8.94728	8.19745	8.43832	8.34252	Homeobox containing 1
1258	ENSOCUG00000034142		4.61065	0.208215	0.51514	0.152299	NA	NA	2.31985	2.07241	2.22271	2.02517	2.04915	2.02211
1259	ENSOCUG00000015356	INTS9	1588.52	0.0203145	0.285714	0.932014	0.970345	0.013074	10.3845	10.9959	10.4136	10.6329	10.6353	10.5733	Integrator complex subunit 9
1260	ENSOCUG00000015351	EXTL3	4131.61	0.393226	0.343072	0.126506	0.355896	0.448677	11.9669	12.4208	12.0974	11.3353	12.0137	11.8561	Exostosin like glycosyltransferase 3
1261	ENSOCUG00000025264	FZD3	125.739	0.178413	0.340669	0.465432	0.704741	0.15197	7.18294	6.84134	7.09967	6.60556	7.1263	6.7763	Frizzled class receptor 3
1262	ENSOCUG00000022817	FBXO16	8.00158	-0.198116	0.514347	0.130903	0.363001	-0.440092	2.60232	2.72035	2.51393	3.25064	2.85721	2.56778	F-box protein 16
1263	ENSOCUG00000014174	ZNF395	696.455	-0.175245	0.322101	0.462126	0.70255	-0.153323	9.7261	9.01008	9.07621	9.38336	9.72482	9.43301	Zinc finger protein 395
1264	ENSOCUG00000035478		112.093	0.529353	0.494947	0.0767273	0.268488	0.571074	6.82759	6.62643	7.3532	6.06418	6.56694	6.63907
1265	ENSOCUG00000000034	ELP3	2358.86	0.439973	0.280468	0.0573793	0.229536	0.639149	11.1516	11.4117	11.5209	10.9825	10.9858	10.9788	Elongator complex protein 3 (EC 2.3.1.48)
1266	ENSOCUG00000000032	NUGGC	77.1923	-0.0674587	0.403759	0.748398	0.88444	-0.0533316	6.76286	5.52903	5.4352	6.46619	6.13743	6.04138	Nuclear GTPase, germinal center associated
1267	ENSOCUG00000033667		5964.81	-0.680297	0.336543	0.0111762	0.0879921	-1.05556	12.1109	12.4677	11.8911	12.6943	12.8287	12.8065
1268	ENSOCUG00000026532	SCARA5	263.886	-0.155346	0.391066	0.506633	0.734231	-0.134167	8.39557	7.32513	7.46434	8.43961	7.31655	8.24577	Scavenger receptor class A member 5
1269	ENSOCUG00000000031	PBK	705.462	0.13388	0.296218	0.56427	0.774305	0.111088	9.22771	9.74243	9.53585	9.11927	9.3874	9.58034	PDZ binding kinase
1270	ENSOCUG00000009932	ESCO2	498.879	0.745996	0.497026	0.0234896	0.136063	0.866261	8.62957	9.19707	9.59805	8.01591	8.73842	8.56655	Establishment of sister chromatid cohesion N-acetyltransferase 2
1271	ENSOCUG00000009924	CCDC25	1541.2	0.24931	0.285121	0.276221	0.545482	0.263219	10.568	10.7558	10.7596	10.7	10.3739	10.229	Coiled-coil domain containing 25
1272	ENSOCUG00000009918	SCARA3	121.42	-0.112189	0.416112	0.594023	0.791589	-0.1015	5.8659	6.20673	7.32125	6.67249	6.11661	7.47488	Scavenger receptor class A member 3
1273	ENSOCUG00000005985	CLU	6158.51	3.8797	1.97186	0.000838979	0.015371	1.8133	9.38455	11.7861	13.8255	8.03477	8.22394	9.90578	Clusterin
1274	ENSOCUG00000006251	EPHX2	2927.83	-1.46807	0.522918	0.000364149	0.00834692	-2.07847	10.9681	10.6009	10.2762	12.4443	11.4337	11.3927	Epoxide hydrolase 2
1275	ENSOCUG00000007668	PTK2B	2643.86	-0.220148	0.259308	0.309312	0.575474	-0.239974	11.0693	11.2955	11.3794	11.3618	11.4931	11.5275	Protein tyrosine kinase 2 beta
1276	ENSOCUG00000029959		0.841523	-0.0401979	0.473142	0.475716	NA	NA	-0.288317	-0.287762	-0.287976	-0.287771	-0.210627	-0.203977
1277	ENSOCUG00000007658	TRIM35	707.354	0.416481	0.320148	0.0950657	0.303697	0.517559	9.42726	9.66391	9.77229	8.96668	9.4074	9.29588	Tripartite motif containing 35
1278	ENSOCUG00000007652	STMN4	5.38827	0.180927	0.504281	0.166826	0.416139	0.380761	2.17685	2.28749	2.61149	2.19593	2.1877	2.09285	Stathmin 4
1279	ENSOCUG00000016002	DPYSL2	3911.73	-0.462728	0.336897	0.0719838	0.258736	-0.587144	11.9713	11.4451	11.5066	11.8798	12.3147	12.1177	Dihydropyrimidinase like 2
1280	ENSOCUG00000010542	BNIP3L	3220.61	-0.700533	0.543648	0.0339783	0.170584	-0.768062	11.6506	10.5118	10.8816	12.4251	11.5631	11.486	BCL2 interacting protein 3 like
1281	ENSOCUG00000027088	PPP2R2A	6541.6	0.804723	0.308251	0.00168268	0.0250593	1.60103	12.8405	12.7685	13.1571	12.1948	12.3548	12.2536	Serine/threonine-protein phosphatase 2A 55 kDa regulatory subunit B alpha isoform (PP2A subunit B isoform B55-alpha) (PP2A subunit B isoform PR55-alpha) (PP2A subunit B isoform R2-alpha) (PP2A subunit B isoform alpha)
1282	ENSOCUG00000011972	EBF2	1.30216	-0.00339467	0.466145	0.959506	NA	NA	0.368573	0.331496	0.413759	0.331482	0.458118	0.331246	Early B-cell factor 2
1283	ENSOCUG00000014109	CDCA2	1586.04	0.533493	0.418537	0.0643779	0.243544	0.613423	10.3515	11.176	10.8495	9.77974	10.4847	10.4333	Cell division cycle associated 2
1284	ENSOCUG00000014099	KCTD9	1258.57	0.854219	0.379784	0.00433917	0.0480623	1.3182	10.6046	10.1113	10.8556	9.75732	9.90991	9.8557	Potassium channel tetramerization domain containing 9
1285	ENSOCUG00000014093	GNRH1	98.6	-3.47206	0.586718	1.67441e-10	4.40398e-08	-7.35615	4.98295	5.1598	5.08317	7.31933	6.48272	6.6556	Gonadoliberin
1286	ENSOCUG00000014056	DOCK5	2680.93	1.67197	0.517092	8.58614e-05	0.00284093	2.54654	11.7762	11.1254	12.1506	9.84989	10.4616	10.7683	Dedicator of cytokinesis 5
1287	ENSOCUG00000023836	NEFL	32.5102	-0.0606922	0.474971	NA	NA	NA	3.16428	3.23904	2.92966	4.93338	2.5881	2.75232	Neurofilament light
1288	ENSOCUG00000021430	NEFM	98.0554	-2.9939	1.31422	NA	NA	NA	4.34981	4.56679	4.31395	7.65903	4.30732	4.5322	Neurofilament medium polypeptide
1289	ENSOCUG00000001597	ADAMDEC1	296.876	-0.0696975	0.410102	0.733297	0.87595	-0.0575208	7.17304	8.52104	7.8246	8.95285	6.63618	7.71599	ADAM like decysin 1
1290	ENSOCUG00000004176	ADAM28	256.482	-0.543199	0.511179	0.0718296	0.2585	-0.587539	7.8351	6.69673	7.86205	8.25914	8.27565	8.08411	ADAM metallopeptidase domain 28
1291	ENSOCUG00000005708	STC1	25.289	0.148415	0.462365	0.400906	0.65632	0.182884	3.95153	4.64448	4.94372	3.85222	4.00416	4.74126	Stanniocalcin 1
1292	ENSOCUG00000004294	NKX3-1	60.3386	-0.383027	0.456059	0.157231	0.403277	-0.394396	6.00537	5.42761	5.46037	6.10009	6.02879	6.00911	NK3 homeobox 1
1293	ENSOCUG00000004114	SLC25A37	677.462	0.72603	0.376973	0.0123133	0.0934365	1.02948	9.27699	9.89943	9.66528	8.80894	9.05416	9.15397	Solute carrier family 25 member 37
1294	ENSOCUG00000004102	ENTPD4	1059.1	0.343491	0.34157	0.176598	0.429673	0.366862	10.2817	9.83462	10.3974	9.46944	10.0808	9.86319	Ectonucleoside triphosphate diphosphohydrolase 4
1295	ENSOCUG00000006355	DDX60	673.323	-1.47314	0.899291	0.00448356	0.0493796	-1.30645	8.61421	8.0051	7.97203	7.62467	9.63263	10.4013	DExD/H-box helicase 60
1296	ENSOCUG00000029856		2.56323	-0.0649439	0.46786	0.495377	NA	NA	1.23537	1.28956	1.1966	1.37218	1.19753	1.36451
1297	ENSOCUG00000004900	PALLD	2018.76	0.109071	0.285442	0.632814	0.816497	0.0880455	11.0988	10.8814	11.0908	10.5519	11.1803	10.9129	Palladin, cytoskeletal associated protein
1298	ENSOCUG00000006446	CBR4	198.547	0.326561	0.341105	0.195052	0.454408	0.342554	7.96414	7.59945	7.68396	7.67161	7.26862	7.36907	Carbonyl reductase 4
1299	ENSOCUG00000003098	SH3RF1	2373.41	0.900252	0.498227	0.00967112	0.0809037	1.09203	11.3953	11.0014	11.9114	10.0606	10.8909	10.8211	SH3 domain containing ring finger 1
1300	ENSOCUG00000031550		602.616	0.128027	0.273982	0.56395	0.774266	0.11111	9.21945	9.52397	9.08555	9.20318	9.17439	9.11462
1301	ENSOCUG00000016756	NEK1	738.865	0.0955252	0.311919	0.685925	0.849606	0.0707826	9.70177	9.07891	9.79509	9.7118	9.29781	9.30945	NIMA related kinase 1
1302	ENSOCUG00000006220	CLCN3	4559.53	0.274483	0.301989	0.248831	0.517817	0.285824	12.3744	12.0081	12.4016	11.7159	12.2414	11.9618	Chloride channel protein
1303	ENSOCUG00000026923	HPF1	1068.12	-0.0253328	0.280854	0.907959	0.959985	-0.0177354	10.0106	9.98604	10.1184	10.3517	10.0249	9.74111	Histone PARylation factor 1
1304	ENSOCUG00000011514	MFAP3L	624.543	0.128082	0.388659	0.581445	0.783167	0.106145	9.93642	8.0068	9.28238	9.30774	9.15492	8.74976	Microfibril associated protein 3 like
1305	ENSOCUG00000011526	AADAT	1624.57	-0.0516352	0.274787	0.814095	0.917505	-0.0373913	10.5161	10.7156	10.6561	10.3364	10.8119	10.8432	Aminoadipate aminotransferase
1306	ENSOCUG00000000888	GALNTL6	2.66305	-0.0281535	0.466464	0.707045	NA	NA	1.18877	1.14676	1.28521	1.14673	1.13645	1.48047	Polypeptide N-acetylgalactosaminyltransferase (EC 2.4.1.-) (Protein-UDP acetylgalactosaminyltransferase)
1307	ENSOCUG00000029899		14.4084	-0.173516	0.484627	0.278079	0.547139	-0.261902	3.27416	3.64744	3.6943	3.87503	4.13509	3.47351
1308	ENSOCUG00000011080	GALNT7	5498.6	-0.102294	0.320225	0.678636	0.846209	-0.0725222	12.4507	11.8346	12.6034	12.0941	12.8064	12.3807	Polypeptide N-acetylgalactosaminyltransferase (EC 2.4.1.-) (Protein-UDP acetylgalactosaminyltransferase)
1309	ENSOCUG00000000074	HMGB2	6805.38	0.0775087	0.276255	0.722619	0.86976	0.0606007	12.4041	13.0242	12.7874	12.6078	12.7114	12.7262	High mobility group box 2
1310	ENSOCUG00000010418	SAP30	380.295	0.336777	0.336008	0.18068	0.435575	0.360937	8.37984	8.94664	8.72316	8.19545	8.56525	8.32898	Sin3A associated protein 30
1311	ENSOCUG00000000616	SCRG1	2.18621	-0.0540704	0.4704	0.465999	NA	NA	0.956967	0.958558	1.04836	0.958531	1.03913	1.20764	Stimulator of chondrogenesis 1
1312	ENSOCUG00000036567		5.25934	0.177865	0.513988	0.0579843	0.230664	0.63702	2.11921	2.555	2.17947	1.99081	1.96988	2.09152
1313	ENSOCUG00000016256	HAND2	34.177	-0.233735	0.439969	0.318162	0.583323	-0.234091	4.84931	4.6876	5.10889	5.31746	4.8072	5.28411	Heart and neural crest derivatives expressed 2
1314	ENSOCUG00000023773	TPT1	3490.23	-0.461931	0.367126	0.0876723	0.289648	-0.538129	11.7756	11.1749	11.4182	12.309	11.7187	11.7337	Translationally-controlled tumor protein (TCTP)
1315	ENSOCUG00000032765		0.390641	-0.0359876	0.472262	0.649848	NA	NA	-0.978278	-0.975586	-0.976576	-0.975627	-0.917391	-0.976336
1316	ENSOCUG00000008888	FBXO8	1115.07	0.158646	0.289072	0.490838	0.721926	0.141508	10.2879	9.79474	10.409	10.0744	10.0297	9.98006	F-box protein 8
1317	ENSOCUG00000013963	CEP44	159.975	0.0774756	0.283247	0.734816	0.876875	0.0570623	7.35362	7.28296	7.42554	7.24833	7.32876	7.27439	Centrosomal protein 44
1318	ENSOCUG00000016289	HPGD	3056.35	-0.333963	0.404638	0.199176	0.4595	-0.337714	10.9643	10.5808	11.8899	11.8311	11.8418	11.5095	15-hydroxyprostaglandin dehydrogenase
1319	ENSOCUG00000007631	GPM6A	97.6782	0.0564409	0.406443	0.792395	0.905036	0.0433342	6.61007	5.42753	7.03359	6.35038	5.86419	6.85567	Glycoprotein M6A
1320	ENSOCUG00000015110	WDR17	1.88363	-0.00555278	0.464873	0.940879	NA	NA	0.8094	0.810642	0.970997	0.810621	0.917064	0.896101	WD repeat domain 17
1321	ENSOCUG00000013569	SPATA4	2.16994	0.0501667	0.470437	0.467667	NA	NA	1.00545	0.924655	1.1733	0.924629	0.91658	1.01719
1322	ENSOCUG00000012592	ASB5	18.1427	-0.0792876	0.449028	0.614135	0.804979	-0.0942152	3.74478	3.50316	4.36833	4.34063	4.13414	3.82033	Ankyrin repeat and SOCS box protein 5
1323	ENSOCUG00000029741	SPCS3	6893.78	-0.504561	0.277285	0.0308108	0.160121	-0.795552	12.3135	12.5824	12.5923	12.9621	12.975	12.8668	Signal peptidase complex subunit 3 (EC 3.4.-.-)
1324	ENSOCUG00000012211		128.383	0.517365	0.487456	0.0812268	0.27715	0.557285	6.87491	7.32379	7.29643	6.09057	6.86048	6.83093	Uncharacterized protein
1325	ENSOCUG00000017884	VEGFC	4.29736	-0.0106297	0.454258	0.927275	NA	NA	1.96834	2.10762	1.97885	1.89336	1.9803	2.19916	Vascular endothelial growth factor C
1326	ENSOCUG00000023661		861.301	-0.637591	0.646883	0.0480596	0.207798	-0.682358	8.66503	9.30302	9.24069	10.8012	9.38539	8.82189	Uncharacterized protein
1327	ENSOCUG00000001040	NEIL3	375.906	-0.0238396	0.291287	0.914434	0.963219	-0.0162749	8.28809	8.75656	8.50991	8.39988	8.76052	8.48089	Nei like DNA glycosylase 3
1328	ENSOCUG00000022964		2.88413	-0.0052615	0.460214	0.955259	NA	NA	1.39061	1.56588	1.4775	1.39248	1.50532	1.55777
1329	ENSOCUG00000002031	AGA	1117.41	-0.336363	0.327722	0.175012	0.427421	-0.369144	10.2466	9.51424	9.88759	10.1863	10.3055	10.3144	Aspartylglucosaminidase
1330	ENSOCUG00000022735		2.47507	-0.0298696	0.45946	0.781708	NA	NA	1.36074	1.21615	1.2591	1.30641	1.32153	1.30205	40S ribosomal protein S27
1331	ENSOCUG00000031041		4.08042	-0.0207635	0.457812	0.847961	NA	NA	1.90144	1.9191	1.99407	2.08327	1.80804	1.99679
1332	ENSOCUG00000007616	TENM3	66.5323	-0.0678438	0.381318	0.762847	0.891338	-0.0499577	6.13012	5.44086	6.16606	5.63453	6.15673	6.27225	Uncharacterized protein
1333	ENSOCUG00000004708	DCTD	1993.37	0.0504637	0.266903	0.821163	0.921327	0.0355862	10.7174	11.2368	10.9278	10.9396	10.9176	10.9346	dCMP deaminase
1334	ENSOCUG00000016984	WWC2	1289.66	1.06248	0.419148	0.00141471	0.0223188	1.65133	10.4052	10.5111	10.9227	9.31907	9.9793	9.86578	WW and C2 domain containing 2
1335	ENSOCUG00000034698		130.02	0.447739	0.435313	0.111947	0.332606	0.47807	7.00521	7.002	7.47694	6.36331	7.00558	6.72819
1336	ENSOCUG00000005491	CDKN2AIP	2135.01	0.365675	0.392533	0.170443	0.421101	0.375614	11.1449	10.4996	11.7101	10.533	10.8682	10.9066	CDKN2A interacting protein
1337	ENSOCUG00000011812	ING2	320.292	0.136191	0.283482	0.551849	0.766248	0.115631	8.25702	8.41741	8.46555	8.21147	8.43162	8.074	Inhibitor of growth protein
1338	ENSOCUG00000025497	RWDD4	1087.95	0.393358	0.308007	0.107776	0.325876	0.486947	10.0367	10.1073	10.5235	9.82047	9.97196	9.82539	RWD domain containing 4
1339	ENSOCUG00000010179	TRAPPC11	4349.81	0.0413117	0.265522	0.830747	0.925252	0.0337401	12.1795	11.9459	12.1764	11.7976	12.2582	12.0702	Trafficking protein particle complex 11
1340	ENSOCUG00000009718	STOX2	104.217	-0.653199	0.454738	0.0339732	0.170584	-0.768062	6.45894	6.04241	6.54382	6.94913	6.9203	6.81937	Storkhead box 2
1341	ENSOCUG00000011944	ENPP6	5.17112	-0.28431	0.603502	0.00485549	0.0523246	-1.28129	2.04919	2.05297	2.05152	2.39905	2.25907	2.45141	Ectonucleotide pyrophosphatase/phosphodiesterase 6
1342	ENSOCUG00000009229	IRF2	4938.57	-0.320128	0.344071	0.20177	0.463107	-0.334319	12.4331	11.7942	11.8103	12.0367	12.6029	12.5243	Interferon regulatory factor 2
1343	ENSOCUG00000006627	CASP3	12163.3	-0.220646	0.34569	0.36389	0.626731	-0.202919	13.684	13.1757	13.2539	12.9698	13.9034	13.9219	Caspase-3
1344	ENSOCUG00000003897	PRIMPOL	1467.34	-0.0422104	0.267709	0.845508	0.932324	-0.0304332	10.5173	10.4139	10.5417	10.2487	10.5508	10.7516	Primase and DNA directed polymerase
1345	ENSOCUG00000003903	CENPU	2857.75	0.085191	0.28718	0.700962	0.858932	0.066041	11.1305	11.6747	11.6684	11.1955	11.4761	11.5647	Centromere protein U
1346	ENSOCUG00000037500		18.1336	-0.221004	0.457779	0.315405	0.580463	-0.236226	4.17905	3.91251	3.96579	4.33873	4.08026	4.28985
1347	ENSOCUG00000037022		91.1646	-0.102456	0.358757	0.663647	0.837709	-0.0769067	6.38195	6.54563	6.33255	6.00388	6.77103	6.69553
1348	ENSOCUG00000005617	ACSL1	686.055	0.318299	0.413433	0.224554	0.490379	0.309468	10.1516	8.63718	9.41929	9.08825	9.02104	9.27167	Uncharacterized protein
1349	ENSOCUG00000036745		12.8701	0.288576	0.523089	0.173726	0.426028	0.370562	3.90308	3.50145	3.74125	3.46074	3.38375	3.56057
1350	ENSOCUG00000002594		9956.1	-0.00343348	0.273691	0.978779	0.991171	-0.00385158	12.9798	13.5735	13.1984	13.3216	13.2919	13.1991
1351	ENSOCUG00000002591	CFAP97	437.721	0.170764	0.303644	0.466873	0.705447	0.151536	9.00287	8.49282	8.98144	8.45758	8.76526	8.75863	Cilia and flagella associated protein 97
1352	ENSOCUG00000012354	SNX25	787.976	0.387129	0.344944	0.132849	0.365652	0.436932	9.88318	9.32891	10.0195	9.20259	9.55602	9.37792	Sorting nexin 25
1353	ENSOCUG00000012365	LRP2BP	3.37384	-0.00341372	0.454491	0.975077	NA	NA	1.77997	1.63514	1.79732	1.72571	1.78286	1.72118	LRP2 binding protein
1354	ENSOCUG00000012369	ANKRD37	180.029	-0.788407	0.421024	0.0112805	0.088365	-1.05372	7.05684	7.24712	6.96306	7.99095	7.498	7.60581	Ankyrin repeat domain 37
1355	ENSOCUG00000012375	UFSP2	1347.18	-0.445123	0.301729	0.0657118	0.246071	-0.60894	10.099	10.0925	10.285	10.7993	10.4603	10.3992	UFM1 specific peptidase 2
1356	ENSOCUG00000004810	C4orf47	7.14065	0.112431	0.464639	0.451348	0.694671	0.158221	2.90874	2.82825	2.8474	2.56627	2.88588	2.65713	Chromosome 4 open reading frame 47
1357	ENSOCUG00000005799	CCDC110	29.5983	0.360667	0.515329	0.159412	0.406067	0.391402	4.84643	4.62778	5.31744	4.56392	4.72196	4.54287	Coiled-coil domain containing 110
1358	ENSOCUG00000005808	PDLIM3	98.5461	-2.13363	0.6796	8.31991e-05	0.00276715	-2.55797	5.37351	5.59893	5.69826	7.3107	6.00788	6.9187	PDZ and LIM domain 3
1359	ENSOCUG00000005816	SORBS2	1264.49	-0.0614976	0.316951	0.79027	0.904381	-0.0436486	10.4315	10.4876	9.63546	10.1082	10.5446	10.2772	Sorbin and SH3 domain containing 2
1360	ENSOCUG00000017763	TLR3	533.238	-0.509262	0.579419	0.079646	0.273621	-0.562851	9.13025	7.34387	8.33671	8.61422	9.43398	9.56251	Toll like receptor 3
1361	ENSOCUG00000017457	FAM149A	573.157	-0.96745	0.405833	0.00239267	0.0325697	-1.48719	9.01966	8.3399	8.47814	9.47187	9.40386	9.45508	Uncharacterized protein
1362	ENSOCUG00000011300	CYP4V2	812.484	-1.32361	0.491175	0.000591466	0.0118129	-1.92764	9.43802	8.60223	8.45324	10.0306	10.008	9.95497	Cytochrome P450 family 4 subfamily V member 2
1363	ENSOCUG00000005917		2.87131	-0.00929861	0.457689	0.929896	NA	NA	1.45729	1.55615	1.38106	1.55569	1.44829	1.42606
1364	ENSOCUG00000023278	MTNR1A	0.911695	-0.0026919	0.467972	0.96257	NA	NA	-0.172423	-0.171825	-0.0897013	-0.171835	-0.0803599	-0.172001	Melatonin receptor 1A
1365	ENSOCUG00000001439	FAT1	14596.8	0.764905	0.479281	0.0238346	0.137073	0.863049	14.3681	13.6618	14.1388	12.828	13.8402	13.1348	FAT atypical cadherin 1
1366	ENSOCUG00000033448		69.0178	0.62754	0.630544	0.0527338	0.219247	0.659066	6.44133	5.69208	6.51178	5.34857	5.97038	5.54986
1367	ENSOCUG00000004324	ZFP42	5.58362	0.0261432	0.457663	0.821227	0.921327	0.0355862	2.40629	2.17844	2.5361	2.17838	2.25152	2.54108	ZFP42 zinc finger protein
1368	ENSOCUG00000033947		1.31852	0.0111445	0.466389	0.874344	NA	NA	0.461598	0.318536	0.318199	0.318521	0.380021	0.362042
1369	ENSOCUG00000009038	FRG1	2105.07	0.0648108	0.259902	0.768195	0.894086	0.0486208	11.0147	11.0079	11.1705	11.2258	10.874	10.8738	FSHD region gene 1
1370	ENSOCUG00000004169	ASAH1	2804.26	-0.00192969	0.245246	0.989422	0.995581	-0.00192343	11.5582	11.5058	11.266	11.4218	11.4215	11.5133	N-acylsphingosine amidohydrolase 1
1371	ENSOCUG00000001112	PCM1	3203.19	0.429555	0.324629	0.0887452	0.291954	0.534685	11.9276	11.3957	12.0313	11.322	11.503	11.3746	Pericentriolar material 1
1372	ENSOCUG00000014756	FGL1	38.2641	-0.998561	1.5053	0.0149986	0.105795	-0.975536	4.67708	4.09744	4.45071	5.50533	4.35403	5.68789	Fibrinogen like 1
1373	ENSOCUG00000037837		40.3459	-0.0758325	0.367666	0.743077	0.881152	-0.054949	5.22609	5.27694	5.35427	5.11138	5.45713	5.47078
1374	ENSOCUG00000005218	MTUS1	6331.55	0.4272	0.332501	0.094806	0.30334	0.51807	12.9999	12.3953	12.9196	12.1894	12.5785	12.3378	Microtubule associated scaffold protein 1
1375	ENSOCUG00000005211	PDGFRL	56.894	-0.206474	0.441221	0.357169	0.620952	-0.206942	5.61798	5.39691	5.5816	5.44167	5.1844	6.47569	Platelet derived growth factor receptor like
1376	ENSOCUG00000011284	SLC7A2	41.6448	-0.00338562	0.393734	0.984333	0.993553	-0.00280914	5.0464	5.01799	5.71126	5.01662	5.38031	5.51281	Solute carrier family 7 member 2
1377	ENSOCUG00000008372	MTMR7	14.6306	0.19805	0.480403	0.29007	0.558197	0.253212	3.94067	3.45402	4.09457	3.75278	3.56664	3.56495	Myotubularin related protein 7
1378	ENSOCUG00000008363	VPS37A	623.221	0.533182	0.419587	0.0643083	0.243517	0.61347	9.37044	8.88671	9.95003	9.01831	8.9005	8.88616	VPS37A, ESCRT-I subunit
1379	ENSOCUG00000014589		2107.56	0.353114	0.260151	0.107948	0.325965	0.486829	11.1531	11.1036	11.2775	10.7846	10.9647	10.8488
1380	ENSOCUG00000014585	ZDHHC2	24.4241	-0.00402488	0.404542	0.981452	0.992711	-0.00317722	4.68871	4.27677	4.64764	4.37949	4.39171	4.84393	Palmitoyltransferase (EC 2.3.1.225)
1381	ENSOCUG00000000277	MICU3	36.2611	0.301987	0.517839	0.184086	0.439952	0.356595	4.87196	4.90421	5.70588	4.34387	5.12788	4.7058	Mitochondrial calcium uptake family member 3
1382	ENSOCUG00000025641		1209.65	0.218732	0.322321	0.365518	0.627849	0.202145	9.92727	10.7205	10.2267	9.86823	10.2038	10.1769
1383	ENSOCUG00000014197	MSR1	398.339	0.195086	0.432731	0.39394	0.650544	0.186723	7.10067	8.98325	9.14276	7.47481	8.35894	8.71073	Macrophage scavenger receptor types I and II
1384	ENSOCUG00000024715		239.24	0.032024	0.400565	0.885283	0.951439	0.0216193	7.46402	8.50481	6.77538	8.21443	6.63142	7.83787
1385	ENSOCUG00000003212	TUSC3	122.56	-1.74187	0.444927	6.32877e-06	0.00036921	-3.43273	6.06071	6.10116	6.32449	7.28663	7.03447	7.36405	Tumor suppressor candidate 3
1386	ENSOCUG00000034789		1.17121	0.0134796	0.468246	0.816662	NA	NA	0.29612	0.147803	0.147481	0.147789	0.228074	0.147557
1387	ENSOCUG00000017691	UNC5D	1.76082	-0.0448539	0.469288	0.534179	NA	NA	0.791126	0.716465	0.716017	0.716446	0.808074	0.879081	Unc-5 netrin receptor D
1388	ENSOCUG00000022012		46.2861	-0.607167	0.542974	0.0542624	0.222058	-0.653534	5.26594	5.31255	5.12725	5.43961	5.87223	5.71113	ATP synthase subunit beta (EC 3.6.3.14)
1389	ENSOCUG00000024073	DUSP26	89.1112	-0.140179	0.412654	0.525336	0.748092	-0.126045	6.16942	5.43618	6.75441	6.8863	6.09662	6.3646	Dual specificity phosphatase 26
1390	ENSOCUG00000022908		142.837	-0.589554	0.954493	NA	NA	NA	5.88346	5.70208	6.05181	8.2959	5.43581	5.38023
1391	ENSOCUG00000008740	TTI2	961.612	0.746591	0.358341	0.00833872	0.0734394	1.13407	9.81732	10.0989	10.4524	9.55843	9.56316	9.42707	TELO2 interacting protein 2
1392	ENSOCUG00000008735	MAK16	2883.15	0.716862	0.345519	0.00903303	0.0773855	1.11134	11.3365	11.9408	11.8419	11.0514	11.2013	11.0836	Protein MAK16 homolog
1393	ENSOCUG00000000857	FUT10	461.868	0.0440536	0.32964	0.855523	0.936976	0.0282717	8.68493	9.10043	8.73806	8.15881	9.1269	8.8981	Alpha-(1,3)-fucosyltransferase (EC 2.4.1.-)
1394	ENSOCUG00000005836	NRG1	66.5551	0.95244	0.523364	0.0081485	0.0724578	1.13991	6.08388	6.25751	6.40058	5.78348	5.4932	5.63172	Neuregulin 1
1395	ENSOCUG00000012620	WRN	379.199	0.200423	0.291557	0.388625	0.645683	0.189981	8.78769	8.65113	8.50438	8.22731	8.60916	8.49995	Werner syndrome RecQ like helicase
1396	ENSOCUG00000022003		13.484	-0.00295493	0.418472	0.985159	0.99383	-0.00268809	3.79021	3.77479	3.58403	3.89148	3.70347	3.55037
1397	ENSOCUG00000017093	TEX15	4.35217	0.195178	0.520116	0.073378	NA	NA	2.06929	1.94055	2.23034	1.84073	1.83441	1.93518	Testis expressed 15, meiosis and synapsis associated
1398	ENSOCUG00000014028		24.1162	4.03601	1.20392	2.88395e-05	0.00120304	2.91972	4.5321	3.55699	4.99576	3.36394	3.28997	3.42206
1399	ENSOCUG00000005230	PPP2CB	6667.29	0.760143	0.340632	0.00566929	0.0571645	1.24287	12.9015	12.6197	13.2373	12.2985	12.3425	12.2941	Serine/threonine-protein phosphatase 2A catalytic subunit beta isoform (PP2A-beta) (EC 3.1.3.16)
1400	ENSOCUG00000005223	UBXN8	3825.93	-0.0524005	0.265617	0.808438	0.914317	-0.0389034	11.867	12.098	11.5848	11.9446	11.9776	11.8446	Uncharacterized protein
1401	ENSOCUG00000017234	GSR	9449.95	0.259916	0.308919	0.280345	0.54957	0.259977	13.5474	13.4446	12.8526	12.9785	13.1752	12.9788	Glutathione reductase (EC 1.8.1.7)
1402	ENSOCUG00000039471	SMIM18	6.63402	-0.383522	0.711992	0.0171898	0.114192	-0.942366	2.48678	2.40697	2.40515	2.74959	2.85546	2.73553
1403	ENSOCUG00000016020	GTF2E2	2792.06	0.0851481	0.237643	0.680689	0.847083	0.0720739	11.3918	11.5842	11.4686	11.4278	11.443	11.3453	General transcription factor IIE subunit 2
1404	ENSOCUG00000008572	RBPMS	527.119	-0.281982	0.338204	0.255732	0.524858	-0.279959	9.10126	8.49675	8.89243	9.46775	8.94293	9.01144	RNA binding protein with multiple splicing
1405	ENSOCUG00000010968	DCTN6	3116.52	-0.0923746	0.254683	0.663668	0.837709	-0.0769067	11.4446	11.6168	11.5994	11.8397	11.5715	11.5007	Dynactin subunit 6
1406	ENSOCUG00000013931	LEPROTL1	3000.12	-0.13287	0.245491	0.523785	0.747105	-0.126618	11.4532	11.6076	11.3803	11.7068	11.5549	11.5595	Leptin receptor overlapping transcript like 1
1407	ENSOCUG00000020996	SARAF	10793.8	-0.460876	0.26785	0.0435313	0.196258	-0.707173	13.2693	13.0667	13.1801	13.499	13.6861	13.5114	Uncharacterized protein
1408	ENSOCUG00000034822		2.70114	0.0490432	0.464646	0.619594	NA	NA	1.50658	1.29709	1.42167	1.38781	1.37156	1.29657
1409	ENSOCUG00000037183		1.42298	0.0724176	0.474657	0.364436	NA	NA	0.540288	0.475778	0.514004	0.429244	0.458554	0.428976
1410	ENSOCUG00000011121	PCLO	38.1721	-0.138667	0.451951	0.4504	0.694073	-0.158595	5.35704	4.2384	5.05243	5.40783	5.18732	5.28621	Uncharacterized protein
1411	ENSOCUG00000035229		18.9902	-0.0602334	0.439367	0.718288	0.868183	-0.0613885	4.41939	3.62484	4.09408	4.34479	4.10309	4.18897
1412	ENSOCUG00000030644		45.2582	1.08489	0.735826	0.0105385	0.0849889	1.07064	5.79147	5.85893	5.24723	4.78085	4.9798	5.16716
1413	ENSOCUG00000030247		1760.23	0.124304	0.279972	0.583082	0.784173	0.105588	10.5298	10.9748	10.9535	10.5041	10.8564	10.7353
1414	ENSOCUG00000003608	DAAM1	1585.16	0.167692	0.330413	0.484687	0.717483	0.144188	10.9159	10.0435	10.952	10.3719	10.7166	10.3779	Dishevelled associated activator of morphogenesis 1
1415	ENSOCUG00000032245		3.28258	-0.0787863	0.472598	0.380814	NA	NA	1.44113	1.50203	1.39766	1.82211	1.44521	1.39789
1416	ENSOCUG00000003325	SOWAHC	1939.64	0.675263	0.481668	0.0334883	0.168944	0.772258	11.446	10.4394	11.368	9.95169	10.6712	10.6218	Sosondowah ankyrin repeat domain family member C
1417	ENSOCUG00000006502	SEPTIN10	7356.19	-0.315694	0.261754	0.156756	0.402656	-0.395066	12.8241	12.6138	12.6141	12.8347	13.0121	13.0563	Septin 10
1418	ENSOCUG00000014996	SH3RF3	15.7176	-0.109907	0.422395	0.591971	0.789939	-0.102406	3.98932	3.84856	3.82751	3.91575	3.89153	4.17105	SH3 domain containing ring finger 3
1419	ENSOCUG00000025015	EDAR	14.2607	-0.0324855	0.423172	0.859505	0.938951	-0.027357	3.88501	3.81902	3.5484	3.84921	3.58489	3.94258	Ectodysplasin A receptor
1420	ENSOCUG00000001172	CCDC138	565.06	0.460915	0.360829	0.0837785	0.282386	0.549157	8.8431	9.35829	9.62495	8.83248	8.88969	8.89157	Coiled-coil domain containing 138
1421	ENSOCUG00000038349		3331.66	0.568532	0.349135	0.0345148	0.171887	0.764756	11.839	11.7172	12.1404	11.0521	11.6206	11.4092
1422	ENSOCUG00000034682		776.847	0.62058	0.445256	0.0407028	0.18944	0.722529	9.77698	9.61248	10.0553	8.58393	9.58082	9.21492
1423	ENSOCUG00000001165	RANBP2	5576.88	0.719821	0.407623	0.0171316	0.114	0.943094	12.6534	12.3821	12.9737	11.5582	12.2835	12.1086	RAN binding protein 2
1424	ENSOCUG00000004451	LIMS1	2096.89	0.0891068	0.237086	0.667447	0.839883	0.0757813	11.0737	11.0137	11.1283	10.9	11.0314	11.0388	LIM and senescent cell antigen-like-containing domain protein
1425	ENSOCUG00000017849	GCC2	6048	0.28568	0.334951	0.252546	0.522047	0.28229	12.7847	12.2285	12.9435	11.9932	12.5546	12.4869	GRIP and coiled-coil domain containing 2
1426	ENSOCUG00000013192		9167.73	-0.306556	0.305543	0.210903	0.4743	-0.323947	13.1763	13.0611	12.6657	13.4749	13.3109	13.0508	Sulfotransferase (EC 2.8.2.-)
1427	ENSOCUG00000004360	SULT1C3	1.54396	0.00100748	0.46551	0.990569	NA	NA	0.680997	0.537193	0.536797	0.537176	0.598347	0.622638	Sulfotransferase (EC 2.8.2.-)
1428	ENSOCUG00000039184		92.1695	-0.201348	0.346931	0.410528	0.663429	-0.178206	6.50636	6.33979	6.37935	6.309	6.69829	6.76046
1429	ENSOCUG00000007726	ST6GAL2	7643.41	-0.0508979	0.357417	0.822564	0.921401	-0.0355515	13.3624	11.92	12.7082	12.3033	13.1847	13.0241	ST6 beta-galactoside alpha-2,6-sialyltransferase 2
1430	ENSOCUG00000033654		6.4057	0.13842	0.471935	0.355133	0.618653	0.208553	2.63501	2.67668	2.72994	2.676	2.42821	2.50481
1431	ENSOCUG00000009982	UXS1	819.812	-0.0253168	0.256855	0.904756	0.958908	-0.0182231	9.76517	9.7491	9.45021	9.68524	9.64087	9.73941	UDP-glucuronate decarboxylase 1
1432	ENSOCUG00000026304	ECRG4	6.71845	-0.157383	0.505726	0.0659819	0.246602	-0.608004	2.13293	2.0323	2.03004	2.95296	2.18753	2.03057	Chromosome 2 open reading frame 40
1433	ENSOCUG00000025486	NCK2	2276.5	-0.0515638	0.260806	0.819572	0.920524	-0.035965	11.3479	10.9241	11.0568	11.0859	11.2486	11.1794	Cytoplasmic protein
1434	ENSOCUG00000007967	FHL2	4989.67	0.451511	0.286917	0.0533397	0.220491	0.656608	12.2615	12.6183	12.468	12.044	12.1686	11.9301	Four and a half LIM domains 2
1435	ENSOCUG00000007963	C2orf49	460.825	0.224963	0.281775	0.325763	0.590825	0.228541	8.97705	8.74595	9.07956	8.69042	8.84947	8.64195	Chromosome 2 open reading frame 49
1436	ENSOCUG00000015024	TGFBRAP1	1443.37	0.285403	0.287667	0.215999	0.479937	0.318816	10.5204	10.6159	10.707	10.0428	10.4971	10.4253	Transforming growth factor beta receptor associated protein 1
1437	ENSOCUG00000015017	MRPS9	2658.97	0.0725852	0.271944	0.741658	0.880839	0.0551032	11.1504	11.6801	11.3279	11.3928	11.3779	11.2178	Mitochondrial ribosomal protein S9
1438	ENSOCUG00000010933	POU3F3	3.54082	-0.0958017	0.48229	0.144803	NA	NA	1.39706	1.4565	1.39883	1.91272	1.38517	1.50391
1439	ENSOCUG00000017004	TMEM182	15.1402	0.487552	0.825982	0.0281147	0.151698	0.81902	3.86283	3.52127	4.26475	3.21686	3.39726	3.50649	Transmembrane protein 182
1440	ENSOCUG00000017011	MFSD9	1508.94	0.342841	0.359302	0.185177	0.441477	0.355092	11.0418	10.0391	10.8215	10.3305	10.3776	10.2677	Major facilitator superfamily domain containing 9
1441	ENSOCUG00000004890	SLC9A2	1403.89	1.60786	0.518678	0.0001392	0.00410666	2.38651	11.2776	10.0031	10.8194	9.79729	9.51133	9.20745	Sodium/hydrogen exchanger
1442	ENSOCUG00000006075	SLC9A4	5.50981	0.317875	0.645603	0.000926193	0.0164516	1.78379	2.51355	2.28683	2.49301	2.09152	2.07069	2.09039	Sodium/hydrogen exchanger
1443	ENSOCUG00000006067	IL18RAP	149.254	0.652995	0.598445	0.0459943	0.202767	0.693003	7.34109	6.73779	7.88547	6.34495	6.53511	7.1179	Interleukin 18 receptor accessory protein
1444	ENSOCUG00000016476	IL18R1	773.745	0.112467	0.375319	0.632716	0.816463	0.0880633	10.3529	8.8298	9.04847	9.6928	9.39346	9.16683	Interleukin 18 receptor 1
1445	ENSOCUG00000016462	IL1RL1	7.90924	0.0128855	0.450272	0.927671	0.968665	0.0138265	2.68385	3.14546	2.69669	2.60318	2.89062	3.00432	Interleukin 1 receptor like 1
1446	ENSOCUG00000029557	IL1RL2	61.9946	2.37528	1.02628	0.000821578	0.0150879	1.82137	4.77365	6.68843	5.93409	4.44391	4.97414	4.4243	Uncharacterized protein
1447	ENSOCUG00000006957	IL1R1	3243.09	0.471875	0.406941	0.0953215	0.303908	0.517258	12.0683	11.0729	12.1479	11.2292	11.5137	11.2512	Interleukin 1 receptor type 1
1448	ENSOCUG00000016746	IL1R2	767.238	1.67524	0.346603	1.11106e-07	1.31614e-05	4.8807	9.94073	10.1726	9.68772	8.77293	8.8388	8.59971	Interleukin 1 receptor type 2
1449	ENSOCUG00000008180	MAP4K4	8874.9	1.60146	0.42846	1.87065e-05	0.000863949	3.06351	13.0405	13.2689	13.9472	12.006	12.3995	12.3097	Mitogen-activated protein kinase kinase kinase kinase 4
1450	ENSOCUG00000034894		0.976901	0.0134924	0.468443	0.812201	NA	NA	-0.108967	-0.108323	0.0137179	-0.108334	-0.0460256	-0.108513
1451	ENSOCUG00000017895	RFX8	3.79868	0.110987	0.489969	0.0320481	NA	NA	1.40812	1.52639	2.01239	1.41128	1.3947	1.41039	RFX family member 8, lacking RFX DNA binding domain
1452	ENSOCUG00000004448	CNOT11	1274.87	0.178599	0.282152	0.430128	0.677833	0.168877	10.319	10.6707	10.1302	10.154	10.2919	10.1917	CCR4-NOT transcription complex subunit 11
1453	ENSOCUG00000013058	RNF149	754.099	0.553409	0.425803	0.0581293	0.2309	0.636577	9.60345	9.21563	10.2425	9.30247	9.27945	8.97916	Ring finger protein 149
1454	ENSOCUG00000019837	SNORD89	2.73339	0.102983	0.475582	0.332652	NA	NA	1.45176	1.35239	1.50514	1.30536	1.33092	1.39232
1455	ENSOCUG00000031774		5.5939	-0.0992961	0.466773	0.441972	0.687813	-0.16253	2.34425	2.1866	2.36378	2.66185	2.31095	2.28088
1456	ENSOCUG00000002398	TBC1D8	2155.02	-0.0318587	0.241861	0.876555	0.947175	-0.0235698	11.1937	10.9861	10.9771	11.1287	11.112	11.018	TBC1 domain family member 8
1457	ENSOCUG00000002392	RPL31	35107.4	-0.310705	0.352937	0.213043	0.476026	-0.32237	14.5563	15.1292	14.8682	15.6831	14.8356	15.031	Uncharacterized protein
1458	ENSOCUG00000002384	NPAS2	1129.47	0.494331	0.300753	0.0426253	0.194109	0.711954	10.4761	10.2086	10.2715	9.70252	10.026	9.91565	Neuronal PAS domain protein 2
1459	ENSOCUG00000038781		9.32277	0.109116	0.464415	0.448324	0.692351	0.159674	3.16078	2.99422	3.34658	2.80056	2.86434	3.26722
1460	ENSOCUG00000001469	PDCL3	3292.46	-0.0641338	0.255665	0.767715	0.893996	-0.0486642	11.467	11.8327	11.6206	11.8322	11.6511	11.6435	Phosducin like 3
1461	ENSOCUG00000012868	CHST10	48.68	-0.402751	0.489953	0.138895	0.375175	-0.425766	5.31088	5.29066	5.38333	5.38166	5.53992	6.10284	Carbohydrate sulfotransferase (EC 2.8.2.-)
1462	ENSOCUG00000009532	AFF3	26.5477	-0.929083	0.878288	0.0201088	0.124533	-0.904716	4.43041	4.21526	4.3624	5.04176	4.60183	4.85119	AF4/FMR2 family member 3
1463	ENSOCUG00000014576	REV1	2249.51	0.459944	0.343166	0.0788067	0.272063	0.565331	11.2988	10.9896	11.5864	10.5802	11.0511	10.9229	DNA repair protein REV1 (EC 2.7.7.-)
1464	ENSOCUG00000021154	EIF5B	9638.43	-0.00957475	0.255429	0.958364	0.981516	-0.00810269	13.0331	13.366	13.2532	13.3901	13.2082	13.0917	Eukaryotic translation initiation factor 5B
1465	ENSOCUG00000037238		2.12599	0.0317742	0.463817	0.72981	NA	NA	0.973172	1.06573	1.13714	0.974577	1.03486	1.06115
1466	ENSOCUG00000016129	TXNDC9	1753.11	0.41106	0.338233	0.10988	0.329299	0.482409	10.9199	10.5633	11.2439	10.7346	10.3813	10.4521	Uncharacterized protein
1467	ENSOCUG00000014720	LYG1	6.68126	-0.120762	0.47177	0.373407	0.635246	-0.197058	2.56331	2.4048	2.62305	2.94282	2.60686	2.49979	Lysozyme g-like protein (EC 3.2.1.-)
1468	ENSOCUG00000004116	LYG2	108.304	-0.112989	0.481553	0.253968	0.523178	-0.281351	6.18976	4.18366	4.42553	7.72135	5.20671	4.30714	Lysozyme g-like protein (EC 3.2.1.-)
1469	ENSOCUG00000004111	MRPL30	3601.52	-0.223025	0.313634	0.348393	0.612688	-0.212761	11.4513	12.0064	11.4505	12.1933	11.765	11.7325	Uncharacterized protein
1470	ENSOCUG00000004104	MITD1	1188.91	-0.344539	0.267227	0.121247	0.347158	-0.459473	10.1086	10.0137	10.0083	10.4958	10.2457	10.3	Microtubule interacting and trafficking domain containing 1
1471	ENSOCUG00000023173	LIPT1	487.888	0.0790956	0.314564	0.737675	0.878664	0.0561771	8.92701	9.06642	8.87719	9.24554	8.80415	8.3847	Lipoyltransferase 1
1472	ENSOCUG00000006987	TSGA10	69.1647	0.11092	0.376196	0.63771	0.82029	0.0860326	6.25143	5.67466	6.35893	6.205	5.6817	6.05857	Testis specific 10
1473	ENSOCUG00000030840		883.066	-0.162922	0.29429	0.480996	0.71464	-0.145912	9.57365	9.86779	9.59444	10.1624	9.66261	9.67785
1474	ENSOCUG00000009514	KIAA1211L	2572.19	-0.685599	0.362196	0.0143519	0.102917	-0.987513	11.2429	10.5806	10.9385	11.6007	11.6758	11.4086	KIAA1211 like
1475	ENSOCUG00000003383	MGAT4A	1134.69	0.175372	0.328516	0.468329	0.70634	0.150986	10.2962	9.67219	10.5467	9.73014	10.2338	10.0322	Mannosyl (alpha-1,3-)-glycoprotein beta-1,4-N-acetylglucosaminyltransferase, isozyme A
1476	ENSOCUG00000003365	INPP4A	2053.7	-0.182858	0.258923	0.39713	0.653326	-0.18487	11.0525	10.7598	10.8959	11.2072	10.9742	11.0584	Inositol polyphosphate-4-phosphatase type I A
1477	ENSOCUG00000034256	COA5	1149	-0.302617	0.361067	0.23401	0.502236	-0.299092	10.0402	10.0736	9.68082	10.7923	9.94537	9.94579
1478	ENSOCUG00000035014		4.54752	-0.0690521	0.454211	0.623061	NA	NA	2.11901	2.05493	2.17206	2.14213	2.10933	2.28137
1479	ENSOCUG00000030192		13.0761	-0.0908541	0.466466	0.460584	0.702028	-0.153646	3.3718	2.96197	3.3783	2.9618	3.18424	4.07139
1480	ENSOCUG00000008835		16.4027	0.285509	0.559365	0.10141	0.314674	0.502138	4.22158	3.6525	4.18802	3.80579	3.31682	3.59613	Uncharacterized protein
1481	ENSOCUG00000014284	TMEM131	16288.7	1.09016	0.387999	0.000688781	0.013212	1.87903	14.4488	13.9665	14.4319	13.0382	13.6327	13.4898	Transmembrane protein 131
1482	ENSOCUG00000005819	ZAP70	21.2644	-3.35505	1.11057	0.000125701	0.0038024	-2.41994	3.66084	3.59954	3.47224	4.78062	4.2241	4.35721	Tyrosine-protein kinase (EC 2.7.10.2)
1483	ENSOCUG00000005975	ACTR1B	1273.47	-0.0708847	0.250842	0.73598	0.877503	-0.0567516	10.3371	10.2119	10.2817	10.3997	10.4534	10.1637	ARP1 actin related protein 1 homolog B
1484	ENSOCUG00000017085	COX5B	17452.5	-0.666354	0.430444	0.0276107	0.149864	-0.824301	13.7138	13.9231	13.2792	14.7831	14.0312	14.0079	Cytochrome c oxidase subunit 5B
1485	ENSOCUG00000003347	SEMA4C	94.6629	0.260742	0.387847	0.303149	0.57063	0.243646	6.74288	6.32368	6.84763	6.32143	6.08838	6.65845	Semaphorin 4C
1486	ENSOCUG00000024245	ANKRD39	1211.18	-0.443708	0.378206	0.0991069	0.310865	-0.507428	9.87529	10.2977	9.56764	10.7503	10.2251	10.2122	Ankyrin repeat domain 39
1487	ENSOCUG00000009100	ANKRD23	101.29	-0.0265836	0.322009	0.907676	0.959882	-0.0177821	6.46988	6.63306	6.78592	6.58465	6.51258	6.87052	Ankyrin repeat domain 23
1488	ENSOCUG00000003328	CNNM4	7054.07	0.309345	0.265842	0.163626	0.411665	0.385456	13.0875	12.8209	12.8025	12.5993	12.7319	12.5401	Cyclin and CBS domain divalent metal cation transport mediator 4
1489	ENSOCUG00000022927	LMAN2L	601.942	-0.128112	0.256056	0.54967	0.764862	-0.116417	9.09958	9.19665	9.20977	9.41708	9.24255	9.196	Lectin, mannose binding 2 like
1490	ENSOCUG00000006525	FER1L5	7.93762	0.103941	0.47206	0.394591	0.65109	0.186359	3.00129	2.58161	3.15538	2.58151	2.89297	2.67805	Fer-1 like family member 5
1491	ENSOCUG00000006032	KANSL3	2441.44	0.634427	0.315774	0.0134803	0.0987505	1.00546	11.3924	11.2592	11.7091	10.8639	11.029	10.9008	KAT8 regulatory NSL complex subunit 3
1492	ENSOCUG00000012101	ARID5A	585.464	0.430368	0.524853	0.120427	0.346393	0.460431	8.92521	8.44497	10.0977	7.99239	8.64907	9.15578	AT-rich interaction domain 5A
1493	ENSOCUG00000006028	NEURL3	1119.64	0.4288	0.478625	0.126459	0.355893	0.44868	10.9094	9.21641	10.2365	9.35322	9.71851	9.99478	Neuralized E3 ubiquitin protein ligase 3
1494	ENSOCUG00000009882	NCAPH	10698.1	0.175682	0.319295	0.447895	0.691917	0.159946	13.2391	13.8802	13.1394	12.946	13.4714	13.2852	Condensin complex subunit 2
1495	ENSOCUG00000009864	SNRNP200	33932.2	0.324389	0.313417	0.177465	0.43097	0.365553	14.9333	15.5468	14.9887	14.7041	14.95	14.8974	Small nuclear ribonucleoprotein U5 subunit 200
1496	ENSOCUG00000001498	CIAO1	2189.42	-0.107728	0.307209	0.642559	0.82332	-0.0844315	10.6927	11.4456	10.7426	11.268	11.1217	11.0291	Probable cytosolic iron-sulfur protein assembly protein CIAO1 (WD repeat-containing protein 39)
1497	ENSOCUG00000009860	TMEM127	3703.41	-0.0723784	0.240043	0.724443	0.870858	-0.0600527	11.9498	11.785	11.7074	11.8324	11.9111	11.9151	Transmembrane protein 127
1498	ENSOCUG00000001496	STARD7	4402.57	0.0469719	0.250392	0.802201	0.910722	0.040614	12.1183	12.2991	11.9334	12.1042	12.1158	12.003	StAR related lipid transfer domain containing 7
1499	ENSOCUG00000000114	DUSP2	160.422	1.54055	1.12678	0.00589736	0.0588144	1.23052	5.51405	6.9376	8.39233	5.94779	5.92697	6.27792	Dual specificity protein phosphatase (EC 3.1.3.16) (EC 3.1.3.48)
1500	ENSOCUG00000001891	GPAT2	16.6082	0.00615235	0.420277	0.97713	0.990436	0.00417372	3.74061	3.78874	4.31775	3.9332	3.91398	4.09246	Glycerol-3-phosphate acyltransferase 2, mitochondrial
1501	ENSOCUG00000021458	FAHD2A	2655.55	-0.465578	0.4065	0.0921966	0.298546	-0.524989	10.9846	11.3547	10.7063	12.0273	11.3777	11.0955	Uncharacterized protein
1502	ENSOCUG00000004691	PROM2	1.33432	-0.0275938	0.467738	0.686165	NA	NA	0.434996	0.360775	0.360431	0.449574	0.452608	0.360513	Prominin 2
1503	ENSOCUG00000038070		15.2857	0.0182376	0.418368	0.927523	0.968665	0.0138265	3.91799	3.99376	3.78069	4.10089	3.85202	3.63553
1504	ENSOCUG00000029485	ZNF2	46.014	-0.32341	0.452288	0.209187	0.471896	-0.326154	5.53844	5.28632	5.01447	5.82849	5.60418	5.42452	Uncharacterized protein
1505	ENSOCUG00000003561	ZNF2	179.133	-0.356639	0.330563	0.154248	0.399269	-0.398735	7.33348	7.33845	7.23685	7.58721	7.81	7.43028	Zinc finger protein 2
1506	ENSOCUG00000003547	MRPS5	3537.78	0.0673454	0.308955	0.777167	0.898534	0.0464654	11.4319	12.2156	11.6354	11.9984	11.5456	11.5953	Mitochondrial ribosomal protein S5
1507	ENSOCUG00000003544	MAL	5389.17	-0.185454	0.338264	0.442723	0.688257	-0.162249	12.0256	12.7392	11.7227	12.2318	12.5318	12.6496	Mal, T-cell differentiation protein
1508	ENSOCUG00000004852	MALL	8877.84	-0.104454	0.327691	0.660925	0.836015	-0.0777857	13.5226	12.8616	12.3981	13.2778	13.1013	13.0908	Mal, T-cell differentiation protein like
1509	ENSOCUG00000015631	NPHP1	283.7	0.349566	0.362845	0.177805	0.431547	0.364972	8.0773	8.38281	8.38324	8.27623	7.81301	7.57565	Nephrocystin 1
1510	ENSOCUG00000015658		656.559	-0.519268	0.452949	0.0746038	0.263755	-0.578799	8.65095	9.37482	8.76575	10.0498	9.20598	9.21492	Uncharacterized protein
1511	ENSOCUG00000010565		23.0847	-0.349335	0.524532	0.15494	0.400259	-0.397659	4.34327	4.19849	4.2762	4.69771	4.26373	4.78778	Two pore channel 3
1512	ENSOCUG00000014003	BUB1	3511.58	0.202086	0.34824	0.41363	0.665621	0.176773	11.231	12.3271	11.7993	11.2531	11.8006	11.7096	BUB1 mitotic checkpoint serine/threonine kinase
1513	ENSOCUG00000007385	BCL2L11	320.576	0.573861	0.489736	0.060168	0.235899	0.627274	8.63523	7.85242	8.87591	7.44029	8.02721	8.14577	Bcl-2-like protein 11 (Bcl2-L-11) (Bcl2-interacting mediator of cell death)
1514	ENSOCUG00000033436		15.3647	0.279051	0.577323	0.056155	0.227404	0.643201	3.0174	4.38513	3.24787	2.91417	3.2314	3.09788
1515	ENSOCUG00000027516		1.76914	-0.0366475	0.468045	0.609319	NA	NA	0.709258	0.800952	0.709978	0.710412	0.787254	0.874249	Uncharacterized protein
1516	ENSOCUG00000012926	ANAPC1	8062.88	0.251622	0.314898	0.294598	0.562527	0.249856	12.8637	13.2868	13.0865	12.3777	13.0729	12.8868	Anaphase promoting complex subunit 1
1517	ENSOCUG00000012995	MERTK	1531.6	-0.283818	0.365976	0.260366	0.529211	-0.276371	10.5776	10.2339	10.2324	9.9397	11.0021	10.9221	MER proto-oncogene, tyrosine kinase
1518	ENSOCUG00000013010	TMEM87B	2360.64	0.365056	0.326506	0.144722	0.384423	0.415191	11.5973	10.907	11.4587	10.9234	11.1316	10.8956	Transmembrane protein 87B
1519	ENSOCUG00000002898	FBLN7	11.0869	-0.24896	0.5228	0.161869	0.409301	-0.387957	3.08188	3.35677	3.09605	3.6082	3.18191	3.58631	Fibulin 7
1520	ENSOCUG00000011253	ZC3H8	979.996	1.03738	0.331993	0.000251908	0.00642945	2.19183	9.96854	10.4356	10.2354	9.40606	9.3636	9.50402	Zinc finger CCCH-type containing 8
1521	ENSOCUG00000011125	ZC3H6	478.648	0.461466	0.404441	0.0964297	0.305705	0.514698	9.01625	8.49209	9.51617	8.71904	8.54669	8.51158	Zinc finger CCCH-type containing 6
1522	ENSOCUG00000004020	TTL	251.604	0.576924	0.341726	0.0301212	0.157572	0.802521	8.06125	8.04064	8.36861	7.61605	7.73788	7.71541	Tubulin tyrosine ligase
1523	ENSOCUG00000031279		274.901	-0.0305477	0.331149	0.893881	0.954953	-0.0200181	8.10115	7.42733	8.42794	8.06254	8.15312	8.08432
1524	ENSOCUG00000006058	POLR1B	3220.7	0.58242	0.443756	0.0517108	0.216589	0.664364	11.2551	12.3934	11.6898	10.962	11.4273	11.323	DNA-directed RNA polymerase subunit beta (EC 2.7.7.6)
1525	ENSOCUG00000032402	CHCHD5	1514.85	-0.0441682	0.318451	0.846099	0.932607	-0.0303011	10.1134	10.988	10.2326	10.7952	10.3933	10.4938
1526	ENSOCUG00000001772	SLC20A1	11405.1	0.890121	0.262775	0.00013877	0.00410666	2.38651	13.7569	13.775	13.7098	13.064	13.0974	13.007	Phosphate transporter
1527	ENSOCUG00000008748	NT5DC4	429.64	0.777677	0.548552	0.0234684	0.136063	0.866261	8.55999	8.98112	9.32104	8.74022	7.72799	7.89274	5'-nucleotidase domain containing 4
1528	ENSOCUG00000008765	CKAP2L	1753.61	0.471656	0.408386	0.0920766	0.298297	0.525351	10.2855	11.3002	11.0933	10.1184	10.6183	10.5488	Cytoskeleton associated protein 2 like
1529	ENSOCUG00000008771	IL1A	64688.8	3.2757	0.656054	3.01223e-08	4.43283e-06	5.35332	16.4787	14.5528	16.9566	14.1219	13.6526	13.8166	Interleukin-1 alpha (IL-1 alpha)
1530	ENSOCUG00000023958	IL1B	5723.8	-0.0391009	0.380266	0.846936	0.93294	-0.0301463	11.6097	11.5313	13.1465	11.9338	12.1767	12.9677	Multifunctional fusion protein [Includes: Interleukin-1; Interleukin-1 beta]
1531	ENSOCUG00000024654	IL37	36.5077	-0.318804	0.485299	0.199306	0.4595	-0.337714	5.22697	4.69845	4.79597	4.94061	5.48049	5.36638	Interleukin-1
1532	ENSOCUG00000006660	IL36G	36.4259	0.0302182	0.465817	NA	NA	NA	3.66374	3.69113	5.84594	4.33617	4.63986	4.60679	Interleukin-1
1533	ENSOCUG00000014998	IL36A	2114.49	1.76104	0.873634	0.00194186	0.0279987	1.55286	12.3507	9.62846	10.3274	9.44854	9.9529	9.68945	Interleukin-1
1534	ENSOCUG00000010998	IL36RN	2384.25	-0.0801126	0.463325	NA	NA	NA	11.566	7.88245	8.54637	12.0937	10.4405	10.1382	Interleukin-1
1535	ENSOCUG00000004161	IL1RN	10421.2	0.193878	0.360639	0.429375	0.677624	0.169011	13.8565	13.3532	12.9161	12.5107	13.1897	13.5636	Interleukin-1
1536	ENSOCUG00000004174	PSD4	9019.34	0.631131	0.333138	0.0176123	0.115612	0.936995	12.9969	13.5805	13.4314	12.6736	12.8661	12.8614	Pleckstrin and Sec7 domain containing 4
1537	ENSOCUG00000004187	PAX8	72.3783	0.401915	0.444907	0.144152	0.383873	0.415812	6.35241	6.15876	6.41177	6.1841	5.94114	5.55831	Paired box 8
1538	ENSOCUG00000029292		5.02159	-0.0988045	0.479046	0.267699	0.537343	-0.269748	2.10422	1.93678	1.93528	1.93671	2.12208	2.50501	Uncharacterized protein
1539	ENSOCUG00000027394		2.702	-0.0912043	0.483287	0.111455	NA	NA	1.19782	1.19985	1.19907	1.19981	1.38703	1.52786	Uncharacterized protein
1540	ENSOCUG00000025374		2.70275	-0.14297	0.500898	0.0553501	NA	NA	1.27674	1.27849	1.27782	1.45091	1.39913	1.47967	Uncharacterized protein
1541	ENSOCUG00000006530	RPIA	1171.44	0.231334	0.285529	0.314856	0.58003	0.23655	10.0732	10.5487	10.2079	9.96002	10.1845	10.0409	Uncharacterized protein
1542	ENSOCUG00000012451	EIF2AK3	3074.09	0.275131	0.37575	0.281789	0.550799	0.259007	11.6897	10.893	12.2024	11.1187	11.5224	11.3898	Eukaryotic translation initiation factor 2 alpha kinase 3
1543	ENSOCUG00000024020		5349.27	-0.447254	0.460645	0.113348	0.335148	-0.474764	11.7714	12.4857	11.4786	13.1233	11.9442	12.3593	60S ribosomal protein L36
1544	ENSOCUG00000028091	THNSL2	302.742	-0.657799	0.597025	0.0436628	0.196482	-0.706678	8.25678	7.37799	7.09632	8.9612	8.10424	8.10852	Threonine synthase like 2
1545	ENSOCUG00000016960	FABP1	28.4304	-2.86521	1.71278	0.00206057	0.029122	-1.53578	3.5052	3.14639	3.29501	5.46412	3.49984	3.66423	Fatty acid binding protein 1
1546	ENSOCUG00000016949	SMYD1	4.0275	-0.0512509	0.464773	0.599169	NA	NA	1.84105	1.7803	1.67556	2.13388	1.70138	1.67584	SET and MYND domain containing 1
1547	ENSOCUG00000016946	KRCC1	2152.98	0.214708	0.330795	0.381668	0.641184	0.193017	11.4061	10.6784	11.3	11.253	10.7276	10.6828	Lysine rich coiled-coil 1
1548	ENSOCUG00000009384	CD8B	2.72844	-0.0286678	0.466356	0.705078	NA	NA	1.16374	1.16583	1.34741	1.1658	1.16526	1.50199	CD8b molecule
1549	ENSOCUG00000031952		0.390641	-0.0359876	0.472262	0.649848	NA	NA	-0.978278	-0.975586	-0.976576	-0.975627	-0.917391	-0.976336
1550	ENSOCUG00000029173	RNF103	2.09217	0.0222999	0.465622	0.777013	NA	NA	0.89167	0.893196	1.13921	0.893171	0.957323	0.984701	Ring finger protein 103
1551	ENSOCUG00000009371	RMND5A	4172.11	0.207809	0.365104	0.391935	0.648821	0.187875	12.7311	11.3483	11.861	11.7213	11.9347	11.831	Required for meiotic nuclear division 5 homolog A
1552	ENSOCUG00000029277	RNF103	11114.4	-0.156209	0.274015	0.489937	0.72099	-0.142071	13.6332	13.1136	13.2429	13.5827	13.493	13.4495	Uncharacterized protein
1553	ENSOCUG00000010342		161.166	-0.379428	0.377996	0.150093	0.392707	-0.405931	6.87075	7.29561	7.12256	7.74188	7.35623	7.25598	Uncharacterized protein
1554	ENSOCUG00000010324	KDM3A	3345.26	0.452844	0.361645	0.0901673	0.294866	0.530375	11.94	11.3941	12.199	11.1894	11.6038	11.4535	Lysine demethylase 3A
1555	ENSOCUG00000010196	REEP1	717.106	-0.361863	0.410296	0.173725	0.426028	-0.370562	9.6414	8.35169	9.22282	9.7253	9.67492	9.54439	Receptor expression-enhancing protein
1556	ENSOCUG00000010193	MRPL35	1947.8	0.296599	0.348597	0.241888	0.510776	0.29177	10.8086	11.4394	10.812	11.0728	10.441	10.5433	Mitochondrial ribosomal protein L35
1557	ENSOCUG00000010188		12.1689	0.23832	0.507134	0.203288	0.465078	0.332474	3.45873	3.28937	3.91261	3.45056	3.22074	3.27874	Uncharacterized protein
1558	ENSOCUG00000010178	IMMT	11711.9	-0.0747818	0.251292	0.719749	0.868715	-0.0611227	13.4094	13.6737	13.3103	13.508	13.6209	13.5154	MICOS complex subunit MIC60 (Mitofilin)
1559	ENSOCUG00000010161	PTCD3	2507.83	0.716157	0.329997	0.00734526	0.0679688	1.16769	11.2483	11.6035	11.6974	10.7361	10.9903	11.021	Uncharacterized protein
1560	ENSOCUG00000020085	SNORD94	12.997	0.265425	0.510463	0.195007	0.454373	0.342587	3.70458	3.88916	3.59945	3.65478	3.36041	3.41894
1561	ENSOCUG00000010138	POLR1A	5763.46	0.906904	0.48017	0.00830194	0.0732282	1.13532	11.8972	13.0335	13.0658	11.8942	12.0225	11.8884	DNA-directed RNA polymerase subunit (EC 2.7.7.6)
1562	ENSOCUG00000010126	ST3GAL5	185.851	0.615864	0.637634	0.0537473	0.221008	0.655593	6.82191	7.92771	8.08582	6.39122	6.73466	7.47756	ST3 beta-galactoside alpha-2,3-sialyltransferase 5
1563	ENSOCUG00000003528	ATOH8	64.4397	1.0202	0.584863	0.00816377	0.072516	1.13957	6.19478	6.30941	6.1268	5.26225	5.4938	5.79711	Atonal bHLH transcription factor 8
1564	ENSOCUG00000010070	USP39	2953.64	0.0909407	0.292694	0.681679	0.847688	0.0717639	11.3087	11.9405	11.3385	11.6023	11.4226	11.3523	Ubiquitin specific peptidase 39
1565	ENSOCUG00000010066		291.436	0.303949	0.393177	0.24157	0.51058	0.291936	7.94953	8.55253	8.37644	7.28568	8.18528	8.14753	Uncharacterized protein
1566	ENSOCUG00000007956	TMEM150A	224.071	-0.274444	0.329735	0.263493	0.532823	-0.273417	7.58492	7.7666	7.57841	8.18912	7.63563	7.86864	Transmembrane protein 150A
1567	ENSOCUG00000007951	RNF181	2153.56	-0.829496	0.429766	0.00892573	0.076845	-1.11438	10.7816	10.6542	10.2719	11.7709	11.0061	11.0837	Uncharacterized protein
1568	ENSOCUG00000025906	VAMP5	64.0882	0.0232958	0.373187	0.921662	0.966768	0.014678	5.84192	6.38703	5.48122	6.06412	5.83426	5.9248	Vesicle associated membrane protein 5
1569	ENSOCUG00000002375	VAMP8	8145.4	-0.435373	0.388913	0.104831	0.32086	-0.493684	12.6948	12.9632	12.3126	13.6276	12.8291	12.897	Vesicle associated membrane protein 8
1570	ENSOCUG00000034723		5.48478	-0.209652	0.532102	0.0568787	0.228765	-0.64061	2.09466	2.00634	2.00468	2.63713	2.08755	2.20195
1571	ENSOCUG00000002368	GGCX	2066.78	-0.986771	0.398339	0.00180397	0.0264844	-1.57701	10.5229	10.7448	10.0708	11.5339	11.2618	11.0807	Gamma-glutamyl carboxylase
1572	ENSOCUG00000002361	MAT2A	7382.89	0.14893	0.292122	0.50187	0.730377	0.136453	12.6968	13.2744	12.6847	12.6336	12.7112	12.8961	S-adenosylmethionine synthase (EC 2.5.1.6)
1573	ENSOCUG00000039138		2.80556	-0.0227022	0.465625	0.767226	NA	NA	1.38751	1.22676	1.27477	1.22672	1.21595	1.55919
1574	ENSOCUG00000002341	CAPG	14470.5	-0.318252	0.346942	0.201693	0.462999	-0.33442	13.5157	14.0247	13.0506	13.9672	13.9034	14.0281	Capping actin protein, gelsolin like
1575	ENSOCUG00000002332	ELMOD3	1655.5	-0.102294	0.301455	0.653565	0.830837	-0.0804842	10.5018	10.9345	10.3348	11.0183	10.5782	10.5506	ELMO domain containing 3
1576	ENSOCUG00000026865	RETSAT	1630.7	0.392255	0.328079	0.120011	0.345995	0.46093	11.146	10.5433	10.7189	10.2334	10.5838	10.4854	Retinol saturase
1577	ENSOCUG00000008764	TGOLN2	22248.7	-0.366195	0.301647	0.125865	0.354926	-0.449862	14.3991	14.1739	14.1194	14.8727	14.4409	14.4036	Uncharacterized protein
1578	ENSOCUG00000008749	TCF7L1	315.338	-0.244131	0.361189	0.327079	0.591838	-0.227797	8.58326	7.78053	7.76941	8.56903	8.4148	8.21914	Transcription factor 7 like 1
1579	ENSOCUG00000002533	KCMF1	2701.26	0.560374	0.262987	0.0127892	0.0955987	1.01955	11.6105	11.514	11.6586	11.0993	11.1693	11.1306	Potassium channel modulatory factor 1
1580	ENSOCUG00000035044		2.72912	0.079729	0.470931	0.435234	NA	NA	1.47625	1.42214	1.49327	1.33143	1.44397	1.33093
1581	ENSOCUG00000010075	TRABD2A	1721.85	-0.192066	0.373892	0.430078	0.677833	-0.168877	11.0911	10.5172	9.55981	10.9501	10.8605	10.7043	TraB domain containing 2A
1582	ENSOCUG00000017506	TMSB10	105665	-0.42786	0.334046	0.0922722	0.298546	-0.524989	16.4184	16.6548	16.1868	17.1814	16.6246	16.7052	Thymosin beta 10
1583	ENSOCUG00000010057	DNAH6	90.0836	0.147823	0.373163	0.539806	0.759182	0.119654	6.6833	6.02607	6.77917	6.44448	6.53009	6.06074	Dynein axonemal heavy chain 6
1584	ENSOCUG00000003780	SUCLG1	25051.5	-0.285841	0.31345	0.235158	0.503578	-0.297933	14.6182	14.421	14.2374	15.0909	14.5182	14.5071	Succinate--CoA ligase [ADP/GDP-forming] subunit alpha, mitochondrial (EC 6.2.1.4) (EC 6.2.1.5) (Succinyl-CoA synthetase subunit alpha) (SCS-alpha)
1585	ENSOCUG00000023783		0.937183	-0.00795717	0.468134	0.888674	NA	NA	-0.050474	-0.123044	-0.123278	-0.123054	-0.018208	-0.123223	Uncharacterized protein
1586	ENSOCUG00000006135		5186.27	-0.340805	0.348166	0.17997	0.434643	-0.361868	11.9103	12.508	11.7811	12.7732	12.3059	12.3334	40S ribosomal protein S30
1587	ENSOCUG00000029576	CTNNA2	9.39877	-0.0655204	0.458502	0.606297	0.798888	-0.0975141	3.10401	2.90649	3.06484	3.35261	2.7681	3.27338	Uncharacterized protein
1588	ENSOCUG00000005244	LRRTM1	20.4383	-0.200693	0.482698	0.277966	0.547139	-0.261902	4.18945	4.03186	3.6739	4.09993	3.83268	4.77913
1589	ENSOCUG00000005632		37.6946	-0.0973223	0.413706	0.643458	0.824168	-0.0839843	5.35233	4.90073	4.94619	4.63745	5.61696	5.2026	Uncharacterized protein
1590	ENSOCUG00000027194	REG1A	1717.19	-0.356169	0.491577	0.167932	0.417488	-0.379356	9.9836	9.41094	10.908	9.81509	11.5647	10.7369	Uncharacterized protein
1591	ENSOCUG00000015884	REG3G	18205.8	-3.70166	0.620203	1.10591e-10	3.0108e-08	-7.52132	12.1477	10.6434	12.1023	14.3049	14.6353	14.6573	Uncharacterized protein
1592	ENSOCUG00000026249		70.7036	-0.251674	0.389185	0.314823	0.58003	-0.23655	5.70421	6.28435	5.85386	6.3062	6.13589	6.26645	Uncharacterized protein
1593	ENSOCUG00000022879		21.4512	0.251714	0.450041	0.290597	0.558565	0.252926	4.40974	4.66157	4.39012	4.23952	4.27644	4.31389	Uncharacterized protein
1594	ENSOCUG00000037598		2271.21	-0.445657	0.459991	0.112823	0.33447	-0.475643	9.7237	10.8971	11.1968	11.1177	11.362	11.5322
1595	ENSOCUG00000001715	GCFC2	285.131	0.658101	0.403462	0.0257469	0.143358	0.843577	8.23911	8.0632	8.70587	7.90246	7.84527	7.62395	GC-rich sequence DNA-binding factor 2
1596	ENSOCUG00000001712	MRPL19	1966.35	0.181904	0.308124	0.441078	0.686888	0.163114	10.553	11.3541	11.0259	10.9487	10.7595	10.7449	Mitochondrial ribosomal protein L19
1597	ENSOCUG00000011295	EVA1A	1061.61	1.39336	0.392498	3.50082e-05	0.00139297	2.85606	9.96678	10.3261	10.7514	9.25125	9.32865	9.40263	Eva-1 homolog A, regulator of programmed cell death
1598	ENSOCUG00000001006	TACR1	29.5051	-0.111123	0.440842	0.54689	0.762981	-0.117487	4.19166	4.37241	4.98861	4.21061	4.49523	5.3353	Tachykinin receptor 1
1599	ENSOCUG00000022792		241.698	0.474202	0.31158	0.0562517	0.227618	0.642794	8.01597	8.1311	8.10068	7.68382	7.7704	7.61185	rRNA adenine N(6)-methyltransferase (EC 2.1.1.-)
1600	ENSOCUG00000000197	HK2	22184.9	-0.0845932	0.338266	0.71645	0.867371	-0.0617951	14.787	13.6971	14.2962	13.9509	14.6916	14.6227	Hexokinase 2
1601	ENSOCUG00000027530		2.09986	0.0939745	0.483242	0.134165	NA	NA	0.873752	1.04988	1.07555	0.87509	0.877122	0.874712
1602	ENSOCUG00000004668	SEMA4F	115.44	-0.810489	0.447488	0.0119635	0.0917719	-1.03729	6.62358	6.25339	6.48328	6.95039	6.98697	7.24464	Ssemaphorin 4F
1603	ENSOCUG00000004656	DOK1	378.724	-0.632861	0.352886	0.0203425	0.125504	-0.901341	8.17881	8.43793	8.0714	8.97223	8.64655	8.68407	Docking protein 1
1604	ENSOCUG00000027040	LOXL3	314.68	-0.302357	0.326709	0.219072	0.483357	-0.315732	8.1753	8.03271	8.15086	8.45536	8.0659	8.66733	Lysyl oxidase like 3
1605	ENSOCUG00000015403	HTRA2	2264.91	-0.123819	0.260668	0.564095	0.774266	-0.11111	11.1963	11.1777	10.8223	11.166	11.1594	11.2741	HtrA serine peptidase 2
1606	ENSOCUG00000015388	AUP1	24743.4	-0.329023	0.305302	0.169299	0.419409	-0.377362	14.4493	14.6279	14.0658	14.9204	14.6172	14.6443	AUP1, lipid droplet regulating VLDL assembly factor
1607	ENSOCUG00000015372	DQX1	1439.42	0.243881	0.373465	0.330709	0.594388	0.22593	10.6184	9.94572	11.0113	10.7084	9.93154	10.0177	DEAQ-box RNA dependent ATPase 1
1608	ENSOCUG00000015369	TLX2	21.3188	-0.0537732	0.422148	0.777771	0.89876	-0.0463563	4.58138	3.8788	4.35363	4.26607	4.3906	4.5108	T-cell leukemia homeobox 2
1609	ENSOCUG00000015358	PCGF1	1072.35	0.286046	0.265845	0.198171	0.458167	0.338976	10.1486	10.2299	10.1686	10.0859	9.80747	9.8598	Polycomb group ring finger 1
1610	ENSOCUG00000025427	LBX2	2.36741	0.0482344	0.468583	0.552904	NA	NA	1.14939	1.33024	1.06917	1.0698	1.18255	1.06932	Ladybird homeobox 2
1611	ENSOCUG00000015350	CCDC142	51.9695	-0.505715	0.512094	0.0857232	0.286076	-0.543519	5.69212	5.19912	5.26863	5.87013	5.77307	5.90137	Coiled-coil domain containing 142
1612	ENSOCUG00000015342	MRPL53	2131.93	0.0477957	0.298287	0.837311	0.928141	0.0323861	10.7127	11.4803	10.8712	11.1159	10.982	10.9495	Mitochondrial ribosomal protein L53
1613	ENSOCUG00000015328	MOGS	1596.59	-0.292078	0.295601	0.213664	0.476932	-0.321543	10.2176	10.7621	10.3807	10.7036	10.8077	10.783	Mannosyl-oligosaccharide glucosidase
1614	ENSOCUG00000015323	WBP1	2595.78	-0.615529	0.366144	0.0262377	0.145154	-0.838172	11.0975	11.1511	10.6704	11.8732	11.3762	11.3714	Uncharacterized protein
1615	ENSOCUG00000039031		945.824	-0.307484	0.318996	0.207176	0.469932	-0.327965	9.474	10.0534	9.47139	10.0997	9.93702	10.0113
1616	ENSOCUG00000015306	RTKN	738.141	0.461611	0.341715	0.0742671	0.262882	0.580238	9.8228	9.60506	9.68086	9.59326	9.07249	9.04517	Rhotekin
1617	ENSOCUG00000015295	WDR54	586.39	0.718629	0.314927	0.00572772	0.0576039	1.23955	9.26259	9.42901	9.56275	8.92932	8.73861	8.87112	WD repeat domain 54
1618	ENSOCUG00000015281		97.6151	0.822021	0.654753	0.0238636	0.137073	0.863049	6.23887	6.62326	7.28163	6.37464	5.8231	5.93979	Uncharacterized protein
1619	ENSOCUG00000015231	DCTN1	13060.9	-0.0722261	0.245981	0.734767	0.876875	-0.0570623	13.7645	13.6811	13.4376	13.7379	13.6476	13.7255	Dynactin subunit 1
1620	ENSOCUG00000005213	SLC4A5	6.1492	0.0855488	0.467355	0.461676	0.702342	0.153451	2.74413	2.27552	2.56958	2.37648	2.26276	2.53697	Anion exchange protein
1621	ENSOCUG00000005208	MTHFD2	4451.27	0.35267	0.335887	0.163787	0.411716	0.385402	11.8806	12.329	12.5155	11.5581	12.0997	11.9747	Uncharacterized protein
1622	ENSOCUG00000008227	MOB1A	1822.93	0.304602	0.32966	0.221285	0.486319	0.313078	10.9562	10.5699	11.2649	10.3529	10.6793	10.8343	MOB kinase activator 1A
1623	ENSOCUG00000016658	BOLA3	3310.81	-0.0246832	0.308288	0.911734	0.961774	-0.0169272	11.2907	12.0608	11.4804	11.9611	11.4914	11.5654	Uncharacterized protein
1624	ENSOCUG00000016640	TET3	644.665	0.523458	0.373834	0.0565332	0.228249	0.641591	9.59891	9.37289	9.60465	8.549	9.22539	9.18271	Tet methylcytosine dioxygenase 3
1625	ENSOCUG00000003666	DGUOK	710.901	0.0411725	0.283795	0.858301	0.938296	0.0276602	9.41845	9.43033	9.60161	9.73318	9.16262	9.36218	Deoxyguanosine kinase
1626	ENSOCUG00000003663	ACTG2	62293.5	-0.86322	0.486182	0.0107361	0.086011	-1.06545	15.567	15.3248	15.2142	16.7931	15.821	15.6633	Actin, gamma 2, smooth muscle, enteric
1627	ENSOCUG00000003657	STAMBP	1303.67	-0.174118	0.268691	0.430088	0.677833	-0.168877	10.4574	10.0878	10.1859	10.5351	10.4215	10.3081	STAM binding protein
1628	ENSOCUG00000003647	DUSP11	2174.59	0.0580627	0.257681	0.782511	0.900585	0.0454755	11.0025	11.3088	10.9956	11.1768	11.0351	10.935	Dual specificity phosphatase 11
1629	ENSOCUG00000011429		72.0291	-0.0718158	0.342614	0.759028	0.889557	-0.0508261	6.25264	5.91217	6.15526	6.25867	5.96773	6.32787	Uncharacterized protein
1630	ENSOCUG00000016251	TPRKB	746.499	0.144303	0.302293	0.537378	0.757991	0.120336	9.34267	9.90023	9.50462	9.70079	9.29422	9.30728	TP53RK binding protein
1631	ENSOCUG00000025827		0.763394	-0.0396284	0.473014	0.499196	NA	NA	-0.429651	-0.429144	-0.42934	-0.429152	-0.3668	-0.34504	N-acetyltransferase 8 (putative)
1632	ENSOCUG00000038542		1.64473	-0.0856336	0.4811	0.183916	NA	NA	0.604875	0.605958	0.60554	0.77634	0.698226	0.649754
1633	ENSOCUG00000006224	ALMS1	636.348	0.796047	0.485762	0.0168299	0.112864	0.947446	9.41136	9.17431	9.9744	8.31828	9.12243	8.86864	ALMS1, centrosome and basal body associated protein
1634	ENSOCUG00000026003		342.721	-0.219129	0.314461	0.358622	0.622057	-0.20617	7.9982	8.61224	8.16168	8.49699	8.52187	8.52962	Uncharacterized protein
1635	ENSOCUG00000021825		3155.33	0.835748	0.669101	0.0234732	0.136063	0.866261	11.7758	11.9375	11.9926	9.85045	11.684	10.4556
1636	ENSOCUG00000002443	EGR4	166.6	5.90457	2.15865	NA	NA	NA	4.04329	4.74186	9.6496	3.53356	2.97	3.81865	Early growth response 4
1637	ENSOCUG00000002433	FBXO41	125.549	-0.0869034	0.325329	0.711688	0.864939	-0.0630143	6.87055	6.62403	7.17537	6.88261	7.138	6.97947	F-box protein 41
1638	ENSOCUG00000002429	CCT7	31923.5	0.114537	0.342107	0.678345	0.846104	0.0725764	14.2948	15.5923	14.7084	14.8142	14.8777	14.8905	T-complex protein 1 subunit eta
1639	ENSOCUG00000002428	PRADC1	2293.11	-0.528215	0.401496	0.0611531	0.237957	-0.623501	10.5692	11.2199	10.5329	11.7153	11.1192	11.1817	Protease associated domain containing 1
1640	ENSOCUG00000002421	SMYD5	3651.64	0.191436	0.30331	0.408892	0.662471	0.178833	11.5183	12.2852	11.8319	11.7913	11.6891	11.6464	SMYD family member 5
1641	ENSOCUG00000010897		14.1934	-0.14532	0.452295	0.436414	0.683167	-0.165473	3.42952	3.86384	3.67926	4.00082	3.83781	3.68428
1642	ENSOCUG00000000837	RAB11FIP5	2627.4	-0.584446	0.383574	0.0383353	0.182425	-0.738917	11.4212	10.6768	10.7856	11.4015	11.6215	11.6929	Sideroflexin
1643	ENSOCUG00000027648		6.9187	-0.127305	0.461769	0.43079	0.678405	-0.168511	2.72011	2.58799	2.74232	2.92661	2.7398	2.74559
1644	ENSOCUG00000000835	SPR	1147.1	-0.14157	0.344452	0.553345	0.767091	-0.115153	9.89998	10.5413	9.33753	10.3998	10.1108	10.1494	Sepiapterin reductase
1645	ENSOCUG00000002515		76.7187	-0.0992611	0.343603	0.674009	0.843878	-0.0737204	6.11071	6.37846	6.05876	6.30259	6.07387	6.47699
1646	ENSOCUG00000015311	EXOC6B	4129.47	0.298579	0.301729	0.207281	0.469986	0.327916	12.2505	12.0099	12.1515	11.4733	12.0627	11.9007	Exocyst complex component
1647	ENSOCUG00000030144		1754.61	0.167106	0.290643	0.471598	0.708241	0.149819	10.9746	10.7795	10.7924	10.3021	10.9296	10.7093
1648	ENSOCUG00000007620	CYP26B1	40.6609	-0.257454	0.489563	0.235286	0.503578	-0.297933	5.494	4.58877	4.5234	5.67484	5.39266	5.05863	Cytochrome P450 family 26 subfamily B member 1
1649	ENSOCUG00000010062	DYSF	348.775	-0.199058	0.336875	0.412047	0.664466	-0.177528	7.80906	8.39957	8.56852	8.33591	8.46273	8.76212	Dysferlin
1650	ENSOCUG00000032009		4.51889	0.00537138	0.453602	0.968301	NA	NA	2.20445	2.05346	2.04686	1.96155	2.03977	2.26724
1651	ENSOCUG00000010045	ZNF638	1218.82	0.276452	0.323371	0.261259	0.530102	0.27564	10.2073	9.9979	10.7666	10.0078	10.0784	10.1433	Zinc finger protein 638
1652	ENSOCUG00000020930		4.85629	0.00805117	0.446136	0.957655	0.981386	0.00816	2.20103	2.30486	2.21572	2.34136	2.14228	2.21789	Uncharacterized protein
1653	ENSOCUG00000022370	PAIP2B	247.278	0.725137	0.339189	0.00786279	0.0708064	1.14993	8.18864	8.1579	8.16615	7.45745	7.72114	7.6317	Poly(A) binding protein interacting protein 2B
1654	ENSOCUG00000008901	NAGK	3406.97	-0.193669	0.298334	0.40545	0.659584	-0.18073	11.3107	11.9777	11.4353	11.8544	11.7654	11.8469	N-acetylglucosamine kinase
1655	ENSOCUG00000008898	TEX261	2878.08	-0.439742	0.302627	0.0699808	0.254562	-0.594206	11.1142	11.4827	11.1349	11.8339	11.5879	11.5437	Uncharacterized protein
1656	ENSOCUG00000008891	ANKRD53	2.87469	-0.0690364	0.46476	0.5343	NA	NA	1.41576	1.46414	1.54169	1.50801	1.57325	1.54371	Ankyrin repeat domain 53
1657	ENSOCUG00000017299	CD207	20.0693	-0.0798676	0.455662	0.576604	0.780372	-0.107698	3.64476	3.46754	4.44686	3.58432	4.15542	4.59036	Uncharacterized protein
1658	ENSOCUG00000017295	FIGLA	16.5679	-0.464151	0.756091	0.040295	0.188429	-0.724853	3.73232	3.46719	3.69707	4.32054	3.83581	4.08128	Folliculogenesis specific bHLH transcription factor
1659	ENSOCUG00000014450	ADD2	8.09558	-0.0954403	0.467948	0.438452	0.684734	-0.164478	3.05171	2.63711	2.63489	2.91022	2.86664	3.15759	Adducin 2
1660	ENSOCUG00000029636	TGFA	82.4044	0.798537	0.670572	0.0274578	0.149296	0.825952	7.08427	6.08746	6.16457	5.61336	6.00638	5.86079	Transforming growth factor alpha
1661	ENSOCUG00000000889		594.967	-0.250185	0.325727	0.304184	0.571791	-0.242763	9.30104	9.17989	8.55136	9.31286	9.29079	9.37985
1662	ENSOCUG00000017416	FAM136A	1183.64	0.152156	0.30092	0.518524	0.742841	0.129104	9.94981	10.6113	10.165	10.2879	10.073	9.94636	Family with sequence similarity 136 member A
1663	ENSOCUG00000011214	SNRPG	6368.09	0.0285717	0.319302	0.906071	0.9593	0.0180458	12.0985	13.0679	12.5243	12.8862	12.3684	12.4711	Uncharacterized protein
1664	ENSOCUG00000011208	PCYOX1	1465.64	0.409354	0.340993	0.110984	0.330893	0.480312	10.7702	10.708	10.5708	9.81485	10.5433	10.3401	Prenylcysteine oxidase 1
1665	ENSOCUG00000011204	TIA1	960.738	0.271001	0.271081	0.22741	0.493914	0.306348	9.87612	9.9472	10.2088	9.78059	9.71233	9.81538	TIA1 cytotoxic granule associated RNA binding protein
1666	ENSOCUG00000011192	C2orf42	618.759	0.248351	0.264213	0.260721	0.529414	0.276204	9.30968	9.47979	9.32847	9.04874	9.19819	9.2006	Chromosome 2 open reading frame 42
1667	ENSOCUG00000003634	PCBP1	31103.1	0.067615	0.268383	0.746614	0.883356	0.0538642	14.8446	15.1847	14.7941	14.6594	15.0055	14.9521	Poly(rC)-binding protein 1 (Alpha-CP1) (Heterogeneous nuclear ribonucleoprotein E1) (hnRNP E1)
1668	ENSOCUG00000015820	MXD1	2227.86	0.066769	0.366778	0.780727	0.89963	0.045936	11.2208	10.5345	11.4331	9.92952	11.0701	11.5109	MAX dimerization protein 1
1669	ENSOCUG00000022967	SNRNP27	1989.82	-0.0459289	0.284616	0.835687	0.927492	-0.03269	10.7069	11.1382	10.8844	11.2642	10.7966	10.7978	Small nuclear ribonucleoprotein U4/U6.U5 subunit 27
1670	ENSOCUG00000015808	GMCL1	631.546	0.0711236	0.326746	0.767042	0.893932	0.0486954	9.37901	8.70705	9.6787	8.9475	9.3316	9.37911	Germ cell-less, spermatogenesis associated 1
1671	ENSOCUG00000015796	ANXA4	15901	0.12293	0.324371	0.598879	0.794037	0.100159	13.8934	13.4914	14.4467	14.1185	13.8022	13.5737	Annexin
1672	ENSOCUG00000031289		477.91	-0.194702	0.296188	0.401655	0.657061	-0.182394	8.93307	8.93095	8.42915	8.9579	9.01376	8.98705
1673	ENSOCUG00000009550	AAK1	908.287	0.40938	0.306411	0.0932855	0.300397	0.522305	10.1593	9.78004	9.99202	9.47077	9.79502	9.53483	AP2 associated kinase 1
1674	ENSOCUG00000009541	NFU1	1646.67	-0.109324	0.305996	0.637075	0.820018	-0.0861767	10.6876	10.7701	10.3054	11.1019	10.4429	10.537	NFU1 iron-sulfur cluster scaffold
1675	ENSOCUG00000029568	GFPT1	8434.62	-0.193469	0.286264	0.396674	0.652974	-0.185104	12.9848	12.761	13.0216	12.8022	13.3872	13.1249	Glutamine--fructose-6-phosphate transaminase 1
1676	ENSOCUG00000010232	ANTXR1	61.7063	0.0418943	0.393669	0.852308	0.935679	0.0288731	5.52817	5.97432	6.10396	5.42437	5.4008	6.36017	Anthrax toxin receptor 1
1677	ENSOCUG00000010230	GKN1	1.30198	0.0157583	0.466481	0.826233	NA	NA	0.406059	0.332063	0.415148	0.332048	0.423661	0.331807	Gastrokine 1
1678	ENSOCUG00000010225	GKN2	3.5385	-0.0501186	0.469062	0.518165	NA	NA	1.53186	1.44384	1.54352	1.44379	1.42945	1.92784	Gastrokine 2
1679	ENSOCUG00000010212	ARHGAP25	270.518	-0.154059	0.355702	0.521349	0.7451	-0.127785	8.15803	8.13172	7.36498	7.68403	8.20334	8.42187	Rho GTPase activating protein 25
1680	ENSOCUG00000026978	PROKR1	2.24844	0.078085	0.480101	0.106363	NA	NA	0.8791	0.983803	1.21495	0.880818	0.871967	0.880334	Prokineticin receptor 1
1681	ENSOCUG00000006121	APLF	803.136	-0.121915	0.349076	0.60675	0.799109	-0.097394	9.67876	8.83369	9.83078	10.111	9.37733	9.45911	Aprataxin and PNKP like factor
1682	ENSOCUG00000006116	FBXO48	173.117	-0.0374096	0.333914	0.871328	0.94475	-0.0246831	7.74656	6.93186	7.34418	7.47458	7.58584	7.22216	F-box protein 48
1683	ENSOCUG00000006113	PLEK	7891.96	-0.793683	0.737146	0.0277141	0.150216	-0.823285	11.325	11.8391	12.8317	12.0504	13.0951	13.8551	Pleckstrin
1684	ENSOCUG00000006109	CNRIP1	20.2143	-0.43664	0.759462	0.0261575	0.144905	-0.838915	3.76998	3.61405	3.37528	4.73438	3.57694	4.29832	Cannabinoid receptor interacting protein 1
1685	ENSOCUG00000027562		2098.71	0.588321	0.307259	0.0179309	0.116962	0.931956	11.1187	11.1482	11.4402	10.5758	10.8682	10.7378	Uncharacterized protein
1686	ENSOCUG00000006100		1863.99	0.596084	0.36534	0.0312063	0.161178	0.792694	10.6297	11.3514	11.1471	10.3425	10.6195	10.597
1687	ENSOCUG00000006087	WDR92	709.96	0.287924	0.259655	0.188088	0.445406	0.351244	9.57549	9.61346	9.57289	9.33685	9.41455	9.23953	WD repeat domain 92
1688	ENSOCUG00000037112		6.52501	0.0779064	0.467989	0.468583	0.706538	0.150864	2.78208	2.56006	2.62528	2.71528	2.34545	2.36811
1689	ENSOCUG00000009771		720.511	0.221202	0.287596	0.329786	0.593623	0.226489	9.51425	9.34752	9.84833	9.43099	9.29798	9.37403
1690	ENSOCUG00000001812	ETAA1	359.987	0.332626	0.358416	0.196435	0.456123	0.340918	8.49114	8.19444	9.03536	8.36062	8.22438	8.24016	ETAA1, ATR kinase activator
1691	ENSOCUG00000035234		12.5329	-0.134901	0.473639	0.349484	0.613471	-0.212206	3.2679	3.01707	3.48111	3.95852	3.09812	3.38137
1692	ENSOCUG00000001842	MEIS1	124.234	-0.267431	0.434923	0.277389	0.546883	-0.262105	6.79381	5.97916	6.98269	7.31013	6.4251	7.24373	Meis homeobox 1
1693	ENSOCUG00000030176		0.624848	-0.0159726	0.468886	0.805264	NA	NA	-0.586112	-0.620927	-0.62244	-0.620991	-0.539768	-0.622074
1694	ENSOCUG00000004913	SPRED2	2462.29	1.49574	0.465985	0.000116731	0.00357992	2.44613	11.3766	11.1365	12.1143	10.1288	10.6651	10.4474	Sprouty related EVH1 domain containing 2
1695	ENSOCUG00000004906	ACTR2	15738.7	0.60015	0.326854	0.0199556	0.124161	0.906016	14.1351	13.9049	14.3887	13.4036	13.7521	13.6749	ARP2 actin related protein 2 homolog
1696	ENSOCUG00000000297		6126.34	0.196945	0.312996	0.41283	0.664939	0.177218	12.3561	13.0862	12.416	12.5935	12.2889	12.4461
1697	ENSOCUG00000017003	RAB1A	17881	0.0397697	0.242025	0.851503	0.935412	0.0289971	14.2058	13.951	14.2492	14.0969	14.1258	14.0945	RAB1A, member RAS oncogene family
1698	ENSOCUG00000016996	CEP68	379.99	0.416322	0.379912	0.121358	0.347203	0.459417	9.12641	8.23223	8.67	8.25287	8.39793	8.25912	Centrosomal protein 68
1699	ENSOCUG00000032288		4.04284	0.0772963	0.468047	0.477241	NA	NA	2.02185	1.81096	2.1102	1.9021	1.92889	1.8102
1700	ENSOCUG00000010821	SLC1A4	1405.89	0.220657	0.265258	0.318115	0.583305	0.234104	10.5479	10.6804	10.4103	10.4372	10.3985	10.1776	Solute carrier family 1 member 4
1701	ENSOCUG00000008192	SERTAD2	275.565	0.66356	0.560421	0.0425429	0.193942	0.712327	8.45024	7.53658	8.69902	7.05701	7.81812	7.79067	SERTA domain containing 2
1702	ENSOCUG00000006390	AFTPH	3909.74	0.409227	0.310332	0.0964569	0.305705	0.514698	12.1994	11.8066	12.237	11.4819	11.8724	11.7346	Aftiphilin
1703	ENSOCUG00000013957	LGALSL	791.916	0.703393	0.319422	0.00699327	0.0660215	1.18031	9.9228	9.89161	9.7617	9.09564	9.46925	9.23978	Galectin
1704	ENSOCUG00000027961	PELI1	1887.05	0.650998	0.503853	0.0407902	0.189629	0.722095	10.9594	10.3724	11.6685	9.96295	10.5668	10.5838	Pellino E3 ubiquitin protein ligase 1
1705	ENSOCUG00000002143	VPS54	1561.76	0.168303	0.287184	0.467773	0.706089	0.151141	10.8231	10.2774	10.8611	10.4994	10.5319	10.5008	VPS54, GARP complex subunit
1706	ENSOCUG00000002137	UGP2	14519.9	0.588323	0.329233	0.0229092	0.134356	0.871744	14.3066	13.6736	14.0557	13.5054	13.4752	13.5405	UTP--glucose-1-phosphate uridylyltransferase (EC 2.7.7.9)
1707	ENSOCUG00000006166	MDH1	32615.7	-0.241961	0.273528	0.279357	0.548465	-0.260851	14.9075	14.8917	14.7825	15.3556	14.9801	14.9079	Malate dehydrogenase (EC 1.1.1.37)
1708	ENSOCUG00000006156	WDPCP	146.292	-0.0949094	0.316913	0.685341	0.849589	-0.0707913	7.28588	6.83074	7.21947	7.1776	7.10428	7.39262	WD repeat containing planar cell polarity effector
1709	ENSOCUG00000013563	EHBP1	749.315	0.318784	0.316326	0.193577	0.452506	0.344376	9.70322	9.34278	9.92784	9.1819	9.48944	9.40298	EH domain binding protein 1
1710	ENSOCUG00000010487	TMEM17	184.749	-0.699622	0.371281	0.0140681	0.101492	-0.993569	7.36831	7.12188	7.07239	7.83976	7.71363	7.66651	Transmembrane protein 17
1711	ENSOCUG00000017281	B3GNT2	2807.41	0.298029	0.338898	0.235461	0.503713	0.297817	11.782	11.2649	11.6585	10.7565	11.4809	11.4007	Hexosyltransferase (EC 2.4.1.-)
1712	ENSOCUG00000001093	COMMD1	1333.03	-1.0527	0.422117	0.00151999	0.0233999	-1.63079	9.90035	9.93721	9.53507	11.0919	10.3896	10.416	Copper metabolism domain containing 1
1713	ENSOCUG00000024386	CCT4	18824.1	0.376579	0.355258	0.14585	0.385864	0.413566	13.799	14.7695	14.3195	13.8108	14.0124	14.0192	T-complex protein 1 subunit delta
1714	ENSOCUG00000000707	FAM161A	412.749	0.445292	0.345059	0.0874315	0.289473	0.538391	9.00743	8.45415	9.02348	8.49841	8.35435	8.46865	Family with sequence similarity 161 member A
1715	ENSOCUG00000004986	XPO1	6084.27	0.452848	0.340271	0.0812239	0.27715	0.557285	12.5643	12.6849	12.97	11.9007	12.4975	12.4313	Exportin 1
1716	ENSOCUG00000028427		1.5966	0.00402445	0.463285	0.964093	NA	NA	0.6843	0.609303	0.693642	0.609285	0.670417	0.695026
1717	ENSOCUG00000017819	USP34	5924.46	0.747302	0.445483	0.0183821	0.118411	0.926607	12.8324	12.2691	13.1158	11.5984	12.3293	12.1611	Ubiquitin specific peptidase 34
1718	ENSOCUG00000017817	AHSA2P	174.522	-0.231222	0.320725	0.337489	0.601058	-0.221084	7.33217	7.32412	7.29291	7.80167	7.34223	7.42964	Uncharacterized protein
1719	ENSOCUG00000009559	KIAA1841	309.725	0.326901	0.296925	0.168767	0.418759	0.378035	8.4905	8.2341	8.46434	8.15866	8.1678	7.99988	KIAA1841
1720	ENSOCUG00000007894	PEX13	1710.12	-0.167577	0.295984	0.473674	0.709707	-0.148921	10.968	10.3878	10.4591	10.9493	10.8354	10.6406	Peroxisomal biogenesis factor 13
1721	ENSOCUG00000007867	PUS10	516.361	-0.278869	0.313056	0.246964	0.516008	-0.287344	9.1564	8.69833	8.61671	9.16452	9.21055	9.01085	Pseudouridylate synthase 10
1722	ENSOCUG00000004968	REL	1650.43	1.90372	0.623353	0.000134392	0.00400288	2.39763	10.8179	9.89766	11.7367	9.12899	9.6274	9.70346	REL proto-oncogene, NF-kB subunit
1723	ENSOCUG00000004962	PAPOLG	759.374	0.634833	0.312986	0.0128591	0.0959304	1.01804	9.78574	9.57615	9.95698	9.23362	9.33799	9.1841	Poly(A) polymerase gamma
1724	ENSOCUG00000023948	BCL11A	156.453	-0.474892	0.541231	0.0954854	0.304259	-0.516756	7.45629	6.34332	6.25682	7.7239	7.41019	7.20948	B-cell CLL/lymphoma 11A
1725	ENSOCUG00000032615		1.03684	-0.0419899	0.473464	0.423806	NA	NA	0.00437353	0.00504577	0.00478618	0.0050345	0.117643	0.0882921
1726	ENSOCUG00000037975		2.78458	-0.0377264	0.46071	0.719913	NA	NA	1.43733	1.32517	1.41095	1.53775	1.34208	1.41242
1727	ENSOCUG00000005105	FANCL	436.553	0.510921	0.331934	0.0480582	0.207798	0.682358	8.79828	9.1721	8.85899	8.39837	8.66819	8.42131	Uncharacterized protein
1728	ENSOCUG00000007388	VRK2	1056.65	0.222844	0.255687	0.302046	0.569382	0.244596	9.98174	10.1871	10.2317	9.93552	9.91292	9.95761	Vaccinia related kinase 2
1729	ENSOCUG00000003491	CCDC85A	2.85157	-0.0562409	0.475912	0.194229	NA	NA	0.98045	0.982926	0.981975	1.52491	0.970122	0.982201	Coiled-coil domain containing 85A
1730	ENSOCUG00000014657	EFEMP1	432.942	-0.245221	0.437359	0.305354	0.572696	-0.242076	7.96001	7.65299	9.07048	8.7246	7.98104	9.43371	EGF containing fibulin like extracellular matrix protein 1
1731	ENSOCUG00000006889	PNPT1	1737.11	0.368653	0.341398	0.149346	0.391676	0.407073	10.5323	10.9744	11.1607	10.1869	10.6526	10.6954	Polyribonucleotide nucleotidyltransferase 1
1732	ENSOCUG00000006880	PPP4R3B	4040.51	0.276265	0.293995	0.242062	0.510976	0.291599	12.2764	11.727	12.2182	11.7628	11.9351	11.7671	Protein phosphatase 4 regulatory subunit 3B
1733	ENSOCUG00000006874	CFAP36	429.455	-0.129523	0.339655	0.586499	0.786629	-0.10423	8.22481	8.80223	8.78027	9.24354	8.50338	8.46998	Cilia and flagella associated protein 36
1734	ENSOCUG00000031349		5.72662	0.0618741	0.452761	0.669544	0.841431	0.0749815	2.34245	2.40587	2.67458	2.36092	2.5436	2.31066
1735	ENSOCUG00000003620	CCDC88A	166.569	0.0648364	0.382343	0.778812	0.898991	0.0462448	6.71912	7.15189	7.88181	6.6309	7.09435	7.74053	Coiled-coil domain containing 88A
1736	ENSOCUG00000011673		924.149	-0.0379178	0.315881	0.86786	0.942908	-0.0255308	9.23017	9.97455	10.0532	10.1079	9.66896	9.74708	Uncharacterized protein
1737	ENSOCUG00000003617	MTIF2	951.523	0.369834	0.257744	0.090485	0.295361	0.529647	10.0665	10.0296	10.0094	9.75312	9.65958	9.74129	Mitochondrial translational initiation factor 2
1738	ENSOCUG00000003609	CLHC1	4.63356	0.0144924	0.456893	0.902164	NA	NA	2.22349	2.00393	2.24843	2.00387	2.15634	2.25209	Clathrin heavy chain linker domain-containing protein 1
1739	ENSOCUG00000012050	RTN4	5433.3	0.650745	0.31811	0.0117911	0.090851	1.04167	12.5093	12.4569	12.885	11.9379	12.1857	12.0788	Reticulon
1740	ENSOCUG00000012044	EML6	13.7999	-0.270639	0.524451	0.167771	0.417315	-0.379536	3.47276	3.5208	3.46291	4.05445	3.38001	3.83167	Echinoderm microtubule associated protein like 6
1741	ENSOCUG00000005008	SPTBN1	29364.9	0.83614	0.330877	0.00215961	0.0301375	1.52089	15.0915	14.951	15.2639	14.1915	14.6447	14.3507	Spectrin beta chain
1742	ENSOCUG00000011269	C2orf73	1.16053	-0.064789	0.476476	0.304068	NA	NA	0.140194	0.140982	0.140678	0.231032	0.18751	0.226913	Chromosome 2 open reading frame 73
1743	ENSOCUG00000015408	ACYP2	380.22	-0.46552	0.321805	0.0638657	0.242574	-0.615155	8.40784	8.13773	8.4227	8.87129	8.56803	8.76869	Acylphosphatase (EC 3.6.1.7)
1744	ENSOCUG00000021888		8.73152	0.136713	0.459457	0.425768	0.675343	0.170476	3.14841	2.98782	3.24548	3.06684	2.86414	3.05503
1745	ENSOCUG00000027435	RPS11	67194.9	-0.450029	0.436656	0.109624	0.32885	-0.483002	15.3663	16.1518	15.296	16.7323	15.7442	15.976	Ribosomal protein S11
1746	ENSOCUG00000004696	PSME4	6541.24	0.86385	0.437226	0.00783072	0.0706906	1.15064	12.7346	12.5967	13.3706	11.7749	12.3936	12.2525	Uncharacterized protein
1747	ENSOCUG00000000815	GPR75	5.79649	0.108476	0.471313	0.386285	0.64421	0.190972	2.36058	2.30188	2.68746	2.47425	2.23723	2.19886	G protein-coupled receptor 75
1748	ENSOCUG00000014412	ERLEC1	3991.92	-0.468684	0.377098	0.0833429	0.281677	-0.550249	11.9618	11.0499	11.7824	12.1889	12.2316	12.0389	Endoplasmic reticulum lectin 1
1749	ENSOCUG00000013610	ASB3	731.988	0.264257	0.292554	0.259464	0.528254	0.277157	9.49905	9.75122	9.62172	9.22863	9.61357	9.2221	Ankyrin repeat and SOCS box protein 3
1750	ENSOCUG00000028058	CHAC2	144.987	-0.275226	0.45973	0.251087	0.519988	-0.284007	7.08374	6.1524	6.94978	7.96109	6.60802	6.69134	Gamma-glutamylcyclotransferase (EC 4.3.2.-)
1751	ENSOCUG00000037672		3.80209	-0.0671628	0.478031	0.126924	NA	NA	1.24655	1.25004	1.2487	1.95766	1.2318	1.24902
1752	ENSOCUG00000005620	NRXN1	5.37764	-0.138947	0.500952	0.0241461	0.137808	-0.860727	1.76434	1.76906	1.76725	2.57515	1.92582	1.76768	Neurexin 1
1753	ENSOCUG00000028197		9.56693	0.0768413	0.441856	0.65728	0.833443	0.079124	3.27544	3.36684	3.14201	2.98145	3.29733	3.21859
1754	ENSOCUG00000011234	FSHR	4.26751	-0.0817698	0.465164	0.493423	NA	NA	1.93691	1.95486	1.94797	1.8573	1.99823	2.24417	Follicle-stimulating hormone receptor (Follitropin receptor)
1755	ENSOCUG00000006982	GTF2A1L	45.4287	-0.141882	0.426807	0.500783	0.729696	-0.136858	5.24262	5.47856	5.04033	5.95701	4.72809	5.46033	Uncharacterized protein
1756	ENSOCUG00000006967	PPP1R21	1614.5	0.0885608	0.263905	0.68062	0.847083	0.0720739	10.9299	10.5088	10.6066	10.5246	10.6812	10.6096	Protein phosphatase 1 regulatory subunit 21
1757	ENSOCUG00000012631		31745.4	0.050576	0.307419	0.870784	0.944622	0.0247419	14.6288	15.4156	14.6508	15.0853	14.7683	14.87	Peptidyl-prolyl cis-trans isomerase (PPIase) (EC 5.2.1.8)
1758	ENSOCUG00000009784	FOXN2	1149.72	1.62682	0.4122	6.45984e-06	0.00037271	3.42863	10.6727	10.0054	10.7776	9.09703	9.48204	9.30778	Forkhead box N2
1759	ENSOCUG00000034738		1.87567	0.0230942	0.467911	0.72587	NA	NA	0.734983	0.736352	0.982316	0.736329	0.850859	0.735949
1760	ENSOCUG00000036528		104.696	0.314881	0.383236	0.226388	0.493203	0.306974	6.89858	6.60482	6.95992	6.17293	6.66319	6.63974
1761	ENSOCUG00000024873		62.9552	-0.10059	0.376142	0.662196	0.836635	-0.0774638	5.80251	6.08354	5.68223	6.37442	5.67208	5.80158	40S ribosomal protein S24
1762	ENSOCUG00000014631	FBXO11	2057.61	0.635942	0.396044	0.0285826	0.153105	0.815011	11.2972	10.7982	11.5041	10.2626	10.772	10.7833	F-box protein 11
1763	ENSOCUG00000014615	MSH6	5065.69	0.214972	0.321385	0.373301	0.635222	0.197075	12.1482	12.8182	12.101	11.9192	12.3617	12.1529	MutS homolog 6
1764	ENSOCUG00000039495		24.2751	-0.0273993	0.418299	0.884401	0.951149	-0.0217514	4.85235	4.2936	4.16159	4.80981	4.50816	4.16676
1765	ENSOCUG00000021648	KCNK12	19.71	0.0556397	0.44765	0.717583	0.867855	0.0615526	4.65591	3.47549	3.91987	4.35495	3.82447	3.68179	Potassium two pore domain channel subfamily K member 12
1766	ENSOCUG00000009576	MSH2	2197.95	-0.117588	0.24965	0.576537	0.780349	-0.107711	10.9879	11.1493	10.9815	11.0615	11.3018	11.0815	DNA mismatch repair protein
1767	ENSOCUG00000006223	EPCAM	83671.5	-0.0092276	0.25886	0.961676	0.983348	-0.0072929	16.5602	16.0714	16.3453	16.3157	16.3952	16.3491	Epithelial cell adhesion molecule
1768	ENSOCUG00000036286		2.12637	-0.025518	0.461515	0.792438	NA	NA	1.03969	0.963736	1.04937	1.13728	0.982651	1.00817
1769	ENSOCUG00000002107		28088.2	-0.074157	0.244683	0.729288	0.873368	-0.058803	14.6519	14.759	14.805	14.9763	14.7119	14.719	Calmodulin (CaM)
1770	ENSOCUG00000002103	STPG4	4.34586	0.0903023	0.469523	0.437271	NA	NA	2.29503	1.88004	1.87571	1.82807	1.97392	1.92352	Uncharacterized protein
1771	ENSOCUG00000007788	TTC7A	4554.34	-0.00841681	0.247907	0.969811	0.986799	-0.00577132	12.1884	12.2069	12.0386	11.9788	12.2964	12.166	Tetratricopeptide repeat domain 7A
1772	ENSOCUG00000007785	MCFD2	3676.43	-0.348072	0.262948	0.117582	0.342011	-0.465959	11.7553	11.5547	11.698	11.8769	12.1039	11.953	Multiple coagulation factor deficiency 2
1773	ENSOCUG00000034428		138.295	1.52054	0.553317	0.000439102	0.00967895	2.01417	7.37645	6.80264	7.77903	6.13511	6.4412	6.43819
1774	ENSOCUG00000032196		58.1361	0.331964	0.42321	0.207797	0.470537	0.327407	5.85936	5.72946	6.25121	5.52542	5.62977	5.79616
1775	ENSOCUG00000009711	CRIPT	1222.05	-0.128055	0.299919	0.579348	0.78229	-0.106632	10.421	9.93061	10.0988	10.6232	10.1211	10.115	CXXC repeat containing interactor of PDZ3 domain
1776	ENSOCUG00000001130	PIGF	850.008	0.288983	0.282117	0.208825	0.471611	0.326416	9.80746	9.98304	9.74733	9.76897	9.4391	9.50649	Uncharacterized protein
1777	ENSOCUG00000001127	RHOQ	350.856	1.86121	0.519667	2.31918e-05	0.00101617	2.99303	9.04228	8.17621	8.99644	6.99211	7.56932	7.67617	Ras homolog family member Q
1778	ENSOCUG00000014904	EPAS1	10245.7	0.128681	0.337817	0.585535	0.786213	0.10446	13.7738	12.5484	13.4913	13.04	13.3432	13.2107	Endothelial PAS domain protein 1
1779	ENSOCUG00000036650		48.6463	0.160287	0.407954	0.489589	0.72099	0.142071	6.01187	5.07617	5.63794	5.36151	5.58861	5.35353
1780	ENSOCUG00000013785	PRKCE	250.605	0.189936	0.358598	0.439309	0.68549	0.163999	8.49846	7.4913	7.92593	7.56504	7.93545	7.90216	Protein kinase C epsilon type (EC 2.7.11.13) (nPKC-epsilon)
1781	ENSOCUG00000015385	SRBD1	1720.8	0.155984	0.257442	0.472544	0.708962	0.149377	10.6217	10.8562	10.9475	10.5718	10.7346	10.6939	S1 RNA binding domain 1
1782	ENSOCUG00000032935		11.6274	-0.104102	0.440209	0.5697	0.776581	-0.109813	3.55046	3.4136	3.31997	3.73136	3.54311	3.32311
1783	ENSOCUG00000005476	CAMKMT	455.548	-0.174315	0.273038	0.432131	0.67962	-0.167734	8.64332	8.9366	8.61357	8.909	8.90267	8.90951	Calmodulin-lysine N-methyltransferase
1784	ENSOCUG00000005471	PREPL	492.803	0.0448639	0.268609	0.840083	0.929843	0.0315902	9.0185	8.76298	9.08391	8.91456	9.0349	8.79511	Prolyl endopeptidase-like
1785	ENSOCUG00000005464	SLC3A1	1110.08	-2.09688	0.965012	0.00106159	0.0181031	-1.74225	9.47022	7.50099	7.13064	10.7896	9.97705	10.3998	RBAT protein (Solute carrier family 3 member 1)
1786	ENSOCUG00000005461	PPM1B	1833.9	0.331407	0.324107	0.179961	0.434643	0.361868	11.0806	10.6167	11.1764	10.3384	10.7314	10.7985	Protein phosphatase, Mg2+/Mn2+ dependent 1B
1787	ENSOCUG00000015046	LRPPRC	12852.9	0.639122	0.339644	0.0165259	0.111451	0.952915	13.6377	13.9932	13.9692	13.003	13.518	13.3322	Leucine rich pentatricopeptide repeat containing
1788	ENSOCUG00000037787		4.58123	0.0140911	0.462878	0.878338	NA	NA	2.03688	1.87604	2.20581	1.87598	1.85873	2.2444
1789	ENSOCUG00000015038	ABCG8	0.390641	-0.0359876	0.472262	0.649848	NA	NA	-0.978278	-0.975586	-0.976576	-0.975627	-0.917391	-0.976336	ATP binding cassette subfamily G member 8
1790	ENSOCUG00000005300	ABCG5	2.84559	0.0560947	0.465998	0.568673	NA	NA	1.61747	1.33481	1.42405	1.33478	1.41288	1.42558	ATP binding cassette subfamily G member 5
1791	ENSOCUG00000005293	DYNC2LI1	50.9737	-0.213019	0.374791	0.38677	0.644399	-0.190845	5.66641	5.59224	5.38551	5.82704	5.6675	5.76105	Dynein cytoplasmic 2 light intermediate chain 1
1792	ENSOCUG00000024266	PLEKHH2	18.9768	-0.109783	0.433952	0.567942	0.775614	-0.110354	3.85932	3.94837	4.35852	4.24012	3.92091	4.45517	Pleckstrin homology, MyTH4 and FERM domain containing H2
1793	ENSOCUG00000001048	THADA	1761.98	0.683622	0.367273	0.0157285	0.108215	0.965711	10.6409	11.0136	11.3056	10.195	10.5393	10.4607	THADA, armadillo repeat containing
1794	ENSOCUG00000029169	ZFP36L2	1624.29	0.708681	0.302787	0.00506074	0.0534539	1.27202	10.8748	10.8085	11.0064	10.1202	10.4039	10.4032	ZFP36 ring finger protein like 2
1795	ENSOCUG00000037676		7.29921	-0.138885	0.463876	0.402929	0.657911	-0.181833	2.71918	2.86201	2.69416	2.99533	2.88681	2.77622
1796	ENSOCUG00000033400		18.8625	-0.0672746	0.412671	0.741075	0.880676	-0.0551837	4.03558	4.10048	4.32575	4.03034	4.18352	4.44868
1797	ENSOCUG00000015827	HAAO	190.619	-1.18811	0.501796	0.00168212	0.0250593	-1.60103	7.19934	6.42868	7.11056	7.85723	7.87728	7.83613	3-hydroxyanthranilate 3,4-dioxygenase (EC 1.13.11.6) (3-hydroxyanthranilate oxygenase) (3-HAO) (3-hydroxyanthranilic acid dioxygenase) (HAD)
1798	ENSOCUG00000012310	MTA3	1618.62	0.143596	0.276391	0.510162	0.736643	0.132743	10.9172	10.7447	10.4709	10.7449	10.4266	10.5362	Metastasis associated 1 family member 3
1799	ENSOCUG00000027683		73.3508	-0.248552	0.441779	0.296879	0.564442	-0.248381	5.50228	6.38396	5.61815	6.67475	5.91441	6.06739	Uncharacterized protein
1800	ENSOCUG00000002674	KCNG3	2.79497	0.0290192	0.461798	0.773406	NA	NA	1.41566	1.34092	1.57269	1.34089	1.46089	1.42695	Potassium voltage-gated channel modifier subfamily G member 3
1801	ENSOCUG00000027189		3826.56	-0.0587976	0.286928	0.792298	0.905034	-0.0433352	11.6501	12.1713	11.6753	12.1563	11.7973	11.7811	Uncharacterized protein
1802	ENSOCUG00000015526	EML4	2854.91	0.210496	0.30186	0.375081	0.636349	0.196304	11.4455	11.3418	11.8643	11.0444	11.4919	11.4598	Echinoderm microtubule associated protein like 4
1803	ENSOCUG00000002998	PKDCC	663.5	-0.313022	0.291212	0.179652	0.434323	-0.362187	9.35223	9.22265	9.02758	9.62103	9.54904	9.31578	Protein kinase domain containing, cytoplasmic
1804	ENSOCUG00000010854		254.309	0.388798	0.613026	NA	NA	NA	6.29613	6.48144	9.15184	6.47903	7.20794	7.34145	Uncharacterized protein
1805	ENSOCUG00000003257	THUMPD2	566.064	0.312688	0.296851	0.186516	0.443375	0.353229	9.01423	9.30301	9.45761	8.873	9.05604	8.99679	THUMP domain containing 2
1806	ENSOCUG00000009872	TMEM178A	84.5893	-0.033468	0.356223	0.883846	0.950984	-0.0218269	6.67246	6.07079	6.22932	6.3589	6.65359	6.09824	Transmembrane protein 178A
1807	ENSOCUG00000019054		21.2817	0.144607	0.430019	0.495761	0.726123	0.13899	4.36363	4.42611	4.53695	4.50158	4.29213	3.97702
1808	ENSOCUG00000016679	MAP4K3	2251.25	0.729066	0.434626	0.0194551	0.122476	0.911949	11.4956	10.7741	11.7002	10.3733	10.8597	10.7923	Mitogen-activated protein kinase kinase kinase kinase (EC 2.7.11.1)
1809	ENSOCUG00000001117	CDKL4	6.46304	0.0406751	0.452471	0.768703	0.894341	0.0484966	2.7661	2.68492	2.51122	2.42139	2.81017	2.51297	Cyclin dependent kinase like 4
1810	ENSOCUG00000007844	SOS1	1678.2	0.33081	0.390967	0.208337	0.470961	0.327015	11.0776	10.2558	11.0798	9.83908	10.7496	10.5615	SOS Ras/Rac guanine nucleotide exchange factor 1
1811	ENSOCUG00000025920	ARHGEF33	7.55654	0.0323184	0.446821	0.82922	0.924166	0.0342499	3.00891	2.77929	2.88434	2.63809	2.9255	2.9579	Rho guanine nucleotide exchange factor 33
1812	ENSOCUG00000001075	MORN2	17.6956	-0.393374	0.643281	0.0707177	0.255983	-0.59179	3.8266	3.5215	3.93192	4.29698	4.08377	4.31601	Uncharacterized protein
1813	ENSOCUG00000015602	DHX57	1335.63	0.128485	0.282778	0.570288	0.777042	0.109556	10.6464	10.2595	10.3827	10.0404	10.5098	10.3198	DExH-box helicase 57
1814	ENSOCUG00000015599	GEMIN6	853.72	-0.0500845	0.356959	0.826211	0.922627	-0.034974	8.96686	10.3213	9.1393	9.94027	9.59645	9.63048	Gem nuclear organelle associated protein 6
1815	ENSOCUG00000026618		4.15279	-0.0726968	0.46696	0.495529	NA	NA	2.05845	1.84755	1.84654	1.93869	1.98019	2.15111	Uncharacterized protein
1816	ENSOCUG00000004087	SRSF7	12376.8	0.297847	0.299727	0.197969	0.458079	0.33906	13.3554	13.979	13.7604	13.5319	13.3575	13.3613	Serine and arginine rich splicing factor 7
1817	ENSOCUG00000006325	GALM	4782.05	-0.337808	0.406336	0.198047	0.458104	-0.339036	12.4419	11.4421	11.6367	12.8613	12.0651	12.01	Aldose 1-epimerase (EC 5.1.3.3) (Galactose mutarotase)
1818	ENSOCUG00000034279		4.93175	-0.2324	0.556656	0.00848333	0.0742076	-1.12955	1.8966	1.90045	1.89897	2.46347	2.05369	2.09235
1819	ENSOCUG00000010233	HNRNPLL	1317.59	0.564608	0.38181	0.0448574	0.199569	0.699907	10.5659	10.0666	10.9282	9.89338	10.0376	10.1446	Heterogeneous nuclear ribonucleoprotein L like
1820	ENSOCUG00000016184	ATL2	2003.66	0.338251	0.290791	0.148125	0.389791	0.409168	11	10.9539	11.3266	10.6301	10.9276	10.7856	Atlastin GTPase 2
1821	ENSOCUG00000016164	CYP1B1	205.258	3.50315	0.676671	1.27833e-08	2.13302e-06	5.67101	8.4919	7.76623	7.39978	5.17115	5.97771	5.96566	Cytochrome P450 family 1 subfamily B member 1
1822	ENSOCUG00000021847	RMDN2	354.186	0.262943	0.387028	0.300892	0.568587	0.245203	8.84874	7.73718	8.84235	8.47053	8.02569	8.18225	Uncharacterized protein
1823	ENSOCUG00000038906		76.8247	0.463372	0.636256	0.0823477	0.279744	0.553239	6.41563	5.05952	6.91925	5.66387	5.40942	5.83944
1824	ENSOCUG00000013011	CDC42EP3	364.717	0.496323	0.580217	0.0871303	0.289155	0.53887	8.89146	7.07775	9.21797	8.08408	7.8346	7.92579	CDC42 effector protein 3
1825	ENSOCUG00000023625		28701.3	-0.200314	0.306406	0.393395	0.650076	-0.187036	14.5185	15.0688	14.3026	14.8746	14.8477	14.98
1826	ENSOCUG00000022570		398.713	-1.2647	0.425991	0.000285228	0.00702457	-2.15338	7.79288	8.126	8.02914	9.28818	8.56792	8.8759
1827	ENSOCUG00000007416	QPCT	190.62	-2.10529	0.649168	6.15559e-05	0.00220277	-2.65703	6.77795	5.87995	6.42603	8.38038	7.74213	7.23871	Glutaminyl-peptide cyclotransferase
1828	ENSOCUG00000007411	PRKD3	1076.06	0.322131	0.286142	0.165615	0.414519	0.382456	10.1381	10.0719	10.3771	9.70783	9.97306	10.0025	Serine/threonine-protein kinase (EC 2.7.11.13)
1829	ENSOCUG00000007239	NDUFAF7	839.646	0.181756	0.299212	0.438846	0.685112	0.164238	9.61601	10.1131	9.56783	9.77266	9.47793	9.53645	Protein arginine methyltransferase NDUFAF7 (EC 2.1.1.320)
1830	ENSOCUG00000007230	CEBPZ	2812.05	0.696005	0.335874	0.0100351	0.0827446	1.08226	11.4053	11.5943	11.9973	11.0926	11.0892	11.1027	CCAAT/enhancer binding protein zeta
1831	ENSOCUG00000029893		229.694	-0.104222	0.31475	0.655903	0.832365	-0.0796863	7.6281	7.83846	7.83139	8.21911	7.60186	7.73772
1832	ENSOCUG00000007223	EIF2AK2	513.908	-0.299243	0.397223	0.244328	0.513473	-0.289482	8.82183	8.47341	8.90157	8.24538	9.32745	9.49283	Eukaryotic translation initiation factor 2 alpha kinase 2 (Interferon-induced double-stranded RNA-activated protein kinase)
1833	ENSOCUG00000007217	GPATCH11	582.252	-0.0887461	0.337977	0.706007	0.862116	-0.0644343	8.74694	9.30266	9.1642	9.71876	8.80399	8.87527	G-patch domain containing 11
1834	ENSOCUG00000007205	HEATR5B	1700.26	0.0373628	0.2848	0.872541	0.945037	0.0245511	11.0274	10.4145	10.7017	10.6324	10.8756	10.5789	HEAT repeat containing 5B
1835	ENSOCUG00000007258	STRN	1206.53	0.406153	0.348464	0.118371	0.343149	0.464517	10.4751	10.164	10.5393	9.53178	10.1927	10.1321	Striatin
1836	ENSOCUG00000007249	VIT	3.94738	-0.108995	0.483867	0.191243	NA	NA	1.70646	1.7094	1.80256	1.70935	1.96065	2.10564	Vitrin
1837	ENSOCUG00000014879	FEZ2	1770.87	0.19957	0.262078	0.359932	0.622927	0.205563	10.8702	10.928	10.831	10.4591	10.7919	10.7782	Fasciculation and elongation protein zeta 2
1838	ENSOCUG00000032678		224.32	0.738106	0.495222	0.0244989	0.139138	0.856555	7.86684	7.58473	8.47	7.16455	7.61773	7.2442
1839	ENSOCUG00000001595	CRIM1	2377.2	0.309253	0.381708	0.238533	0.507549	0.294522	11.3037	10.7248	11.7953	10.5746	11.3148	10.8949	Cysteine rich transmembrane BMP regulator 1
1840	ENSOCUG00000032042		5.28692	-0.0331178	0.453906	0.79137	0.904616	-0.0435356	2.21679	2.36419	2.27096	2.54232	2.26829	2.13627
1841	ENSOCUG00000015457	FAM98A	4279.88	0.303913	0.284548	0.182677	0.437882	0.358642	11.9226	12.3935	12.213	11.771	11.9822	11.9282	Family with sequence similarity 98 member A
1842	ENSOCUG00000015439	RASGRP3	15.0645	0.0501607	0.442234	0.759059	0.889557	0.0508261	4.04279	3.86774	3.63716	4.03824	3.79107	3.37229	RAS guanyl releasing protein 3
1843	ENSOCUG00000009598	LTBP1	2207.4	-0.120037	0.281701	0.61069	0.802225	-0.0957038	11.2047	10.863	11.0225	11.0326	11.4381	10.944	Latent transforming growth factor beta binding protein 1
1844	ENSOCUG00000009586	TTC27	2237.82	0.530116	0.357205	0.0494832	0.211445	0.674803	10.9045	11.6424	11.3234	10.6344	10.9047	10.906	Tetratricopeptide repeat domain 27
1845	ENSOCUG00000006600	BIRC6	9294.88	0.603983	0.415616	0.044364	0.198169	0.702964	13.5995	12.911	13.5845	12.3732	13.1378	12.7803	Baculoviral IAP repeat containing 6
1846	ENSOCUG00000007591	YIPF4	2299.11	-0.0378803	0.3001	0.869532	0.943847	-0.0250983	11.3653	10.8157	11.1483	11.5171	10.9433	10.9646	Protein YIPF
1847	ENSOCUG00000022034		3.15976	0.0511472	0.464497	0.613541	NA	NA	1.5417	1.46224	1.7773	1.4622	1.57317	1.55381
1848	ENSOCUG00000005403	SLC30A6	1122.59	0.189503	0.270122	0.396388	0.652711	0.185279	10.2368	10.0801	10.3168	9.90359	10.2298	9.9326	Solute carrier family 30 member 6
1849	ENSOCUG00000010252	SPAST	1050.08	0.36634	0.336317	0.148739	0.390894	0.407941	10.3695	9.71984	10.3559	9.80343	9.9585	9.67365	Spastin (EC 3.6.4.3)
1850	ENSOCUG00000017877	DPY30	4760.62	-0.189102	0.347199	0.435581	0.682625	-0.165818	11.7015	12.4279	11.909	12.7903	11.9333	11.9773	Dpy-30, histone methyltransferase complex regulatory subunit
1851	ENSOCUG00000005878	MEMO1	2214.94	0.44567	0.256538	0.0414553	0.191118	0.718698	11.2196	11.2754	11.3378	10.8838	10.9484	10.8678	Mediator of cell motility 1
1852	ENSOCUG00000001236	SRD5A2	1.85612	0.0209946	0.465931	0.78321	NA	NA	0.964737	0.745048	0.744529	0.745025	0.792047	0.835591	Steroid 5 alpha-reductase 2
1853	ENSOCUG00000001230	XDH	4534.67	-1.9651	0.77611	0.000474534	0.010239	-1.98974	11.4418	10.236	10.1086	11.015	12.5509	13.0873	Xanthine dehydrogenase
1854	ENSOCUG00000001228	EHD3	107.295	-1.04969	0.788451	0.0126605	0.095003	-1.02226	6.10096	5.56987	6.30766	7.28324	6.03909	7.16963	EH domain containing 3
1855	ENSOCUG00000005798	GALNT14	6.13747	-0.197043	0.5258	0.0533371	0.220491	-0.656608	2.17365	2.0819	2.07998	2.79043	2.09031	2.37214	Polypeptide N-acetylgalactosaminyltransferase (EC 2.4.1.-) (Protein-UDP acetylgalactosaminyltransferase)
1856	ENSOCUG00000030130		12.5206	-0.0384405	0.43626	0.816872	0.919161	-0.0366085	3.84522	3.24221	3.40815	3.63992	3.48041	3.65259
1857	ENSOCUG00000016758		688.981	0.325368	0.475774	0.202271	0.46364	0.333819	10.4431	8.54752	8.63624	9.18316	8.76423	8.98802	Uncharacterized protein
1858	ENSOCUG00000014114		99.7861	-0.113551	0.42241	0.580914	0.782655	-0.10643	7.10356	5.4637	5.69847	7.06512	6.26222	6.3185
1859	ENSOCUG00000006086	LCLAT1	1251.77	0.704517	0.307646	0.00581083	0.0583	1.23433	10.4813	10.5247	10.5602	9.75107	10.1279	9.9147	Lysocardiolipin acyltransferase 1
1860	ENSOCUG00000013513	LBH	232.523	0.0762076	0.403181	0.726348	0.871846	0.05956	8.49449	6.37404	7.70837	7.09039	8.00878	7.70804	Protein LBH
1861	ENSOCUG00000035414		197.542	0.0413159	0.385139	0.857617	0.937767	0.027905	8.29071	6.51629	7.19475	7.5821	7.48252	7.46407
1862	ENSOCUG00000013516	YPEL5	1953.8	0.074418	0.351478	0.748661	0.88444	0.0533316	11.3985	9.94904	11.0528	11.0385	10.5747	10.8461	Protein yippee-like
1863	ENSOCUG00000031404		1.25017	0.0210666	0.467205	0.761469	NA	NA	0.293335	0.25567	0.377864	0.255656	0.332727	0.255425
1864	ENSOCUG00000001082	CLIP4	59.8002	0.43972	0.557126	0.110676	0.330461	0.48088	6.42131	6.0611	5.30285	5.16841	5.66934	5.58172	CAP-Gly domain containing linker protein family member 4
1865	ENSOCUG00000003887		5.51896	0.0050736	0.452284	0.971369	0.987598	0.0054199	2.32997	2.26638	2.55248	2.21945	2.38598	2.52601	Uncharacterized protein
1866	ENSOCUG00000003126	WDR43	5271.03	1.20811	0.360295	9.87976e-05	0.00316765	2.49926	12.2916	12.8356	12.8591	11.5721	11.877	11.7597	WD repeat domain 43
1867	ENSOCUG00000038397	SNORD53B	5.32019	0.11311	0.471237	0.386187	0.64421	0.190972	2.3297	2.54585	2.22986	2.13852	2.21139	2.35559
1868	ENSOCUG00000036759	SNORD53	0.924439	-0.00683896	0.467323	0.91354	NA	NA	-0.0945981	-0.131635	-0.0898039	-0.131646	-0.0334493	-0.131815
1869	ENSOCUG00000038717	SNORD92	3.04726	0.114775	0.489665	0.0937466	NA	NA	1.38336	1.6886	1.25318	1.25407	1.26272	1.2534
1870	ENSOCUG00000001023	PPP1CB	7441.99	0.289368	0.268649	0.170213	0.420734	0.375993	12.9248	12.813	13.1935	12.6432	12.7711	12.6904	Serine/threonine-protein phosphatase (EC 3.1.3.16)
1871	ENSOCUG00000015168	PLB1	150.008	-0.379845	0.425576	0.158748	0.405239	-0.392289	7.05568	7.02748	6.73859	6.89423	7.17299	7.8342	Phospholipase B1, membrane-associated
1872	ENSOCUG00000032589		2904.35	0.964824	0.600686	0.0113947	0.0890223	1.0505	12.1014	10.8358	12.0661	10.1494	10.9665	11.1393
1873	ENSOCUG00000036454		815.787	1.10892	0.494817	0.00265658	0.0350253	1.45562	10.2372	9.30302	10.1708	8.63563	9.08535	9.2765
1874	ENSOCUG00000010706	FOSL2	2545.21	0.93852	0.529917	0.00944008	0.0795716	1.09924	11.8053	10.746	11.9313	10.308	10.6686	11.0309	FOS like 2, AP-1 transcription factor subunit
1875	ENSOCUG00000010695	BABAM2	3052.11	-0.223511	0.265364	0.309048	0.57539	-0.240038	11.5889	11.4675	11.3016	11.8266	11.5283	11.6398	BRISC and BRCA1 A complex member 2
1876	ENSOCUG00000010692	RBKS	1172.59	-0.29374	0.312274	0.222919	0.488183	-0.311417	10.3442	9.90807	9.71538	10.4201	10.2126	10.3274	Ribokinase (RK) (EC 2.7.1.15)
1877	ENSOCUG00000032040	MRPL33	4314.7	0.201876	0.315889	0.381794	0.641184	0.193017	11.7002	12.3766	12.3221	12.2078	11.7631	11.7699
1878	ENSOCUG00000032357	SLC4A1AP	1479.89	0.145793	0.255256	0.500262	0.729461	0.136998	10.4373	10.7449	10.579	10.5359	10.372	10.4587
1879	ENSOCUG00000010219	SUPT7L	523.983	0.33914	0.346851	0.184122	0.439952	0.356595	8.94764	9.50965	8.97755	8.50201	8.91288	8.98704	SPT7 like, STAGA complex gamma subunit
1880	ENSOCUG00000013637	GPN1	1598.41	0.365036	0.286179	0.118576	0.343616	0.463926	10.6867	11.0038	10.6384	10.3587	10.5582	10.4322	GPN-loop GTPase 1
1881	ENSOCUG00000013631	CCDC121	16.8307	1.34073	1.69393	0.0114686	0.0893874	1.04872	4.10505	4.20395	4.18994	3.4097	3.70675	3.55899	Uncharacterized protein
1882	ENSOCUG00000013611	ZNF512	531.135	-0.835718	0.358145	0.00356936	0.0417725	-1.37911	8.88901	8.46079	8.49046	9.43176	9.27739	9.20572	Zinc finger protein 512
1883	ENSOCUG00000038944		27.02	-3.39301	1.0315	5.1091e-05	0.00192434	-2.71572	3.94229	3.67151	3.78167	5.06174	4.47816	4.92917
1884	ENSOCUG00000013748	GCKR	3.00928	-0.0386733	0.465983	0.645167	NA	NA	1.41317	1.58829	1.41435	1.41507	1.54995	1.65133	Glucokinase regulator
1885	ENSOCUG00000013739	FNDC4	94.4912	-0.320417	0.498341	0.187431	0.444598	-0.352033	6.49646	6.3756	5.17598	6.87099	6.4604	6.71595	Fibronectin type III domain containing 4
1886	ENSOCUG00000004327	IFT172	537.063	-0.330212	0.294604	0.160494	0.407419	-0.389959	8.68299	9.09658	8.87017	9.24166	9.14092	9.22192	Intraflagellar transport 172
1887	ENSOCUG00000004316	NRBP1	5145.02	0.044392	0.22962	0.829008	0.924166	0.0342499	12.4255	12.3214	12.2931	12.3222	12.2994	12.304	Uncharacterized protein
1888	ENSOCUG00000017104	PPM1G	12593.9	0.285976	0.325199	0.243187	0.511977	0.29075	13.3046	14.1532	13.6236	13.3539	13.5017	13.4472	Protein phosphatase, Mg2+/Mn2+ dependent 1G
1889	ENSOCUG00000017096	ZNF513	1074.84	0.0242937	0.303424	0.920356	0.96605	0.0150004	10.4442	9.61409	9.99515	10.156	9.89331	10.0646	Zinc finger protein 513
1890	ENSOCUG00000017089	SNX17	5298.29	-0.350066	0.298804	0.141582	0.379918	-0.42031	12.0033	12.4541	12.014	12.6483	12.3987	12.4896	Sorting nexin 17
1891	ENSOCUG00000017076	EIF2B4	4607.36	0.0604548	0.333585	0.801852	0.910677	0.0406356	11.6806	12.749	11.7883	12.336	11.9508	11.9721	Translation initiation factor eIF-2B subunit delta
1892	ENSOCUG00000017060	GTF3C2	2460.25	-0.133544	0.26531	0.541984	0.760224	-0.119058	11.1097	11.4285	10.9897	11.2878	11.3972	11.2841	General transcription factor IIIC subunit 2
1893	ENSOCUG00000029321	MPV17	964.269	-0.179392	0.296034	0.439244	0.68549	-0.163999	9.64013	10.0997	9.60097	10.1527	9.79449	10.0066	MPV17, mitochondrial inner membrane protein
1894	ENSOCUG00000017048	UCN	2.01972	-0.0417266	0.468911	0.553531	NA	NA	0.792462	0.892872	0.793389	1.06067	0.814951	0.793527	Urocortin
1895	ENSOCUG00000016989	CAD	7191.83	0.30111	0.391168	0.246913	0.515971	0.287375	12.2321	13.5404	12.6931	12.2279	12.7816	12.5761	Carbamoyl-phosphate synthetase 2, aspartate transcarbamylase, and dihydroorotase
1896	ENSOCUG00000024551	ATRAID	1318.35	-0.632217	0.369711	0.0236403	0.136655	-0.864375	10.0237	10.1194	9.87218	10.9639	10.3623	10.3212	Uncharacterized protein
1897	ENSOCUG00000016976	SLC5A6	1439.57	0.197612	0.311126	0.403894	0.658562	0.181403	10.2359	10.9668	10.4069	10.2023	10.4441	10.4235	Sodium-dependent multivitamin transporter (Na(+)-dependent multivitamin transporter) (Solute carrier family 5 member 6)
1898	ENSOCUG00000008655	TCF23	13.6783	0.0186541	0.444939	0.904029	0.958732	0.0183026	3.69785	3.31667	3.85525	3.20994	3.50619	3.9613	Uncharacterized protein
1899	ENSOCUG00000006522	PREB	3403.02	-0.263693	0.308348	0.268862	0.538487	-0.268825	11.3067	11.9231	11.379	11.9834	11.8243	11.7289	Prolactin regulatory element binding
1900	ENSOCUG00000006519	ABHD1	492.346	-0.151305	0.312461	0.521103	0.744927	-0.127886	8.61272	9.20595	8.59077	9.16769	8.99866	8.84218	Abhydrolase domain containing 1
1901	ENSOCUG00000008657	CGREF1	42.8998	-1.82344	1.1112	0.00336094	0.0403694	-1.39395	4.70585	4.79897	4.15724	5.84656	5.46271	5.44156	Cell growth regulator with EF-hand domain 1
1902	ENSOCUG00000008662	KHK	641.04	-0.561771	0.487548	0.0625091	0.240378	-0.619105	9.0675	9.12607	8.33401	10.0703	9.10336	9.1761	Ketohexokinase
1903	ENSOCUG00000006872	EMILIN1	162.211	-0.551155	0.429351	0.058741	0.232457	-0.633657	6.87548	6.81691	7.3056	7.57407	7.22254	7.72844	Elastin microfibril interfacer 1
1904	ENSOCUG00000014887	AGBL5	2836.4	-0.423885	0.36057	0.106426	0.324145	-0.48926	11.1872	11.5389	10.7321	11.8764	11.5126	11.514	ATP/GTP binding protein like 5
1905	ENSOCUG00000014868	TMEM214	10578.5	-0.544713	0.350581	0.0401228	0.187934	-0.725994	12.8701	13.4279	12.7451	13.5924	13.6086	13.5307	Transmembrane protein 214
1906	ENSOCUG00000014861	MAPRE3	1328.44	0.460836	0.34343	0.0761002	0.267117	0.573299	10.8813	10.218	10.4697	10.1499	9.92332	10.2325	Microtubule associated protein RP/EB family member 3
1907	ENSOCUG00000035899		14.758	0.181163	0.490757	0.247807	0.516928	0.28657	4.11412	3.80265	3.60755	3.86224	3.32888	3.25359
1908	ENSOCUG00000014846	DPYSL5	10.3336	-0.279991	0.545166	0.129193	0.360059	-0.443626	3.0561	2.99799	3.11931	3.6613	3.07843	3.23744	Dihydropyrimidinase like 5
1909	ENSOCUG00000028221	CENPA	439.71	0.258162	0.376243	0.30874	0.575292	0.240112	8.1839	9.23292	9.01979	8.21822	8.56221	8.83491	Centromere protein A
1910	ENSOCUG00000022141	SLC35F6	3196.42	0.531432	0.295018	0.0305633	0.159476	0.797305	11.5954	11.955	11.9182	11.2662	11.4182	11.4397	Solute carrier family 35 member F6
1911	ENSOCUG00000025172	KCNK3	14.5954	-3.13971	1.422	0.00116384	0.0194199	-1.71175	3.36809	3.19671	3.19259	4.05065	3.86245	3.90173	Potassium channel subfamily K member
1912	ENSOCUG00000015559	DRC1	3.96382	-0.019516	0.454441	0.870788	NA	NA	1.82499	1.91905	2.06218	1.91877	1.97509	1.99355	Dynein regulatory complex subunit 1
1913	ENSOCUG00000015554	SELENOI	2309.2	0.909317	0.424986	0.00528532	0.0547149	1.26189	11.342	11.3754	11.6275	10.1053	10.9831	10.7277	Selenoprotein I
1914	ENSOCUG00000012452	ADGRF3	0.841523	-0.0401979	0.473142	0.475716	NA	NA	-0.288317	-0.287762	-0.287976	-0.287771	-0.210627	-0.203977	Adhesion G protein-coupled receptor F3
1915	ENSOCUG00000000012	HADHB	13980.8	-0.217121	0.249009	0.30779	0.574859	-0.240439	13.7727	13.7042	13.4958	13.8667	13.8993	13.8221	Uncharacterized protein
1916	ENSOCUG00000009786	HADHA	23129.6	-0.239199	0.263106	0.273953	0.543979	-0.264418	14.4928	14.4597	14.1302	14.6194	14.6447	14.5345	Hydroxyacyl-CoA dehydrogenase trifunctional multienzyme complex subunit alpha
1917	ENSOCUG00000009777	GAREM2	6.26155	0.0237336	0.451959	0.858941	0.938564	0.0275362	2.66137	2.56878	2.43107	2.33915	2.40985	2.76393	GRB2 associated regulator of MAPK1 subtype 2
1918	ENSOCUG00000029308	RAB10	10313.9	0.242067	0.292055	0.284659	0.55376	0.256678	13.6322	13.2056	13.4507	12.8819	13.306	13.3208	RAB10, member RAS oncogene family
1919	ENSOCUG00000015014	KIF3C	820.603	2.70643	0.361303	4.31593e-15	2.79061e-12	11.5543	10.3569	10.0984	9.74798	8.08154	8.26165	8.30371	Kinesin-like protein
1920	ENSOCUG00000017108	ASXL2	2771.35	0.654061	0.401365	0.0268995	0.147553	0.831052	11.7119	11.2159	11.9619	10.719	11.3071	11.0469	Additional sex combs like 2, transcriptional regulator
1921	ENSOCUG00000001249	DTNB	217.469	-0.682933	0.416971	0.0229761	0.134595	-0.87097	7.71684	7.11418	7.2725	8.08518	7.97152	7.8821	Dystrobrevin
1922	ENSOCUG00000003071	LPIN1	319.633	0.219782	0.395373	0.374355	0.636071	0.196494	8.55263	7.35987	8.84781	7.92325	8.0548	8.26916	Lipin 1
1923	ENSOCUG00000003153	TRIB2	22.8161	-0.10326	0.422526	0.609232	0.801124	-0.0963001	4.30799	4.38822	4.41357	4.78981	4.06655	4.52421	Tribbles pseudokinase 2
1924	ENSOCUG00000002283	LRATD1	550.617	0.142313	0.297117	0.54266	0.760224	0.119058	8.78046	9.38224	9.25446	8.94528	9.14609	8.94837	Family with sequence similarity 84 member A
1925	ENSOCUG00000039105		1.02364	-0.00434269	0.467997	0.938658	NA	NA	-0.0184716	0.0700708	-0.0180616	-0.0178149	0.0882263	-0.0180005
1926	ENSOCUG00000023292	SNRPC	6.09757	-0.0304357	0.440835	0.845441	0.932324	-0.0304332	2.58221	2.49479	2.63962	2.68979	2.58208	2.53048	U1 small nuclear ribonucleoprotein C (U1 snRNP C) (U1-C) (U1C)
1927	ENSOCUG00000015460	NBAS	4203.34	-0.150273	0.277437	0.50309	0.731262	-0.135927	11.8985	12.0961	11.8415	11.7898	12.3071	12.1558	Neuroblastoma amplified sequence
1928	ENSOCUG00000007010	DDX1	8866.11	0.132044	0.244953	0.531873	0.754029	0.122612	13.0211	13.3293	13.143	13.0389	13.0677	13.0385	DEAD-box helicase 1
1929	ENSOCUG00000037275		201.307	-0.377389	0.434417	0.161485	0.408664	-0.388634	7.87555	7.08542	6.78556	7.74038	7.89127	7.79282
1930	ENSOCUG00000036388		4.42933	-0.0170253	0.45799	0.874935	NA	NA	2.2234	1.95558	2.03946	1.95554	2.2255	2.11963
1931	ENSOCUG00000007886	FAM49A	136.818	0.0209138	0.364462	0.93135	0.970135	0.013168	6.73289	7.03501	7.33471	6.51171	6.75841	7.54413	Family with sequence similarity 49 member A
1932	ENSOCUG00000017307	SMC6	1595.99	0.520111	0.306023	0.035895	0.17616	0.754092	10.7022	10.6646	11.0787	10.3139	10.4463	10.3546	Structural maintenance of chromosomes 6
1933	ENSOCUG00000034282		83.4892	0.804439	0.534604	0.0192811	0.121862	0.91413	6.36185	6.4045	6.85475	5.94039	5.82615	6.17174
1934	ENSOCUG00000027255	GEN1	451.796	0.472506	0.398489	0.0891075	0.292774	0.533468	8.66251	9.13643	9.15201	8.0321	8.78846	8.59422	GEN1, Holliday junction 5' flap endonuclease
1935	ENSOCUG00000039326		6.24158	-0.11561	0.458944	0.46557	0.704741	-0.15197	2.55009	2.49484	2.56925	2.79664	2.55493	2.57207
1936	ENSOCUG00000007365	KCNS3	34.7386	-0.386953	0.53412	0.13674	0.371779	-0.429715	4.80953	4.76542	4.87041	4.6676	5.53643	5.2737	Potassium voltage-gated channel subfamily S member 3 (Delayed-rectifier K(+) channel alpha subunit 3) (Voltage-gated potassium channel subunit Kv9.3)
1937	ENSOCUG00000025332	RDH14	361.754	0.193019	0.274061	0.391423	0.648382	0.188169	8.64993	8.62394	8.45925	8.33806	8.52141	8.33568	Retinol dehydrogenase 14 (all-trans/9-cis/11-cis)
1938	ENSOCUG00000006091	OSR1	81.1511	-0.380308	0.571827	0.116864	0.340883	-0.467395	5.4773	5.47947	6.09339	5.86722	5.30657	7.18181	Odd-skipped related transciption factor 1
1939	ENSOCUG00000003731	TTC32	884.873	0.231678	0.258756	0.287531	0.555568	0.255262	9.85522	9.97117	9.82485	9.78307	9.56429	9.66824	Tetratricopeptide repeat domain 32
1940	ENSOCUG00000013185	WDR35	261.367	-0.0753	0.336463	0.748977	0.88444	-0.0533316	8.35343	7.35135	7.94064	8.11383	8.11883	7.91636	WD repeat-containing protein 35
1941	ENSOCUG00000021257	MATN3	1.35343	0.0501615	0.472116	0.454197	NA	NA	0.496612	0.310775	0.356103	0.310759	0.341771	0.310487	Matrilin 3
1942	ENSOCUG00000026699	LAPTM4A	17406.6	-0.292817	0.285756	0.199061	0.4595	-0.337714	14.1168	13.7569	13.8725	14.4254	14.1292	14.0465	Lysosomal protein transmembrane 4 alpha
1943	ENSOCUG00000025956	SDC1	13220.2	0.0582332	0.237527	0.779649	0.899123	0.046181	13.6947	13.7846	13.6646	13.5245	13.7443	13.7053	Syndecan
1944	ENSOCUG00000036331		5.60294	0.239678	0.525791	0.150407	0.393003	0.405605	2.47153	2.58079	2.49621	2.30585	2.35009	2.34578
1945	ENSOCUG00000032467		412.427	0.65061	0.398072	0.0261221	0.144824	0.83916	8.9101	8.54701	9.1811	8.21872	8.56089	8.14714
1946	ENSOCUG00000017908	PUM2	5146.19	0.595909	0.386904	0.0378368	0.181612	0.740856	12.5304	12.2217	12.8216	11.5402	12.2183	12.0618	Pumilio RNA binding family member 2
1947	ENSOCUG00000025149		9.37824	-0.0903096	0.454113	0.554233	0.767252	-0.115062	3.16327	3.21583	2.87192	3.14149	3.12351	3.3847	Uncharacterized protein
1948	ENSOCUG00000032265	RHOB	3320.12	0.90661	0.391145	0.00341973	0.0406958	1.39045	11.5306	11.9568	12.3114	11.3003	11.0066	11.2888
1949	ENSOCUG00000015781	HS1BP3	596.657	-0.302125	0.294532	0.19777	0.457921	-0.339209	9.24831	9.0838	8.80035	9.37601	9.39623	9.26113	HCLS1 binding protein 3
1950	ENSOCUG00000026956	GDF7	3.13321	-0.15451	0.506536	0.0400423	NA	NA	1.41451	1.41683	1.41594	1.75717	1.57881	1.51057
1951	ENSOCUG00000015795	LDAH	2258.59	-0.385713	0.271886	0.0877788	0.289758	-0.537965	11.096	10.912	10.8184	11.356	11.3269	11.187	Lipid droplet associated hydrolase
1952	ENSOCUG00000005329	APOB	2497.26	0.0986605	0.356642	0.682384	0.848157	0.0715238	11.9538	10.5354	10.9753	11.0435	11.4416	10.9557	Apolipoprotein B
1953	ENSOCUG00000005346	TDRD15	2.20635	-0.015902	0.46731	0.802763	NA	NA	1.07006	0.922804	0.922263	1.17093	0.91576	0.922391
1954	ENSOCUG00000017372	KLHL29	2.94833	0.0254174	0.461119	0.802036	NA	NA	1.55525	1.58408	1.40342	1.4042	1.46439	1.57567	Kelch like family member 29
1955	ENSOCUG00000036612		4.52626	0.031014	0.467078	0.678973	NA	NA	1.71142	1.71509	2.26855	2.01155	1.69616	1.71401
1956	ENSOCUG00000005723	ATAD2B	1246.36	0.746147	0.479939	0.0218336	0.130213	0.885347	10.4666	9.97691	10.9617	9.31279	9.95056	10.015	ATPase family, AAA domain containing 2B
1957	ENSOCUG00000008783	UBXN2A	487.935	0.431783	0.322934	0.0862488	0.286904	0.542263	9.24759	8.77784	9.20314	8.71932	8.77655	8.5979	Uncharacterized protein
1958	ENSOCUG00000008793	FKBP1B	51.8278	0.252423	0.415579	0.312087	0.578265	0.237873	6.09736	5.36096	5.75083	5.42915	5.56074	5.54245	Peptidyl-prolyl cis-trans isomerase FKBP1B
1959	ENSOCUG00000012562	WDCP	384.185	0.477925	0.37543	0.079511	0.273278	0.563395	8.39163	8.81747	9.00538	8.436	8.41788	8.00636	WD repeat and coiled coil containing
1960	ENSOCUG00000036846		4.03466	0.157604	0.499227	0.159965	NA	NA	1.90756	2.05314	2.07292	1.78992	1.88243	1.78911
1961	ENSOCUG00000037720		68.6881	-0.369645	0.441271	0.168169	0.417878	-0.378951	6.05249	5.66457	5.81611	6.54357	6.11739	5.9288
1962	ENSOCUG00000022008	SF3B6	4110.12	-0.103582	0.273339	0.637561	0.82029	-0.0860326	11.7658	12.1059	11.9316	12.3051	11.8805	11.9192	Splicing factor 3b subunit 6
1963	ENSOCUG00000011212	TP53I3	2473.61	0.0338166	0.297624	0.871792	0.945037	0.0245511	11.4886	11.4541	10.764	11.3985	11.1278	11.1717	Tumor protein p53 inducible protein 3
1964	ENSOCUG00000023977	FAM228B	6.6683	0.168894	0.490097	0.254888	0.524089	0.280595	2.6	2.78466	2.86031	2.4456	2.65681	2.53808	Uncharacterized protein
1965	ENSOCUG00000023433	ITSN2	4347.14	0.589497	0.32594	0.0231069	0.134954	0.869813	12.2989	11.9606	12.5584	11.7453	11.8288	11.7434	Intersectin 2
1966	ENSOCUG00000035050		17.74	0.138168	0.458674	0.435857	0.682851	0.165674	4.23416	3.99432	4.29448	3.56723	4.17307	4.00772
1967	ENSOCUG00000015422	NCOA1	3499.16	0.26506	0.349419	0.289569	0.55744	0.253802	12.2696	11.3867	11.8632	11.1794	11.8462	11.6065	Nuclear receptor coactivator
1968	ENSOCUG00000007915		253.344	-0.196218	0.316491	0.410467	0.663429	-0.178206	7.75771	8.1731	7.58199	8.11339	8.09217	8.00047
1969	ENSOCUG00000015432	PTRHD1	866.828	-0.461128	0.348865	0.078016	0.270689	-0.567529	9.22267	9.73594	9.458	10.194	9.6702	9.89551	Peptidyl-tRNA hydrolase domain containing 1
1970	ENSOCUG00000015435	CENPO	567.211	0.41764	0.421715	0.133144	0.366271	0.436198	8.62457	9.76383	9.29735	8.47471	9.00107	8.95016	Centromere protein O
1971	ENSOCUG00000015443	ADCY3	568.629	0.353451	0.403297	0.18386	0.439689	0.356855	8.73554	9.76025	9.18812	8.3973	9.08467	9.01106	Adenylate cyclase (EC 4.6.1.1)
1972	ENSOCUG00000011260	DNAJC27	206.961	0.261349	0.32448	0.286092	0.555017	0.255694	7.76411	7.52441	8.04543	7.55665	7.44079	7.63321	DnaJ heat shock protein family (Hsp40) member C27
1973	ENSOCUG00000021395	EFR3B	7.76142	0.0571071	0.453233	0.682086	0.84799	0.0716094	2.9282	3.08168	2.6017	2.79326	2.67062	2.9344	EFR3 homolog B
1974	ENSOCUG00000006025	POMC	29.1554	-0.371328	0.537093	0.139284	0.375898	-0.42493	4.30347	4.66352	4.68367	5.27201	4.79884	4.69211	Pro-opiomelanocortin
1975	ENSOCUG00000024688	DNMT3A	1240.89	0.105648	0.284114	0.6405	0.822105	0.0850726	10.5232	9.93309	10.4306	10.1218	10.2898	10.2182	DNA methyltransferase 3 alpha
1976	ENSOCUG00000005642	MTPN	1769.52	0.234615	0.302612	0.322606	0.587501	0.230991	10.7185	10.7556	11.1537	10.3628	10.8704	10.6532	Uncharacterized protein
1977	ENSOCUG00000016569	CHRM2	4.3687	0.0297021	0.459399	0.786837	NA	NA	2.03801	1.88276	2.20187	2.14733	1.95805	1.88184	Muscarinic acetylcholine receptor
1978	ENSOCUG00000002203	PTN	160.708	-2.87756	1.03458	NA	NA	NA	5.14787	5.47667	5.45425	8.50325	5.59203	5.96877	Pleiotrophin
1979	ENSOCUG00000010264	DGKI	8.77615	-0.282426	0.560016	0.0994767	0.311414	-0.506662	2.91801	2.76153	2.93869	3.10638	3.06363	3.33166	Diacylglycerol kinase (DAG kinase) (EC 2.7.1.107)
1980	ENSOCUG00000007313	CREB3L2	1104.64	0.00362746	0.288513	0.990661	0.996099	0.00169753	10.1712	9.74626	10.3139	9.88113	10.2994	10.0765	cAMP responsive element binding protein 3 like 2
1981	ENSOCUG00000016986		3.00351	0.0610616	0.466927	0.53485	NA	NA	1.46163	1.38161	1.69823	1.38157	1.46052	1.47372	3-oxo-5-beta-steroid 4-dehydrogenase
1982	ENSOCUG00000012958		724.712	-0.303872	0.326431	0.217823	0.482331	-0.316655	9.12364	9.62874	9.1123	9.87071	9.48443	9.49687
1983	ENSOCUG00000008431	ZNF746	2563.43	0.0714425	0.254529	0.731116	0.874948	0.0580177	11.1484	11.5285	11.3586	11.3652	11.2494	11.2339	Zinc finger protein 746
1984	ENSOCUG00000007975	ZNF777	746.112	0.39432	0.269621	0.0802871	0.275093	0.560521	9.65868	9.80091	9.60595	9.35413	9.33928	9.36968	Zinc finger protein 777
1985	ENSOCUG00000038553		274.354	0.628122	0.334029	0.017771	0.116261	0.934567	8.40842	8.14614	8.33489	7.88522	7.68923	7.81561
1986	ENSOCUG00000008427	ZNF212	1672.45	0.1786	0.243595	0.393331	0.650076	0.187036	10.8155	10.6934	10.837	10.6589	10.6595	10.5427	Zinc finger protein 212
1987	ENSOCUG00000008423	ZNF282	1467.5	0.275832	0.249421	0.195252	0.454807	0.342173	10.5588	10.7273	10.5984	10.38	10.3919	10.3887	Zinc finger protein 282
1988	ENSOCUG00000008416	ZNF398	708.456	0.191927	0.261852	0.3815	0.641102	0.193073	9.47617	9.6675	9.49716	9.24355	9.45484	9.40837	Zinc finger protein 398
1989	ENSOCUG00000001669	ZNF786	772.547	0.24864	0.280468	0.277173	0.546804	0.262168	9.75727	9.5903	9.74294	9.41792	9.66235	9.26925	Zinc finger protein 425
1990	ENSOCUG00000001661	PDIA4	32600.8	-0.418648	0.313866	0.0979961	0.308654	-0.510528	14.6802	14.8797	14.7291	14.8078	15.4173	15.1655	Protein disulfide-isomerase (EC 5.3.4.1)
1991	ENSOCUG00000018632		3.46569	0.00761399	0.460167	0.942174	NA	NA	1.56479	1.66518	1.81697	1.83168	1.61035	1.56658
1992	ENSOCUG00000018974		8.67036	0.00576035	0.446331	0.97161	0.987778	0.00534057	3.13285	2.75069	3.14146	3.22685	2.89937	2.88863
1993	ENSOCUG00000018615		4.15518	0.144474	0.496651	0.107993	NA	NA	2.18019	1.86691	1.94521	1.76594	1.75016	1.86152
1994	ENSOCUG00000001676	EZH2	4403.01	1.27559	0.368326	6.13143e-05	0.00220277	2.65703	12.1841	12.4456	12.6456	11.1076	11.603	11.5602	Enhancer of zeste 2 polycomb repressive complex 2 subunit
1995	ENSOCUG00000002543	CUL1	7637.81	0.505814	0.296591	0.0379006	0.181745	0.740537	13.2568	12.9136	13.0645	12.4615	12.778	12.6581	Cullin 1
1996	ENSOCUG00000033342	CNTNAP2	17.9338	-0.0238612	0.431106	0.889378	0.953528	-0.0206664	4.40699	3.73373	3.79981	4.20733	4.23851	3.67835
[truncated: 15,627 more rows]
