# Supplementary material for: Shiga toxin remodels the intestinal epithelial transcriptional response to Enterohemorrhagic Escherichia coli
Source: PLoS Pathog. 2021 Feb 2;17(2):e1009290. doi: 10.1371/journal.ppat.1009290 (PMC7880444; doi:10.1371/journal.ppat.1009290)
Supplement: S6 Table — (XLSX) [file ppat.1009290.s017.xlsx]

## Sheet: Sheet1
Table S6
Results of DESeq2 and fGSEA comparing wt vs ∆∆stx infected rabbit lamina propria cells
Position	Locus Tag	Annotation (HGNC)	Base Mean	Log2FoldChange (∆∆stx/mock)	lfcSE	pvalue	padj	Rank	r-log transformed counts						Gene Function			Hallmark Pathway	pval	padj	ES	NES	nMoreExtreme	Size	Leading Edge
									wt1	wt23	wt3	∆∆stx1	∆∆stx2	∆∆stx3				MYC TARGETS V2	0.00132	0.00827	0.7	1.83	41	55	MYBBP1A, PRMT3, WDR43, RRP12, IPO4, IMP4, PPRC1, BYSL, NOLC1, NIP7, NOP2, PA2G4, SUPV3L1, HSPD1, MPHOSPH10, PES1, NOC4L, TFB2M, GRWD1, GNL3, WDR74, RRP9, TBRG4, DDX18, MCM5, NOP56, MCM4, TMEM97
1	ENSOCUG00000014251	WDR31	43.2751	-0.00286432	0.212975	0.962419	0.994256	-0.0025018	5.58041	5.63718	4.63021	5.56258	5.5291	5.00175	WD repeat domain 31			MYC TARGETS V1	9.58e-05	0.00214	0.57	1.75	1	173	SYNCRIP, USP1, ODC1, GSPT1, IFRD1, CAD, PABPC1, TOMM70, DDX21, CTPS1, EIF4G2, NOLC1, PA2G4, HSPD1, PABPC4, EIF3B, HNRNPD, EIF3D, IARS, ABCE1, PSMD1, GNL3, ETF1, EIF3J, PPM1G, XPOT, RRP9, NCBP1, CSTF2, SRPK1, CCT4, HDGF, DDX18, MCM5, RUVBL2, SRSF1, TCP1, XPO1, PGK1, HNRNPU, NOP56, EIF4E, HPRT1, MCM4, CCT5, SF3A1, DHX15, XRCC6, CCT3, RSL1D1, SERBP1, KPNB1, CCT2, CUL1, TRA2B, EPRS, KPNA2, HNRNPR, NP…
2	ENSOCUG00000005054	RNF183	1.26274	-0.00158378	0.222087	0.948951	NA	NA	0.327485	0.445949	0.255115	0.483299	0.323501	0.247657	Ring finger protein 183			MTORC1 SIGNALING	0.000197	0.00214	0.56	1.7	3	181	GCLC, CXCR4, GBE1, SLC2A1, SLC6A6, MAP2K3, TFRC, G6PD, GMPS, CTH, TBK1, HSPA9, IFRD1, TXNRD1, UCHL5, SLC2A3, TUBA4A, YKT6, SLC7A11, SYTL2, ACTR2, HSPA4, ME1, PSME3, SLC9A3R1, ATP2A2, POLR3G, ITGB2, PSMD12, PITPNB, PPP1R15A, HSPD1, ERO1A, PDK1, ETF1, NUP205, RRP9, USO1, MTHFD2L, MTHFD2, RDH11, SQSTM1, GSR, NUFIP1, SLC1A5, CORO1A, CDKN1A, RAB1A, PGK1, DDIT3, HPRT1, BHLHE40, VLDLR, MCM4, ASNS, HSP90…
3	ENSOCUG00000005046	PRPF4	758.564	0.0706174	0.20128	0.494808	0.916452	0.0378902	9.40964	9.83988	9.60731	9.5458	9.50903	9.38035	Pre-mRNA processing factor 4			G2M CHECKPOINT	0.001	0.00715	0.53	1.62	20	171	CCNT1, SYNCRIP, CUL3, HIF1A, ODC1, GSPT1, NCL, LBR, E2F2, EZH2, SLC7A1, STAG1, EXO1, NOLC1, HMGA1, NUP98, DR1, DKC1, E2F3, HNRNPD, STIL, KIF5B, E2F4, LIG3, BRCA2, DBF4, CUL5, BARD1, TTK, SUV39H1, KATNA1, MCM5, SMC4, AMD1, POLQ, KIF11, LMNB1, SRSF1, TLE3, XPO1, HNRNPU, FBXO5, SFPQ, MTF2, CDC25A, POLA2, DDX39A, KNL1, KPNB1, YTHDC1, PAFAH1B1, PLK4, HMGB3, RAD21, CUL1, PRMT5, TRA2B
4	ENSOCUG00000005044	CDC26	353.531	-0.176303	0.272702	0.116388	0.63764	-0.195425	8.01747	8.40642	8.20247	8.43615	8.46422	8.90229	Cell division cycle 26			E2F TARGETS	0.00284	0.0158	0.5	1.53	57	180	SYNCRIP, TFRC, USP1, GSPT1, MRE11, LBR, EZH2, IPO7, NUP153, STAG1, CTPS1, NOLC1, HMGA1, DONSON, PA2G4, PPM1D, HNRNPD, RAD1, CCNE1, EED, NUP107, BRCA2, NUP205, MMS22L, UBE2T, GINS3, BARD1, TBRG4, MTHFD2, SMC6, SUV39H1, PAICS, MCM5, SMC4, CDKN1A, LMNB1, SRSF1, XPO1, NOP56, MELK, MCM4, ATAD2, HELLS, MLH1, CDC25A, POLA2, XRCC6, PRKDC, NBN, E2F8, ING3, DDX39A, UBR7, DEPDC1, CSE1L, PLK4, HMGB3, RAD21, …
5	ENSOCUG00000005040	SLC31A1	463.535	-0.01581	0.194933	0.866264	0.983074	-0.00741386	8.98896	8.6133	8.85033	9.05364	8.86264	8.64837	Solute carrier family 31 member 1			MITOTIC SPINDLE	0.00714	0.0325	0.48	1.47	146	178	LRPPRC, SSH2, ARFGEF1, EZR, PDLIM5, CD2AP, RAPGEF6, FGD4, LATS1, CLIP1, NIN, TUBA4A, TLK1, AKAP13, APC, RASA2, SASS6, RICTOR, FGD6, FLNB, CNTRL, PREX1, KIF5B, STK38L, BCL2L11, RHOF, CSNK1D, RANBP9, BRCA2, SOS1, MID1IP1, NEDD9, WASL, ECT2, MYO9B, TTK, MYO1E, KATNA1, SMC4, GEMIN4, KIF11, LMNB1, FBXO5, ROCK1, KNTC1, STAU1, ATG4B, VCL, RASA1, ARHGAP27, NCK1, TUBGCP5, ARHGEF2, CEP192, PAFAH1B1, ARHGAP…
6	ENSOCUG00000005028	FKBP15	1088.33	0.056378	0.201926	0.568451	0.931259	0.0309295	10.06	10.3265	10.0179	9.92113	10.2531	9.7902	Peptidylprolyl isomerase (EC 5.2.1.8)			PROTEIN SECRETION	0.0279	0.0998	0.52	1.45	771	90	TPD52, ARFGEF1, STAM, RPS6KA3, MON2, CLTC, ABCA1, YKT6, AP1G1, TSPAN8, DOP1A, EGFR, RAB5A, ADAM10, GOLGA4, VAMP7, CLCN3, ATP7A, VPS4B, KRT18, USO1, AP3B1
7	ENSOCUG00000026691	SLC31A2	263.825	0.046278	0.224758	0.352017	0.868547	0.0612066	8.33559	6.48966	8.52294	6.19616	7.71324	7.96833	Solute carrier family 31 member 2			COAGULATION	0.0267	0.0998	0.51	1.44	718	97	MMP9, MMP1, ITGA2, PLAU, CFH, F2, MMP10, SERPINE1, FURIN
8	ENSOCUG00000029203	ZFP37	25.7806	-0.04225	0.214475	0.564236	0.931168	-0.0309721	4.65597	4.27353	4.75426	4.62444	4.59961	4.9292	ZFP37 zinc finger protein			REACTIVE OXYGEN SPECIES PATHWAY	0.0824	0.206	0.57	1.39	2850	37	GCLC, IPCEF1, MBP, G6PD, TXNRD1, SRXN1, SCAF4
9	ENSOCUG00000009840	SLC46A2	262.971	-0.119669	0.265982	0.0339949	0.412382	-0.3847	6.39567	7.46968	7.24311	6.62798	8.80003	8.31869	Solute carrier family 46 member 2			TNFA SIGNALING VIA NFKB	0.0188	0.0784	0.45	1.38	392	173	SLC16A6, PLAUR, FOSL1, PLAU, AREG, CD44, IL23A, PDLIM5, PFKFB3, IL7R, REL, MAP2K3, SERPINE1, PTGS2, CCNL1, F2RL1, ABCA1, SLC2A3, KDM6B, PHLDA1, KLF6, TRIB1, LITAF, TNFAIP3, PPP1R15A, CCL20, DUSP4, ETS2, TNFAIP8, PNRC1, KLF10, IL6ST, MXD1, DUSP1, SDC4, BCL6, NFAT5, GPR183, BTG1, RIPK2, CD69
10	ENSOCUG00000009834	SNX30	768.958	0.0161771	0.20101	0.859181	0.98193	0.00791929	9.91691	9.26825	9.49171	9.34552	9.78129	9.45809	Sorting nexin family member 30			ANDROGEN RESPONSE	0.0539	0.159	0.5	1.38	1525	82	FKBP5, TPD52, PDLIM5, RPS6KA3, ABHD2, RRP12, SLC38A2, MAP7, SRF, PA2G4, INPP4B, TNFAIP8, ELL2, ITGAV, ABCC4, DNAJB9, GSR, GNAI3, GPD1L, STK39, PIAS1, KRT8, PTK2B, HOMER2, XRCC6
11	ENSOCUG00000016717	INIP	423.415	0.0344337	0.214056	0.631194	0.945119	0.0245137	8.60164	8.19426	9.21722	7.90716	8.57807	8.96525	INTS3 and NABP interacting protein			IL6 JAK STAT3 SIGNALING	0.0777	0.205	0.5	1.35	2355	66	IL1R2, LTB, TNFRSF12A, CD44, IL17RA, TNFRSF21, PIK3R5, CSF3R, ACVR1B, CSF2RB, CCR1, TNFRSF1B, IL13RA1, IL6ST, CD14, ITGA4, IFNGR1
12	ENSOCUG00000016711	KIAA1958	128.797	0.0807761	0.236287	0.177836	0.729524	0.13696	7.68056	5.8442	7.15278	6.10038	6.946	6.24136	KIAA1958			CHOLESTEROL HOMEOSTASIS	0.0918	0.219	0.52	1.34	2948	52	PLAUR, TNFRSF12A, TP53INP1, ALCAM, CPEB2, MAL2, ERRFI1, LGALS3, ANTXR2, CLU, PNRC1
13	ENSOCUG00000016808	HSDL2	2577.29	0.07132	0.223276	0.35943	0.871967	0.0595002	11.4316	10.7684	11.8394	10.5744	11.1558	11.4043	Hydroxysteroid dehydrogenase like 2			KRAS SIGNALING UP	0.0336	0.112	0.44	1.33	708	169	MMP9, ITGA2, PLAUR, HKDC1, CLEC4A, CXCR4, PLAU, CFH, ADAM8, CCND2, IL1RL2, IL7R, MMP10, CROT, PTGS2, USP12, EREG, F2RL1, NIN, MAP7, CBR4, ST6GAL1, ETV4, WDR33, ITGB2, TRIB1, AVL9, TNFAIP3, PPP1R15A, CCL20, ERO1A, TLR8, RETN, CD37, TNFRSF1B
14	ENSOCUG00000017670	PTBP3	2373.13	0.277188	0.438279	0.0309367	0.395172	0.403214	10.988	11.914	11.1693	10.7132	10.9272	10.6477	Polypyrimidine tract binding protein 3			PI3K AKT MTOR SIGNALING	0.164	0.359	0.44	1.2	4650	81	CXCR4, MKNK1, PTEN, RPS6KA3, SLC2A1, MAP2K3, TBK1, CAB39, CLTC, PPP2R1B, ACTR2, RPS6KA1, VAV3, EGFR, PDK1, SQSTM1, IL2RG, CDKN1A, DDIT3, PRKAR2A, EIF4E, PRKAA2, HSP90B1
15	ENSOCUG00000010435	SUSD1	304.156	0.0709675	0.212485	0.443522	0.895668	0.0478532	7.94907	8.56929	8.37351	7.86769	8.24734	8.21094	Sushi domain containing 1			ESTROGEN RESPONSE EARLY	0.182	0.378	0.38	1.14	4007	156	TFF1, AREG, FKBP5, CD44, MYBBP1A, ABHD2, SLC2A1, SLC1A1, MUC1, UGCG, WWC1, SLC19A2, RRP12, SLC16A1, SLC9A3R1, ESRP2, ELF1, RASGRP1, TBC1D30, FLNB, INPP5F, KLF10, IL6ST, RET, AQP3, ISG20L2, KAZN, FRK, KRT18, RARA
16	ENSOCUG00000021292		312.266	-0.123093	0.257215	0.111577	0.627689	-0.202256	7.65027	7.57809	8.20865	7.80379	8.12879	9.04288	Uncharacterized protein			TGF BETA SIGNALING	0.281	0.478	0.44	1.11	9432	43	SKIL, SERPINE1, FURIN, APC, PPP1R15A, HIPK2, THBS1, KLF10, XIAP, TRIM33, CTNNB1, CDH1
17	ENSOCUG00000014366	UGCG	388.522	0.268404	0.416586	0.0351064	0.416203	0.380694	8.53815	9.20633	8.56483	8.45682	8.09379	7.95114	UDP-glucose ceramide glucosyltransferase			UNFOLDED PROTEIN RESPONSE	0.421	0.638	0.35	1	11207	100	HSPA9, CHAC1, CEBPG, CNOT6, NOLC1, DCP1A, DKC1, WIPI1, ERO1A, SLC30A5, KIF5B, IARS, EXOSC10, EIF4G1, MTREX, XPOT, RRP9, MTHFD2, DNAJB9, CNOT4, ATF6, GEMIN4, NOP56, DCP2, NOP14, EIF4E, ASNS, HSP90B1, HSPA5, POP4, YWHAZ, EDC4, SSR1, SLC1A4, EXOSC9
18	ENSOCUG00000031538		41.7586	-0.173161	0.301516	0.0563721	0.496865	-0.303762	5.05388	4.79433	5.12615	5.19514	5.38608	5.932				IL2 STAT5 SIGNALING	0.501	0.711	0.32	0.97	10755	164	IL1R2, LTB, ITGA6, ALCAM, CCND2, CD44, ODC1, MUC1, TNFRSF21, FURIN, SLC2A3, PHLDA1, UMPS, ADAM19, KLF6, ETV4, NOP2, SELL, FAM126B, LCLAT1, HIPK2
19	ENSOCUG00000008533	DNAJC25	435.791	0.0655259	0.199086	0.526483	0.923646	0.0344946	8.73828	8.68617	9.02798	8.62037	8.63926	8.79762	DnaJ heat shock protein family (Hsp40) member C25			P53 PATHWAY	0.638	0.817	0.31	0.92	13982	158	SERPINB5, CCND2, ZBTB16, TXNIP, SLC19A2, DEF6, CYFIP2, FOXO3, LRMP, SLC7A11, DNTTIP2, ACVR1B, PPP1R15A, PPM1D, SLC3A2, WWP1, MXD1, RB1, SP1, BTG1, RAP2B, CCNK, NOL8, PLK3, ZMAT3, PITPNC1, TM7SF3, CDKN1A, IL1A, TOB1, IRAK1, DDIT3, VDR, EPHA2
20	ENSOCUG00000004879		798.652	0.0978583	0.238828	0.200416	0.752771	0.123337	9.1767	10.3716	9.41255	9.66889	9.03186	9.04681	Prostaglandin reductase 1			OXIDATIVE PHOSPHORYLATION	0.719	0.899	0.3	0.9	15932	155	LRPPRC, PDK4, MTRR, HSPA9, MRPS30, TOMM70, TIMM9, SUPV3L1, OPA1, GLUD1
21	ENSOCUG00000004283		3.96253	-0.0115361	0.221238	0.733319	NA	NA	2.17282	1.64792	1.64251	2.09345	1.89331	1.81874	Uncharacterized protein			HEME METABOLISM	0.772	0.923	0.29	0.88	17047	156	GCLC, RIOK3, KDM7A, SLC30A1, SLC2A1, SMOX, MAP2K3, TFRC, GMPS, E2F2, DCAF10, FOXO3, SLC7A11, XK, UCP2, CTSE, PICALM, MOSPD1, NFE2, ELL2, GDE1, AQP3, TENT5C, CLCN3, GAPVD1, ATP6V0A1, BACH1, LPIN2, NUDT4, SYNJ1, HDGF
22	ENSOCUG00000004268	ECPAS	2857.63	0.165136	0.236898	0.167843	0.719923	0.142714	11.6795	11.6576	11.4624	11.1755	11.4288	11.3396	KIAA0368			XENOBIOTIC METABOLISM	0.885	0.941	0.28	0.83	20038	148	GCLC, CRP, PDK4, PDLIM5, SLC6A6, SMOX, CROT, SERPINE1, CYFIP2, ATP2A2, MTHFD1, AOX1, ABCC3, ETS2, NPC1, MCCC2, ACOX2, SERTAD1, LPIN2, GCKR, PGD, GSR, SLC1A5, AQP9, FAH, FMO1, EPHA2, HPRT1
23	ENSOCUG00000026842	LPAR1	437.642	-0.344463	0.563115	0.0225973	0.348475	-0.457828	8.71166	7.95635	8.1688	9.05527	9.13824	8.78427	Lysophosphatidic acid receptor 1			WNT BETA CATENIN SIGNALING	0.975	1	0.25	0.61	34335	34	CCND2, AXIN2, CTNNB1, FRAT1, CUL1, JAG1, NUMB
24	ENSOCUG00000017885	MUSK	7.41741	-0.0659979	0.236291	0.0388745	0.433025	-0.363487	2.49604	2.03735	2.14332	3.34952	2.47976	2.74587				PANCREAS BETA CELLS	0.999	1	-0.2	-0.42	64061	31	CHGA, AKT3, STXBP1, PAK3, PKLR, SRP14
25	ENSOCUG00000016227	SVEP1	4879.47	-0.151151	0.284535	0.0758452	0.554834	-0.255837	12.0226	11.6801	11.3975	12.9649	12.4684	11.3956	Sushi, von Willebrand factor type A, EGF and pentraxin domain containing 1			DNA REPAIR	1	1	-0.21	-0.53	75120	119	NPR2, AK1, POLR3GL, VPS28, CMPK2, TARBP2, DGUOK, POLR1D, TYMS, RALA, CANT1, COX17, CETN2, ZWINT, ADCY6, ERCC1, RFC2, SUPT4H1, GTF2H5, PDE4B, ADA, XPC
26	ENSOCUG00000030643		4635.93	0.0509675	0.216117	0.511548	0.920917	0.0357796	11.5022	12.6771	12.2385	11.5907	11.9953	12.3045				SPERMATOGENESIS	0.854	0.941	-0.31	-0.77	61321	83	TNP2, PEBP1, GSG1, HSPA2, GPR182, JAM3, NEFH, IL12RB2, SHE, CDKN3, CLGN, ART3, ACRBP, ALOX15
27	ENSOCUG00000025279	C9orf152	111.001	-0.0204804	0.199532	0.820425	0.978139	-0.00959963	6.58271	7.00224	6.63232	6.93469	6.83583	6.6539	Chromosome 9 open reading frame 152			BILE ACID METABOLISM	0.852	0.941	-0.32	-0.77	61196	84	LCK, FADS2, CYP39A1, NEDD4, RXRG, KLF1, CYP27A1, EFHC1, DHCR24, PEX6, PEX11G, ACSL5
28	ENSOCUG00000025387		1336.37	-0.10153	0.238172	0.212005	0.767029	-0.115188	10.3101	9.99912	9.88005	11.0644	9.8149	10.3286	Uncharacterized protein			FATTY ACID METABOLISM	0.877	0.941	-0.3	-0.77	65948	120	LTC4S, LGALS1, CBR3, D2HGDH, ACAA1, AOC3, CBR1, ACADS, DECR1, MCEE, MIF, DHCR24, ACSL5, GSTZ1, ERP29, CA2, PSME1, HCCS, UBE2L6, GLUL, HADH
29	ENSOCUG00000001034	PTPN3	373.628	0.0911443	0.219913	0.341657	0.861248	0.0648717	8.71763	8.81308	8.35546	8.61843	8.42071	8.06006	Tyrosine-protein phosphatase non-receptor type (EC 3.1.3.48)			PEROXISOME	0.797	0.927	-0.33	-0.8	57081	81	CRABP2, ABCC5, DLG4, ACAA1, RXRG, ITGB1BP1, PEX11B, DHCR24, PEX6, ACSL5, CLN6, SEMA3C, CACNA1B
30	ENSOCUG00000016177	EPB41L4B	1243.58	0.139463	0.242671	0.20351	0.756369	0.121266	10.6252	10.0454	10.4711	10.1481	10.1914	9.90263	Erythrocyte membrane protein band 4.1 like 4B			GLYCOLYSIS	0.776	0.923	-0.32	-0.84	60874	163	ISG20, P4HA2, DCN, TPST1, KDELR3, GPC3, SPAG4, EGLN3, B4GALT2, PLOD2
31	ENSOCUG00000014570	FRRS1L	7.94754	-0.106959	0.254237	0.0627789	0.518827	-0.284977	2.82424	2.52571	2.69848	3.07056	3.13807	3.11453	Ferric chelate reductase 1 like			HYPOXIA	0.559	0.735	-0.36	-0.95	44210	174	ISG20, CSRP2, P4HA2, TGFB3, DCN, TMEM45A, PGF, KDELR3, GPC3, CAVIN1, CCN2, SRPX, BGN, CAVIN3, AKAP12, ACKR3, LOX
32	ENSOCUG00000001887	TMEM245	210.971	0.0282229	0.207896	0.730095	0.967948	0.014148	7.90848	7.83459	7.43588	8.03196	7.53691	7.15472	Transmembrane protein 245			COMPLEMENT	0.528	0.713	-0.37	-0.97	41121	156	LCK, C1QA, S100A13, C1R, ATOX1, GATA3, C2, ZFPM2, IRF7, ADRA2B, CDH13, C1S, SPOCK2, CR2, GNGT2, PDGFB, PSMB9, DGKG, ANXA5, IL6, FYN, KCNIP3, ZEB1, LAP3, GNB4
33	ENSOCUG00000022183	CTNNAL1	402.861	-0.0266981	0.207116	0.739989	0.969764	-0.0133337	8.76378	8.08662	8.73729	8.99071	8.27817	8.63977	Catenin alpha like 1			ESTROGEN RESPONSE LATE	0.512	0.711	-0.37	-0.97	39813	153	ISG20, PCP4, DHRS2, MEST, PTGER3, TNNC1, PLAAT3, TRIM29, IGFBP4, NPY1R, SCUBE2, GPER1, CPE, ARL3, PDLIM3, PRSS23, PTGES, ATP2B4, NAB2, FDFT1, KLF4
34	ENSOCUG00000001882	ABITRAM	114.837	0.0729265	0.214214	0.426926	0.891125	0.0500612	6.63895	7.23201	6.80485	6.56366	6.76275	6.81431	Family with sequence similarity 206 member A			UV RESPONSE UP	0.489	0.711	-0.38	-0.98	37008	125	CCK, IGFBP2, FGF18, COL2A1, RRAD, KLHDC3, NPTXR, PDLIM3, HSPA2, DLG4, CLCN2, ACAA1, ICAM1, IL6
35	ENSOCUG00000001868	ELP1	790.896	0.110277	0.207786	0.326733	0.852907	0.0690985	9.79432	9.73608	9.60774	9.4135	9.63207	9.50232	Elongator complex protein 1			ADIPOGENESIS	0.403	0.629	-0.4	-1.03	31371	156	NKIRAS1, PTGER3, LTC4S, CAVIN1, PHLDB1, MYLK, RAB34, ITIH5, SNCG, FZD4, SSPN, ITGA7, SPARCL1, ADIPOQ, LAMA4, CAVIN2, ACADS, DECR1, HSPB8, CDKN2C, QDPR, OMD, ITSN1
36	ENSOCUG00000015782	ACTL7B	2.71925	0.0185254	0.221422	0.614033	NA	NA	1.3392	1.3746	1.55391	1.36705	1.25529	1.38833	Actin like 7B			INFLAMMATORY RESPONSE	0.297	0.478	-0.42	-1.09	23291	164	CX3CL1, LCK, CXCL11, CD40, FFAR2, CCL2, CXCL10, GPC3, RTP4, HAS2, P2RX7, IRF7, TACR1, LPAR1, SELE, BDKRB1, AXL, ITGA5, C3AR1, TNFRSF9, OSMR, ITGB3, TNFAIP6, ICAM1, IL6, PDPN, SCN1B, STAB1, TLR3, IL15, SCARF1, NMI, CXCL9, DCBLD2, CSF1, APLNR, IL15RA, CCL5
37	ENSOCUG00000005904	KLF4	974.374	-0.11916	0.258762	0.0861497	0.573467	-0.241492	9.22077	9.74988	8.96344	10.7694	9.85959	9.08204	Kruppel like factor 4			APICAL JUNCTION	0.232	0.414	-0.44	-1.14	18046	155	NEXN, CX3CL1, CLDN11, VCAM1, ACTG2, THBS3, CERCAM, SGCE, THY1, MYL9, SORBS3, FLNC, ACTC1, LAYN, SPEG, NLGN2, COL16A1, CDH11, EPB41L2, CD34, BMP1, MMP2, JAM3, ICAM1, CD274, CDH8, TNFRSF11B, CDH6, TRAF1, CADM3, PLCG1, VWF, PDZD3, FBN1, ICAM2, SDC3, ITGA3, CD209, ITGA9, PARVA, ADRA1B, NLGN3, ITGA10
38	ENSOCUG00000007316	RAD23B	2368.93	0.0861891	0.206831	0.403527	0.887417	0.0518722	11.1322	11.4737	11.2407	10.8913	11.2021	11.1852	Uncharacterized protein			HEDGEHOG SIGNALING	0.29	0.478	-0.53	-1.14	18673	32	THY1, NRCAM, TLE1, CNTFR, DPYSL2, UNC5C, HEY2, GLI1
39	ENSOCUG00000012546	ZNF462	296.174	0.00400443	0.211029	0.959131	0.994057	0.00258853	8.00041	8.59155	7.69041	8.66545	7.90288	7.52914	Zinc finger protein 462			APOPTOSIS	0.222	0.411	-0.45	-1.15	16983	137	IGFBP6, ISG20, CD2, DCN, LUM, HSPB1, FEZ1, AIFM3, BGN, MMP2, GSN, NEFH, IL6, TGFBR3
40	ENSOCUG00000005809	FKTN	518.418	0.132905	0.243505	0.190946	0.739632	0.130985	9.14021	8.99921	9.30429	8.43351	8.75983	9.10604	Fukutin			ALLOGRAFT REJECTION	0.215	0.411	-0.45	-1.15	16579	142	IFNG, CCL19, HDAC9, LCK, CD2, ZAP70, CD40, THY1, CCL2, CD3G, CXCR3, CD3E, CD247, APBB1, C2, IRF7, IRF4, CD3D, MBL2, CD4
41	ENSOCUG00000038140	TAL2	1.98562	-0.0145426	0.221811	0.654269	NA	NA	0.91926	1.07812	0.854759	1.06986	0.989455	1.04209				NOTCH SIGNALING	0.216	0.411	-0.58	-1.22	13686	28	WNT5A, WNT2, NOTCH3, DLL1, FZD1, MAML2, ARRB1, ST3GAL6, TCF7L2, PSENEN, APH1A, DTX4, FZD7
42	ENSOCUG00000023297	FSD1L	31.2896	-0.0898742	0.234146	0.231798	0.788418	-0.103243	5.07573	4.45358	4.55636	5.31669	4.9623	4.92328	Fibronectin type III and SPRY domain containing 1 like			ANGIOGENESIS	0.165	0.359	-0.6	-1.27	10467	28	LUM, FSTL1, KCNJ8, COL5A2, PRG2, COL3A1
43	ENSOCUG00000005946	SLC44A1	1579.88	0.0667522	0.219925	0.405146	0.887417	0.0518722	10.4286	11.1979	10.2762	10.7465	10.3918	10.0157	Solute carrier family 44 member 1			UV RESPONSE DN	0.0412	0.129	-0.54	-1.38	3134	130	FBLN5, COL1A1, MAP1B, PMP22, RGS4, COL1A2, GJA1, CDON, COL5A2, FZD2, EFEMP1, HAS2, COL11A1, IGFBP5, LPAR1, COL3A1, PTGFR, CAP2, SNAI2, TFPI, DLC1, ATP2B4, PLCB4, ITGB3, GCNT1, RBPMS, TGFBR3, KCNMA1, FYN, AMPH, PLPP3, ARHGEF9, PDGFRB, MMP16, LTBP1, LAMC1, CAV1, MAGI2, MGMT
44	ENSOCUG00000007880	NIPSNAP3A	673.681	-0.0217746	0.188409	0.828267	0.97961	-0.00894664	9.17702	9.41988	9.48742	9.45172	9.46534	9.32096	Nipsnap homolog 3A			APICAL SURFACE	0.0721	0.2	-0.65	-1.41	4669	34	CX3CL1, THY1, AFAP1L2, HSPB1, GHRL, RTN4RL1, GATA3, SRPX, SLC2A4
45	ENSOCUG00000009279	ABCA1	2263.5	0.150581	0.285951	0.0551547	0.493018	0.307137	10.7914	12.053	10.6055	10.6911	10.7256	10.16	ATP binding cassette subfamily A member 1			INTERFERON GAMMA RESPONSE	0.00483	0.0242	-0.59	-1.53	378	162	ISG20, VCAM1, CXCL11, CD40, MX1, IFI44L, IFIT2, IFI44, CCL2, CXCL10, C1R, ISG15, RTP4, IRF7, VAMP5, IRF4, C1S, USP18, EPSTI1, XAF1, SSPN, DDX60, NOD1, PSMB9, TNFAIP6, ICAM1, CMPK2, CD274, IL6, IFIT3, DDX58, OAS3, LAP3, SLAMF7, DHX58, IL15, NMI, TNFAIP2, CXCL9, NLRC5, IL15RA, SELP, CCL5, METTL7B, LGALS3BP, OAS2, IL7, STAT1, LYSMD2, CFB
46	ENSOCUG00000026018		1.85439	-0.0162939	0.223054	0.490733	NA	NA	0.608893	0.71945	0.769064	0.596451	0.920755	0.925017				EPITHELIAL MESENCHYMAL TRANSITION	0.00014	0.00214	-0.65	-1.71	10	167	SFRP4, GPX7, PDLIM4, TPM2, PCOLCE2, THBS2, VCAM1, TNC, TPM1, MFAP5, TAGLN, MGP, ECM2, IGFBP2, LOXL1, FBLN5, DCN, SGCD, LUM, THY1, PRRX1, MYL9, FSTL1, COL1A1, PMP22, MEST, GREM1, CALD1, RGS4, FBLN1, COL1A2, GJA1, SLIT3, ADAM12, COL5A2, LGALS1, FBLN2, COL16A1, COL11A1, MYLK, CDH11, IGFBP4, COL3A1, SPARC, COL6A2, CCN2, VEGFC, BGN, BMP1, COL5A3, ACTA2, MMP2, ITGA5, LOX, WNT5A, COL12A1, CAP2, SNAI2, P…
47	ENSOCUG00000005655	SMC2	1151.1	0.049226	0.212054	0.553034	0.927643	0.0326189	9.79321	10.6055	10.1058	9.72201	9.91061	10.373	Structural maintenance of chromosomes 2			KRAS SIGNALING DN	0.000214	0.00214	-0.69	-1.74	15	114	INSL5, CD207, IFNG, COPZ2, SMPX, EFHD1, MX1, IFI44L, IGFBP2, COL2A1, ACTC1, RYR2, FGF16, KCNMB1, PTGFR, SOX10, NPY4R, CYP39A1, CNTFR, ITGB1BP2, GRID2, TCF7L1, CKM, THNSL2, GDNF, H2AFY2
48	ENSOCUG00000012947		10.3304	-0.00177636	0.216263	0.971242	0.996521	-0.00151369	3.43783	2.99018	3.41967	3.0177	3.41365	3.44718	Uncharacterized protein			INTERFERON ALPHA RESPONSE	0.000677	0.00564	-0.72	-1.75	47	75	ISG20, CXCL11, MX1, IFI44L, IFIT2, IFI44, CXCL10, ISG15, RTP4, MOV10, UBA7, IRF7, C1S, USP18, EPSTI1, DDX60, PROCR, PSMB9, CMPK2, IFIT3, LAP3, DHX58, IL15, NMI, CSF1, PARP9, LGALS3BP, IL7
49	ENSOCUG00000009135	CYLC2	2.05599	0.0288059	0.224987	0.229365	NA	NA	0.737626	0.814717	1.15661	0.62566	0.818112	0.65018				MYOGENESIS	1.3e-05	0.00065	-0.72	-1.85	0	141	TPM2, DES, COX7A1, SGCA, TAGLN, SGCD, MYLPF, EFS, COL1A1, TNNC1, SORBS3, ACTC1, BIN1, SPEG, MYL4, TNNT2, ADAM12, SOD3, MYH11, MYLK, AEBP1, CNN3, CDH13, COL3A1, SPARC, COL6A2, CRYAB, SSPN, ITGA7, FXYD1, PTP4A3, AK1, SMTN, MEF2C, NCAM1, GSN, MYOM1, MAPK12, FHL1, GJA5, NAV2, VIPR1, ATP2A1, CKM, IGF1, SGCG, FGF2, PYGM, WWTR1, FST, APLNR, NQO1, CASQ2, HSPB8, HSPB2, ADCY9, COL4A2, MRAS, HDAC5
50	ENSOCUG00000016738	GRIN3A	20.9863	-0.0563839	0.227254	0.282554	0.825552	-0.0832556	4.47616	3.4547	3.9355	4.74625	4.53804	3.91403	Glutamate ionotropic receptor NMDA type subunit 3A
51	ENSOCUG00000012019	RNF20	2022.54	0.0488358	0.192791	0.639602	0.947893	0.0232407	11.0218	11.1034	10.9463	10.7924	10.8288	11.1248	Ring finger protein 20			Immune SigDB Pathways	pval	padj	ES	NES	nMoreExtreme	Size	Leading Edge
52	ENSOCUG00000014944	ALDOB	7935.54	-0.0557228	0.224133	0.342511	0.861248	-0.0648717	12.802	11.3621	13.0018	12.3335	13.2187	13.3513	Fructose-bisphosphate aldolase B (EC 4.1.2.13) (Liver-type aldolase)			GSE25088 IL4 VS IL4 AND ROSIGLITAZONE STIM STAT6 KO MACROPHAGE DAY10 UP	4.55e-05	0.0091	0.73	2.2	0	154	DHRS9, MGAM, NLRP12, DOCK5, LTB, MEGF9, MPZL3, CPVL, SSH2, EXOC6, TLR6, MAP3K2, KDM7A, PTEN, ABHD2, PROK2, CAMP, ARHGAP9, DEF6, LBR, ATG16L2, RAB11FIP1, WDR26, F2RL1, AKNA, NIN, SLC45A4, LRMP, MS4A6A, AGTPBP1, PADI2, LIMD2, MSH6, RMI1, FAM126B, HIPK3, MYO1F, LCLAT1, DPP8, ARHGAP30, CDIPT, NHSL2
53	ENSOCUG00000027506		27.5545	-0.0152345	0.211457	0.825472	0.979044	-0.00919796	4.91225	4.7607	4.4088	4.39171	4.95835	4.92367	Uncharacterized protein			GSE21670 UNTREATED VS IL6 TREATED STAT3 KO CD4 TCELL DN	4.68e-05	0.0091	0.68	2.05	0	165	HEATR1, NOC3L, ITGA6, RIOK1, NOL10, PFAS, PFKFB3, RRS1, TAF4B, NAA25, RAPGEF6, WDR3, POLR1A, WDR43, HIF1A, URB2, RRP12, SLC7A1, CAD, F2RL1, PAK1IP1, GPATCH4, RPF2, FARSB, MDN1, POLR1B, PPRC1, LARP1, UTP4, PUS7, DDX21, WDR12, BYSL, CTPS1, NOLC1, TBC1D15, KDSR, NAA15, ANKRD17, NOP2, GNL2, HSPD1, LINS1, EIF3B, LRP8, RUVBL1, MET, C12orf66, UBE3C, TFB2M, BCL6, PPP1R3B, GNL3, PDK1, WDR74, CMTM8, NUP205…
54	ENSOCUG00000014941	ZNF189	187.432	0.0548586	0.203194	0.56971	0.931259	0.0309295	7.86051	7.34104	7.55281	7.42356	7.55691	7.42011	Zinc finger protein 189			GSE6674 ANTI IGM VS PL2 3 STIM BCELL DN	4.79e-05	0.0091	0.67	2.03	0	172	RANBP2, AHCTF1, SUZ12, MYBBP1A, NOL10, LARP4, CUL3, POLR1A, WDR43, XPO5, ODC1, LATS1, DIS3, MTRR, HSPA9, CAD, NUP153, CAND1, SPATA5, SPATA5L1, FARSB, CRY1, TUBA4A, PANK3, SETD6, NSUN2, LARP1, HSPA4, DNAJC21, SENP6, UBQLN1, NOP2, TPR, RASA2, PAXBP1, DUSP4, TPP2, E2F3, MPP6, STRN3, UTP18, EIF3B, LRP8, NAF1, RASGRP1, IBTK, BLM, MTAP, RRN3, NOC4L, BRIX1, CLCN3, DCAF1, MAT2A, XPOT, NEDD9, KCNQ5, TMEM2…
55	ENSOCUG00000006340	MRPL50	398.003	0.0288519	0.213204	0.685319	0.960436	0.0175315	7.99599	8.93055	8.81366	7.78905	8.5003	8.91189	Mitochondrial ribosomal protein L50			GSE12392 IFNAR KO VS IFNB KO CD8 NEG SPLEEN DC UP	4.6e-05	0.0091	0.65	1.97	0	159	SLC16A6, PLAUR, GPCPD1, TNFRSF12A, MAP3K2, CYP1B1, REL, CDC73, CYTIP, RAPGEF6, SLC38A2, USP12, CDK17, SPATA5L1, LGALS3, CSGALNACT2, KDM6B, ANKRD28, BRWD1, GAS2L3, DDX21, RIF1, MED17, NAA15, WDR33, PPIL4, SEC24B, NDEL1, STRN3, KDM3A, KLHL28, ELL2, RRN3, SLC16A3, SDC4, RAB5A, MCMBP, ARL5B, ZBTB21, SERTAD1, SHB, DCAF1, CYTH1, ZDHHC20, ZC3H12A, RGS1, AGFG1, DNAJB9, SRFBP1, KPNA4
56	ENSOCUG00000039388		8.51657	0.0451842	0.224075	0.369516	0.872104	0.0594319	2.77009	3.35116	3.11903	2.80802	2.69645	3.11333				GSE6674 CPG VS PL2 3 STIM BCELL DN	4.76e-05	0.0091	0.65	1.96	0	170	SLC16A6, SUZ12, NOL10, TRMT10C, TRAPPC8, AP4E1, LATS1, COBLL1, HSPA9, SLC38A2, IFRD1, HECTD1, ERRFI1, NUP153, DDX42, CAND1, SPATA5, ZNF131, CHAC1, LIN7C, VSIR, PIK3CD, LARP1, DNAJC21, SENP6, DENND11, TPR, BRAF, PICALM, TPP2, LRATD2, MPP6, USPL1, KDM6A, RASGRP1, TEX10, MCTP2, SLC3A2, EXOC5, EIF3A, FAM49B, TBL2, RAB5A, HAUS6, ATG2B, MIA2, TNPO1, OSBPL3, CLCN3, DCAF1, WNK1, XPOT, KCNQ5, TMEM209, TEX…
57	ENSOCUG00000013668	PLPPR1	18.4474	-0.0473362	0.223473	0.388827	0.879749	-0.055641	3.74812	4.36464	3.50441	3.89852	4.63919	4.08255	Phospholipid phosphatase related 1			GSE6674 UNSTIM VS ANTI IGM AND CPG STIM BCELL DN	4.7e-05	0.0091	0.63	1.91	0	167	UTP15, AHCTF1, URB1, RRS1, LARP4, NAA25, TRMT10C, TRMT5, WDR3, POLR1A, WDR43, XPO5, ODC1, TWNK, LATS1, DIS3, URB2, NAT10, HSPA9, MAK16, PPP2R1B, SPATA5, SPATA5L1, TUBA4A, C16orf72, PANK3, NSUN2, UTP4, PSME3, BYSL, NIP7, TSR1, NOP2, CEBPZ, RASA2, PICALM, DUSP4, E2F3, STRN3, UTP18, LRP8, POLR3E, NMD3, MTAP, RRN3, NOC4L, BRIX1, GNL3, WDR74, DHX30, IPPK, MAT2A, POLR3D, NEDD9, NOL9, OTUD4, RRP9, TEX2,…
58	ENSOCUG00000022518		3.58228	0.0447118	0.226109	0.277746	NA	NA	1.80891	1.7916	1.98132	1.69266	1.58526	1.71966	40S ribosomal protein SA (37 kDa laminin receptor precursor) (37LRP) (37/67 kDa laminin receptor) (LRP/LR) (67 kDa laminin receptor) (67LR) (Laminin receptor 1) (LamR) (Laminin-binding protein precursor p40) (LBP/p40)			GSE46468 LUNG INNATE LYMPHOID CELL VS SPLEEN CD4 TCELL DN	4.63e-05	0.0091	0.63	1.91	0	161	HEATR1, NOC3L, PPAT, TNFRSF12A, UTP15, RUNX3, YTHDF3, GSPT1, URB2, NAT10, RRP12, UTP6, USP12, SLC7A1, TXNRD1, MAK16, TFAM, CSGALNACT2, NUP58, NOM1, SLC25A32, USP14, PPRC1, RCOR1, ATP2A2, DNTTIP2, BYSL, NOLC1, TRMT6, LRRC8B, NAA15, WDR33, NUP98, PITPNB, PPP1R15A, STRAP, COQ10B, KLF10, ABCE1, LTV1, PIGW, TM9SF3, NLE1, TFB2M, ZNHIT6, TTC4, STK26, METTL16, RRP7A, NOP58, MAT2A, POLR3D, BAZ1A, NCBP1, Z…
59	ENSOCUG00000025109		473.151	-0.100399	0.220937	0.311614	0.843673	-0.0738258	8.90241	8.54181	8.72326	8.65571	9.05339	9.19203	Uncharacterized protein			GSE17974 1.5H VS 72H IL4 AND ANTI IL12 ACT CD4 TCELL UP	4.67e-05	0.0091	0.63	1.91	0	164	SLC16A6, MGAM, TP53INP1, PAG1, MAP3K2, IL23A, IL7R, RAPGEF6, ZNF200, MTUS1, URB2, RRP12, CDK12, SLC25A32, ZFX, CTPS1, NIPBL, TRMT6, NUP98, RB1CC1, NOP2, TNFAIP3, CEBPZ, ENC1, DPP8, USPL1, KDM6A, RALGAPB, SETD1B, COQ10B, FLNB, ELL2, EMC8, LTV1, ZNF335, PIGW, CSNK1D, CSNK1G3, IFNGR1
60	ENSOCUG00000006373	MSANTD3-TMEFF1	307.483	-0.0741467	0.204852	0.462066	0.905202	-0.0432546	8.05599	8.35084	8.06978	8.14227	8.38639	8.45827	MSANTD3-TMEFF1 readthrough			GSE44649 NAIVE VS ACTIVATED CD8 TCELL MIR155 KO DN	4.83e-05	0.0091	0.62	1.9	0	175	SLAMF6, TRDMT1, USP38, GCA, KIF9, RPS6KA3, REL, MYO5A, AFF4, FLVCR1, INTS6, RIPOR2, RND3, FOXN2, NKRF, SLC19A2, FBXO11, LRIF1, YTHDC2, CSGALNACT2, SMARCAD1, ADCY7, PANK3, RIF1, R3HDM1, SIRT1, TMED5, EPS8, RAB21, RIOK2, MED23, MED14, NPAT, ITGAL, RALGAPA1, ZNF654, ARID2, TCERG1, ZBTB33, BRIX1, RBM34, ATAD5, HAUS6, PBRM1, ZFYVE16, NUP205, HEATR5B, SLC30A6, FBXL5, WASL, CDYL, PAPOLG, CSTF2, CCNE2, P…
61	ENSOCUG00000004242	TEX10	606.177	0.166235	0.261093	0.138741	0.678256	0.168606	9.06575	9.69208	9.32075	8.95037	9.00948	9.09744	Testis expressed 10			GSE20151 CTRL VS FUSOBACT NUCLEATUM NEUTROPHIL DN	4.66e-05	0.0091	0.62	1.89	0	163	DHRS9, IL1R2, ITGA2, MGAM, PSME4, PTEN, SLC30A1, JMJD1C, SOS2, INTS6, SLC25A24, RLF, UBE4A, UCHL5, STAG1, YTHDC2, CRY1, MBD2, RCOR1, SENP6, TDG, NIBAN1, PSMD12, IL18RAP, S100A12, NFE2, SDC4, UBE2K, IKZF5, IPPK, SEL1L, DHX29, NUP133, TLR5, PKN2, SYNJ1, ANO10, DDX54, ADNP2, HSPA13, CORO1A
62	ENSOCUG00000004233	INVS	163.451	-0.105798	0.223888	0.290035	0.832	-0.0798766	7.43479	6.98452	7.1312	7.60049	7.47214	7.28163	Inversin			GSE17974 2H VS 72H UNTREATED IN VITRO CD4 TCELL UP	4.56e-05	0.0091	0.63	1.89	0	155	GLIPR1, LRRC8D, UTP15, DDX28, ATP8A1, URB1, PLAA, SYNCRIP, RAPGEF6, AP4E1, POLR1A, UTP3, SLC20A2, CXCL8, ZC3H8, ZNF131, MARS2, PHLDA1, DDX21, APC, NIPBL, SENP6, TRMT6, OSTM1, ENC1, FAM199X, CCL20, ARMC8, DOP1A, KLF10, MAGIX, ZNF583, LTV1, UBE3C, BRIX1, ZSWIM6, TMTC3, TRIM50, ANXA1, SLC49A4, BACH1, NOL9, NOL6, RPP40, CIAPIN1, ITPRIP, FAM169A, MTHFD2L, SRFBP1, TNFSF14, EGR3, HPS5
63	ENSOCUG00000004220	ERP44	3621.87	0.0863904	0.22934	0.281857	0.824739	0.0836835	11.9304	11.2839	12.3592	11.0799	11.7909	11.6853	Endoplasmic reticulum protein 44			GSE7348 LPS VS TOLERIZED AND LPS STIM MACROPHAGE UP	4.7e-05	0.0091	0.62	1.88	0	166	CCNT1, HEATR1, USP53, NOC3L, TJP2, MAP3K2, URB1, ATP13A3, TRMT61A, RRS1, SYNCRIP, FOXN2, PAN3, IPO7, B3GNT8, CAND1, VSIR, PANK3, BRWD1, PPRC1, ST6GAL1, CSTA, PUS7, DDX21, NBEAL2, SACM1L, NOP2, GNL2, OTULINL, USP24, SUCO, POLR3E, THAP6, WWP1, ERCC6, ANKRD44, FAR1, EIF3A, IBTK, TCERG1, NLE1, LATS2, GRWD1, IFNGR1, ACTG1, SP1, FOXJ3, ROCK2, NOP58, SNX25, DDX51, EIF3J, ATP7A, EIF4G1, RAP2B, ATXN3, FTS…
64	ENSOCUG00000004217	STX17	324.003	0.00438553	0.209379	0.953889	0.993007	0.00304759	8.41929	7.71582	8.58686	7.73226	8.17585	8.70991	Syntaxin 17			GSE22611 NOD2 TRANSDUCED VS CTRL HEK293T STIMULATED WITH MDP 2H DN	4.46e-05	0.0091	0.62	1.86	0	149	HEATR1, USP53, FUT9, PFAS, SLC2A1, WDR43, XPO5, ODC1, TRUB1, RRP12, HSPA9, SLC7A1, CAD, CHAC1, IPO4, GPATCH4, PIK3R5, RPF2, CRY1, MDN1, POLR1B, SETD6, WDFY4, EEF1AKNMT, PUS7, NT5DC3, COA7, LPCAT4, CSF2RB, TNKS2, LRP8, RASGRP1, PES1, NLE1, TRIM37, GNL3, PDK1, KCNQ5, RRP9, GEMIN5, MTHFD2
65	ENSOCUG00000031880		69.2013	0.000910056	0.199519	0.995529	0.999341	0.000286302	5.98731	6.22599	6.08229	5.86681	6.22029	6.19693				GSE19888 CTRL VS A3R INHIBITOR TREATED MAST CELL DN	4.6e-05	0.0091	0.62	1.86	0	159	PLAUR, MGAM, CXCR4, TP53INP1, NLRP3, ERBIN, MED13, ATP8A1, KDM7A, IL7R, SORL1, FRY, SERINC1, CXCL8, FOXO3, DMXL2, ST6GAL1, CSTA, RB1CC1, SIRT1, TNFAIP3, PICALM, RAB21, SLC43A2, PPP4R3B, THBS1, SETD1B, TET2, PNRC1, NCF2, UBL3, CEP350, ABTB1, DUSP1, BCL6, IFNGR1, THEMIS2, MIA2, GPR183, ZSWIM6, ZFYVE16, BTG1, RGS2, BACH1, WASL, OGFRL1, FCHO2, USO1
66	ENSOCUG00000000737	NR4A3	294.137	-0.0143727	0.198239	0.874425	0.984451	-0.00680608	8.30419	8.26768	7.88217	8.02802	8.45284	8.09869	Nuclear receptor subfamily 4 group A member 3			GSE9988 ANTI TREM1 VS CTRL TREATED MONOCYTES UP	4.6e-05	0.0091	0.61	1.85	0	159	PLAUR, FOSL1, USP53, GPCPD1, TNFSF15, PTP4A1, TBC1D2, SGMS2, AFF4, JMJD1C, MMP10, TFRC, PTGS2, HSPA9, SLC38A2, USP12, TXNRD1, CXCL8, CHAC1, SLC2A3, PHLDA1, ANKRD28, RABGEF1, KLHL21, LRRC8B, TRIB1, SRXN1, DUSP4, LONRF3, ETS2, DDX5, SLC3A2, COQ10B, KLF10, NPC1, DUSP1, ELL2, XIAP, RYBP, STX3, HOMER1, ETF1, ZBTB21, ZFYVE16
67	ENSOCUG00000039058		4580.61	-0.0100615	0.214519	0.850683	0.980641	-0.00849013	12.1184	11.1267	12.4263	10.9789	12.2482	12.5467				GSE25890 CTRL VS IL33 IL7 TREATED NUOCYTES DN	4.74e-05	0.0091	0.61	1.85	0	169	CLEC4A, ARFGEF1, PAG1, URB1, RPS6KA3, TAF4B, PER1, ARNTL, TRAPPC8, MBP, IL1RAP, MARVELD2, DCAF10, AKNA, PPP2R1B, GPATCH4, YTHDC2, TFAM, ATF7IP, CPEB4, EPC1, RNGTT, SIRT1, HNRNPDL, RASA2, COX18, CACUL1, ZRANB1, GPR137B, ERCC6, MTAP, XIAP, ANXA3, ZC3H7A, ROCK2, NOB1, ESYT2, RRP9, NUP133, MTFR1, AGFG1, PLK3, E2F5, ARHGAP25, GCLM, ZNF655, C5orf51, SEPSECS, FAM177A1
68	ENSOCUG00000005676	ALG2	469.789	0.013513	0.195753	0.889438	0.985976	0.00613386	8.68991	8.87785	9.05127	8.57084	8.90305	9.0237	ALG2, alpha-1,3/1,6-mannosyltransferase			GSE40274 FOXP3 VS FOXP3 AND HELIOS TRANSDUCED ACTIVATED CD4 TCELL DN	7.96e-05	0.0125	0.64	1.85	1	113	SLAMF6, FASTKD3, CNR2, ERBIN, SOCS6, ARFGEF1, KRT5, KDM7A, PRMT3, TRAPPC6B, SKIL, AKAP11, PAN3, HECTD1, LYST, ANKRD28, PCF11, RIF1, TUT7, AKAP13, PPP4R3A, NAA15, WDR75, PPIL4, KIAA1841, CCNYL1, ZRANB1, KCMF1, MSI2, TREML2, PRDM2, CEP350, CEP83, GPR183, ZCCHC7, TWF1, REV3L
69	ENSOCUG00000016292	TGFBR1	616.546	0.0816626	0.221067	0.359329	0.871967	0.0595002	9.30882	9.72212	8.92113	8.75523	9.19585	9.25652	Receptor protein serine/threonine kinase (EC 2.7.11.30)			GSE25123 CTRL VS ROSIGLITAZONE STIM PPARG KO MACROPHAGE UP	4.5e-05	0.0091	0.61	1.84	0	151	DHRS9, SLC16A6, PLAUR, MGAM, NLRP12, AREG, DOCK5, NLRP3, ADAM8, RASSF5, STK17B, PFKFB3, SGMS2, MCEMP1, CYTIP, IFFO2, MAP2K3, ITGAX, RIPOR2, PRAM1, FRY, ICAM3, EREG, MALT1, CSGALNACT2, KDM6B, F5, TREM1, PHLDA1, GPAT3, CSTA, DDX21, USP3, PADI2, FLT3, CD244, LITAF, LIMD2, SELL, TNFAIP3, CCL20, NDEL1, PFKFB4, LONRF3, BTBD11, PTP4A2, S100A12, AMPD2, MXD1
70	ENSOCUG00000016236	COL15A1	2664.91	-0.0606887	0.223771	0.363658	0.871967	-0.0595002	11.4648	11.0561	10.4849	12.1341	10.9139	10.8212	Collagen type XV alpha 1 chain			GSE19888 ADENOSINE A3R INH PRETREAT AND ACT BY A3R VS A3R INH AND TCELL MEMBRANES ACT MAST CELL UP	4.7e-05	0.0091	0.61	1.84	0	166	PLAUR, MGAM, CXCR4, NLRP3, ERBIN, SMAP2, MAP3K2, CD44, MED13, KDM7A, PFKFB3, IL7R, SORL1, SKIL, SERINC1, CXCL8, FOXO3, CSTA, APC, LITAF, AOAH, RB1CC1, SIRT1, TNFAIP3, ATM, PICALM, RAB21, SCAF4, DDX5, THBS1, TET2, PNRC1, PRDM2, NCF2, UBL3, DUSP1, BCL6, IFNGR1, THEMIS2, HOMER1, ZSWIM6, ZFYVE16, BTG1, RGS2, BACH1, WASL, OGFRL1, FCHO2, NRIP1, SQSTM1, RAB11FIP2, RESF1, KPNA1
71	ENSOCUG00000016221	GALNT12	2502.36	-0.0262779	0.210178	0.723757	0.966494	-0.0148008	10.6784	11.6908	10.8855	11.6433	11.2111	10.9508	Polypeptide N-acetylgalactosaminyltransferase (EC 2.4.1.-) (Protein-UDP acetylgalactosaminyltransferase)			GSE17974 0.5H VS 72H IL4 AND ANTI IL12 ACT CD4 TCELL UP	4.6e-05	0.0091	0.61	1.84	0	159	CXCR4, STK17A, ITGA6, AZIN1, AHCTF1, TAF4B, IPCEF1, JMJD1C, RAPGEF6, POLR1A, HIF1A, SNX18, DDX20, PIK3R5, CDK12, DDX21, DNTTIP2, USP3, NIPBL, SETD2, RB1CC1, TPP2, USPL1, KDM6A, VAV3, RICTOR, COQ10B, TMEM243, DDX3X, LTV1, PIGW, IKZF5, ANXA1, SLC49A4, PDZD8, ITPRIP, OGFRL1, MTHFD2L, NOL8, DNAJB9, UBASH3B, NRIP1, ADNP2, NUP214, RAB11FIP2, CDC14A, PTGER4, CHD1, ASAH1, INPP5K, SF3A1, MAPK1IP1L, SRSF6,…
72	ENSOCUG00000016201	ANKS6	148.124	0.0124367	0.202325	0.888878	0.985631	0.00628556	7.24631	7.39443	6.9549	7.45306	7.14989	6.83287	Ankyrin repeat and sterile alpha motif domain containing 6			GSE30971 WBP7 HET VS KO MACROPHAGE 2H LPS STIM UP	4.62e-05	0.0091	0.61	1.84	0	160	MMP9, SLC16A6, IL1R2, CD101, PLAU, RASSF5, ABHD2, TRMT5, KIAA0513, SERPINE1, G6PD, NCEH1, IL1RAP, TXNIP, ITGAM, MALT1, TXNRD1, ERRFI1, ETNK1, GPAT3, ZNF281, ME1
73	ENSOCUG00000016527	GABBR2	25.0347	-0.155366	0.289961	0.050119	0.482657	-0.316361	4.40385	4.02149	4.26777	5.176	4.66815	4.43623	Gamma-aminobutyric acid type B receptor subunit 2			GSE6269 E COLI VS STREP PNEUMO INF PBMC DN	0.000125	0.0165	0.62	1.82	2	128	MMP9, IL1R2, MGAM, LTB4R, ALOX5, LCN2, FKBP5, LTF, ADAM8, CYP1B1, ABHD2, MYO5A, CRISP3, CAMP, HP, PGLYRP1, PYGL, ITGAM, UGCG, EREG, CHI3L1, F5, STBD1, CSF3R, PADI2
74	ENSOCUG00000016513	TBC1D2	479.57	0.457337	1.16696	0.0123374	0.268301	0.571378	8.79251	9.71432	8.61006	8.41619	8.26356	8.26887	TBC1 domain family member 2			GSE3982 NEUTROPHIL VS CENT MEMORY CD4 TCELL UP	4.67e-05	0.0091	0.6	1.82	0	164	MMP9, FOSL1, DOCK5, LCN2, ADAM8, STK17B, PTEN, PFKFB3, MYO5A, SLC6A6, CUL3, CYTIP, SOS2, PLXNC1, IL1RAP, ZNF200, WDR26, F2RL1, ADGRE2, SLC2A3, SLK, AGTPBP1, MPPE1, PPP2R5A, MAP11, KLF6, ITGB2, NIBAN1, SRF, E2F3, KDM6A, RPS6KA1, CD37, KIF5B, S100A12, STK38L, ANXA3, RHOG, BCL6, IFNGR1, SH3GLB1
75	ENSOCUG00000003918	CORO2A	1567.81	0.0322137	0.216632	0.613843	0.940935	0.0264403	10.1833	11.2308	10.0586	10.9851	10.1247	9.65101	Coronin			GSE6269 E COLI VS STAPH AUREUS INF PBMC DN	0.000127	0.0165	0.62	1.82	2	132	MMP9, IL1R2, MGAM, LTB4R, ALCAM, ADAM8, CYP1B1, MYO5A, ITGAX, PYGL, ITGAM, TBK1, EREG, LGALS3, F5, NBEAL2, CSF3R, NIBAN1, MYO1F, ERO1A, CPD, CD14, SH3GLB1, STX3, EOGT, STAT3, RGS2, EIF4G1, S100A9
76	ENSOCUG00000003913	TRIM14	113.036	0.00196496	0.211823	0.980602	0.997213	0.00121192	7.07959	6.30304	6.76483	5.93628	7.11732	6.875	Tripartite motif containing 14			GSE25088 ROSIGLITAZONE VS IL4 AND ROSIGLITAZONE STIM STAT6 KO MACROPHAGE DAY10 UP	4.56e-05	0.0091	0.6	1.82	0	155	RAB37, GLIPR1, MAP3K2, FGD3, PTEN, TRMT5, CAMP, SPOPL, SNX18, DEF6, RAB11FIP1, FURIN, ADGRE2, TBXAS1, NIN, F5, VSIR, GPAT3, TBC1D10C, AGTPBP1, RCOR1, PADI2, MAP11, LRCH4, GPSM3, FAM126B, IQGAP1, NDEL1, ZRANB1, ARHGAP30, NHSL2, MCTP2, TLR8, FAR1, PTPRC, ABTB1, NT5C3A, GDE1, RYBP, MTMR10, PDZD8, CYTH1, RPGRIP1, FAM160B1, WDFY2, DOCK8
77	ENSOCUG00000012467	NANS	3842.25	-0.00990604	0.203632	0.901524	0.987008	-0.00567952	11.6064	11.567	12.2633	11.5979	11.9117	12.1309	Uncharacterized protein			GSE37301 HEMATOPOIETIC STEM CELL VS CD4 TCELL UP	4.31e-05	0.0091	0.61	1.82	0	139	MMP9, SLC16A6, IL1R2, ALOX5, LCN2, CD300LF, LTF, CD44, PFKFB3, MYO5A, GPR141, CAMP, MCEMP1, PYGL, ITPRID2, CYFIP2, CASP4, RBM47, LITAF, PTAFR, CSF2RB, IL18RAP, MBNL1, STIL, PREX1, MXD1, ELL2
78	ENSOCUG00000029397	ANP32B	3851.98	-0.0349622	0.201534	0.698718	0.961788	-0.0169205	11.6425	12.1721	11.6179	12.0282	11.703	12.0738	Uncharacterized protein			GSE41867 DAY6 VS DAY8 LCMV CLONE13 EFFECTOR CD8 TCELL DN	4.86e-05	0.0091	0.59	1.81	0	177	SLC16A6, CPEB2, SYNCRIP, CRISP3, TRMT10C, CDC73, TTC13, INTS6, LATS1, UGCG, HACD1, SLC38A2, CYFIP2, SPATA5L1, ZNF317, MDN1, PCGF6, GPAT3, PPP2R5A, KCTD14, AVL9, SEC24A, DONSON, LCMT2, RAD17, TMEM177, MBNL1, FAR1, UBL3, GAN, MTAP, NOA1, KMT2C, MCMBP, NGEF, IKZF5, BZW2, ZDHHC20, EYA1, MTFR1, TMEM126B, RNF146, RNF13, DDX18, OTUD6B, EFL1, VCPKMT, NUDCD1, ZNF397, WWP2
79	ENSOCUG00000010701	HEMGN	124.095	-0.102782	0.256237	0.0194798	0.326826	-0.485683	5.57394	4.65082	6.33932	7.66055	5.67718	7.22605	Hemogen			GSE22886 UNSTIM VS IL2 STIM NKCELL DN	4.74e-05	0.0091	0.59	1.81	0	169	LTB, CCND2, STK17B, RRS1, SYNCRIP, PRMT3, WDR3, MCUR1, SLC16A1, HSPA9, SLC7A1, IPO7, TXNRD1, PAK1IP1, IPO4, USP14, PPRC1, POP1, WDR12, EXO1, BYSL, CTPS1, MTHFD1, NAA15, DKC1, DONSON, PA2G4, HSPD1, BLM, PSMD1, GRWD1, NUP107, STX3, MCM10, BRCA2, CD69, MAT2A, FABP5, XPOT, GINS3, NOL6, ERCC6L, SUV39H1, PAICS, SLC1A5, TCP1, MRPL17, HNRNPAB, CCT8, NUP188, MRPL3, MCM4, ASNS, SLC39A14, TMEM97, KLHL2, MLH…
80	ENSOCUG00000013794	TRMO	181.48	0.0651765	0.204406	0.509692	0.920917	0.0357796	7.59727	7.36017	7.71757	7.21786	7.51685	7.48169	tRNA methyltransferase O			GSE23321 EFFECTOR MEMORY VS NAIVE CD8 TCELL DN	9.34e-05	0.0134	0.6	1.8	1	164	FOSL1, NOC3L, LRPPRC, RIOK1, SELENOI, IL23A, RRS1, SMOX, TRMT10C, WDR3, TMEM33, TFRC, HIF1A, SLC19A2, URB2, RRP12, USP12, MRPS30, ZC3H8, GPATCH4, UMPS, PPP2R2A, RIF1, THUMPD2, SPAG1, NIP7, PSMD12, BRAF, CEBPZ, RAB21, PITPNB, NDEL1, PABPC4, EIF3B, MAIP1, SLC3A2, CPD, BICDL1, EMC8, LTV1, GPN2, RRN3, RHOG, BRIX1, ARL5B, RYBP, ETF1, DHX30, SEL1L, PITRM1, BAZ1A, OTUD4, RRP9, GEMIN5, KPNA4, BEND3, AMD1…
81	ENSOCUG00000013881	XPA	141.252	-0.100847	0.211236	0.346601	0.863628	-0.0636731	7.10566	7.09486	6.88205	7.26272	7.19392	7.23969	Uncharacterized protein			GSE14000 4H VS 16H LPS DC TRANSLATED RNA UP	9.29e-05	0.0134	0.6	1.8	1	162	IL1R2, GCLC, GLIPR1, EMB, MEGF9, MKNK1, ATP11B, ATP8A1, CYP1B1, ATP13A3, ABHD2, SGMS2, USP9X, MAP2K3, IL1RAP, ICAM3, ITGAM, NLN, IL17RA, BRWD3, ERRFI1, SLC2A3, TMC7, MS4A6A, ARHGAP24, EIF3K, ATM, TPMT, ARHGDIB, P2RY6, TAPT1, MBNL1, PLA2G4A, NCF2, DNASE1L3, GRHL1, HOMER1, PCYT1A, C1orf162, SLC38A6, RARA, HACD2, UGGT1, ABCC4, UBASH3B, MYO1E
82	ENSOCUG00000013853	NCBP1	2223.13	0.13458	0.237566	0.21328	0.76873	0.114226	10.9833	11.362	11.3489	10.6358	11.0648	11.0464	Nuclear cap binding protein subunit 1			GSE3982 EOSINOPHIL VS CENT MEMORY CD4 TCELL UP	4.6e-05	0.0091	0.6	1.8	0	159	EVI2B, MGAM, AREG, MEGF9, ADAM8, PTEN, NOL10, MYO5A, IPCEF1, MBP, PLXNC1, DSC2, ITPRID2, CHI3L1, ADGRE2, SERINC1, TXNRD1, CMTM6, KDM6B, PTPN12, SLC7A11, RABGEF1, OSER1, XPO6, WAPL, CD244, PIK3CB, TRIB1, AOAH, RB1CC1, PTAFR, PPP1R15A, KDM6A, THBS1, FGD6, PNRC1, FNBP1L, FGR, ACSL1, BCL6, MCMBP, CHST15, EYA1, SRPK1, SYNJ1, MTHFD2, GPR65, SBNO1, PGD, ARHGAP26, PDCD4, ACSL4, ERP44, CRNKL1, ASAH1, HSPB…
83	ENSOCUG00000013841	TSTD2	264.994	0.0943432	0.203385	0.388793	0.879749	0.055641	8.24065	8.10521	8.02726	8.0132	7.92987	7.92314	Thiosulfate sulfurtransferase like domain containing 2			GSE27859 MACROPHAGE VS CD11C INT F480 HI MACROPHAGE UP	0.000133	0.0165	0.6	1.79	2	147	DOCK5, TNFSF15, NLRP3, PTP4A1, CD44, GCA, IL23A, LARP4B, RRS1, NAA25, APBB1IP, CCNL1, MAN2A1, GSPT1, SNX18, FOXN2, RAB11FIP1, MALT1, PAK1IP1, KDM6B, CRY1, PTPN12, PHLDA1, CPEB4, KPNA3, CTPS1, MCTP1, PPP1R15A, GPD2, IRAK2, SLC25A25, TREX1, CRLF3, PPP6C, SPATA13, ETF1, TMX3, RFFL, SLC30A6, CD69, SBDS, ADORA2B
84	ENSOCUG00000013831	TMOD1	33.7301	-0.0960401	0.247253	0.0835847	0.570506	-0.243739	4.70054	4.03375	4.56596	5.73612	4.1605	5.13386	Tropomodulin 1			GSE17974 2.5H VS 72H IL4 AND ANTI IL12 ACT CD4 TCELL UP	0.000142	0.0165	0.59	1.79	2	169	PTP4A1, MAP3K2, IL23A, TRMT61A, IL7R, REL, TRMT10C, RAPGEF6, TMEM33, POLR1A, WDR43, HIF1A, ZNF200, MTUS1, RRP12, SLC38A2, CBLB, SLC7A1, GPATCH4, CDK12, MARS2, SLC25A32, ARIH1, SACS, NIPBL, MCAT, TDG, NUP98, OSTM1, SIRT1, NOP2, CEBPZ, GNL2, LINS1, KDM6A, RALGAPB, VAV3, RASSF2, GAR1, UBL3, TMEM243, EMC8, NFX1, GNL3, NAT9, ANXA1, OTUD4, MTHFD2L, UBASH3B, NRIP1, NUFIP1, PLEKHB2, ADNP2, MFAP3, SLC11A2…
85	ENSOCUG00000000060	TDRD7	1108.73	-0.0909173	0.225804	0.302906	0.83876	-0.0763623	9.76567	10.3211	9.46651	9.97041	10.3655	10.3134	Tudor domain containing 7			GSE43863 NAIVE VS MEMORY TFH CD4 TCELL D150 LCMV DN	0.000188	0.0197	0.59	1.79	3	166	FOSL1, SLC35G1, FASTKD3, NOC3L, PPAT, CLEC12B, ARL4C, SELENOI, CD44, SYTL3, SLC25A33, WDR43, ODC1, GSPT1, AGPAT5, SLC19A2, URB2, MTRR, SLC16A1, UTP6, IFNLR1, SLC7A1, MAK16, SLC25A32, UMPS, PCGF6, UTP4, NOL11, ABT1, CTPS1, TRMT6, HMGA1, TRIB1, DDX56, DUSP4, HSPD1, TMA16, ERO1A, NAF1, RCC1, CIART, RUVBL1, NUS1, WDR77, MIOS, NLE1, GRWD1, GRHL1, HNF1B, HOMER1, CEP83, ETF1, NUP205, PITRM1, MAT2A, POLR…
86	ENSOCUG00000029006		21.2646	-0.00887585	0.217748	0.854964	0.981305	-0.00819606	4.75989	3.45143	4.07226	3.95084	4.70493	4.11943	Uncharacterized protein			GSE9988 ANTI TREM1 VS VEHICLE TREATED MONOCYTES UP	0.000178	0.0197	0.59	1.78	3	148	MMP1, FOSL1, MGAM, USP53, GPCPD1, TNFSF15, IL1RL2, TBC1D2, SGMS2, JMJD1C, PTGS2, HSPA9, SLC38A2, TXNRD1, CXCL8, CHAC1, ANKRD28, RABGEF1, KLHL21, LRRC8B, TRIB1, SRXN1, MAP4K3, CCL20, DUSP4, LONRF3, ETS2, SLC3A2, KLF10, NPC1, DUSP1, HOMER1, ETF1, ZBTB21, ZFYVE16, FABP5, ESYT2, RGS1, ZBTB43, UBASH3B, RIOX1, ADNP2, TNFSF14, AKIRIN2, CDKN1A
87	ENSOCUG00000025908		3.01206	0.000656712	0.220667	0.98669	NA	NA	1.4568	1.44123	1.67768	1.57468	1.65091	1.29962	Uncharacterized protein			GSE9988 LOW LPS VS VEHICLE TREATED MONOCYTE UP	0.000136	0.0165	0.59	1.77	2	152	PLAUR, FOSL1, MGAM, AREG, NLRP3, PTP4A1, RND1, TPD52, IL23A, REL, NOCT, PTGS2, USP12, EREG, ERRFI1, CXCL8, KDM6B, NUP58, GJB2, TNFAIP3, PPP1R15A, CCL20, DENND4A, NAF1, ETS2, DUSP1, SDC4, ACSL1, GPR84, ARL5B, RYBP, STK26, RIPK2, PSMD5, ZC3H12A
88	ENSOCUG00000007935	IGFBPL1	15.8388	0.0742374	0.237559	0.096468	0.592552	0.227274	4.46771	3.04365	4.0444	3.03139	3.68849	3.15986	Insulin like growth factor binding protein like 1			GSE41867 NAIVE VS DAY30 LCMV ARMSTRONG MEMORY CD8 TCELL DN	0.00019	0.0197	0.58	1.77	3	169	GCLC, CD44, NOL10, CDC73, SLC19A2, CDK17, CAND1, API5, PTPN12, SLC25A32, LARP1, NT5DC3, HMGA1, MKLN1, NIBAN1, PSMD12, MTO1, GAN, FASTKD2, SLF1, TTC4, MCMBP, MCM10, SEC23IP, PCYT1A, TANGO6, ME2, CCNC, AMMECR1, CIAPIN1, OGDH, HDGF, KPNA4, OLA1, UBXN2B, MCM5, OTUD6B, RFK, VCPKMT, DYNC1LI1, SECISBP2, ALG3, EFTUD2, RCC2, FAM98B, COX11, MOSMO, FAM241A, INTS8, GEMIN8, MSANTD4, SMG8, CHORDC1, ANAPC4, RIN…
89	ENSOCUG00000003832	SHB	475.421	0.146648	0.236287	0.194336	0.743987	0.128435	8.98246	9.1177	8.94195	8.84865	8.81185	8.47985	Uncharacterized protein			GSE41867 DAY15 EFFECTOR VS DAY30 EXHAUSTED CD8 TCELL LCMV CLONE13 DN	0.000245	0.0229	0.58	1.77	4	181	GCLC, LEMD3, ATP13A3, CRISP3, WDR43, INTS6, LATS1, GSPT1, MOB3B, HACD1, MAK16, FOXO3, PDE7A, SLC25A51, NOL11, MTIF2, PPP2R5A, SENP6, TRMT6, HERC1, WDR75, MKLN1, SPRTN, GNL2, KIAA1841, SEC24A, RAD17, AASDHPPT, NAF1, STRAP, NUS1, TOP2B, IL6ST, TCERG1, FAM114A2, ORC1, HAUS6, UBXN8, MCMBP, IKZF5, PDK1, ETF1, RMC1, FKTN, ME2, ZDHHC20, EYA1, MTFR1, TMEM126B, SRFBP1, NUFIP1, OTUD6B, SLC11A2, IRAK1, TAF5…
90	ENSOCUG00000036651		32.6551	0.0385504	0.216868	0.565546	0.931175	0.0309689	5.46462	4.6399	4.91002	5.21039	4.61205	4.67505				GSE22103 LPS VS GMCSF AND IFNG STIM NEUTROPHIL DN	0.000188	0.0197	0.58	1.76	3	166	NOC3L, SELENOI, TJP2, IL23A, ATP13A3, SLC25A33, CRISP3, MAP2K3, URB2, MTRR, CDK13, MARS2, SLK, GPAT3, PPRC1, LARP1, UTP4, SLC25A46, LITAF, UBQLN1, PRR14L, ENC1, GGNBP2, TNKS2, TMEM177, ARID2, NPC1, ABTB1, ELL2, PPP6C, MED8, BCL6, GOLGA4, NFAT5, ROCK2, ZNF407, ADORA2B, AGFG1, ITSN2, KPNA4, ARHGAP26, EPC2
91	ENSOCUG00000003830	SLC25A51	433.383	0.223411	0.319364	0.0712797	0.544321	0.264145	8.84507	9.25529	8.60519	8.34948	8.52727	8.53453	Uncharacterized protein			GSE16450 IMMATURE VS MATURE NEURON CELL LINE UP	0.000223	0.0217	0.59	1.76	4	148	CXCR4, GLIPR1, RASSF6, ITGA6, ARL4C, SSH2, FGD3, STK17B, IL7R, ST3GAL5, IPCEF1, SORL1, ARNTL, MBP, RIPOR2, EDAR, PAN3, TC2N, FOXO3, PIK3R5, PPP3CA, LRMP, SYTL2, MPPE1, USP3, AKAP13, HERC1, CNOT6L, ATM, DDX6, ARHGDIB, VNN2, RASGRP1, BTBD11, SETD1B, PNRC1
92	ENSOCUG00000002438	DCAF10	392.987	0.276464	0.365811	0.0505985	0.483543	0.315565	8.88761	8.55249	8.93032	8.3207	8.51294	8.10384	DDB1 and CUL4 associated factor 10			GSE23505 UNTREATED VS 4DAY IL6 IL1 IL23 TREATED CD4 TCELL UP	0.00019	0.0197	0.58	1.76	3	169	CCNT1, CNR2, RANBP2, LTB, TP53INP1, PDS5A, AZIN1, FEM1C, SYTL3, EZR, STK17B, LARP4B, CRISP3, CCNL1, FOXN2, RLF, IFRD1, ERRFI1, CPEB4, EPC1, GPAT3, MYSM1, NT5DC3, CTPS1, KDSR, LITAF, BRAF, GNL2, MAP4K3, TIMM9, ERO1A, GPR137B, EXOC5, NUS1, NT5C3A, DNASE1L3, CLUH, RBM34, ALG11, CSNK1G3, WIPF1, RYBP, GPR183, GAPVD1, BTG1, RIPK2, WNK1, MAT2A, POLR3D, CYTH1, RPRD2
93	ENSOCUG00000003598	EXOSC3	289.472	0.0450738	0.200326	0.640598	0.947893	0.0232407	8.14597	8.25324	8.26203	7.79769	8.11438	8.34594	Uncharacterized protein			GSE1925 CTRL VS IFNG PRIMED MACROPHAGE 3H IFNG STIM UP	0.000312	0.0259	0.59	1.75	6	149	SLAMF6, HEATR1, PTP4A1, AZIN1, KDM7A, PRKCI, RAPGEF6, SOS2, CCNL1, DMXL1, CLIP1, EDAR, EZH2, CBLB, ETNK1, WDR37, PCF11, DDHD1, CTPS1, MTIF2, CNOT6, CNOT6L, SELL, MFSD6, DKC1, HIPK2, RAD17, USPL1, MSI2, USP24, KDM6A, MPHOSPH10, RUVBL1, GCC2, RAD18, URI1, ATAD2B, GAN, ZNHIT6, NFX1, PPP6R3, NUP205, TMX3
94	ENSOCUG00000010994	TRMT10B	166.119	-0.0098406	0.206503	0.897271	0.986333	-0.00597647	7.2617	6.97271	7.63251	6.93729	7.29797	7.71222	tRNA methyltransferase 10B			GSE9988 ANTI TREM1 VS LPS MONOCYTE UP	0.000366	0.0278	0.58	1.75	7	156	DHRS9, GPCPD1, TNFSF15, TNFRSF12A, USP38, RIOK3, TBC1D2, JMJD1C, ITGAX, TXNIP, IL17RA, LGALS3, ANKRD28, RABGEF1, COA7, TUT7, TRIB1, MAP4K3, LONRF3, CCR1, CD37, NPC1, CSNK1D, STX3, CHST15, ZBTB21, SERTAD1, FBXL5, RARA, RAP2B, ZBTB43, UBASH3B, TNFSF14, AKIRIN2, AMD1
95	ENSOCUG00000000068	FRMPD1	3.32524	-0.0493505	0.228818	0.172277	NA	NA	1.55101	1.53408	1.41079	2.05431	1.61643	1.60345				GSE21063 CTRL VS ANTI IGM STIM BCELL NFATC1 KO 8H UP	0.00023	0.022	0.58	1.75	4	159	MMP9, PTP4A1, PSME4, MAP3K2, KDM7A, IL7R, REL, PER1, ARNTL, ZBTB11, DHX36, FOXO3, CDK12, KDM6B, RC3H1, RABGEF1, EPC1, USF3, DNTTIP2, NBEAL2, NIPBL, SETD2, HERC1, CNOT6L, RB1CC1, SIRT1, DDX6, ENC1, TOPORS, ZRANB1, SPEN, LONRF3, MSL2, HOOK1, UBL3, ACSL1, BCL6, IFNGR1, IKZF5, MIA3, SERTAD1, ZC3H12A, ITPRIP, AGFG1, GPR65, PLK3
96	ENSOCUG00000001996	TOMM5	121.429	-0.0853151	0.228584	0.284896	0.827593	-0.082183	6.43624	6.80925	6.76639	6.66379	6.64683	7.5352	Uncharacterized protein			GSE23321 CENTRAL MEMORY VS NAIVE CD8 TCELL UP	0.00037	0.0278	0.57	1.74	7	160	MMP9, IL1R2, RAB37, EVI2B, LCN2, LTF, ARFGEF1, CD44, MED13, FGD3, IPCEF1, CAMP, G6PD, PTGS2, MTUS1, ADGRG3, CHI3L1, ABCA1, SLC2A3, PHLDA1, GPAT3, ABT1
97	ENSOCUG00000001992	FBXO10	702.373	-0.0227373	0.188457	0.817712	0.978139	-0.00959963	9.23882	9.45834	9.56218	9.51305	9.38805	9.52226	F-box protein 10			GSE41867 DAY6 EFFECTOR VS DAY30 EXHAUSTED CD8 TCELL LCMV CLONE13 DN	0.000286	0.0252	0.57	1.73	5	170	GCLC, KDM7A, ATP13A3, PRKCI, SYNCRIP, CRISP3, TRMT10C, CDC73, GSPT1, UGCG, SLC19A2, SLC16A1, HACD1, UCHL5, ZNF131, SPATA5L1, PDE7A, PANK3, PCGF6, SLC25A51, NSUN2, DDX21, EXO1, TRMT6, KCTD14, CCDC86, WDR75, R3HDM1, BRAF, METTL25, AASDHPPT, MPP6, NAF1, TMEM177, STRAP, SLC30A5, FAR1, NUS1, WDR77, IBTK, TCERG1, GAN, MTAP, UBE2K, TNPO1, ME2, PTBP2, CUL5, AMMECR1, UTP25, DHX33, RDH11, CDV3, BEND3, OTUD…
98	ENSOCUG00000024773	POLR1E	549.64	0.09055	0.214065	0.369279	0.871967	0.0595002	8.89496	9.30704	9.32415	8.7647	9.00567	9.11974	RNA polymerase I subunit E			GSE3565 DUSP1 VS WT SPLENOCYTES POST LPS INJECTION UP	0.000585	0.0347	0.59	1.73	13	128	PATJ, TMEM154, TLR6, ATP11B, PRMT3, RAPGEF6, TTC13, AGPAT5, MRE11, ARHGAP9, HSPA9, LYST, IPO4, NUP155, ETNK1, MDN1, UTP4, ADAM19, VPS13A, AKAP13, MTHFD1, THUMPD2, SELL, DKC1, PA2G4, INPP4B, PPP4R3B, TREML2, GLUD1, POLR3E, NMD3, TNFAIP8, THADA, WDR77, IL6ST, BICDL1, LTV1, CSNK1G3, GNL3, PDK1, EIF3J
99	ENSOCUG00000007041	ZBTB5	161.35	0.0121169	0.205819	0.884334	0.985086	0.00652571	7.68307	6.95377	7.2214	7.48961	7.37474	6.89922	Zinc finger and BTB domain containing 5			GSE12392 WT VS IFNB KO CD8A NEG SPLEEN DC DN	0.000374	0.0278	0.57	1.72	7	165	MMP9, PLAUR, RAB37, MEGF9, SSH2, PAG1, IL7R, SORL1, JMJD1C, APBB1IP, B4GALT6, AQR, TXNIP, PGLYRP1, PYGL, TMEM168, CDK17, B3GNT8, SPIRE1, PTPN12, SETD6, AKAP13, CD244, CMIP, CNOT6L, MYO1F, PIK3R6, GLUD1, PTP4A2, DGKD, CRLF3, CNTRL, RNF43, XIAP, ESCO1, NFAT5, DIAPH1, GPR183, STK4, WNK1, RAC2, BACH1
100	ENSOCUG00000007031	GRHPR	594.336	-0.0250202	0.2019	0.775559	0.972591	-0.0120696	8.93327	8.90037	9.51876	9.07228	9.20633	9.40192	Glyoxylate and hydroxypyruvate reductase			GSE9988 ANTI TREM1 AND LPS VS VEHICLE TREATED MONOCYTES UP	0.00036	0.0278	0.58	1.72	7	151	MMP1, PLAUR, FOSL1, MGAM, USP53, TNFSF15, NLRP3, PTP4A1, IL23A, SGMS2, MMP10, NOCT, PTGS2, TEX14, SLC38A2, USP12, TXNRD1, CXCL8, CHAC1, ANKRD28, KLHL21, LRRC8B, SRXN1, CCL20, ST18, DENND4A, ETS2, SLC3A2, TUBE1, NPC1, DUSP1, ARL5B, RYBP, HOMER1
101	ENSOCUG00000001002	ZCCHC7	403.15	0.147921	0.234124	0.19871	0.750977	0.124374	8.62453	8.77969	8.90078	8.39349	8.42889	8.64936	Uncharacterized protein			GSE21546 ELK1 KO VS SAP1A KO AND ELK1 KO ANTI CD3 STIM DP THYMOCYTES DN	0.000418	0.0299	0.57	1.72	8	162	SERPINB12, CCNT1, AREG, MED13, SLC30A1, PER1, KCTD4, SLC1A1, SKIL, IPMK, MARVELD2, CDK17, C16orf72, POLR1B, ARHGEF26, SEPTIN1, TNFAIP3, DDX6, TAF1A, KCMF1, USPL1, SUCO, DENND1B, EXOC5, TNFRSF1B, INPP5F, KLHL28, TFB2M, TRAF6, BCL6, TCIM, ARL5B, NGEF, DHX29, LPIN2, DENND1C, UTP25, PKN2, CDV3, RUFY3, SQSTM1, BEND3, SARAF
102	ENSOCUG00000022333		137.71	0.112567	0.217652	0.297926	0.836447	0.0775615	7.14331	7.29022	7.16552	6.93376	6.88855	7.11546				GSE13173 UNTREATED VS IL12 TREATED ACT CD8 TCELL DN	0.000625	0.0347	0.59	1.72	14	127	SERPINB12, SLAMF6, CPEB2, NEPRO, LARP4, USP37, USP1, PCGF6, SCNN1G, FANCM, BCAP29, GNL2, MFSD6, TPMT, MPHOSPH10, HNRNPD, HOOK1, PPP1R3B, HAUS6, CEP83, VWA8, SLC30A6, DHX29, HACD2, GPR34, UHRF1BP1L, UBE2Q2, SLC33A1, CDC14A, TIAL1, GNA13, SAMSN1, FAM214B
103	ENSOCUG00000030564		1.754	0.00646536	0.221496	0.832063	NA	NA	0.889467	0.856211	0.672916	0.75293	0.736053	0.863287				GSE20500 RETINOIC ACID VS RARA ANTAGONIST TREATED CD4 TCELL DN	0.000506	0.0327	0.57	1.72	10	159	ITGB6, IL1R2, PTP4A1, SRSF5, LEMD3, DAPK2, PFKFB3, AFF4, GLS, AGAP2, HSPA9, ITPRID2, UBE3A, NUP58, WDR37, ME1, LRRC8B, DR1, DCP1A, ZNF426, UBE2H, CNTRL, TTC4, ANXA1, RGS1, AMMECR1, DENND1C, ATXN3, ZBTB43, CDV3, ADNP2, TNFSF14, HSPA13, UBA6, ZYX, GCLM, EIF4E, NCAPG, SFPQ
104	ENSOCUG00000012281	PAX5	34.622	-0.117551	0.267192	0.0154797	0.294399	-0.531064	4.37635	3.73347	4.00431	6.01767	4.55693	4.0561	Paired box 5			GSE33162 HDAC3 KO VS HDAC3 KO 4H LPS STIM MACROPHAGE UP	0.000435	0.0302	0.56	1.72	8	175	CNR2, USP53, ARFGEF1, RASSF5, SORL1, TDP2, SOS2, USP7, DIS3, SNX18, CAB39, CLTC, FOXO3, CMTM6, LIN7C, THAP12, DDX21, NSUN6, ANKRD17, PUM2, SPRTN, BIRC6, UBR1, KDM6A, SELENOT, HNRNPD, WWP1, OSBPL11, SMARCA5, FBXO45, SH3GLB1, SP1, FOXJ3, MYO9B, CCR2, RNF111, BMI1, NUFIP1, TBL1XR1, INPP5D, CNTD1, PTGER4, ATL2, TTC27, HARS2, CCNT2, DICER1, ZPR1, PIP4K2A, FBXW7, KAT6A, GTF3C4, MAPK6, RLIM, SNAPC3, S10…
105	ENSOCUG00000032768		18.6421	-0.0833288	0.242704	0.0638449	0.523655	-0.280955	3.65715	3.56537	3.16354	4.96532	3.91359	3.27635				GSE9006 HEALTHY VS TYPE 1 DIABETES PBMC 4MONTH POST DX UP	0.000377	0.0278	0.57	1.72	7	168	CXCR4, PTP4A1, AZIN1, RIOK3, STK17B, PTEN, HIF1A, USP7, CPNE3, HSPA9, AGPS, SLC2A3, MBD2, PABPC1, LYPLA1, ACTR2, PAK2, DDX21, TNFAIP3, PABPC4, GLUD1, STRAP, FEM1B, HNRNPD, KLF10, DDX3X, ECPAS, ACTG1, CD69, TWF1, LSM12, PPP2R5E, RAP2C, SRRM1, OLA1, NRIP1, ADNP2, PIGA, ARHGAP26, TOB1, HNRNPU, GNAI3, BHLHE40, SFPQ, TESK2, CPSF6, SF3A1, MAPK1IP1L, HAUS3, AATF, XRCC6, YWHAZ, YPEL5, KIAA0930, KPNB1, MF…
106	ENSOCUG00000001041	MELK	306.646	0.0925205	0.230174	0.273003	0.820931	0.0856932	7.91746	8.74005	8.32742	7.57093	8.10333	8.28012	Non-specific serine/threonine protein kinase (EC 2.7.11.1)			GSE22886 UNSTIM VS IL15 STIM NKCELL DN	0.000433	0.0302	0.56	1.71	8	174	PPAT, LTB, TNFRSF12A, USP1, MCUR1, SLC7A1, ITPRID2, IPO7, PPP2R1B, PAK1IP1, NUP58, USP14, WDR12, CTPS1, MTHFD1, NUP98, MSH6, GNL2, DONSON, PA2G4, HSPD1, CPD, BLM, ORC1, ZMPSTE24, STX3, MCM10, EIF3J, NUP205, MAT2A, ASCC3, XPOT, PAICS, SLC1A5, MCM5, SMC4, TCP1, ARMC1, MRPL17, HNRNPAB, CCT8, MCM4, ASNS, HSPA14, CCT5, SLC39A14, TMEM97, POLR3K, ELOVL6, CCT2, MRPS35, SLC1A4, CSE1L, RFC5
107	ENSOCUG00000014164	RNF38	189.421	0.0764818	0.215206	0.408773	0.887694	0.0517367	7.84403	7.72487	7.31891	7.68761	7.31535	7.22773	Uncharacterized protein			GSE6674 CPG VS CPG AND ANTI IGM STIM BCELL DN	0.000383	0.0279	0.56	1.71	7	172	NOC3L, LTB, CD300LF, ARL4C, TPD52, NEPRO, PFKFB3, SLC2A1, SMOX, TRMT10C, FNIP1, HIF1A, PKP2, SNX18, HSPA9, RLF, MARCHF7, SLC38A2, MALT1, ERRFI1, CDK17, SPATA5, CHAC1, SLC2A3, LIN7C, VSIR, CEBPG, PPP2R2A, WAPL, SENP6, NIBAN1, NOP2, HNRNPDL, MAP4K3, SEC24A, PAXBP1, NDEL1, LRATD2, ERO1A, KCMF1, UTP18, USPL1, RASGRP1, EXOC5, FAM49B, PPP1R3B, SLC30A9, FBXL5, XPOT, TENT2, ITGAV, FAF1, SARAF, CDKN1A, PF…
108	ENSOCUG00000000010	GNE	2287.93	0.0189587	0.206015	0.818301	0.978139	0.00959963	10.9214	11.563	10.8674	11.3378	11.1876	10.6315	Glucosamine (UDP-N-acetyl)-2-epimerase/N-acetylmannosamine kinase			GSE15330 HSC VS GRANULOCYTE MONOCYTE PROGENITOR UP	0.000509	0.0327	0.57	1.71	10	160	IL1R2, GPCPD1, TP53INP1, SKIL, CBLL1, CAD, ERRFI1, GPATCH4, ETNK1, PHLDA1, ZFX, USP47, NSUN2, LARP1, PPP2R2A, EGR4, PSME3, PUS7, NIPBL, SPAG1, SF1, ACVR1B, MSI2, RASGRP1, UBL3, E2F4, CLCN1, RRN3, CSNK1D, ZMPSTE24, LCP1, RNF6, RGS2, ITCH
109	ENSOCUG00000000009	CLTA	3893.78	-0.0739924	0.210404	0.440589	0.894853	-0.0482484	11.5727	12.1147	11.6435	11.8018	12.0155	12.173	Clathrin light chain			GSE40274 CTRL VS FOXP3 AND PBX1 TRANSDUCED ACTIVATED CD4 TCELL UP	0.000642	0.0347	0.58	1.71	14	135	MMP9, DHRS9, XKRX, PLAUR, AP1S3, EXOC6, SCEL, TNFRSF21, HACD1, SLC2A3, SPIRE1, BRWD1, KIF21B, SPPL2A, ST6GAL1, JAML, CSF3R, PADI2, RMI1, MFSD8, MOSPD1, PXK, RASGRP1, MCTP2, DGKD, ANKRD44, FAM49B, BCL6, IFNGR1, THEMIS2
110	ENSOCUG00000000008	CCIN	23.6677	-0.00172414	0.216895	0.970218	0.996521	-0.00151369	4.28322	5.0248	3.63716	4.61802	4.49165	4.3396	Calicin			GSE40274 FOXP3 VS FOXP3 AND SATB1 TRANSDUCED ACTIVATED CD4 TCELL DN	0.000525	0.0332	0.57	1.71	11	143	SLAMF6, CD101, PAG1, TRAPPC6B, TTC13, ITGAM, RCSD1, MARVELD2, LYST, FOCAD, SMCHD1, LARP1, JAML, WDR12, RIF1, PLS1, WDR75, CNOT6L, KCMF1, TREML2, TAPT1, SELENOT, FGD6, RASSF2, CRLF3, GPN2, PDK1, GPR183, STK4, XYLT1, IPPK, SLC49A4, UVRAG, FBXO31, HPS5, SENP2, NARS2, TEC, SCFD1, BMP2K
111	ENSOCUG00000000007	GLIPR2	31.3358	-0.141694	0.279979	0.0475118	0.470561	-0.327384	4.2874	4.71892	4.27484	4.51325	5.06288	5.56336	GLI pathogenesis related 2			GSE42088 UNINF VS LEISHMANIA INF DC 24H UP	0.000505	0.0327	0.57	1.71	10	158	EVI2B, ARL4C, SRSF5, MAP3K2, TRMT5, RUNX3, KIAA0513, ITGAM, LBR, RAB11FIP1, SMCHD1, PTPN22, AGTPBP1, MPPE1, CSF3R, SPAST, ITGB2, SLC25A46, RAD17, ELF1, DOP1A, RASSF2, CD37, AMPD2, MXD1, SF3B1, DUSP1, ITGA4, CSNK1G3, IFNGR1, THEMIS2, CLCN3, SHB, RGS2, CD69, MID1IP1, NEDD9, RAP2B, KCNAB2, LIPA, ACAP1, DNAJC10, INPP5D, PHF3, C5AR1, MTMR1, PTGER4, ASAH1, HSPA14, SNRK, PTK2B, ZXDC, PDK3, CYTH4, YPEL5
112	ENSOCUG00000015652	RECK	234.624	-0.112872	0.252155	0.116776	0.637989	-0.195187	7.93767	6.85392	7.1085	8.55022	7.78117	7.53588	Reversion inducing cysteine rich protein with kazal motifs			GSE2770 TGFB AND IL4 VS IL4 TREATED ACT CD4 TCELL 6H DN	0.00051	0.0327	0.56	1.7	10	161	PLAUR, RANBP2, AHCTF1, SMAP2, LEMD3, URB1, USP9X, UTP6, QSER1, MAK16, CAND1, AFTPH, CMTM6, KIF2A, PHLDA1, RC3H1, USP47, PPP2R2A, MED17, LITAF, TOPORS, RIOK2, NAA35, STK38L, TENT4B, CEP350, MCMBP, LCORL, SRP54, NOL6, RGS1, NCBP1, NUP133, STK40, AMD1, PI4K2B, VCPKMT, PGK1, TASOR2, FAM177A1, PPP2CB, HSPA14, WDR46, FBXW7, FAM98B, SNAPC3, NOP9, ZDHHC3, DIPK1A, IDH3A, NUP54, RNF40, NET1, ABHD4, PPIF, D…
113	ENSOCUG00000036058		1.66854	-0.0253508	0.224418	0.295069	NA	NA	0.59863	0.559719	0.526062	0.847386	0.507088	0.817988				GSE22886 UNSTIM VS STIM MEMORY TCELL DN	0.000477	0.0323	0.56	1.7	9	171	ATP13A3, PLAA, TRMT5, ODC1, GMPS, IPO4, TFAM, TOMM70, CTPS1, NOLC1, DHX9, NOP2, BCAP29, TAF1A, MYO1B, EIF3B, POLR3E, NCKAP1, HNRNPF, STIL, EED, TCERG1, ELL2, SMARCA5, SDC4, ATAD5, TTC4, NUP107, RYBP, BZW2, NUP205, SNIP1, MAT2A, DBF4, XPOT, NCBP1, PUM3, BARD1, DDX18, SMC4, AMD1, IMPA1, RAB1A, NDC1, VDR, ATIC, MPDU1, HSPA14, PDHA1, POP4, TIGAR, DHX15, MOB1A, FANCL, TRIP12, GLMN, LRRC59, ABCF2, TAF2…
114	ENSOCUG00000036240		69.249	-0.0401995	0.221821	0.448571	0.897922	-0.0467615	6.29241	5.46535	5.12973	6.86345	5.47504	5.27927				GSE5503 LIVER DC VS PLN DC ACTIVATED ALLOGENIC TCELL DN	0.000341	0.0272	0.55	1.7	6	179	EMB, AZIN1, UBR3, SUZ12, MYO5A, CDK8, USP9X, STYX, RAPGEF6, POLR1A, B4GALT6, C9orf85, API5, LRIF1, SLK, CUL4B, THAP12, EDEM3, RBM27, PPRC1, HSPA4, WAPL, MED17, DSP, BIRC6, YME1L1, OTULINL, SRF, SUPV3L1, OPA1, ZNF654, GAR1, BLM, FAM49B, GOLGA4, ATG2B, GNL3, CYLD, ASCC3, PLEKHA1, ERCC6L, DHX33, NOL8, MCU, ARHGAP26, MED4, ARL6IP6, SLC33A1, PTCD3, NCF1, FRS2, KRR1, QTRT2, HSP90B1, HELLS, CCT5, ZBTB18…
115	ENSOCUG00000016631	FAM221B	46.9406	-0.032085	0.215604	0.62518	0.943366	-0.0253197	5.85533	5.06779	5.07662	5.95044	5.35794	5.24376	Family with sequence similarity 221 member B			GSE7219 UNSTIM VS LPS AND ANTI CD40 STIM DC UP	0.000772	0.038	0.57	1.69	17	137	SLAMF6, CXCR4, CNR2, PATJ, EMB, CPEB2, SSH2, CD44, ATP11B, CD2AP, GPR63, MBP, PLXNC1, RIPOR2, WDR4, COBLL1, RRP12, USP12, RCSD1, SLC7A1, ERRFI1, PIK3R5, MDN1, NT5DC3, C19orf38, SELL, USP33, ENC1, MFSD6, BTBD11, VAV3, IL6ST, BCL2L11, NLE1, LATS2, GPR183, ZSWIM6, BZW2, PRKAB2
116	ENSOCUG00000016636	TMEM8B	223.248	-0.0244934	0.213329	0.716122	0.965285	-0.0153447	8.17264	6.94901	7.51654	8.2185	7.68871	7.32281	Transmembrane protein 8B			GSE36888 STAT5 AB KNOCKIN VS WT TCELL IL2 TREATED 17H DN	0.000638	0.0347	0.56	1.69	13	154	EVI2B, NLRP12, NLRP3, RIOK3, GCA, TBC1D2, SGMS2, TMEM33, PTGS2, FRY, PYGL, CLIP1, ITGAM, RRP12, EREG, F5, EDEM3, CPEB4, AGTPBP1, PAK2, PPIP5K2, SERPINB1, IRAK3, DOK3, TLR8, CPD, ELL2, ACSL1, SP1, CHST15, SLC49A4, ZDHHC20, BACH1, ITCH, FMO5, OGFRL1, ANO10, FPR2, CATSPER1, EGR3, AZI2, METTL9, NCOA1, FRS2, SEC23B, ASAH1, USP15
117	ENSOCUG00000027206	HINT2	270.659	-0.0536279	0.211285	0.527222	0.923646	-0.0344946	8.27971	7.4448	7.98091	7.99209	8.08468	8.32859	Uncharacterized protein			GSE25088 WT VS STAT6 KO MACROPHAGE ROSIGLITAZONE STIM UP	0.000714	0.0362	0.56	1.68	15	149	ARRDC4, TRDMT1, RANBP2, LTB, HS3ST1, ABHD2, ITGAM, URB2, SLC38A2, ABCD3, IPO7, CLTC, RPF2, WDR37, ST6GAL1, TPP2, COX18, DPP8, MED23, RUNX1, TMEM177, GK5, KMT2C, FRMD4B, RNF149, LCORL, ETF1, GAPVD1
118	ENSOCUG00000006464	SPAG8	7.24546	-0.0209571	0.217651	0.69655	0.961099	-0.0172318	2.88219	2.62607	2.84433	2.76985	2.9575	2.88054	Uncharacterized protein			GSE9988 ANTI TREM1 AND LPS VS CTRL TREATED MONOCYTES UP	0.000641	0.0347	0.56	1.68	13	157	MMP1, PLAUR, FOSL1, USP53, TNFSF15, NLRP3, PTP4A1, IL23A, MMP10, TFRC, NOCT, PTGS2, SLC19A2, SLC38A2, USP12, ERRFI1, CXCL8, CHAC1, SLC2A3, N4BP2, NUP58, RABGEF1, PCF11, KLHL21, LRRC8B, KLF6, SRXN1, RAB21, DENND4A, ETS2, SLC3A2, COQ10B, KLF10, NPC1, DUSP1, ARL5B, RYBP, STX3, HOMER1
119	ENSOCUG00000006453	NPR2	392.999	-0.177185	0.314096	0.0389704	0.433025	-0.363487	8.37487	7.79947	7.86038	9.44327	8.48559	8.14613	Guanylate cyclase (EC 4.6.1.2)			GSE37416 CTRL VS 3H F TULARENSIS LVS NEUTROPHIL UP	0.000673	0.0349	0.56	1.68	14	150	DHRS9, CD300LF, MPZL3, UTP15, ABHD17B, ICAM3, PGLYRP1, ARHGAP9, F2RL1, WDR37, EDEM3, ZNF281, CSF3R, CDC40, SELL, CCM2, HIPK2, DNASE1, RASSF2, CRLF3, PTPRC, EMC8, NOA1, CD14
120	ENSOCUG00000010265	RGP1	1030.39	0.0001943	0.199002	0.998078	0.999781	9.50028e-05	9.92135	10.2048	9.81793	10.3145	9.86468	9.70815	RGP1 homolog, RAB6A GEF complex partner 1			GSE45365 NK CELL VS CD11B DC DN	0.000702	0.036	0.55	1.68	14	165	MMP9, FOSL1, HEATR1, CD300LF, ADAM8, RND1, CD44, MYBBP1A, KRT16, CYTIP, NOCT, SERPINE1, PGLYRP1, CHI3L1, SLC2A3, CLEC4D, KDM6B, PTPN12, TREM1, PHLDA1, POLR1B, BYSL, CSF3R, NOLC1, CCDC86, NIP7, ITGB2, TSR1, NOP2, GPSM3, TNFAIP3, ENC1, MYO1F, CSF2RB, ARHGDIB, ETS2, SLC3A2, GAR1, BCL2L11, DUSP1, PPP1R18, SDC4, CD14, MEFV, S100A8, RNF149, NOP58, PILRA, S100A9, MAT2A, BAZ1A
121	ENSOCUG00000027782	MSMP	129.434	-0.0209863	0.203241	0.805015	0.978005	-0.00965901	6.94192	7.21896	6.66021	7.29371	6.9302	6.82003	Beta-microseminoprotein			GSE411 100MIN VS 400MIN IL6 STIM MACROPHAGE DN	0.000574	0.0347	0.55	1.68	11	172	GCLC, TRMT61A, SYNCRIP, MYO19, WDR43, FASTKD1, SLC7A1, IPO7, MAK16, FBXO11, KIF2A, MDN1, CINP, POP1, NAA15, RIOK2, YTHDF2, UTP18, NAF1, RCC1, SLC3A2, WDR77, ABCE1, ST6GALNAC2, CLUH, ARL5B, NUP205, XPOT, OTUD4, GEMIN5, DUS4L, TTI2, DHX33, NOL8, DNAJB9, HDGF, MYO1E, OLA1, DDX1, GSR, SLC1A5, ADK, KPNA1, GTSE1, GCLM, HPRT1, ALG3, KRR1, MRPL3, KRAS, ATIC, SLC39A14, TIGAR, NOP9, SERBP1, JMY
122	ENSOCUG00000010248	GBA2	873.831	0.00949321	0.190965	0.92685	0.989833	0.00443813	9.88824	9.4921	9.8992	9.72481	9.80541	9.7328	Non-lysosomal glucosylceramidase (NLGase) (EC 3.2.1.45)			GSE37416 0H VS 48H F TULARENSIS LVS NEUTROPHIL UP	0.000807	0.0384	0.56	1.67	17	150	MEGF9, SMAP2, STK17B, CAMP, TRAPPC6B, APBB1IP, PYGL, SNX18, ARHGAP9, LBR, DSC2, CAB39, RC3H1, LYPLA1, GPAT3, CSF3R, PADI2, HERC1, ITGB2, IL6R, FAM126B, LCLAT1, OTULINL, TOPORS, MED23, GLUD1, TAPT1, CRLF3, UBR2, ARRDC1, NT5C3A, ACSL1, S100A8, WIPF1, RNF149, LCP1, RNF6, FAM160B1, PKN2, LMBRD1, ATF6, UBXN2B, SRP9, ACAP1, MSL1, PLCB2, GMIP, KLHL2, THOC5, RASA1, NFAM1, PRKDC
123	ENSOCUG00000028989	CREB3	1380.06	-0.148551	0.23162	0.215209	0.770986	-0.112954	10.2683	10.1059	10.4406	10.4321	10.5511	10.6425	cAMP responsive element binding protein 3			GSE37416 0H VS 3H F TULARENSIS LVS NEUTROPHIL UP	0.000652	0.0349	0.55	1.67	13	163	DHRS9, CD300LF, SMAP2, IPCEF1, FRY, LNPEP, PGLYRP1, PYGL, ARHGAP9, ACTR2, CSTA, MPPE1, JAML, CCNJL, RMI1, OTULINL, HIPK2, SUPT16H, PDCD6IP, NT5C3A, MNDA
124	ENSOCUG00000010203	TLN1	13487	0.0451409	0.205809	0.618842	0.942323	0.0258001	13.4218	14.1758	13.5423	13.6647	13.7138	13.4882	Talin 1			GSE2770 IL12 AND TGFB ACT VS ACT CD4 TCELL 48H DN	0.000613	0.0347	0.55	1.67	12	168	FASTKD3, SOCS6, RRS1, PROK2, DDIAS, CDC73, CAMP, HIF1A, YOD1, GMPS, HSPA9, API5, SMARCAD1, PPIP5K2, EXO1, CTPS1, LIMD2, FAM98A, CCDC14, DKC1, PA2G4, HSPD1, ARMC8, WDHD1, NAF1, GAR1, HOOK1, NUS1, BLM, ELL2, MIOS, GRWD1, NUP107, ISG20L2, GNL3, METTL16, NOP58, IPPK, SETDB2, TWF1, DBF4, NOB1, KCNQ5, RAP2C, FTSJ3, METAP1, KPNA4, DDX1, SUV39H1, NFXL1, OTUD6B, SRSF1, UBA6, NDC1, NUP160, ACSL4, HSPH1, SE…
125	ENSOCUG00000010198	TPM2	3228.84	-2.12346	0.751736	0.000145768	0.0227439	-1.64314	10.7166	10.1006	10.1995	12.0387	10.7722	12.4482	Tropomyosin beta chain (Beta-tropomyosin) (Tropomyosin-2)			GSE7460 CTRL VS TGFB TREATED ACT TREG UP	0.000625	0.0347	0.55	1.67	12	174	PLAUR, TRDMT1, GLIPR1, EMB, RIOK1, SELENOI, SLC25A33, ST3GAL5, USP1, HIF1A, ANKRD13C, PGLYRP1, LTN1, URB2, SLC16A1, TMEM168, RCSD1, UCHL5, MS4A6A, AGTPBP1, DNTTIP2, NOLC1, RIF1, FAM72A, PSMD12, KIAA1841, PICALM, DONSON, TRAF3IP2, MPP6, LRP8, IL18RAP, WWP1, TBL2, TMEM229B, ATAD5, ORC1, HAUS6, WDR74, EIF3J, OSBPL3
126	ENSOCUG00000010187	CA9	9.2916	-0.0547869	0.229621	0.180921	0.731665	-0.135688	2.91524	2.53571	2.83435	3.58571	2.47925	3.32147	Carbonic anhydrase 9			GSE43863 TH1 VS LY6C INT CXCR5POS MEMORY CD4 TCELL UP	0.000794	0.0384	0.55	1.66	16	164	NOC3L, PPAT, SELENOI, CD44, SLC25A33, NAA25, MYO19, PLXNC1, GLS, WDR4, CLIP1, URB2, NAT10, MTRR, CPNE3, SLC16A1, UTP6, IFNLR1, MAK16, UMPS, ANKRD28, PCGF6, NSUN2, UTP4, POP1, NOL11, CTPS1, TRMT6, HMGA1, PNPT1, DDX56, SUPV3L1, HSPD1, TMA16, RUVBL1, NUS1, NLE1, GRWD1, BRIX1, HNF1B, HOMER1, CEP83, RRP7A, ETF1, POLR3D, ZC3H12A, LSM12, RRP9, AGFG1, SRFBP1, RIOX1, DDX18, GEMIN4, IL10, RUVBL2, DNAJC2, P…
127	ENSOCUG00000010181	ARHGEF39	81.1722	-0.109227	0.23126	0.253153	0.809863	-0.0915884	6.21391	6.37224	5.83634	6.51454	6.33125	6.53418	Rho guanine nucleotide exchange factor 39			GSE38696 LIGHT ZONE VS DARK ZONE BCELL UP	0.000732	0.0367	0.55	1.66	15	157	PSME4, RIOK1, MAP3K2, BTAF1, CDC73, RAPGEF6, NCL, MOB3B, GMCL1, CHM, DHX36, STAG1, EDEM3, PPP3CA, KIF21B, MTIF2, RIF1, RNGTT, SPAST, CNOT6L, DENND11, ATM, OTULINL, INPP4B, DGKD, SF3B1, XIAP, ADAM10, TENT5C, PDK1, ZCCHC7, ITCH, CUL5, SBNO1, PITPNC1, IMPA1, HPS5, AZI2, UBR5, GALNT1, TLK2, LIAS, VPS13D, SPTY2D1, PIP4K2A, KLHL24, DHX15, ALDH4A1, SUSD6, IKBKG
128	ENSOCUG00000010176	CCDC107	203.829	-0.0850523	0.218174	0.361541	0.871967	-0.0595002	7.71384	7.13358	7.63464	7.5623	7.84277	7.86634	Coiled-coil domain containing 107			GSE7219 WT VS NIK NFKB2 KO DC DN	0.00125	0.047	0.56	1.66	28	140	SLAMF6, USP53, ARL4C, SPN, ATP11B, IL7R, IPCEF1, TTC13, RIPOR2, PGLYRP1, NLN, NAT10, RCSD1, GNPTAB, SHLD1, GPATCH4, PIK3R5, OVGP1, WDR37, POLR3G, SLC25A46, CNOT6L, SELL, USP33, MTX3, SETX, DKC1, IL18RAP, MTAP, MED8, ITGA4, ZSWIM6, XYLT1, ME2, SPICE1, SLC49A4, FCHO2, ARHGAP26, GAB3, SLC11A2, AQP9, POLR3B, ACOT7, CCDC125, PUS7L, GPD1L, PLCB2
129	ENSOCUG00000019601		18.1264	-0.045827	0.224835	0.339631	0.860531	-0.0652334	3.35086	3.67747	4.17661	4.77898	3.75487	3.52886				GSE45739 NRAS KO VS WT ACD3 ACD28 STIM CD4 TCELL UP	0.000823	0.0384	0.55	1.66	17	156	FOSL1, TNFRSF12A, CCND2, RRS1, LARP4, DDIAS, SLC2A1, TRMT10C, TWNK, FOXN2, NCL, URB2, NUP153, CDK17, SLC2A3, RPF2, TFAM, NUP58, KIF21B, IGFLR1, DNTTIP2, WDR12, KLF6, NIP7, DKC1, SEC24A, NMD3, ETS2, TEX10, HNRNPF, GAR1, RAD1, CRLF3, CCNE1, LTV1, RYBP, TWF1, OTUD4, RPP40, PUM3, REEP3, KPNA4, IMPA1, FIGNL1, FBXO30, BZW1, SAMSN1, CCT8, SLAIN2, QTRT2, HSPA5, HIVEP2, DHX15, DIMT1, ZNF330, PDSS1, POLR3K…
130	ENSOCUG00000027505	SIT1	4.50907	-0.0626939	0.233018	0.118696	NA	NA	1.86755	1.84583	1.87168	2.56084	2.00315	1.92419	Signaling threshold regulating transmembrane adaptor 1			GSE8384 CTRL VS B ABORTUS 4H MAC CELL LINE DN	0.000836	0.0384	0.55	1.66	17	162	MMP9, ARRDC4, PLAUR, CNR2, LTB, PER1, MAP2K3, SKIL, SERPINE1, PTGS2, FURIN, RPF2, FMNL1, POLR1B, TXLNG, ACTR2, GPSM3, IL13RA2, IL18RAP, ETS2, TNFRSF1B, DUSP1, RRN3
131	ENSOCUG00000010170	CD72	107.716	0.0483074	0.227256	0.252363	0.809228	0.0919292	4.95472	7.70686	5.67183	4.80863	6.33285	6.17854	CD72 molecule			GSE32901 NAIVE VS TH17 ENRICHED CD4 TCELL DN	0.000824	0.0384	0.55	1.65	17	157	LRRC8D, PTP4A1, FBXL17, ERBIN, MED13, LARP4, TXNIP, LNPEP, GSPT1, MRE11, TMEM168, IDE, AGPS, CLTC, C9orf85, STAG1, PPP3CA, DDX6, PA2G4, ERO1A, MPP6, STRN3, MOSPD1, MPHOSPH10, GDE1, RAB5A, PLEKHA7, THEMIS2, CD69, HACD2, RGS1, AMMECR1, TEX2, FCHO2, SCAF11, PLIN2, DAPK1, DNAJB9, FAF1, MYO1E, NRIP1, MCU, ATF6, SLC27A2, CDKN1A, ACOT7, NCBP3, ACSL4, SAMSN1, CHD1, ATL2, RETREG1
132	ENSOCUG00000010158	TESK1	449.02	-0.0851545	0.218376	0.3607	0.871967	-0.0595002	8.72349	8.73114	8.49901	9.28159	8.71973	8.5868	Testis-specific kinase 1			GSE17974 1H VS 72H UNTREATED IN VITRO CD4 TCELL UP	0.000832	0.0384	0.55	1.65	17	160	ITGA6, PTP4A1, UTP15, IL7R, REL, SLC25A33, SYNCRIP, CUL3, RAPGEF6, IFRD1, SCYL2, DDX20, ADGRE2, CRY1, NOM1, SLC25A32, ANKRD28, ZNF281, DDX21, TRMT6, CCDC86, PPIL4, TRIB1, USPL1, TMEM243, DDX3X, BCL2L11, LTV1, KMT2C, ZMPSTE24, IKZF5, NOP58, ANXA1, CD69, PDZD8, MAT2A, BACH1, ZC3H12A, NOL6, GPR65, DNAJB9, ADNP2, TNFSF14
133	ENSOCUG00000011571	RUSC2	374.529	-0.179156	0.314266	0.044265	0.455893	-0.341137	8.21577	7.83718	7.94505	9.39175	8.31683	8.11251	RUN and SH3 domain containing 2			GSE36826 NORMAL VS STAPH AUREUS INF SKIN UP	0.000918	0.0414	0.55	1.65	19	158	SLC16A6, CHCHD2, CD101, GLIPR1, ALCAM, ABHD2, SORL1, CYTIP, IMPAD1, FRY, LBR, ADGRE2, TXNRD1, CXCL8, TREM1, YKT6, SLC7A11, PSME3, USP3, TPMT, SPEN, LRP8, PTP4A2, SLC3A2, THBS1, DGKD, STK38L, RHOG, PSMD1, IFNGR1, DIAPH1, BTG1, S100A9, BACH1, REV3L, NCBP1
134	ENSOCUG00000026734	FAM166B	7.50057	-0.0312557	0.224156	0.353933	0.869162	-0.0608993	2.89	2.11039	2.35554	3.3237	2.47418	2.58084	Family with sequence similarity 166 member B			GSE18893 TCONV VS TREG 2H TNF STIM DN	0.00111	0.044	0.55	1.65	24	148	MGAM, CXCR4, NLRP3, ERBIN, ADAM8, MAP3K2, MED13, KDM7A, AFF4, SORL1, TRAPPC8, FRY, PAN3, SERINC1, FBXO11, PTPN12, TREM1, ADCY7, CSTA, AKAP13, ATM, SCAF4, THBS1, CPD, TET2, PNRC1, ATAD2B, UBL3, CEP350, ABTB1, LATS2, BCL6, THEMIS2, STK4, ZFYVE16, C1orf162, BTG1, DDX59, BACH1, CUL5, OGFRL1
135	ENSOCUG00000011954	UNC13B	1918.96	0.0456868	0.203315	0.66763	0.955143	0.0199315	11.2408	10.6877	10.8322	10.8236	11.0413	10.5838	Unc-13 homolog B			GSE21033 CTRL VS POLYIC STIM DC 6H UP	0.000821	0.0384	0.55	1.65	17	155	IL1R2, PFKFB3, IL7R, ST3GAL5, AFF4, PER1, RAPGEF6, USP7, WDR4, PMCH, TEX14, HSPA9, UBE3A, ETNK1, LRIF1, KDM6B, NUP58, WDR37, RABGEF1, SACS, DDX21, DNTTIP2, SF1, DCP1A, PICALM, TOPORS, CEP135, SLC3A2, ZNF654, TNFRSF1B, PNRC1, PRDM2, NPC1, MXD1, BCL2L11, MEFV, FRMD4B, ZFYVE16, SLC30A6, SNIP1, BACH1, AMMECR1, ATXN3, ZBTB43, SYNJ1, AGFG1, CDV3, KCNN3, SQSTM1, USP32, ADNP2, TNFSF14, SIRPA, SLC27A2, UB…
136	ENSOCUG00000026284		4.89383	-0.0105134	0.220305	0.786169	0.974609	-0.0111695	2.17051	2.41532	1.90172	1.99724	2.48195	2.25332				GSE17721 CTRL VS PAM3CSK4 24H BMDC DN	0.000999	0.0419	0.55	1.64	21	153	ITGB6, GCLC, AREG, LARP4B, TMED7, GBE1, STYX, RRP12, CYFIP2, MDN1, UGP2, AGTPBP1, TAC1, RBM47, NIP7, RNGTT, NIBAN1, FAM98A, RHBG, WIPI1, RAD17, MTO1, FLNB, MTAP, GRWD1, CMTM8, EIF4G1, FRK, KRT18, PUM3, DAPK1, SRFBP1, TRMT10A, SQSTM1, GSR, CHCHD4, BCLAF1, ATE1
137	ENSOCUG00000006457	FAM214B	1047.8	0.0911748	0.228286	0.28913	0.831402	0.0801888	9.68405	10.609	9.93905	10.0522	9.78848	9.5149	Family with sequence similarity 214 member B			GSE13485 CTRL VS DAY1 YF17D VACCINE PBMC UP	0.0009	0.041	0.54	1.64	18	169	FEM1C, ABHD2, TMEM33, ZNF200, DBR1, SERINC1, DCAF10, SLC25A32, RCOR1, FANCM, GMEB1, SPAG1, LITAF, SPRTN, FAM98A, ACVR1B, RAB21, CCNYL1, WIPF2, MED23, MOSPD1, SELENOT, SLC30A5, CPD, TOX4, MTMR10, RMC1, RFFL, PPP2CA, ASCC3, WASL, PAPOLG, CCNE2, NAA30, MTFR1, TTI2, E2F5, TNFSF14, MFAP3, IMPA1, EGR3, KPNA1, SENP2, PHF3, BMP2K, FBXO5, HARS2, EMC7, STAU1, SMNDC1, NUP35, DIMT1, MAP2K4, LYSMD3, KNL1, RUN…
138	ENSOCUG00000006451	STOML2	1440.02	-0.0236308	0.198448	0.796893	0.976923	-0.0101398	10.1553	10.5023	10.6259	10.2209	10.5579	10.7026	Stomatin like 2			GSE10273 LOW IL7 VS HIGH IL7 AND IRF4 IN IRF4 8 NULL PRE BCELL DN	0.00109	0.0438	0.55	1.64	23	153	MMP9, PLAUR, CNR2, SLC11A1, USP37, G6PD, DBR1, ERCC4, FBXO11, SPPL2A, ZNF281, PRR14L, GGNBP2, USP24, KLHL28, ZBTB33, NOS2, MAT2A, TWF1, ITCH, FMO5, SLC35F5, DIAPH2, RUFY3, MYO1E, EPC2, CEPT1, FRS2, GMIP, SLC66A3, VPS13D, PRR14, GCN1, ANKLE2, ARL5A, DDX31, CYTH4, BCAS3, MBNL2, IKBKG, ING3
139	ENSOCUG00000002653	PIGO	491.772	0.0410828	0.202294	0.660197	0.952899	0.0209533	9.09535	8.70943	9.10333	9.00323	9.0051	8.5281	Phosphatidylinositol glycan anchor biosynthesis class O			GSE2585 CTEC VS THYMIC MACROPHAGE DN	0.000982	0.0419	0.54	1.64	20	165	SERPINB12, CLEC4A, FNIP1, USP34, LNPEP, FURIN, TUBA4A, MS4A6A, RABGEF1, APC, RBM47, STAC2, SPRTN, BIRC6, SRXN1, PITPNB, LONRF3, ITGAL, STRAP, SETD1B, BRCA2, ZSCAN25, WDFY3, ANXA1, EIF4G1, RARA, UGGT1, PLEKHB2, COG1, PFKP, TBL1XR1, ZNRF3, RAB1A, PKDREJ, RPS6KA2, ALG3, CHAF1B, MPDU1, KNTC1, MDM2, KMT2D, PPM1H, POLK, TSPAN7, SMG7, DNA2, DOCK10, RNF10
140	ENSOCUG00000006442	FANCG	144.514	-0.069129	0.206138	0.480422	0.911596	-0.0401975	7.14095	7.14388	6.94942	7.33395	7.37305	6.98849	Fanconi anemia complementation group G			GSE26030 TH1 VS TH17 DAY5 POST POLARIZATION DN	0.00101	0.0419	0.54	1.64	21	157	HEATR1, PGLYRP2, NOC3L, FKBP5, EZR, URB1, PFAS, TAF4B, SNX18, NAT10, MTRR, TRUB1, LYST, ABCA1, SLC2A3, MDN1, NSUN2, UTP4, ARHGAP24, BYSL, MTHFD1, POLR3E, RCC1, ITGAL, ABCE1, FGR, ACSL1, ACTG1, LCP1, GPR183, BZW2, KCNQ5, ABCC4, FAM110A, CDV3, SLC23A2, GEMIN4, PFKP, TLE3, ADGRE5, ALG3, ABCC1, ATIC, TXNRD3, PIP4K2A, SF3A1, TBC1D9B, GART, NBN
141	ENSOCUG00000006433	VCP	15714	0.0462994	0.202807	0.625206	0.943366	0.0253197	13.9663	13.8088	14.1604	13.4662	14.0694	13.9505	Valosin containing protein			GSE6092 UNSTIM VS IFNG STIM ENDOTHELIAL CELL UP	0.00102	0.0419	0.54	1.64	21	160	TFF1, SLC16A6, TNFRSF12A, FKBP5, TMED7, TRMT61A, MAP10, TNFRSF21, HSPA9, ADGRG3, IDE, GPATCH4, HSPA4, ATP2A2, WDR12, MAP11, CCDC86, TSR1, UBQLN1, CEBPZ, NDEL1, WDR77, DDX3X, ABCE1, KIAA1958, OSBPL3, INTS2, STAT3, SRP54, XPOT, RPGRIP1, ADORA2B, PUM3, USO1, LGALSL, OGDH, LPCAT3, PLK3, PGD, SYVN1, PFKP, ABRAXAS1, KPNA1, PREPL, PSD4, FAM177A1, RMDN2, SLC16A10, ASNS
142	ENSOCUG00000015327		4.55827	0.0062463	0.219443	0.884112	NA	NA	2.03267	2.37778	1.96405	1.97924	2.02205	2.32727	Uncharacterized protein			GSE30971 CTRL VS LPS STIM MACROPHAGE WBP7 KO 4H DN	0.00129	0.047	0.55	1.64	28	148	SLC16A6, IL1R2, SERPINB5, RASSF5, CYP1B1, ABHD2, TRMT5, KIAA0513, SERPINE1, G6PD, NCEH1, IL1RAP, TXNIP, ABCD3, MALT1, TXNRD1, ERRFI1, TREM1, CPEB4, BRWD1, GPAT3, ME1, USP3, TUT7, ITGB2, ENC1, MAP4K3, PFKFB4, ITGB7, MBNL1, DENND1B, IL13RA1, NCF2, STK38L
143	ENSOCUG00000027846	DNAJB5	105.018	0.0819322	0.225349	0.320728	0.849771	0.0706981	6.86484	6.23586	7.14228	6.66397	6.3757	6.4672	DnaJ heat shock protein family (Hsp40) member B5			GSE9988 LPS VS VEHICLE TREATED MONOCYTE UP	0.00129	0.047	0.55	1.63	28	148	PLAUR, FOSL1, MGAM, AREG, NLRP3, PTP4A1, RND1, TPD52, TJP2, IL23A, REL, NOCT, PTGS2, USP12, CXCL8, CHAC1, KDM6B, NUP58, TNFAIP3, PPP1R15A, CCL20, DENND4A, NAF1, ETS2, DDX5, DUSP1, ACSL1, GPR84, ARL5B, RYBP, STK26, RIPK2, ZC3H12A, OTUD4
144	ENSOCUG00000017140	PHF24	2.66175	0.00474262	0.220765	0.892435	NA	NA	1.5804	1.18974	1.30601	1.38864	1.37838	1.26555	PHD finger protein 24			GSE19941 IL10 KO VS IL10 KO AND NFKBP50 KO LPS AND IL10 STIM MACROPHAGE DN	0.00168	0.0536	0.55	1.63	38	140	ITGA2, MAN2A1, GSPT1, NEBL, CPNE3, SLC16A1, GMCL1, CLTC, CYFIP2, NIN, ATP2A2, SPAST, ITGB2, SELL, EPS8, HSPD1, ZRANB1, IL18RAP, CCNE1, FAR1, CNTRL, IBTK, ABCE1, PSMD1, NUP107, TRIM37, PBRM1, NUP205, DCAF1, GINS3, VIRMA, FLII, MELK, RBBP6, CHAF1B, BICRAL, RFWD3, ARL5A, PAPOLA, CDC25A, MAP3K5
145	ENSOCUG00000016448	CCL21	928.577	-0.183429	0.351026	0.00162497	0.092174	-1.03539	8.33397	8.79213	7.75847	10.984	8.88707	9.08335	C-C motif chemokine ligand 21			GSE37416 CTRL VS 12H F TULARENSIS LVS NEUTROPHIL UP	0.001	0.0419	0.54	1.63	20	171	TP53INP1, SMAP2, DDX28, STK17B, SLC30A1, MYO5A, CUL3, G6PD, ICAM3, STXBP5, ARHGEF6, SNX18, MARCHF7, RAB11FIP1, GMCL1, VPS36, WAS, ST6GAL1, UCP2, MPPE1, ADAM19, HERC1, EIF3K, LIMD2, RMI1, CCM2, LCLAT1, TOPORS, STRAP, CRLF3, FAR1, PPP6C, UBE3C, MNDA, ZMPSTE24, ATG2B, STK4, FAM174A, VPS4B, RPGRIP1, OGFRL1, PKN2, UGGT1
146	ENSOCUG00000001515	CCL19	12.3936	-0.285912	0.775585	0.000163749	0.024524	-1.61041	2.55419	2.60092	2.54403	3.28804	3.42931	4.17187				GSE27786 CD8 TCELL VS MONO MAC UP	0.0011	0.0438	0.54	1.63	23	156	SLC35G1, ITGA6, TP53INP1, STK17B, PFAS, RPS6KA3, USP34, ZNF800, NKRF, UBE3A, CDK13, SHLD1, PAK1IP1, IPO4, PIK3R5, ATF7IP, SACS, EEF1AKNMT, SETD2, CNOT6L, PSMD12, LCMT2, MED1, MBNL1, HOOK1, FLNB, ANKRD44, WDR77, EXOSC10, MTAP
147	ENSOCUG00000001224	CCL27	25.6023	-0.186898	0.333417	0.0224584	0.348475	-0.457828	4.32201	3.93775	4.18452	4.48002	4.63144	5.25667	C-C motif chemokine ligand 27			GSE18791 UNSTIM VS NEWCATSLE VIRUS DC 6H UP	0.00107	0.0436	0.54	1.63	22	164	SLC16A6, CCNT1, USP38, DDIAS, IFFO2, POLR1A, YOD1, GMPS, DEDD2, SLC19A2, URB2, ZBTB11, DDX20, ZC3H8, ZNF317, PTPN22, THAP12, LRMP, RABGEF1, TXLNG, RBM27, EIF3K, DDX6, ENC1, RUNX1, DOP1A, RRN3, SLC16A3, MED8, FBXO45, BRIX1, BCL6, ZBTB21, LRR1
148	ENSOCUG00000023782	IL11RA	1073.52	-0.0779567	0.227881	0.294052	0.834772	-0.078432	9.98455	8.86646	10.1244	10.4179	10.1399	9.96597	Interleukin 11 receptor subunit alpha			GSE21380 NON TFH VS GERMINAL CENTER TFH CD4 TCELL DN	0.00101	0.0419	0.53	1.63	20	174	AZIN1, ATP13A3, CUL3, JMJD1C, USP34, HIF1A, IL17RA, DBR1, USP12, SERINC1, DDX42, GMCL1, DHX36, NADK2, SMCHD1, GPRASP1, MARS2, SLC25A51, SPPL2A, RIF1, AKAP13, RBM47, GEN1, METTL25, SELENOT, TAOK1, PREX1, TMEM229B, CSNK1G3, VPS26A, SEC23IP, STK4, PRKAB2, PTBP2, MAT2A, MID1IP1, SLC36A4, COL19A1, TEX2, DOCK8, SBNO1, ATF6, TRAPPC11, VIRMA, IVNS1ABP, KATNBL1, SLC33A1, XPO1, ZNF398, CCDC158, NUP160, TAS…
149	ENSOCUG00000024714	GALT	345.731	-0.279943	0.337454	0.0544628	0.491906	-0.308117	8.30405	8.00482	8.2241	8.65405	8.45538	8.68783	Galactose-1-phosphate uridylyltransferase (EC 2.7.7.12)			GSE36888 UNTREATED VS IL2 TREATED STAT5 AB KNOCKIN TCELL 6H DN	0.00113	0.044	0.54	1.62	23	167	IL1R2, CHCHD2, GCLC, PTP4A1, LARP4, PRMT3, SERPINE1, FASTKD1, HSPA9, AGPS, ME1, MTIF2, EPS8, COX18, TMA16, UTP18, GLUD1, MAIP1, FASTKD2, PIGW, CLUH, FRMD4B, ME3, WDR74, FABP5, LSM12, CHCHD4, BEND3, LIPA, GFM1, NDC1, NUDT12, RPS6KA2, NUDT9, LIAS, UCHL3, RCC2
150	ENSOCUG00000000364	SIGMAR1	417.736	-0.00419903	0.188981	0.964717	0.994879	-0.00222955	8.55313	8.66565	8.85377	8.64632	8.82986	8.63147	Sigma non-opioid intracellular receptor 1			GSE9988 ANTI TREM1 VS LOW LPS MONOCYTE UP	0.00139	0.0484	0.54	1.62	30	150	DHRS9, GPCPD1, TNFSF15, RIOK3, TBC1D2, TXNIP, IL17RA, LGALS3, ANKRD28, COA7, PPP2R5A, TRIB1, TMED5, MAP4K3, LONRF3, CCR1, NPC1, FBXO45, TRIM33, STX3, CHST15, PCYT1A, FBXL5, RARA, FABP5, TLR5
151	ENSOCUG00000000361	ARID3C	4.648	0.0676842	0.234625	0.110812	NA	NA	2.22044	2.40652	2.18183	1.81208	1.94182	2.09584	AT-rich interaction domain 3C			GSE39820 CTRL VS TGFBETA3 IL6 IL23A CD4 TCELL UP	0.00102	0.0419	0.53	1.62	20	179	GPCPD1, AP1S3, TRMT10C, WDR3, TFRC, CCNL1, DBR1, CDK17, PPP2R1B, GPATCH4, SMARCAD1, OVGP1, USP47, SETD6, RBM27, SACM1L, CDC40, PUM2, DHX9, INPP4B, E2F3, METTL25, ARMC8, WDHD1, PPM1B, BTBD11, TEX10, FEM1B, HOOK1, ANKRD44, TCERG1, SF3B1, XIAP, SLF1, ATAD5, TRIM33, HAUS6, NUP107, STK26, ISG20L2, EIF2S3, PTBP2, MAT2A, LPIN2, ESYT2, ERCC6L, FAF1, HSPA13, MBNL3, ST8SIA4, NUP160, HNRNPAB, HSPH1, MPP5, W…
152	ENSOCUG00000000358	DCTN3	891.392	-0.0569506	0.210429	0.516086	0.921034	-0.0357245	9.49617	9.37075	10.04	9.64102	9.7603	10.1345	Dynactin subunit 3			GSE37534 GW1929 VS PIOGLITAZONE TREATED CD4 TCELL PPARG1 FOXP3 TRANSDUCED DN	0.00124	0.047	0.53	1.62	25	170	MMP9, CCNT1, SOCS6, URB1, MYBBP1A, RPS6KA3, AFF4, MAP2K3, MARCHF6, AGPAT5, HACD1, SCYL2, USP12, ITPKC, SLC2A3, CSGALNACT2, CRY1, PAK2, KPNA3, KCTD14, AVL9, NIBAN1, RB1CC1, SIRT1, DENND4A, POLR3E, RALGAPB, SLC30A5
153	ENSOCUG00000000357	RPP25L	214.316	-0.028635	0.19821	0.758164	0.97168	-0.0124768	7.43041	7.60663	7.9778	7.7438	7.76564	7.79666	Ribonuclease P/MRP subunit p25 like			GSE10239 MEMORY VS KLRG1HIGH EFF CD8 TCELL DN	0.00102	0.0419	0.53	1.62	20	177	FASTKD3, MYO5A, C2orf69, COG7, SNX18, E2F2, IDE, GMCL1, NIN, EAF1, PTPN12, CUL4B, PLEKHH1, AP1G1, DR1, RAB21, KCMF1, NPAT, CPNE1, IBTK, MTAP, FBXO45, FRMD4B, SEC23IP, TNPO1, GAPVD1, LRR1, SNIP1, BACH1, LPIN2, GINS3, CSTF2, NUDT4, PPP2R5E, REEP3, SRRM1, GSR, CHCHD4, OTUD6B, TM7SF3, MBTPS2, FBXO9, BMP2K, METTL9, ACTL6A, SLAIN2, MCM4, MIER3, TMEM97, NCAPH, ZBTB2, YWHAZ, PSPC1, MAP2K4, MIS18A, ZNF264…
154	ENSOCUG00000000355	CNTFR	84.6586	-0.150595	0.285041	0.054806	0.492629	-0.30748	6.22065	5.42217	5.87782	7.11125	6.24445	6.14302	Ciliary neurotrophic factor receptor			GSE36891 UNSTIM VS PAM TLR2 STIM PERITONEAL MACROPHAGE UP	0.00127	0.047	0.53	1.62	26	166	PPAT, EMB, UTP15, ABHD17B, TAF4B, RAPGEF6, SLC19A2, SLC38A2, MAK16, PAK1IP1, C9orf85, NADK2, TUBA4A, SLC45A4, ATF7IP, SLC25A51, GPAT3, TSR1, FAM214A, EPS8, LONRF1, WDHD1, RCC1, TEX10, TNFAIP8, IBTK, EED, TENT4B, TFB2M, STX3, CDC42SE2, ATP7A, TWF1
155	ENSOCUG00000015352	ENHO	17.8283	-0.095681	0.24588	0.103929	0.611234	-0.213792	3.98007	3.69207	3.43637	4.75506	3.87892	3.93116	Energy homeostasis associated			GSE22919 RESTING VS IL2 IL12 IL15 STIM NK CELL UP	0.00129	0.047	0.53	1.61	26	172	TPD52, SUZ12, BTAF1, TRMT61A, PRKCI, CRISP3, STYX, DIS3, NUP153, CLTC, SPATA5, API5, PANK3, EEF1AKNMT, SLC35A4, MED17, KDSR, FAM98A, CEBPZ, GNL2, SUPV3L1, METTL25, KCMF1, EIF3B, NMD3, RCC1, RUVBL1, KLHDC4, MIOS, BRIX1, ALG11, HOMER1, DDX51, BZW2, EIF4G1, PPP2CA, MAT2A, LSM12, GEMIN5, PUM3, DUS4L, RDH11, CDV3, SLC1A5, STK40, GEMIN4, HNRNPU, PUS7L, YIPF6, EPHA2, EIF2B3, DPH2, FUBP1, DNMT3B, DHX15, …
156	ENSOCUG00000015336	DNAI1	10.2111	0.0182179	0.215658	0.763642	0.97168	0.0124768	3.33334	3.58329	3.1209	3.22071	3.26651	3.4176	Dynein axonemal intermediate chain 1			GSE11961 FOLLICULAR BCELL VS GERMINAL CENTER BCELL DAY40 DN	0.00174	0.0536	0.54	1.61	38	148	SLAMF6, LTB4R, PPAT, LARP4B, REL, CBLL1, STXBP5, AGPAT5, HCST, AKNA, PIK3R5, SLK, WDFY4, UCP2, RIF1, HERC1, CTSE, LRATD2, WDHD1, TMEM177, CD37, TET2, PTPRC, ATAD2B, TCERG1, ITGA4, MCMBP
157	ENSOCUG00000026083	FAM219A	28.7986	-0.111883	0.246086	0.161536	0.711736	-0.147681	4.58785	4.45714	4.74078	5.19145	5.07218	4.55205	Family with sequence similarity 219 member A			GSE14415 TCONV VS FOXP3 KO INDUCED TREG UP	0.00194	0.0571	0.54	1.61	44	140	PPAT, CD300LF, FKBP5, LRPPRC, SSH2, SMAP2, PLAA, POLR1A, GMPS, HSPA9, CAB39, CAND1, API5, SLC2A3, GPATCH4, N4BP2, RPF2, TOMM70, SLC25A51, POLR3F, PPRC1, HSPA4, NOL11, DDX21, NOP2, HNRNPDL, PA2G4, HSPD1, GAR1, CCNE1, PES1, TCERG1, MS4A4A
158	ENSOCUG00000004768	MYORG	205.285	-0.0392074	0.220887	0.477128	0.910101	-0.0409104	7.924	6.12637	7.29618	8.20613	7.66985	6.87745	Myogenesis regulating glycosidase (putative)			GSE7568 IL4 VS IL4 AND TGFB TREATED MACROPHAGE 24H DN	0.0013	0.0471	0.53	1.61	27	163	SLC16A6, CXCR4, FASTKD3, AHCTF1, CCND2, ATP13A3, POLR1A, HSPA4, PSME3, NOL11, KPNA3, FAM98A, HPDL, TMA16, MPP6, NAF1, NMD3, SELENOT, SLC30A5, KLHDC4, TCERG1, NOC4L, ACSL1, MCPH1, MCM10, GTF2F2, EIF4G1, DCAF1, RANGAP1, POLR3D, NOL8, CDV3, PLK3, FOXK2, GSR, AMD1, BCLAF1, C15orf39, DNAJC2, NUDCD1, GFM1, ACOT7, MRPL17, ALG3, EFTUD2, TTC27, TMEM97, FUBP1, IPO11, MAPK1IP1L, MGAT4A
159	ENSOCUG00000006219	NUDT2	175.492	-0.401728	0.486461	0.0243596	0.360775	-0.442763	7.22536	6.95597	7.18228	7.5098	7.54569	7.87115	Nudix hydrolase 2			GSE28737 WT VS BCL6 KO MARGINAL ZONE BCELL DN	0.00146	0.0494	0.53	1.61	30	167	SLC35G1, FASTKD3, RANBP2, EMB, PRKCI, STYX, SLC19A2, SLC25A24, AGPS, MAK16, TAB3, CDK17, NIN, SMARCAD1, SLC45A4, ZFX, TLK1, AP1G1, RBM27, CNOT6, KLF6, CCDC14, PTPN4, PICALM, PDCD6IP, RALGAPA1, FEM1B, HOOK1, ANKRD44, KLF10, NAPEPLD, NOA1, PLXNA2, PPP1R3B, KIAA1109, TNPO1, ATP7A, SETDB2, MMS22L, GPAM, NUP133, AGFG1, ZMAT3, MBNL3, RAB1A, PREPL, GNAI3, NCOA1, USP45, ROCK1, CHAF1B
160	ENSOCUG00000009071	KIF24	73.5881	0.0773025	0.2315	0.248871	0.80801	0.0925833	5.96178	6.93439	5.50913	5.66712	6.10093	5.75454	Kinesin family member 24			GSE23505 IL6 IL1 VS IL6 IL1 IL23 TREATED CD4 TCELL DN	0.00117	0.0448	0.52	1.6	23	178	GCLC, LTB, TNFRSF12A, TPD52, AHCTF1, CRISP3, AGPAT5, IL17RA, TNFRSF21, IFRD1, SLC7A1, PDE7A, BRWD1, EPC1, TUFT1, POLR3F, NT5DC3, RBM47, SERPINB1, TRMT6, CNOT6L, CEBPZ, TMED5, GNL2, SRF, TAF1A, DENND4A, MPP6, GPR137B, SLC25A25, TAOK1, NAB1, UBL3, NT5C3A, EXOC8, RBM34, ZNHIT6, RYBP, FOXJ3, LCORL, BTG1, RIPK2, PDZD8, MAT2A, BACH1, REV3L, ITPRIP, DUS4L, LGALSL, DHX33, CNOT4, PLK3, MYO1E, UBP1, SLC1A5…
161	ENSOCUG00000009069	UBAP1	2289.12	0.0913858	0.201163	0.405346	0.887417	0.0518722	11.1763	11.2371	11.2947	10.8832	11.1455	11.1521	Uncharacterized protein			GSE21927 SPLEEN VS C26GM TUMOR MONOCYTE BALBC DN	0.00188	0.0568	0.54	1.6	42	144	SERPINB12, EMB, RNF39, GCA, LEMD3, SLC2A1, ITGAM, URB2, TNFRSF21, LARP1B, CSGALNACT2, CUL4B, LYPLA1, DDX21, KPNA3, SLC12A6, RNGTT, CCDC14, PAXBP1, E2F3, SYDE2, MPP6, TAPT1, BTBD11, RALGAPA1, CPD, LNX2, FNBP1L, BLM, KLHL28, SLF1, ESCO1, VPS26A, SOS1, ME2, TWF1, TBC1D31, OGFRL1, MTHFD2L
162	ENSOCUG00000028075		4.75767	0.0456105	0.22645	0.264261	NA	NA	2.38081	1.92068	2.36552	2.01255	1.85389	2.09102				GSE37416 0H VS 3H F TULARENSIS LVS NEUTROPHIL DN	0.00152	0.0506	0.53	1.6	31	169	IL1R2, PLAUR, CCNT1, RASSF5, ATP13A3, SYNCRIP, MAP2K3, TFRC, EZH2, HSPA9, RLF, DHX36, PIK3R5, EAF1, AFTPH, ARIH1, USP47, DNTTIP2, HMGA1, NUP98, BRAF, POLR3E, STRAP, RALGAPA1, AMPD2, ELL2, FRMD4B, DCAF1, SNIP1, PPP2CA, RGS1, SLC36A4, PPCDC, GPR65, PLEKHB2, HSPA13, CDKN1A, HPS5, PDCD4, BZW1, CHMP2B, LRRC20, CHD1, SEC23B
163	ENSOCUG00000008044	DCAF12	1034.54	0.0555082	0.191046	0.602717	0.938583	0.0275272	10.1064	10.0223	10.0589	9.9684	10.0896	9.79268	DDB1 and CUL4 associated factor 12			GSE37533 PPARG1 FOXP3 VS PPARG2 FOXP3 TRANSDUCED CD4 TCELL DN	0.00138	0.0484	0.53	1.6	28	170	SLAMF6, PDS5A, SMAP2, RPS6KA3, ABHD17B, CD2AP, CUL3, TASOR, MBP, RIPOR2, TBK1, HCST, CDK17, CDK13, C9orf85, MDN1, RNF139, RBM27, LIMD2, ESRP2, MSL2, CNTRL, INPP5F, ATAD2B, SF3B1, TMEM243, FAM49B, TMED8, WIPF1, TNPO1, PDZD8, BAZ1A, CYTH1, NEDD9, RPGRIP1, ZBTB43, PPCDC, CORO1A, PTCD3, MSL1, BMP2K, CNTD1, CEPT1, SLAIN2, BICRAL, FUBP1, KLHL24, KMT2D, DHX15, MOB1A, TAF15
164	ENSOCUG00000002573	UBAP2	2635.59	0.0632967	0.191801	0.557163	0.928923	0.0320202	11.4227	11.4618	11.3671	11.4462	11.2735	11.1614	Ubiquitin associated protein 2			GSE37301 HEMATOPOIETIC STEM CELL VS GRAN MONO PROGENITOR DN	0.00172	0.0536	0.53	1.6	37	153	MMP9, SLC16A6, DOCK5, FKBP5, EZR, AFF4, SORL1, IFFO2, MAP2K3, TFRC, TMEM30A, WDR26, MALT1, MARVELD2, RABGEF1, KLF6, KDSR, IRAK3, PTPN13, MYO1F, GLUD1, RASGRP1, CYSLTR1, KLF10, UBL3, ITGA4, ACTG1, TMTC3, AXIN2, ATP6V0A1, BAZ1A, TBC1D31, ITGAV, UHRF1BP1L, FAM110A, SQSTM1, AKAP7, MCU, DOP1B, CDKN1A
165	ENSOCUG00000023588	UBE2R2	971.561	0.0261315	0.190631	0.793884	0.976862	0.0101669	9.9489	10.1118	9.74972	9.97359	9.92459	9.76354	Ubiquitin-conjugating enzyme E2 R2			GSE19923 WT VS HEB AND E2A KO DP THYMOCYTE DN	0.00156	0.0511	0.53	1.6	33	159	FOSL1, CXCR4, AREG, USP38, MKNK1, SRSF5, RRS1, SLC2A1, MUC1, SLC38A2, FURIN, ERRFI1, LYST, PTPN22, PHLDA1, ME1, ARID3B, TUT7, KLF6, PPP1R15A, NDEL1, TRAF3IP2, ERO1A, TPMT, ETS2, CCR1, SLC25A25, DUSP1, KLF5, CSNK1D, SEC23IP, SOS1, SERTAD1, BTG1, SNIP1, MAT2A, NEDD9, ADORA2B, GPR65, DNAJB9, DDX54, PLK3
166	ENSOCUG00000031760		42.1516	0.142382	0.2549	0.153089	0.701075	0.154236	5.52201	5.6347	5.42052	5.02112	5.32252	5.23094				GSE14769 UNSTIM VS 60MIN LPS BMDM DN	0.00148	0.0496	0.52	1.59	30	170	PLAUR, FEM1C, REL, SKIL, NOCT, HIF1A, ODC1, PTGS2, ZNF800, CCNL1, SLC38A2, IFRD1, FURIN, MALT1, ERRFI1, CDK17, ITPKC, KDM6B, PHLDA1, RABGEF1, RNASE10, KLF6, FAM72A, PICALM, DUSP4, NDEL1, DDX5, SLC25A25, ZNF654, STIL, PNRC1, MXD1, CEP350, BCL2L11, DUSP1, CD14, GPR84, RYBP, ETF1, RIPK2, CD69, ZC3H12A
167	ENSOCUG00000026918	NOL6	141.465	0.140617	0.232625	0.211472	0.766777	0.115331	7.1745	7.19569	7.39294	7.07061	6.89812	7.0013	Nucleolar protein 6			GSE36009 WT VS NLRP10 KO DC DN	0.00174	0.0536	0.52	1.59	36	167	USP38, ARL4C, TJP2, RASSF5, MED26, SLC2A1, SKIL, B4GALT6, FOXN2, FASTKD1, B3GNT8, ST3GAL1, PIK3R5, HSPA4, SETD2, SRXN1, CACUL1, MED23, ARHGAP30, NAF1, CPD, TNFRSF1B, LIG3, METTL14, SEC23IP, ZBTB21, RFFL, HS2ST1, ADORA2B, METAP1, GPR65, SRFBP1, MARK2, PIGA, STK40, KPNA1, C5AR1, ADGRE5, SECISBP2, SEC23B, TESK2, SLC16A10, ABCC1, SMNDC1, PLEKHM2, PLEKHG3, SRSF6, H6PD, ARHGEF2, PIK3CG, CPSF7, WDR20, F…
168	ENSOCUG00000017852	AQP3	1450.05	0.0644956	0.23206	0.180603	0.731665	0.135688	10.8242	8.31955	11.1469	8.87728	10.1346	9.91146	Aquaporin 3 (Gill blood group)			GSE14000 UNSTIM VS 16H LPS DC TRANSLATED RNA UP	0.00173	0.0536	0.53	1.59	36	164	DHRS9, GLIPR1, EMB, LRPPRC, ATP8A1, PFAS, RRS1, APBB1IP, TTC13, MOB3B, ARHGAP9, OSGEPL1, PANK3, LRMP, SACS, DOK3, PTPN4, SUPV3L1, ARHGDIB, RUNX1, DGKD, NCF2, AMPD2
169	ENSOCUG00000017851	AQP7	3.98299	-0.0132203	0.220443	0.737629	NA	NA	1.97393	2.07638	1.70405	2.13444	1.82512	2.05358	Uncharacterized protein			GSE29164 UNTREATED VS CD8 TCELL AND IL12 TREATED MELANOMA DAY7 UP	0.00146	0.0494	0.52	1.59	29	179	SOCS6, EXOC6, TLR6, STAM, NR2C1, ATP13A3, RPS6KA3, ABHD17B, E2F2, SLC38A2, RCSD1, AGPS, TAB3, DCAF10, TUBA4A, PTPN12, TLK1, POLR3F, GAS2L3, AKAP13, PPP2R5A, SPAST, YTHDF2, PPM1D, ITGB7, RICTOR, BCL2L11, FAM49B, GDE1, NOA1, FBXO45, SLC30A6, PDZD8, CDYL, SRPK1, NUDT4, ATXN3, SCAF11, EIF3C, DIAPH2, ZMAT3, CORO1A, MBNL3, TLE3, SYK, CNTD1, NCF1, USP45, IPO11, PLEKHG3, POP4, DUSP7, MOB1A, VCL, MAP3K5
170	ENSOCUG00000008957	NFX1	1078.38	0.169901	0.231127	0.171299	0.727021	0.138453	10.2338	10.0821	10.248	9.93492	9.98192	9.86833	Nuclear transcription factor, X-box binding 1			GSE13887 RESTING VS ACT CD4 TCELL UP	0.0112	0.134	0.58	1.59	326	73	MMP9, SERPINB12, POLR1A, CYFIP2, RNASE10, ME1
171	ENSOCUG00000037014		59.9069	-0.027318	0.208315	0.72816	0.967948	-0.014148	5.85869	5.43631	6.08871	5.65584	5.9819	6.085				GSE9006 HEALTHY VS TYPE 1 DIABETES PBMC AT DX DN	0.00245	0.0634	0.53	1.59	55	143	IL1R2, FOSL1, MGAM, TLR6, PDK4, WDR3, PTGS2, ASPM, EZH2, ADGRG3, DBR1, EREG, F2RL1, TBC1D9, CHM, CXCL8, ABCA1, TREM1, ADAM19, PADI2, PIK3CB, TRIB1, MKLN1, SELL, PPP1R10, LCMT2, NDEL1, TREML2, ELF1, CCR1, ZNF654, GAR1, BICDL1, BLM, ELL2, ACSL1, CSNK1D, LMTK2, MEFV, S100A8
172	ENSOCUG00000008948	CHMP5	1948.38	-0.0494525	0.212532	0.539592	0.925802	-0.033482	10.545	10.742	11.0193	10.4993	10.7398	11.4724	Charged multivesicular body protein 5			GSE13547 WT VS ZFX KO BCELL ANTI IGM STIM 2H UP	0.00223	0.0597	0.53	1.59	48	154	NOC3L, PPAT, EMB, FKBP5, LRPPRC, PLAA, IL7R, ATR, GMPS, UCHL5, RPF2, CINP, SLC35A3, DDX21, WDR12, EXO1, USP3, IRAK3, PSMD12, DKC1, PA2G4, MPP6, KLHDC4, LTV1, ATAD5, CEP83, MCM10, NUP133, UHRF1BP1L, DDX1, FIGNL1, TCP1, DDX52, XPO1, BZW1, NCBP3, MTMR1
173	ENSOCUG00000008945	BAG1	1443.04	-0.0390424	0.193391	0.695447	0.961099	-0.0172318	10.2054	10.4343	10.6478	10.459	10.5723	10.5598	Uncharacterized protein			GSE14000 4H VS 16H LPS DC UP	0.00193	0.0569	0.53	1.59	41	158	IL1R2, LTB4R, GLIPR1, TMEM154, EMB, MEGF9, MKNK1, ATP13A3, TMEM33, IL1RAP, IL17RA, CLTC, SLC2A3, PANK3, ACTR2, EIF3K, ATM, SRXN1, ZNF426, TPMT, P2RY6, RUNX1, MBNL1, PLA2G4A, AMPD2, DNASE1L3, RAB5A, HOMER1, WDFY3, GAPVD1, CLDN4, REV3L, ASRGL1, UGGT1, UBASH3B, ATP5PB, PLEKHB2
174	ENSOCUG00000008937	SPINK4	17.0566	0.040205	0.222306	0.435309	0.894039	0.0486436	3.64612	4.13286	4.3563	3.50095	3.3483	4.29465	Serine peptidase inhibitor, Kazal type 4			GSE33292 DN3 THYMOCYTE VS TCELL LYMPHOMA FROM TCF1 KO UP	0.00218	0.0597	0.53	1.59	48	148	PSME4, LRPPRC, IL1RL2, HERC4, URB1, SLC25A33, SYNCRIP, TRMT10C, AP4E1, WDR43, XPO5, LATS1, ATR, MAN2A1, LTN1, B3GNT8, GPATCH4, PCF11, RBM47, NIP7, LCMT2, TAPT1, SELENOT, CDIPT, GCC2, C12orf66, SMARCA5, SHLD2, ZMPSTE24, TMEM87A, PDK1, DDX51, BCL7A, NOL9, SRPK1, UGGT1, CDV3, UBE2Q2, USP32, TRAPPC11, TOB1, TCP1, TASOR2, GCLM, HPRT1
175	ENSOCUG00000008928	SMU1	6034.25	0.0635675	0.185592	0.565168	0.931175	0.0309689	12.5685	12.572	12.6823	12.4926	12.5494	12.4663	SMU1, DNA replication regulator and spliceosomal factor			GSE18281 MEDULLARY THYMOCYTE VS WHOLE MEDULLA THYMUS UP	0.00315	0.0743	0.53	1.58	72	139	MMP9, DSG3, LTB, EMB, MBP, ARHGEF6, ARHGAP9, DEF6, ST3GAL1, AP1G1, JAML, DENND11, IRAK2, WDR72, RPS6KA1, TEX10, TAOK1, TNFRSF1B, RHOF, ST6GALNAC2, CSNK1D
176	ENSOCUG00000024998		290.404	0.0220715	0.198748	0.813055	0.978005	0.00965901	8.13967	8.07239	8.36337	7.83864	8.10508	8.39942	DNA-directed RNA polymerase subunit			GSE31082 DN VS CD4 SP THYMOCYTE UP	0.00171	0.0536	0.52	1.58	35	170	SLAMF6, PPAT, AHCTF1, PFAS, WDR3, AP4E1, DIS3, SLC7A1, IPMK, DNTTIP2, MTHFD1, EIF3K, WDR75, SUPV3L1, COX18, NMD3, FEM1B, EIF3A, LTV1, FGR, GRWD1, LIG3, KIAA1958, GTF2F2, DHX29, RPGRIP1, NUP133, ERCC6L, TBL1XR1, ARL6IP6, DNAJC2, PTCD3, RAB1A, NCBP3, GPD1L, TTC27, UCHL3, CPSF6
177	ENSOCUG00000004833	DNAJA1	1160.43	-0.0529637	0.209675	0.542194	0.925802	-0.033482	9.75498	10.2732	10.0949	9.87638	10.1048	10.6101	DnaJ heat shock protein family (Hsp40) member A1			GSE44649 NAIVE VS ACTIVATED CD8 TCELL MIR155 KO UP	0.00155	0.0511	0.52	1.58	31	176	GCLC, FOSL1, USP38, HS3ST1, RRS1, CRISP3, MARCHF6, GSPT1, TBK1, SLC38A2, IFRD1, TAB3, CAB39, SLC2A3, IMP4, CASP4, UMPS, UTP4, DDX21, BYSL, TUT7, SERPINB1, TBC1D15, NIP7, WDR75, ANKRD17, NOP2, PSMD12, TIMM9, MED1, GPD2, UTP18, ETS2, SLC3A2, GAR1, EIF3A, TCERG1, LATS2, GRWD1
178	ENSOCUG00000000738	APTX	415.945	0.0497925	0.20457	0.593642	0.936359	0.0285576	8.55353	8.67815	8.98035	8.28439	8.65757	8.82515	Uncharacterized protein			GSE30971 CTRL VS LPS STIM MACROPHAGE WBP7 KO 2H DN	0.00196	0.0572	0.52	1.58	41	164	DHRS9, IL1R2, CD101, EVI2B, ALCAM, MKNK1, KIAA0513, APBB1IP, NCEH1, TXNIP, PAK1
179	ENSOCUG00000005089	NDUFB6	1055.71	-0.0378249	0.209739	0.637084	0.947353	-0.023488	9.70442	9.70879	10.2716	9.61465	9.94757	10.4991	NADH:ubiquinone oxidoreductase subunit B6			GSE30971 CTRL VS LPS STIM MACROPHAGE WBP7 HET 2H UP	0.00222	0.0597	0.52	1.58	47	160	PLAUR, PLAU, TNFSF15, PFKFB3, MCEMP1, PTGS2, IL1RAP, USP12, TAB3, TBC1D9, CHM, TMEM161B, CXCL8, ST3GAL1, ABCA1, SLC2A3, MAP7, NUP58, PTPN12, TREM1, RABGEF1, CSTA, GJB2, DNTTIP2, IRAK3, ACVR1B, CCL20, SENP1, ETS2, MET, NPC1, GK5, ACSL1, STK26, NFAT5, VWA8, CHST15, CYLD, ZC3H12A, NEDD9, SLC1A2, PGD, NRIP1, FNDC3B, IL2RG, FPR2, IL1A, SERPINB2
180	ENSOCUG00000031843	SMIM27	97.6449	-0.20541	0.337637	0.044029	0.454802	-0.342178	6.29514	6.00874	6.22922	6.256	6.73028	7.21741				GSE27786 CD4 TCELL VS ERYTHTROBLAST UP	0.00207	0.059	0.52	1.58	43	167	DDX28, CD44, TRMT61A, MYO5A, STYX, AQR, PGLYRP1, AGPAT5, RLF, CHM, TMEM161B, CDK13, API5, LRRC1, LRMP, BRWD1, IGFLR1, SLC35A3, ARID3B, EIF3K, LCLAT1, YTHDF2, TNKS2, RAD1, TNFAIP8, PREX1, NAB1, GPN2, CSNK1D, GOLGA4, MCCC2, MIA3, SLC30A6, FAM160B1, RGS1, WDFY2, PPCDC, AGFG1, DHX33, KPNA4, BCLAF1, EFL1, PRKAR2A, UBR5
181	ENSOCUG00000005077	TOPORS	877.895	0.200288	0.275079	0.111357	0.627689	0.202256	9.75252	10.0425	9.96554	9.36182	9.56059	9.74061	TOP1 binding arginine/serine rich protein			GSE17721 LPS VS PAM3CSK4 4H BMDC DN	0.00222	0.0597	0.52	1.58	47	160	CXCR4, PGLYRP2, RASSF5, TMED7, RRS1, SLC2A1, LTN1, SLC19A2, RPF2, FARSB, PANK3, SLC25A51, SACS, RCOR1, SACM1L, WDR75, LITAF, CEBPZ, DPP8, P2RY6, GLUD1, SUPT16H, MAGIX, C12orf66, DUSP1, EXOC8, ANXA3, CLUH, CDC42SE2, MIA3, RPGRIP1, GRK6, LIPA, KATNBL1, NUP160, INPP5D, TESK2, MMACHC, SRSF6, ZXDC, GTF3C4, CDC25A, TMEM222, ACAT2, ELOVL6
182	ENSOCUG00000004710	DDX58	3660.62	-0.0945745	0.24516	0.102044	0.606631	-0.217075	10.4937	11.4953	11.2682	10.3891	12.0878	12.5809	DExD/H-box helicase 58			GSE8835 HEALTHY VS CLL CD8 TCELL UP	0.00207	0.059	0.52	1.58	43	167	EVI2B, CLEC4A, FASTKD3, UTP15, UBR3, MAL2, ADGRG3, QSER1, CAB39, NIN, LGALS3, MS4A6A, STAC2, TSPAN8, DENND11, SRXN1, LCMT2, NDEL1, RGS14, ARHGAP30, INPP5F, DDX3X, ARFGEF3, TMEM87A, ZNF518B, AXIN2, SNIP1, SUV39H1, GSR, CHCHD4, PLEKHB2, COG1, MBTPS2, NLK, NARS2, BMP2K, PSD4, POT1, PKDREJ, TGFA, RCC2, ANKRD13A, PLEKHM2, POLK, RASA1, DNA2, TMEM222, COG6, E2F8
183	ENSOCUG00000015960	ACO1	2530.5	0.0656879	0.203858	0.510241	0.920917	0.0357796	11.1951	11.5273	11.3662	10.9539	11.4391	11.1867	Cytoplasmic aconitate hydratase			GSE30971 CTRL VS LPS STIM MACROPHAGE WBP7 HET 2H DN	0.00211	0.0595	0.52	1.58	44	166	DHRS9, IL1R2, CD101, EVI2B, ALCAM, PDK4, KIAA0513, APBB1IP, TXNIP, PAK1, ABCD3, CUX2, GAS2L3, TUT7, OTULINL, PFKFB4, GLUD1, ITGB7, DENND1B, STK38L, MNDA, C1orf162, SHB, FAM13A, REV3L, TEX2, WDFY2, PLIN2, GPR65, UBASH3B, NFXL1, LIPA, CASP10, FBXO9, GNA13, GRK3, RMDN2, C5AR2, UCHL3, SLC66A3, CD180, FAM135A, PIP4K2A, TMEM97, INPP5K
184	ENSOCUG00000024611		234.06	0.052481	0.202657	0.586104	0.935522	0.0289459	7.76689	8.19344	7.74943	7.77549	7.9262	7.65963	Uncharacterized protein			GSE21360 PRIMARY VS TERTIARY MEMORY CD8 TCELL UP	0.00266	0.0672	0.52	1.57	57	158	CXCR4, HS3ST1, SLC6A6, SORL1, SLC7A8, SERPINE1, ODC1, NKRF, URB2, EREG, FOXO3, PTPN22, PHLDA1, POP1, CTPS1, KLHL21, ADORA3, MYO1F, ARHGDIB, NPAT, EIF3B, TREX1, DGKD, KDM3A, SLC16A3, RHOG, CHST15, RAC2, XPOT, RPP40, TLR5, PLIN2, RDH11, SQSTM1, TNFSF14, AQP9, TLE3, CHD8, MAPK13, MTMR1, BMP2K, FAM214B, ABCC1, CD180, TBC1D12, MAP2K1, ZFAND5, DTX2
185	ENSOCUG00000006510	C9orf72	784.096	0.0109363	0.21167	0.878042	0.984969	0.00657739	9.11653	9.61262	9.88476	8.64271	9.43993	10.0412	Chromosome 9 open reading frame 72			GSE10240 CTRL VS IL22 STIM PRIMARY BRONCHIAL EPITHELIAL CELLS DN	0.00255	0.0648	0.52	1.57	55	155	ARRDC4, MEGF9, RIOK3, ZNF800, MAN2A1, UBE4A, MARS2, THAP12, SETD6, EPC1, CMIP, SIRT1, FAM214A, STRN3, TNKS2, ZBTB33, OSBPL11, IFNGR1, ADAM10, SP1, SLC30A9, GPAM, FAM160B1, CIAPIN1, ERCC6L, PPP2R5E, PPCDC, RIOX1, RUFY3, SIK2, EPC2, ARHGAP25, WWP2, NARS2, MTMR1, NCOA1, ROCK1, QTRT2, PRR14, CPSF3, KMT2D
186	ENSOCUG00000017681	MOB3B	195.14	0.31313	0.43819	0.0351645	0.416203	0.380694	8.00576	7.7214	7.66181	7.0951	7.5381	7.11414	MOB kinase activator 3B			GSE10240 IL22 VS IL17 STIM PRIMARY BRONCHIAL EPITHELIAL CELLS UP	0.00215	0.0597	0.52	1.57	45	164	LTB4R, SUZ12, MAP3K2, TRMT5, CDC73, RAPGEF6, TFRC, TMEM30A, G6PD, LATS1, NKRF, TBK1, ZBTB11, MBD2, CUL4B, GAS2L3, PPIP5K2, USP33, LONRF1, CCNYL1, ZNF654, POLR3A, FAM49B, TBL2, MTAP, ZC3H7A, MCPH1, ATG2B, GNL3, FAM76B, ASCC3, SRPK1, LMBRD1, TRAPPC11, MED4, PFKP, SRP9, YIPF6, INO80D, GMFB, HSP90B1, KCTD3, ZBTB18, AGL, UBA5, KMT2D, NUP35, SPAG9, CTBP2, ARHGAP11A, CBL, FAM76A, PLK4, TMEM170B, NDUFAF4…
187	ENSOCUG00000021090		11.9649	0.0716433	0.232634	0.207664	0.761689	0.118222	3.20675	4.01109	3.59735	3.44664	3.29574	3.0984	Uncharacterized protein			GSE37532 TREG VS TCONV PPARG KO CD4 TCELL FROM LN DN	0.00255	0.0648	0.52	1.57	55	155	ADAM8, MYBBP1A, PFAS, RRS1, RUNX3, WDR3, WDR43, XPO5, TWNK, MOB3B, NAT10, RRP12, PAK1IP1, RPF2, ZNF317, POP1, NT5DC3, DDX21, CCDC86, ANKRD17, FAM98A, DUSP4, RIOK2, RPS6KA1, GAR1, PES1, WDR77, ABCE1, ABTB2, MIOS, ANAPC1, NLE1, RHOG, TMEM123, CLUH, ZNHIT6, UBXN8, LCP1, WDR74, ETF1, MCCC2, EIF3J, STAT3, NEDD9, NOL6, RPP40, PUM3, RAB3GAP2, DHX33
188	ENSOCUG00000017666	TEK	852.227	-0.18444	0.328951	0.0285478	0.386958	-0.412337	9.5004	9.07105	8.33295	10.4943	9.63283	9.51197	TEK receptor tyrosine kinase			GSE3039 NKT CELL VS ALPHAALPHA CD8 TCELL UP	0.00209	0.0591	0.52	1.57	43	169	IL1R2, ARRDC4, PLAU, LCN2, EMB, ALCAM, CPEB2, SSH2, PAG1, UBR3, KDM7A, PROK2, SLC2A1, SMOX, CAMP, JMJD1C, YTHDF3, ANKRD22, MTUS1, PAN3, ZFP69, RLF, ADGRG3, MARCHF7, CHI3L1, CLEC4D, PTPN12, TREM1, DMXL2, RABGEF1, GPAT3, OSER1, SPATA1, CTSE, RASA2, NDEL1, ETS2, CCR1, RICTOR, IL13RA1, CD14, PPP1R3B, S100A8, TMEM87A, MMP3, S100A9, FBXL5, CYTH1, LSM12, NUDT4, MTHFD2L, UHRF1BP1L, CTNNB1, PLK3
189	ENSOCUG00000001320	IFT74	416.621	0.0375171	0.216153	0.583143	0.934721	0.0293178	8.81495	7.81175	9.16971	7.96117	8.47955	8.89205	Intraflagellar transport 74			GSE5099 UNSTIM VS MCSF TREATED MONOCYTE DAY7 UP	0.002	0.058	0.52	1.57	41	170	NOC3L, FEM1C, ARFGEF1, UBR3, ATP11B, ABHD17B, ERI2, USP34, RLF, TMEM168, ETNK1, LRIF1, ZNF281, OSER1, KPNA3, MTHFD1, SACM1L, FAM98A, TPP2, ARHGAP30, SUCO, EIF3A, ZBTB33, RBM34, SH3GLB1, VAMP7, OLA1, METTL15, HSPA13, KATNBL1, ZNF445, GCLM, NUDT12, WAC, HPRT1, TSC22D2, CCT5, CPSF3, PPM1H, STRBP
190	ENSOCUG00000029228	LRRC19	594.363	0.0822211	0.232234	0.249337	0.80801	0.0925833	8.29756	9.81334	9.41172	9.22259	8.60004	8.67377	Leucine rich repeat containing 19			GSE9988 LOW LPS VS CTRL TREATED MONOCYTE UP	0.00295	0.0722	0.52	1.57	64	153	PLAUR, FOSL1, AREG, NLRP3, PTP4A1, RND1, TPD52, IL23A, PFKFB3, REL, TFRC, NOCT, PTGS2, USP12, EREG, ERRFI1, CXCL8, NUP58, MSH6, TNFAIP3, RAB21, PPP1R15A, CCL20, DENND4A, NAF1, ETS2, DDX5, DUSP1, ELL2, SDC4, ACSL1, GPR84, ARL5B, RYBP, STK26, RIPK2, PSMD5, ZC3H12A, RGS1, PLK3, PIGA, IL10, IL1A, AQP9, EGR3
191	ENSOCUG00000015471	PLAA	904.372	0.532945	0.500051	0.0141449	0.281676	0.550251	9.78478	10.161	10.1311	9.23382	9.51971	9.5842	Phospholipase A2 activating protein			GSE21927 SPLEEN C57BL6 VS EL4 TUMOR BALBC MONOCYTES DN	0.00191	0.0569	0.51	1.57	39	172	FASTKD3, PPAT, CCND2, STAM, ODC1, GSPT1, URB2, NAT10, HSPA9, MRPS30, POP1, PSME3, DDX21, DNTTIP2, BYSL, EIF4G2, HMGA1, R3HDM1, DDX56, GNL2, DKC1, UTP18, EIF3B, HNRNPD, WDR77, EIF3A, CLUH, EIF3J, PPM1G, MTREX, GINS3, NOC2L, MTHFD2L, IARS2, SMC4, DNAJC2, PMM2, ALG3, NUP188, MCM4, ATAD2, DPH2, UBA5, CISD1, THOC5, AATF, XRCC6, FANCL, E2F8, SERBP1, NUP88, FKBP4, MAPKAPK3, RPP30, HMGB3, DESI2, PDAP1, P…
192	ENSOCUG00000015461	CAAP1	270.45	0.0542148	0.202542	0.575369	0.932596	0.0303063	7.9053	8.29433	8.16518	7.80626	7.94587	8.20619	Uncharacterized protein			GSE39820 TGFBETA1 VS TGFBETA3 IN IL6 TREATED CD4 TCELL UP	0.00175	0.0536	0.51	1.56	35	178	ERBIN, HERC4, BTAF1, SLC2A1, STYX, C2orf69, TTC13, CLIP1, CPNE3, SLC16A1, MARCHF7, NUP153, SPATA5, NADK2, LRIF1, PTPN12, LYPLA1, RNF139, TLK1, RBM27, POP1, NT5DC3, SLC25A46, TSR1, DR1, IQGAP1, DENND4A, UTP18, UBE2H, DDX5, ARID2, EXOC5, FAR1, NAB1, UBL3, TM9SF3, TOX4, HOMER1, IKZF5, DDX59, XPOT, CYTH1, GPAM, ITCH, CSTF2, CTNNB1, DDX54, ADNP2, HSPA13, ARL6IP6, NRIP2, SLC33A1, SERINC5
193	ENSOCUG00000023508		14.349	-0.0418097	0.21743	0.528113	0.923646	-0.0344946	3.60413	3.6111	3.95492	3.8262	3.78965	4.01461	60S ribosomal protein L29			GSE7568 CTRL VS 3H TGFB TREATED MACROPHAGES WITH IL4 AND DEXAMETHASONE DN	0.00318	0.0743	0.52	1.56	69	153	SLAMF6, PSME4, TLR6, ATP13A3, RIPOR2, ANKRD13C, SERINC1, YTHDC2, ANKRD28, RBM27, PPP2R2A, RNGTT, SF1, RB1CC1, HIPK3, SYDE2, MSI2, LRRC66, RICTOR, GCC2, ERCC6, ECPAS, FBXO45, HAUS6, ATG2B, STK26, ROCK2, STAT3, RPRD2, AP3B1, ARHGAP26, NUP214, CHD8, RPRD1A, MTR, WDR78, STAU1, ANKLE2, FBXW7, YPEL5, VPS50, RBM33
194	ENSOCUG00000003706		392.787	-0.0299451	0.211159	0.68679	0.960508	-0.017499	8.33408	8.07427	8.90707	8.1138	8.53101	9.06237	Uncharacterized protein			GSE7768 OVA ALONE VS OVA WITH LPS IMMUNIZED MOUSE WHOLE SPLEEN 6H DN	0.00416	0.081	0.52	1.56	95	141	PLAUR, TNFSF15, NLRP3, RND1, CD44, RRS1, REL, SKIL, PTGS2, CCNL1, AGO3, TMEM168, MALT1, ST3GAL1, PIK3R5, CASP4, RC3H1, PTAFR, PIK3R6, TMA16, GPD2, IRAK2, CRLF3, PNRC1, ABTB2, CD14, MEFV, IKZF5, RFFL, RNF6, SLC49A4, SBDS, RIC1, SRFBP1, LMBRD1, SQSTM1
195	ENSOCUG00000027058		20.3079	0.00163226	0.217764	0.976171	0.997213	0.00121192	4.13286	3.77173	4.52365	3.3776	3.96108	4.73339	Uncharacterized protein			GSE42724 NAIVE BCELL VS PLASMABLAST DN	0.00327	0.0744	0.52	1.56	72	150	DHRS9, IL1R2, EMB, ARL4C, APBB1IP, MBP, ARHGEF6, SNX18, PAK1, TMEM168, FAM189A2, ADCY7, LRMP, MPPE1, ADORA3, FAM214A, ATM, CCDC14, OTULINL, PLA2G4A, NCF2, IL16, PAQR5, DIAPH1, CMTM8, C1orf162, POMGNT2, SHB, GPR34, ASRGL1, ADORA2B
196	ENSOCUG00000015387		13.5661	-0.00104583	0.211537	0.984562	0.998297	-0.00074035	3.66199	3.83788	3.73501	3.72276	3.63972	3.89557				GSE10094 LCMV VS LISTERIA IND EFF CD4 TCELL UP	0.00192	0.0569	0.51	1.56	39	173	RASSF6, FEM1C, SPN, PAG1, UBR3, BTAF1, ATP11B, TEX14, NUP58, ZFX, USP47, BRWD1, EPC1, RBM27, SLC35A3, BMS1, CNOT6, OSTM1, DCP1A, SCAF4, SLC43A2, DOCK11, ARHGAP30, PFKFB4, ITGAL, ANKRD44, IPP, TBL2, TM9SF3, TMEM229B, TFB2M, NUFIP2, FKTN, WNK1, CSTF2, UHRF1BP1L, STK24, ARHGAP25, NCKAP1L, KPNA1, PHF3, CEPT1, CLINT1, SYNRG, FAM204A, CCNT2, WDR78, SLC30A7, ZNF12, POLK, TIGAR, MOSMO, RBM33, DOCK10, BCL…
197	ENSOCUG00000017580	TUSC1	8.76685	0.0150461	0.218528	0.764239	0.97168	0.0124768	3.27792	3.23234	2.82309	3.28914	3.08076	2.65013	Tumor suppressor candidate 1			GSE22886 IGG IGA MEMORY BCELL VS BM PLASMA CELL UP	0.00276	0.0684	0.51	1.56	58	165	LTB, MKNK1, SRSF5, GCA, REL, SLC2A1, SORL1, CDC73, TDP2, RIPOR2, DMXL1, FRY, AKAP11, SLC25A24, AGPS, LYST, API5, SMCHD1, GPRASP1, PIK3CD, PANK3, ATF7IP, PAK2, CDC40, PUM2, DR1, DPP8, CEP135, FBXO38, PDCD6IP, DDX5, VAV3, TNFAIP8, FASTKD2, FGR, STK26, BAZ1A, UVRAG, ECT2, RNF111, STK24, NRIP1, PAWR, CORO1A, CD72
198	ENSOCUG00000005891	ELAVL2	22.804	0.0697024	0.230138	0.254376	0.810831	0.0910696	4.18295	5.03641	4.35202	4.35794	3.76405	4.38995	ELAV-like protein			GSE8621 LPS PRIMED UNSTIM VS LPS PRIMED AND LPS STIM MACROPHAGE DN	0.00245	0.0634	0.51	1.56	51	167	FASTKD3, EMB, RRS1, MYO5A, SORL1, FLVCR1, AGPAT5, FASTKD1, NKRF, URB2, ZBTB11, AKNA, C9orf85, LRIF1, SACS, HSPA4, RIF1, TBC1D15, PROSER1, OTULINL, LONRF1, DONSON, PITPNB, ZNF654, POLR3A, TAOK1, IBTK, BLM, LATS2, CCNC, RPGRIP1, KDM1B, ERCC6L, SRPK1, ADNP2, CDH1, DNAJC11, TOP3B, EML5, SRSF1, RAB1A, CIP2A, KRR1, GMIP, SLC16A10
199	ENSOCUG00000006069	DMRTA1	3.48626	-0.0195877	0.221861	0.571934	NA	NA	1.80074	1.4571	1.58585	1.51079	1.72287	1.96338	DMRT like family A1			GSE46606 IRF4MID VS WT CD40L IL2 IL5 DAY1 STIMULATED BCELL DN	0.00324	0.0744	0.52	1.56	71	151	TFF1, NLRP3, REL, TRAPPC6B, APBB1IP, ZNF800, GSPT1, SNX18, FOXN2, RAB11FIP1, MALT1, ST3GAL1, PIK3R5, CRY1, PTPN12, CPEB4, KPNA3, ARNTL2, IRAK3, TNFAIP3, NDEL1, GPD2, IRAK2, RASGRP1, ETS2, RICTOR, PRDM2, FNBP1L, ABTB2, DUSP1
200	ENSOCUG00000012306	CDKN2B	37.1883	0.0153537	0.217573	0.774586	0.972388	0.0121606	4.89454	5.52971	4.88134	5.71586	4.33717	4.30778	Cyclin dependent kinase inhibitor 2B			GSE29615 CTRL VS DAY7 LAIV FLU VACCINE PBMC UP	0.00926	0.122	0.55	1.56	243	100	MMP9, IL1R2, MGAM, REG4, ERI2, IL1RAP, ANKRD22, ADGRG3, CHI3L1, LRRC34, SLC25A51
201	ENSOCUG00000027972	CDKN2A	3.59396	-0.0471043	0.227405	0.217926	NA	NA	1.5792	1.58874	1.77917	2.07062	1.72567	1.80349	Cyclin dependent kinase inhibitor 2A			GSE27241 WT VS RORGT KO TH17 POLARIZED CD4 TCELL TREATED WITH DIGOXIN UP	0.00301	0.0731	0.52	1.56	64	160	MED13, MED12L, ATP8A1, ATP13A3, USP9X, USP37, PIK3CD, ATF7IP, KIF21B, SMG1, ATP2A2, RIF1, SETD2, HERC1, CNOT6L, BIRC6, ATM, PPP1R10, PRR14L, DOCK11, USP24, RALGAPA1, TAOK1, STIL, TET2, EP300, ATAD2B, CEP350, KMT2C, TRIM33, RB1, SP1, ATG2B, NFAT5, SOS1, KIAA1109, NUP205, WNK1, MYO9B, BARD1, RIC1, DOCK8, UHRF1BP1L, SBNO1
202	ENSOCUG00000012289	MTAP	678.537	0.148104	0.254178	0.15983	0.710865	0.148213	9.26618	9.75197	9.58597	8.8374	9.19046	9.41347	S-methyl-5'-thioadenosine phosphorylase (EC 2.4.2.28) (5'-methylthioadenosine phosphorylase) (MTA phosphorylase) (MTAP) (MTAPase)			GSE36826 NORMAL VS STAPH AUREUS INF IL1R KO SKIN DN	0.0029	0.0713	0.51	1.55	61	164	SLC16A6, CXCR4, LRRC8D, ARL4C, SLC11A1, SORL1, TRMT5, CYTIP, USP34, LBR, SLC38A2, WDR26, ABCD3, EREG, GMCL1, PTPN22, PPP3CA, MAP4K3, PICALM, OTULINL, LRP8, SELENOT, SLC3A2, THBS1, CD37, NAB1, S100A12, STK38L, AMPD2, OSBPL11, IFNGR1, ADAM10, LCP1, DIAPH1, ZMYM1, XPOT, REV3L, TLR5
203	ENSOCUG00000008548	KLHL9	956.708	0.0516726	0.198301	0.606245	0.939066	0.0273041	9.9319	9.91835	10.0039	9.55222	9.82423	10.0603	Kelch like family member 9			GSE37301 LYMPHOID PRIMED MPP VS RAG2 KO NK CELL UP	0.00251	0.0644	0.51	1.55	52	169	ITGA2, PPAT, AHCTF1, EZR, RRS1, NCL, MTRR, RRP12, UTP6, HSPA9, IPO4, CDK12, KDM6B, POLR1B, PPRC1, DDX21, ABT1, RIF1, MCAT, DDX56, TAF1A, UTP18, MYO1B, ETS2, CPD, GAR1, EIF3D, ABCE1, BCL2L11, DUSP1, FASTKD2, SDC4, CLUH, TTC4, OSBPL3, SEL1L, SHB, RGS2, PPP2CA, OTUD4, PLEK2, RRP9, GCKR, UHRF1BP1L, NRIP1, PAICS, TNFSF14, KATNBL1, THRAP3, PTCD3, SERINC5, NDC1, MRPL17, TASOR2, SAMSN1
204	ENSOCUG00000026843		1.82961	0.0123341	0.221398	0.712125	NA	NA	0.883807	0.921912	0.870125	0.817604	0.876852	0.834005				GSE7509 DC VS MONOCYTE WITH FCGRIIB STIM UP	0.00324	0.0744	0.52	1.55	70	155	SLC16A6, CXCR4, MEGF9, LRPPRC, PFAS, AQR, API5, FMNL1, CEBPG, KLHL21, MCAT, SYCP2, AASDHPPT, PTP4A2, RASSF2, STK38L, TMEM243, IFNGR1, RYBP, MYBPC3, NAT9, BTG1, FAM13A, RGS2, DHX29, DCAF1, XPOT, RPRD2, RPP40, CIAPIN1, METAP1, PAWR, SIRPA, RUVBL2
205	ENSOCUG00000029669	HACD4	236.378	-0.052881	0.200279	0.587699	0.935856	-0.0287911	7.79929	7.71448	7.91169	7.86065	7.73109	8.17112	Very-long-chain (3R)-3-hydroxyacyl-CoA dehydratase (EC 4.2.1.134)			GSE25085 FETAL LIVER VS FETAL BM SP4 THYMIC IMPLANT DN	0.00316	0.0743	0.52	1.55	68	156	MMP9, GCLC, LTB4R, LRRC8D, TPD52, PAG1, GCA, KDM7A, SGMS2, IL7R, SMOX, CYTIP, HP, SLC16A1, ETNK1, KDM6B, MBD2, PHLDA1, BRWD1, DMXL2, LITAF, HIPK2, LONRF3, PLA2G4A, NUS1, IL6ST, TMEM243, DNAH2, GDE1, FGR
206	ENSOCUG00000006192	FOCAD	1341.95	0.275653	0.346274	0.0554606	0.494653	0.305699	10.6311	10.4389	10.6231	9.90077	10.3557	10.0568	Focadhesin			GSE17721 LPS VS GARDIQUIMOD 6H BMDC DN	0.00325	0.0744	0.51	1.55	69	162	PLAUR, GPCPD1, EMB, LRPPRC, PIK3C2A, PRMT3, FGD4, POLR1A, CLIP1, MOB3B, CSGALNACT2, UTP4, AGTPBP1, POLR3G, WDR12, EIF4G2, AOAH, HNRNPDL, GNL2, CSF2RB, NDEL1, MPHOSPH10, EIF3A, NCF2, ANXA3, TFB2M, BRIX1, CDC42SE2, MIA3
207	ENSOCUG00000032941		2.2668	-0.0151129	0.222304	0.59105	NA	NA	0.877621	0.985513	1.16329	0.923791	1.18793	1.19372				GSE9960 HEALTHY VS GRAM NEG AND POS SEPSIS PBMC DN	0.00333	0.0746	0.52	1.55	72	155	STK17A, TNFSF15, ZMYM6, ERBIN, MON2, TRAPPC6B, FLVCR1, TRUB1, EZH2, ZBTB11, SCYL2, USP12, API5, NUP155, VPS36, EAF1, PLEKHH1, LYPLA1, PPP3CA, AVL9, FAM126B, YME1L1, ZNF426, STRN3, IRAK2, MPHOSPH10, RALGAPA1, THAP6, CNTRL, ATAD2B, ELL2, GPR84, SLC30A9, RFFL, PDZD8
208	ENSOCUG00000008137	MLLT3	143.727	-0.0906018	0.228913	0.280809	0.824024	-0.0840599	7.20701	6.96857	6.5662	7.58628	6.81442	7.31565	MLLT3, super elongation complex subunit			GSE7596 AKT TRANSD VS CTRL CD4 TCONV WITH TGFB UP	0.00505	0.0883	0.52	1.55	116	140	SLAMF6, SLC35G1, PDS5A, PSME4, ACTA1, INTS6, TRUB1, IPMK, DDX42, DHX36, CBR4, NOM1, XRN1, ADCY7, PPP4R3A, MTX3, CTSE, PAXBP1, ANTXR2, KDM6A, IL6ST, UBL3, BLM, CEP350, CSNK1D, TRIM33, RB1, PCYT1A, CYLD, LSM12, PKN2, ITGAV, NOL8, RUFY3, ADNP2, KIF11, RESF1, IVNS1ABP
209	ENSOCUG00000002462	SLC24A2	2.24394	-0.00271952	0.222122	0.907599	NA	NA	0.896843	0.788357	1.20649	1.2358	0.80083	0.929025				GSE6674 UNSTIM VS ANTI IGM STIM BCELL UP	0.0034	0.0747	0.52	1.55	74	153	CCNT1, NOC3L, NOL10, PLAA, ARNTL, TTC13, FLVCR1, SLC25A24, KIAA2026, TFAM, OSER1, POLR3G, COA7, ITGB2, NPAT, MAIP1, NCKAP1, HOOK1, FAR1, IL6ST, SLF1, ZMPSTE24, CEP83, MIA3, PRKAB2, PSMD5, SBNO1, SMC6, TM7SF3
210	ENSOCUG00000012439	ACER2	230.843	0.137806	0.249836	0.169823	0.723909	0.140316	8.16411	7.93534	7.86604	7.8899	7.64244	7.20787	Alkaline ceramidase (EC 3.5.1.23)			GSE45881 CXCR6HI VS CXCR1LO COLONIC LAMINA PROPRIA UP	0.00342	0.0747	0.52	1.55	74	155	CPVL, PSME4, PGAP1, ARNTL, GPR63, RAPGEF6, MARCHF6, YTHDC2, GPRASP1, CDK12, FMNL1, KIF21B, PPP2R2A, VPS13A, HERC1, NUP98, PROSER1, PTPN13, TPP2, ERO1A, MED23, FBXO38, TNKS2, USP24, RASGRP1, DOP1A, SETD1B, PTPRC, EP300, EIF3A, IL6ST, FOXJ3, CEP83, MIA3, NUP205, SLC30A6, SRP54, UBR4, SYNJ1, PLEKHB2, SMC4, IL1A, SLC11A2, IVNS1ABP, KPNA1, THRAP3, CDC14A, SLC5A3, TIAL1, WDR44, LGALS8
211	ENSOCUG00000025352		22.9582	-0.0571209	0.228091	0.259815	0.811938	-0.0904771	4.57875	3.97	3.53819	3.92118	4.71883	4.88542	40S ribosomal protein S4			GSE7852 LN VS FAT TREG UP	0.00238	0.0634	0.51	1.55	49	170	PATJ, TMEM154, EXOC6, ZNF518A, TRMT5, WDR3, TTC13, GMPS, ERCC4, GMCL1, CUL4B, OVGP1, NSUN2, TRMT6, SPAG1, BCAP29, PRR14L, DCP1A, RASA2, TRAF3IP2, PARS2, BTBD11, FGD6, RASSF2, TOP2B, WDR77, INPP5F, HAUS6, MCMBP, SOS1, BZW2, NUP205, ZNF471, XPOT, NUP133, CSTF2, PUM3, BMI1, KPNA4, CENPO, SMC4, RUVBL2, ERAL1, NUDCD1, NUP160, PTGER4, TTC27, NT5C2, ADAL, PIP4K2A, ZNF12, TRMT1L
212	ENSOCUG00000003336	RPS6	9208.42	-0.0192611	0.211458	0.778676	0.973143	-0.0118235	13.1965	12.5129	13.2998	12.424	13.0032	13.6935				GSE24634 TREG VS TCONV POST DAY5 IL4 CONVERSION UP	0.00243	0.0634	0.51	1.55	50	170	HEATR1, PPAT, TPD52, PFAS, PTBP3, GSPT1, GMPS, EZH2, SLC16A1, CAD, MAK16, SLC25A32, PSME3, PUS7, EXO1, CCDC86, NIP7, PSMD12, DKC1, DONSON, TMA16, SUPT16H, RAD1, TCERG1, ABCE1, ABTB2, TFB2M, BRIX1, DIAPH1, OSBPL3, DBF4, CSTF2, PUM3, ERCC6L, DUS4L, PPCDC, TTK, PAICS, POLQ, RUVBL2, DNAJC2, NARS2, PSD4, NUP188, EIF2B3, UCHL3, ASNS, HSPA14, KNTC1, SLC39A14, GART, POLR3K, RAD51, ELOVL6
213	ENSOCUG00000003320	DENND4C	711.612	0.0764336	0.205204	0.455376	0.900323	0.0456018	9.27939	9.78213	9.52548	9.42615	9.39382	9.30432	DENN domain containing 4C			GSE9988 LPS VS LPS AND ANTI TREM1 MONOCYTE DN	0.00374	0.0776	0.52	1.55	82	151	MMP1, FOSL1, GPCPD1, TNFSF15, TNFRSF12A, TBC1D2, ITGAX, MMP10, SERPINE1, SLC19A2, RLF, CRY1, ANKRD28, RABGEF1, KLHL21, TUT7, TRIB1, RB1CC1, MAP4K3, ST18, LONRF3, TEX10, CCR1, SLC3A2, NPC1, STX3, SOS1, ZBTB21, FBXL5, RGS1, TLR5, NUDT4, ZBTB43, RIOX1, TNFSF14, AKIRIN2, CAMTA2, DDIT3, MOB1B, MAPK13, GNA13, BHLHE40
214	ENSOCUG00000037713		1.39316	-0.0252858	0.224377	0.311095	NA	NA	0.326421	0.433565	0.341255	0.480158	0.624511	0.441766				GSE21927 SPLEEN VS BONE MARROW MONOCYTE BALBC DN	0.00598	0.0992	0.53	1.55	142	128	DHRS9, NLRP12, DDX28, ST3GAL5, ITGAX, APBB1IP, ITGAM, UGCG, EDAR, COA7, AKAP13, MCTP1, CCDC86, NIBAN1, ENC1, HIPK2, ANTXR2, RGS14, DDAH1
215	ENSOCUG00000012244	PLIN2	2738.82	0.0918442	0.23438	0.227947	0.782736	0.106384	10.7965	11.9091	11.6811	10.5287	11.3476	11.2603	Perilipin			GSE22432 MULTIPOTENT VS COMMON DC PROGENITOR UNTREATED DN	0.00335	0.0746	0.51	1.55	71	163	IL1R2, PPAT, AZIN1, UTP15, MYBBP1A, MAP2K3, SLC19A2, CINP, POP1, NOL11, POLR3G, KDSR, NIP7, DDX56, TSR1, HNRNPDL, DUSP4, TMEM177, C12orf66, RRN3, NOC4L, NFX1, NUP107, TRIM37, CEP83, DDX51, BZW2, IPPK, RIPK2, DBF4, BACH1, OTUD4, GEMIN5, UTP25, CCT4, CDV3, IL10, RUVBL2, PTCD3, EIF4E, KRAS, EIF2B5, ATP13A1, DPH2
216	ENSOCUG00000003507	HAUS6	350.164	0.139923	0.249373	0.170949	0.727021	0.138453	8.14478	8.92027	8.5774	8.18676	8.20971	8.2732	HAUS augmin like complex subunit 6			GSE40493 BCL6 KO VS WT TREG UP	0.00302	0.0731	0.51	1.55	63	168	GCLC, NLRP3, UTP15, AHCTF1, FGD3, EZR, CDK8, USP9X, SOS2, AQR, URB2, UCHL5, FBXO11, N4BP2, USP47, NSUN2, RCOR1, SMG1, YME1L1, OPA1, FBXO38, TNKS2, MPHOSPH10, PTP4A2, EIF3A, ADAM10, GOLGA4, ROCK2, MIB1, SEL1L, HS2ST1, LPIN2, PKN2, ATXN3, DDX54, NFXL1, NOD2, DNAJC11, UBA6, GFM1, HSPH1, USP45, TTC27, VPS13D, PTK2B, THOC5, DDX31, RLIM, CCT3, NCK1, TSNAX, NOP9, AGA, PRKAB1, CASP8
217	ENSOCUG00000003506	RRAGA	753.994	-0.0333903	0.189012	0.743767	0.970609	-0.0129559	9.41331	9.58118	9.55899	9.41673	9.70196	9.62624	Ras related GTP binding A			GSE22432 MULTIPOTENT VS COMMON DC PROGENITOR UNTREATED UP	0.00327	0.0744	0.51	1.55	69	165	UTP15, RRS1, SLC25A33, TRMT10C, WDR3, ODC1, CAD, IMP4, CEBPG, AP1G1, HSPA4, POP1, NOL11, NIP7, NAA15, TSR1, NOP2, LONRF1, LCMT2, NAF1, FEM1B, KLHDC4, C12orf66, NLE1, NUP107, UBXN8, LIG3, ZMPSTE24, ETF1, DDX51, NUP205, GTF2F2, NOB1, RPP40, GEMIN5, ABCC4, MTHFD2, BMI1, DDX1, CHCHD4, NVL, SERPINB2, NOP56, ACOT7, NARS2, EIF4E, ZPR1, TMEM97, DNMT3B, NUP35, PDSS1, TSNAX, LRRC59, SMYD5, ACBD6, NUP54, RP…
218	ENSOCUG00000004895	ADAMTSL1	137.384	-0.048227	0.224105	0.366495	0.871967	-0.0595002	7.27019	6.03132	6.27397	7.85014	6.84565	5.90069	ADAMTS like 1			GSE36476 CTRL VS TSST ACT 72H MEMORY CD4 TCELL YOUNG UP	0.0034	0.0747	0.51	1.54	73	158	CXCR4, PATJ, CFH, NLRP3, PTP4A1, ARL4C, IL7R, SORL1, PER1, KIAA0513, YTHDF3, USP34, RIPOR2, CCNL1, TXNIP, RLF, SLC2A3, GPRASP1, USP3, PPP4R3A, SETD2, KLF6, ITGB2, TNFAIP3, IL6R, NDEL1, RALGAPA1, COQ10B, UBL3, DUSP1, TMEM123, GOLGA4, TENT5C, GPR183, ANXA1, FAM13A, CD69, UVRAG, DNAJB9, PLK3, SARAF, RAB11FIP2, TOB1, VCPKMT, SERINC5, FNDC3A, NUP160
219	ENSOCUG00000001183	SH3GL2	152.242	-0.0370515	0.200353	0.692435	0.961099	-0.0172318	7.20171	7.41695	6.88424	7.3527	7.30819	7.20598	SH3 domain containing GRB2 like 2, endophilin A1			GSE22886 NAIVE CD4 TCELL VS MEMORY TCELL DN	0.00217	0.0597	0.51	1.54	44	175	FASTKD3, NOC3L, LTB, LRRC8D, SRSF5, CCND2, RPS6KA3, SORL1, GPR63, USP1, CBLL1, ARHGEF6, MTRR, CAB39, TLK1, TUFT1, TUT7, SIRT1, LPCAT4, IL6R, CCL20, RIOK2, KCMF1, TNKS2, GLUD1, SUPT16H, PPM1D, TMEM123, AQP3, GAPVD1, VPS4B, MTREX, XPOT, MID1IP1, RDH11, INTS5, TRAPPC11, GRK6, ADSL, HPS5, ST8SIA4, TAF5, PDCD4
220	ENSOCUG00000002551	CNTLN	329.944	-0.0455468	0.21389	0.551902	0.927643	-0.0326189	8.35312	7.5422	8.51867	8.60771	7.99818	8.55807	Centlein			GSE2770 UNTREATED VS TGFB AND IL4 TREATED ACT CD4 TCELL 2H UP	0.00347	0.0754	0.51	1.54	74	160	MMP9, RANBP2, ADAM8, RIOK3, UBR3, DDX28, TRMT61A, SLC11A1, SMOX, G6PD, GSPT1, IDE, CAD, F2RL1, CHI3L1, NUP58
221	ENSOCUG00000030028		30.3491	0.0443522	0.217643	0.519887	0.923503	0.0345617	4.94929	5.3206	4.43292	4.56458	4.85255	4.89844				GSE4590 PRE BCELL VS SMALL PRE BCELL DN	0.0117	0.138	0.55	1.54	315	92	SERPINB12, GCLC, MGAM, FBXL17, KIF9, CDK8, TMEM33, AGPAT5, SLC38A2, KIAA2026, TNS4, ADAM19, SPAG1
222	ENSOCUG00000004460	BNC2	123.438	-0.140407	0.279764	0.0441202	0.455341	-0.341663	6.76644	6.13159	5.72635	7.73553	6.81753	6.4951	Basonuclin 2			GSE22589 HEALTHY VS HIV INFECTED DC UP	0.00239	0.0634	0.51	1.54	49	172	MEGF9, ADAM8, RIOK1, TRMT61A, RRS1, SLC11A1, PRMT3, USP37, MARCHF6, TRUB1, SLC16A1, ADGRG3, HACD1, ERRFI1, MAK16, UCHL5, PAK1IP1, IPO4, SETD6, PPRC1, UTP4, WDR12, CTPS1, PPIL4, FAM98A, TIMM9, PITPNB, PA2G4, RAD17, USPL1, PDCD6IP, THBS1, GAR1, MTAP, CLUH, ISG20L2, MTMR10, MAT2A, RRP9, SLC36A4, CCT4, HAS3, UBP1, KCNAB2, DNAJC2, TCP1, ARMC1, PTCD3, NOP56
223	ENSOCUG00000009327	CCDC171	29.1618	-0.0395773	0.213603	0.592809	0.936359	-0.0285576	5.09752	4.50814	4.57604	4.84217	5.02607	4.85899	Coiled-coil domain containing 171			GSE21670 STAT3 KO VS WT CD4 TCELL DN	0.00361	0.0769	0.51	1.54	78	156	HEATR1, NOC3L, STK17B, RRS1, LARP4, RAB27B, SLC11A1, TAF4B, PRMT3, CYTIP, WDR3, POLR1A, WDR43, HIF1A, URB2, RRP12, FURIN, SLC7A1, CAD, CXCL8, ETNK1, RPF2, FARSB, PIK3CD, POLR1B, PPRC1, PUS7, DDX21, ADAM19, WDR12, BYSL, CTPS1, NOLC1, KDSR, NAA15, FAM98A, HIPK2, LINS1, LRP8, BCL6, PPP1R3B, GNL3, PDK1, NOP58, PITRM1, MAT2A, CYLD, BAZ1A, XPOT
224	ENSOCUG00000009319	PSIP1	1571.29	-0.107865	0.225634	0.277645	0.823095	-0.0845501	10.4027	10.5992	10.3245	10.8208	10.3187	10.9485	PC4 and SFRS1 interacting protein 1			GSE19941 LPS VS LPS AND IL10 STIM IL10 KO NFKBP50 KO MACROPHAGE DN	0.00353	0.0764	0.51	1.54	75	162	MMP9, LTB4R, CNR2, AREG, ITGA6, ADAM8, PAG1, STYX, RAPGEF6, SKIL, AKAP11, LBR, COBLL1, GPLD1, ADGRG3, MARCHF7, SLC38A2, LGALS3, DSG2, ACVR1B, INPP4B, GPR137B, CYSLTR1, CCR1
225	ENSOCUG00000009315	SNAPC3	290.946	0.103562	0.213886	0.332032	0.854033	0.0685255	8.32683	8.39738	8.07865	7.93482	8.18696	8.06023	Small nuclear RNA activating complex polypeptide 3			GSE9509 10MIN VS 30MIN LPS AND IL10 STIM IL10 KO MACROPHAGE UP	0.00491	0.0867	0.51	1.54	110	147	IL1R2, ARRDC4, RAB44, CLEC12A, PGLYRP1, ANKRD22, RELT, LIN7C, NOL11, ABT1, KLHL21, POC1B, MTHFD1, DHX9, PPP1R10, CCDC14, RUVBL1, GPATCH1, GNL3, MCCC2, PITRM1, NOL9, UTP25, TRMT10A, DDX18, TOB1, ADK, LMNB1, ACOT7
226	ENSOCUG00000010656	TTC39B	325.263	0.0373557	0.207759	0.659573	0.952899	0.0209533	8.13196	8.4375	8.54258	7.69571	8.46351	8.43008	Tetratricopeptide repeat domain 39B			GSE37532 WT VS PPARG KO VISCERAL ADIPOSE TISSUE TCONV DN	0.00251	0.0644	0.5	1.54	51	175	HEATR1, LRRC8D, MEGF9, LRPPRC, TJP2, RRS1, CUL3, B4GALT6, AGPAT5, EZH2, TMEM168, USP12, UMPS, ANKRD28, NOL11, PAK2, WDR12, USP3, NOLC1, CDC40, TSR1, DKC1, PABPC4, SNX13, MYO1B, MOSPD1, SUPT16H, FEM1B, AMPD2, MCMBP, BZW2, PDZD8, RPP40, UTP25, ANGEL1, PLIN2, ATP5PB, OLA1, NUFIP1, SIK2, ZMAT3
227	ENSOCUG00000010379	FREM1	126.022	-0.0801162	0.237969	0.137152	0.67625	-0.169893	7.03024	5.77209	5.55781	7.73121	6.81732	6.25847	FRAS1 related extracellular matrix 1			GSE41867 NAIVE VS DAY15 LCMV CONE13 EFFECTOR CD8 TCELL DN	0.00389	0.0779	0.51	1.54	85	152	PSME4, LARP4, SPOPL, TMEM33, AP4E1, WDR43, INTS6, HSPA9, SLC38A2, IDE, ABCD3, MAK16, UCHL5, CLTC, C16orf72, SLC45A4, WDFY4, BYSL, CNOT6, CNOT1, MCAT, CEBPZ, ENC1, LCLAT1, PABPC4, PPP4R3B, POLR3E, DOP1A, DUSP18, TUBE1, TMEM243, HAUS6, CDC42SE2, CLCN3, MIB1, ZBTB21, ZFYVE16, ZMYM1
228	ENSOCUG00000010374	CER1	29.2955	0.00164493	0.219636	0.973126	0.996824	0.00138157	5.46789	3.3418	3.91211	4.29656	4.77225	4.74479	Cerberus 1, DAN family BMP antagonist			GSE32533 WT VS MIR17 OVEREXPRESS ACT CD4 TCELL UP	0.00367	0.0776	0.51	1.54	79	158	UTP15, DDX28, PTEN, NOL10, PFAS, RPS6KA3, KIAA0513, TWNK, NCL, HSPA9, RAB11FIP1, IPO7, GPATCH4, ZNF317, CRY1, POLR1B, TXLNG, SACS, NT5DC3, SPAG1, TDG, WDR75, PSMD12, RAB21, NAF1, GLUD1, MAIP1, RPS6KA1, STRAP, ELL2, EMC8, PIGW, WDR74, ETF1, NOP58, DDX51, EIF3J, ZBTB21, BZW2, SEL1L, FABP5, CUL5, CCT4, FTSJ3, NUFIP1, BEND3, DDX18, TNFSF14, DDX55, IL10
229	ENSOCUG00000010367	ZDHHC21	239.077	-0.031865	0.215389	0.627606	0.943673	-0.0251787	7.06847	8.07009	7.79285	7.05867	7.9872	8.34825	Palmitoyltransferase (EC 2.3.1.225)			GSE17721 PAM3CSK4 VS CPG 8H BMDC DN	0.00372	0.0776	0.51	1.53	79	162	TRDMT1, ALCAM, SPN, SMAP2, ESRP1, ATP11B, IL7R, MYO5A, KCTD4, TBK1, CPNE3, TMEM168, ST3GAL1, CBR4, MBD2, XRN1, CPEB4, DDHD1, SLC35A3, XPO6, KLF6, ANKRD17, AVL9, SIRT1, PTPN13, COX18, CACUL1, STRN3, SELENOT, TLR8, POLR3A, LNX2, MXD1, DUSP1, SLF1, TOX4, STAG2, STK4, RIPK2
230	ENSOCUG00000004249	NFIB	743.177	-0.0491294	0.20595	0.585632	0.935205	-0.0290931	9.71348	9.40861	9.12136	9.86694	9.44178	9.40395	Nuclear factor 1			GSE37301 LYMPHOID PRIMED MPP VS GRAN MONO PROGENITOR UP	0.00314	0.0743	0.5	1.53	65	170	NOC3L, PPAT, AHCTF1, CD44, REL, TAF4B, WDR3, ODC1, MARCHF6, NAT10, RRP12, HSPA9, CXCL8, IPO4, TFAM, CDK12, THAP12, NT5DC3, MCAT, TNFAIP3, PSMD12, CEBPZ, NDEL1, OPA1, GPR137B, SUCO, MPHOSPH10, GAR1, PPP1R2, EIF3D, DDX3X, ABCE1, SDC4, NLE1, TOX4, BCL6, TTC4, ZMPSTE24, OSBPL3, BZW2, GTF2F2, RGS2, MAT2A, OTUD4, REV3L, ADORA2B, MTHFD2, AGFG1, UHRF1BP1L, PLK3, PAICS, GEMIN4, CAMTA2, TLE3
231	ENSOCUG00000035371		4.72417	-0.0210151	0.221279	0.599123	NA	NA	1.96721	2.29117	1.97344	2.57328	1.95863	2.02348				GSE9006 HEALTHY VS TYPE 1 DIABETES PBMC 1MONTH POST DX UP	0.0039	0.0779	0.51	1.53	83	162	AZIN1, EZR, STK17B, HIF1A, TXNIP, PTBP3, UGCG, CPNE3, HSPA9, AGPS, MBD2, LYPLA1, ACTR2, SLC35A3, PAK2, MTHFD1, DR1, PABPC4, GLUD1, PTP4A2, HNRNPD, URI1, KLF10, DDX3X, CSNK1G3, ADAM10, ACTG1, TENT5C, FAM13A, CD69, LSM12, FOXK2, GSR, ADNP2, TOB1, HNRNPU, INPP5D, NCBP3, GALNT1, SFPQ, CPSF6, HSP90B1, KCTD3, STAU1, MAP2K1, HSPA5, MAPK1IP1L, AATF, KPNA5, XRCC6, PPP3CB, PRKDC, YWHAZ
232	ENSOCUG00000004401	MPDZ	470.487	-0.0879496	0.23046	0.268741	0.817302	-0.0876175	9.14243	8.18332	8.20662	9.27371	8.86401	8.8116	Multiple PDZ domain crumbs cell polarity complex component			GSE14000 UNSTIM VS 4H LPS DC TRANSLATED RNA UP	0.00388	0.0779	0.5	1.53	82	165	PPAT, SOCS6, MAP3K2, RRS1, FRY, TAF1, ABCD3, HECTD1, NADK2, AGTPBP1, WDR12, MCAT, NOP2, MSH6, DOK3, FAM214A, PROSER1, PALB2, PRDM2, LTV1, TFB2M, MBLAC2, ABHD15, DDX51, SPICE1, TMX3, LRR1, HEATR5B, SHB, MTREX, TMEM209, TRAPPC11, BCLAF1, DDX55, GAB3, UBR5, HNRNPAB, ACTL6A, FAM172A, AGL, DUSP7, ELP1, MAP3K5, PRPSAP2, JMY, ARMCX5, RFC5, AFG3L2, ZFP82, MSH2, FBXW2, OXA1L, ZBTB44, ALG6, SLC35F6, ORC5, …
233	ENSOCUG00000004226	LURAP1L	305.708	0.524668	1.53376	0.010974	0.253604	0.595844	7.91599	9.05066	8.20935	7.49353	7.64246	7.79047	Leucine rich adaptor protein 1 like			GSE36476 CTRL VS TSST ACT 40H MEMORY CD4 TCELL YOUNG UP	0.00469	0.0841	0.51	1.53	102	154	EVI2B, CXCR4, CFH, NLRP3, PTP4A1, ARL4C, SORL1, PER1, KIAA0513, USP34, RIPOR2, CCNL1, TXNIP, RLF, ZNF131, KIF21B, PCF11, USP3, PADI2, SETD2, ITGB2, TNFAIP3, PTPN4, NDEL1, RALGAPA1, UBL3, DUSP1, TMEM123, GOLGA4, AQP3, TENT5C, GPR183, MTMR10, ANXA1, BTG1, FAM13A, CD69, CYTH1, LPCAT3, DNAJB9, SARAF, PITPNC1, RAB11FIP2, TOB1, SERINC5, NUP160, INPP5D, PTGER4, LLGL2, CHD1
234	ENSOCUG00000005565		2.58704	-0.0196404	0.222416	0.538445	NA	NA	1.33784	1.25256	1.12695	1.14429	1.50791	1.40007	Uncharacterized protein			GSE6259 33D1 POS DC VS CD8 TCELL DN	0.0119	0.139	0.54	1.53	314	100	XKRX, PLAUR, SLC35G1, TMEM154, SLC11A1, MBP, FLVCR1, SLC19A2, NLN, AOAH, IRAK3, LCLAT1, TMA16, RASGRP1, ITGAL, PREX1, DUSP1, OSBPL11, FRMD4B, ADAM10, MIB1, RFFL
235	ENSOCUG00000037042		2.45345	0.0243388	0.222846	0.467411	NA	NA	1.12694	1.41152	1.31255	1.08379	1.2684	1.15744				GSE26727 WT VS KLF2 KO LPS STIM MACROPHAGE DN	0.00371	0.0776	0.5	1.53	78	166	EVI2B, RANBP2, NLRP3, EZR, CYP1B1, REL, SYNCRIP, MAP2K3, ZNF200, URB2, EZH2, IFRD1, IPO7, CAND1, PTPN22, UMPS, PPRC1, SACS, MKLN1, GNL2, DUSP4, IL18RAP, MBNL1, FEM1B, HNRNPF, TNFRSF1B, NAB1, TMEM243, RHOG, TOX4, ACSL1, ACTG1, RANBP9, ISG20L2, RRP7A, SP3, PPP2CA, SLC1A5, TNFSF14, IMPA1, IVNS1ABP, HPS5, NOP56, NUP160, CASP10, GNAI3, SLC5A3, HNRNPAB, NUP188, TSC22D2, ZPR1, CCT5, HIVEP2, POP4, ZBTB24…
236	ENSOCUG00000000847	PTPRD	583.748	-0.0849584	0.23606	0.195001	0.743987	-0.128435	9.2642	8.28708	8.4131	9.90468	9.20017	8.35282	Protein tyrosine phosphatase, receptor type D			GSE14769 UNSTIM VS 240MIN LPS BMDM UP	0.00335	0.0746	0.5	1.53	69	172	CXCR4, TMEM154, GPCPD1, LAMA3, UTP15, PAG1, KIAA0513, C2orf69, ERI2, AGPAT5, SLC19A2, MTRR, E2F2, AGPS, NADK2, TUBA4A, EXO1, WDR75, FAM214A, PITPNB, HSPD1, PPM1D, FEM1B, GK5, OSBPL11, TM9SF3, CARNMT1, HAUS6, ZNF518B, MMS22L, MID1IP1, SLC36A4, PPCDC, OLA1, SUV39H1, CHCHD4, MAP3K9, FBXO31, GAB3, GEMIN4, XPO1, RMDN1, SS18, GCLM, LRRC20
237	ENSOCUG00000027888		3.11066	-0.0143216	0.222866	0.537288	NA	NA	1.21876	0.999132	1.3439	1.06879	1.01757	1.83444	Uncharacterized protein			GSE27859 DC VS CD11C INT F480 HI MACROPHAGE UP	0.00398	0.0784	0.5	1.52	84	165	GCLC, HEATR1, PDS5A, AHCTF1, PTEN, MYO5A, PRMT3, WDR43, DIS3, MAN2A1, MTRR, CAND1, CASP4, PUS7, EXO1, NOLC1, RIF1, WDR75, SF1, MKLN1, HNRNPDL, TPR, ATM, PABPC4, NAF1, SMARCA5, RRN3, UBE2K, FBXO45, CLUH, BRCA2, GNL3, PPP2CA, ERCC6L, SCAF11, FTSJ3, DIAPH2, RIOX1, MCM5, DNAJC2, NOP56, GCLM, LRRC20, MRRF, PTGER4
238	ENSOCUG00000000982	DMAC1	421.719	-0.0761737	0.223489	0.342231	0.861248	-0.0648717	8.60975	8.00358	8.75483	8.35033	8.71391	9.22382	Distal membrane arm assembly complex 1			GSE22601 DOUBLE POSITIVE VS CD8 SINGLE POSITIVE THYMOCYTE UP	0.00319	0.0743	0.5	1.52	65	175	SLAMF6, SLC35G1, RIOK3, SSH2, NIPAL1, CCND2, PIK3C2A, STK17B, PTEN, AFF4, CYTIP, RIPOR2, MARCHF6, IL17RA, F2RL1, SLC2A3, ETNK1, MBD2, PPP3CA, MPPE1, AKAP13, CMIP, TSR1, IRAK3, SELL, RAB21, MFSD6, ELF1, UBE2H, IL18RAP, SELENOT, DGKD, CRLF3, PNRC1, ABTB1, TMEM123
239	ENSOCUG00000026913		93.3544	-0.120772	0.254136	0.124864	0.657653	-0.182003	6.26318	5.60964	6.47338	6.19607	6.84318	6.92936				GSE23114 WT VS SLE2C1 MOUSE SPLEEN B1A BCELL UP	0.00399	0.0784	0.5	1.52	84	166	GLIPR1, CCND2, EZR, RRS1, SYNCRIP, CYTIP, MAP2K3, WDR43, IL1RAP, UTP3, URB2, EZH2, IPO7, MAK16, CAND1, TFAM, KDM6B, PTPN22, UMPS, ADAM19, EIF4G2, LRRC8B, MKLN1, FAM98A, UTP18, LIG4, RAD1, NPC1, NAB1, TMEM243, ABCE1, RHOG, PSMD1, ACSL1, ACTG1, EIF3J, SP3, WNK1, PPP2CA, UTP25, CCT4, MTHFD2, PAICS, TNFSF14, IMPA1, HPS5, PGK1, NOP56, HNRNPAB, EIF4E
240	ENSOCUG00000006819	KDM4C	899.919	0.124752	0.22283	0.260111	0.811938	0.0904771	9.9493	9.83662	9.97356	9.41057	9.79253	9.7675	Lysine demethylase 4C			GSE40655 FOXO1 KO VS WT NTREG UP	0.00463	0.0841	0.5	1.52	100	158	MMP9, HEATR1, RASSF5, RAPGEF6, AP4E1, MBP, NAT10, IMP4, TUBA4A, PIK3CD, NOLC1, CD244, PPP2R5A, SERPINB1, CNOT6L, MFSD6, USPL1, ARID2, TOP2B, PREX1, UBL3, KMT2C, IL16, PPP6R3, SP1, KIAA1109, GAPVD1, MAT2A, NOL9, OTUD4, LHFPL5
241	ENSOCUG00000004106	GLDC	10.2315	-0.0395478	0.218502	0.528445	0.923646	-0.0344946	3.4288	3.21397	3.13121	3.37554	3.44541	3.42654	Glycine cleavage system P protein (EC 1.4.4.2)			GSE37416 0H VS 6H F TULARENSIS LVS NEUTROPHIL DN	0.00376	0.0776	0.5	1.52	78	170	PLAUR, AZIN1, RASSF5, ATP13A3, PRKCI, RUNX3, MAP2K3, TFRC, RLF, CDK17, SLC2A3, PIK3R5, EAF1, AFTPH, PABPC1, NUP58, HMGA1, BRAF, MED14, PTP4A2, SLC3A2, KDM3A, TOP2B, KLF10, ELL2, SLC16A3, RAB5A, LATS2, FRMD4B, GPR84, PDK1, IPPK, EIF2S3, CYLD, NEDD9, SLC36A4, ARMCX3, PPCDC, GPR65, SQSTM1, FNDC3B, SIK2, CDKN1A, IVNS1ABP, HPS5, BZW1, SAMSN1, BHLHE40
242	ENSOCUG00000000518	UHRF2	449.398	-0.0485925	0.188602	0.644277	0.947893	-0.0232407	8.77886	8.84567	8.65522	8.78337	8.86553	8.91194	Ubiquitin like with PHD and ring finger domains 2			GSE8685 IL2 ACT IL2 STARVED VS IL21 ACT IL2 STARVED CD4 TCELL UP	0.00554	0.0955	0.51	1.52	122	151	ARRDC4, TMEM154, PSME4, ADAM8, NIPAL1, TJP2, CD44, NOL10, PLXNC1, PGLYRP1, SNX18, E2F2, EZH2, GPLD1, LARP1B, FOXO3, GAS2L3, MCTP1, ANKRD17, TRIB1, PTPN13, PICALM, DONSON, TBC1D30, CPD, TNFAIP8, DUSP1, XIAP, FGR, RMC1, VPS4B, MMS22L, PPP2CA, LPIN2, TBC1D31, PLIN2, UBASH3B
243	ENSOCUG00000014925		24.8437	-0.0212573	0.22127	0.594844	0.93735	-0.028098	3.31822	5.02483	3.76559	4.74437	4.66523	4.37278				GSE22886 NAIVE BCELL VS DC DN	0.00381	0.0779	0.5	1.52	79	170	SLC16A6, GCLC, PLAU, MKNK1, ZMYM6, IL7R, SLC7A8, GLS, ITGAM, TXNRD1, SLC7A11, RBM47, ANKRD17, NIBAN1, GPR137B, DENND1B, KLF10, RHOG, ECPAS, PSMD1, PILRA, SEL1L, EIF4G1, NCBP1, RAP2B, SYNJ1, MTHFD2, PGD, PLEKHB2, SIRPA
244	ENSOCUG00000013813	IL33	355.905	-0.061942	0.214278	0.465471	0.906251	-0.0427514	8.13294	8.71354	7.99876	8.67382	8.71676	8.19541	Uncharacterized protein			GSE21670 STAT3 KO VS WT CD4 TCELL IL6 TREATED UP	0.00567	0.0969	0.51	1.52	125	151	MGAM, CLEC4A, LCN2, IL1RL2, GCA, RPS6KA3, SGMS2, PRKCI, G6PD, RND3, AGPS, NIN, BMX, ANKRD28, OSER1, POC1B, IRAK3, RAB21, FAM49B, GDE1, S100A8, RNF149, STK26, TMX3, TENT2, SLC36A4, RNF13, ATF6, PFKP, TOP3B
245	ENSOCUG00000011554		28.9064	0.0272065	0.21534	0.67294	0.95669	0.0192287	4.94198	4.56244	4.99976	4.20234	4.60026	5.13153	Uncharacterized protein			GSE23502 WT VS HDC KO MYELOID DERIVED SUPPRESSOR CELL BM DN	0.00389	0.0779	0.5	1.52	81	169	IL1R2, TMEM154, NLRP3, AZIN1, TPD52, PFKFB3, ABHD17B, TAF4B, CYTIP, FLVCR1, PTGS2, SLC38A2, AGO3, CA13, TBC1D9, CLTC, ST3GAL1, CLEC4D, PTPN12, ZNF281, RBM47, LITAF, TRIP11, BCAP29, TMED5, HIPK3, CSF2RB, COQ10B, RAB6A, IL6ST, DUSP1, TENT5C, GNL3, SOS1, NOP58, VAMP7, EIF2S3, FCHO2, ACBD5, RIOX1, ATF6, SIRPA, RESF1, ADK, FAH, C5AR1, ERP44, PTGER4, CHD1
246	ENSOCUG00000016474	KIAA2026	376.902	0.294954	0.362131	0.04825	0.474241	0.324001	8.79891	8.71883	8.69253	8.51545	8.19877	8.1024	Uncharacterized protein			GSE13484 UNSTIM VS YF17D VACCINE STIM PBMC UP	0.00437	0.0825	0.5	1.52	92	167	NR2C1, ABHD2, SORL1, USP1, AQR, LTN1, NKRF, LBR, UBE4A, DDX42, API5, WDR37, ADCY7, ACTR2, PAK2, PPIP5K2, SPAST, PUM2, SLC25A46, SEC24B, DKC1, PFKFB4, SUPT16H, PTP4A2, RASSF2, KDM3A, TOP2B, SF3B1, PPP6C, SHLD2, CSNK1G3, AQP3, LCP1, GAPVD1, XPOT, HACD2, REV3L, MYO9B, CCR2, METAP1, ANKZF1, ATP5PB, SRSF1, DCP2, FBXO9, CLINT1, ASAH1, MTSS1, CPSF6, RASA1, ELP1, EDC4, TBC1D8, SSR1, ZDHHC3, CTBP2, ARMCX5…
247	ENSOCUG00000016469	MLANA	24.4647	0.0228397	0.218711	0.662418	0.953186	0.0208222	4.15228	5.18411	3.89198	4.82763	4.04732	4.08006	Melan-A			GSE19888 ADENOSINE A3R ACT VS TCELL MEMBRANES ACT AND A3R INH PRETREAT IN MAST CELL DN	0.00534	0.0927	0.51	1.51	117	152	MMP9, KRT5, ESRP1, PKP1, ITGAX, BAIAP2L1, PABPC1, TNS4, SLC12A6, DSP, SH3RF1, RHBG, TNK1, ETS2, KLF5, PRLR, GOLGA4, NFAT5, IL17RE, GRHL2
248	ENSOCUG00000017609	ERMP1	355.608	-0.0201966	0.211367	0.773589	0.972276	-0.0122104	8.38609	8.67377	7.89596	8.98412	8.30758	7.79332	Endoplasmic reticulum metallopeptidase 1			GSE17721 PAM3CSK4 VS CPG 4H BMDC UP	0.00454	0.084	0.5	1.51	96	165	CPEB2, PRG4, ADAM8, RIOK3, MARCHF6, SLC19A2, IFRD1, MAK16, DDX42, ADCY7, SACS, RCOR1, MATN1, HNRNPDL, ACVR1B, SRXN1, FAM126B, NDEL1, TMA16, P2RY6, GLUD1, HNRNPF, KDM3A, FANK1, KLF10, AMPD2, DUSP1, CD14, IFNGR1, SPICE1, MAT2A, METAP1, UBP1, SARAF, SIRPA, SRP9, KATNBL1, SRSF1, INPP5D, POT1, SECISBP2, EMC7, CCNH, DNMT3B
249	ENSOCUG00000010108	RIC1	575.68	0.124482	0.235066	0.225212	0.781495	0.107074	9.46751	9.0206	9.34725	8.72542	9.22952	8.92165	RIC1 homolog, RAB6A GEF complex partner 1			GSE44649 NAIVE VS ACTIVATED CD8 TCELL DN	0.00379	0.0779	0.5	1.51	78	173	TP53INP1, AP1S3, KDM7A, PTEN, PRKCI, TTC13, CLIP1, SLC19A2, IPO7, MARVELD2, OSGEPL1, VSIR, PPP3CA, RCOR1, R3HDM1, UBR1, NPAT, SELENOT, MSL2, NUS1, TUBE1, KLF10, TENT4B, BLM, TM9SF3, HAUS6, MCPH1, MCCC2, MIB1, LRR1, UBE2T, TEX2, CCNE2, NUP210, DAPK1, DIAPH2, CENPO, MBNL3, TBL1XR1, ABRAXAS1, FIGNL1, NUDCD1, SRSF1, MBTPS2, CDC14A
250	ENSOCUG00000008117	CD274	622.088	-0.106122	0.252083	0.0842202	0.570624	-0.24365	8.8069	8.66143	8.35928	7.8352	9.53686	10.0358	CD274 molecule			GSE6259 BCELL VS CD8 TCELL DN	0.00461	0.0841	0.5	1.51	98	163	CXCR4, TP53INP1, SLCO4C1, AHCTF1, STAM, RASSF5, LARP4, RAB27B, TAF4B, TWNK, RIPOR2, SLC38A2, WDR26, KIAA2026, LRMP, KIF21B, KLHL21, NOLC1, TBC1D15, LRRC8B, HERC1, NUP98, FAM214A, PICALM, LONRF1, WIPI1, LRATD2, NPAT, RAD1, CRLF3, TMED8, IFNGR1, STK4, BTG1, FAM160B1, AMMECR1, RAP2B, LGALSL, CTNNB1
251	ENSOCUG00000008095	PLGRKT	903.172	0.00990428	0.209411	0.895775	0.986333	0.00597647	9.0568	10.3357	9.60497	9.50317	9.74045	9.95434	Plasminogen receptor with a C-terminal lysine			GSE28726 NAIVE VS ACTIVATED NKTCELL DN	0.00446	0.0833	0.5	1.51	94	166	RANBP2, PGAP1, EZR, RRS1, SYNCRIP, CYTIP, MAP2K3, IL1RAP, UTP3, URB2, EZH2, IFRD1, IPO7, TFAM, PTPN22, UMPS, PPRC1, SACS, EIF4G2, MKLN1, FAM98A, GNL2, NDEL1, LIG4, IL18RAP, MPHOSPH10, MBNL1, HNRNPF, RAD1, TNFRSF1B, NPC1, NAB1, TMEM243, BCL2L11, RHOG, PSMD1, TOX4, ACSL1, ACTG1, STK4, SP3, RIPK2, WNK1, PPP2CA, MTHFD2, PAICS, IMPA1, IVNS1ABP, EGR3, HPS5, NUP160, CASP10, SLC5A3, HNRNPAB, EIF4E, UCHL3…
252	ENSOCUG00000037721		3.05827	-0.0236332	0.223174	0.431685	NA	NA	1.17967	1.34567	1.48007	1.28316	1.35332	1.81485				GSE19198 CTRL VS IL21 TREATED TCELL 1H DN	0.00477	0.0849	0.5	1.51	102	161	SLC16A6, PLAUR, NLRP12, PSME4, ZMYM6, SOCS6, SSH2, MAP3K2, GBE1, USP9X, MCEMP1, SKIL, APBB1IP, SERPINE1, SLC19A2, FURIN, HAMP, TREM1, ZNF281, DOK3, ARMC8, SLC43A2, GPD2, PPM1B, CPD, KLF10, DUSP1, ELL2
253	ENSOCUG00000016853	JAK2	1371.05	0.0109525	0.20986	0.883617	0.985086	0.00652571	9.83708	10.7848	10.3709	9.63408	10.6107	10.5389	Tyrosine-protein kinase (EC 2.7.10.2)			GSE5679 PPARG LIGAND ROSIGLITAZONE VS RARA AGONIST AM580 TREATED DC DN	0.00491	0.0867	0.5	1.51	106	158	SLAMF6, EVI2B, PGLYRP2, GPCPD1, ITGA6, EMB, USP38, FGD3, IL7R, SLC30A1, AQR, TXNIP, MOB3B, DEDD2, F2RL1, NADK2, PIK3R5, PIK3CD, SLC45A4, TBC1D10C, SLC12A6, C19orf38, IRAK3, TPR, CCM2, OTULINL, TPP2, RGS14, GPR137B, ELF1, RASGRP1, TBC1D30, CRLF3, THADA
254	ENSOCUG00000008161	RCL1	305.731	0.0799718	0.210257	0.421123	0.890395	0.0504171	8.06795	8.58961	8.28605	8.05052	8.0943	8.27053	RNA terminal phosphate cyclase like 1			GSE37534 GW1929 VS ROSIGLITAZONE TREATED CD4 TCELL PPARG1 FOXP3 TRANSDUCED DN	0.00598	0.0992	0.51	1.51	133	149	MMP9, PDS5A, EXOC6, MAP3K2, STAM, ATP13A3, NCL, SLC25A24, WDR26, BRWD1, PCF11, XK, FANCM, CNOT6, NAA15, RNGTT, ANKRD17, SPEN, RICTOR, RAB6A
255	ENSOCUG00000011411	AK3	1733.07	-0.0043944	0.207658	0.949039	0.992421	-0.00330422	10.372	11.2666	10.1272	10.7911	10.6147	10.7815	GTP:AMP phosphotransferase AK3, mitochondrial (EC 2.7.4.10) (Adenylate kinase 3) (AK 3) (Adenylate kinase 3 alpha-like 1)			GSE36009 UNSTIM VS LPS STIM DC DN	0.00407	0.0796	0.5	1.51	84	172	GPCPD1, CD44, STK17B, MON2, ST3GAL5, TRMT5, FOXN2, ATG16L2, SLC38A2, ZBTB11, RCSD1, TXNRD1, DCAF10, AKNA, B3GNT8, PPP2R1B, CLEC4D, TUBA4A, SLC25A51, UTP4, FAM214A, SRXN1, CACUL1, ARHGAP30, CPD, STMP1, RHOG, TRIM33, LIG3, METTL14, ETF1, MTMR10, ATP6V0A1, PRKAB2, MID1IP1, GPR65, CHCHD4, STK40, TOB1, KATNBL1, KPNA1, SENP2, NCBP3
256	ENSOCUG00000003468	CDC37L1	266.182	0.0497911	0.214281	0.528895	0.923646	0.0344946	7.92506	7.86474	8.4532	7.4162	7.74943	8.33564	Cell division cycle 37 like 1			GSE36392 TYPE 2 MYELOID VS MAC IL25 TREATED LUNG UP	0.0096	0.123	0.51	1.51	230	126	MMP9, IL1R2, FOSL1, TMEM154, GPCPD1, HS3ST1, DSC3, SLC2A1, FGD4, PTGS2, ITPKC, SLC2A3, MAP7, SFTPD, CSTA, ADAM19, SRXN1, SYDE2, PXK, ETS2, CCR1, SERPINA3, KLF5, PAQR5, PPP1R3B
257	ENSOCUG00000003455	SPATA6L	31.9336	-0.0383754	0.215187	0.604985	0.939066	-0.0273041	5.17111	4.86532	4.46278	5.06649	4.70149	5.26942	Spermatogenesis associated 6 like			GSE25123 WT VS PPARG KO MACROPHAGE IL4 AND ROSIGLITAZONE STIM DN	0.00566	0.0969	0.5	1.51	123	155	PATJ, EMB, CDHR1, SUZ12, CD44, ABHD17B, IL7R, TRAPPC8, FNIP1, CROT, B4GALT6, FURIN, KIAA2026, CHM, FBXO11, MDN1, RC3H1, EDEM3, EIF4G2, SPAG1, KDSR, DENND11, RAB21, INPP4B, DENND1B, PRDM2, DDX3X, ZNF711, ZC3H7A, TTC4, CEP83, STAG2
258	ENSOCUG00000003465	PLPP6	42.0182	0.0250705	0.208293	0.753517	0.971619	0.012504	5.70007	5.05815	5.38658	5.329	5.43631	5.20014	Phospholipid phosphatase 6			GSE32986 UNSTIM VS CURDLAN LOWDOSE STIM DC UP	0.00457	0.0841	0.5	1.51	96	168	PLAU, HEATR1, RANBP2, NEPRO, PFAS, TAF4B, PRMT3, ODC1, USP7, AGPAT5, NKRF, URB2, UTP6, IPO7, ERRFI1, NUP153, DDX42, KDM6B, UTP4, ATP2A2, DNAJC21, BMS1, NAA15, CSF2RB, SUPV3L1, TAF1A, EIF3B, LRP8, POLR3E, NMD3, MET, FASTKD2, MTAP, BRIX1, RBM34, HOMER1, KAZN, RARA, LSM12, NOL8, SRFBP1, PLK3, CDH1, SERPINB2, XPO1, NOP56, FNDC3A, BMP2K, HSPH1, UCHL3, ABCC1, CCT5, CCRL2, FUBP1, MAPK1IP1L, STRBP, DIMT1…
259	ENSOCUG00000022202	SLC1A1	425.19	0.422104	0.496185	0.0228371	0.350022	0.455905	8.97021	8.8664	8.9795	8.29655	8.65754	8.14478	Amino acid transporter			GSE17721 12H VS 24H CPG BMDC DN	0.0047	0.0841	0.5	1.51	99	166	MMP9, GCLC, LRPPRC, SPN, PTEN, IMPAD1, SERPINE1, DBR1, MRPS30, PAK1IP1, TUBA4A, NUP58, PPIL4, OTULINL, ABCC3, UBR1, TEX10, NAB1, FASTKD2, OSBPL11, RHOG, SH3GLB1, ROCK2, WDFY3, SNIP1, GPAM, LPIN2
260	ENSOCUG00000026987		19.4888	-0.0385435	0.224067	0.362437	0.871967	-0.0595002	3.60119	3.14408	4.25329	3.36714	3.72022	4.87587				GSE29617 CTRL VS DAY7 TIV FLU VACCINE PBMC 2008 UP	0.00601	0.0992	0.5	1.51	133	150	SLC16A6, CXCR4, AREG, PTP4A1, PFKFB3, REL, CUL3, CYTIP, YTHDF3, HIF1A, PTGS2, CXCL8, SLC2A3, CRY1, USP3, DCP1A, CCL20, CACUL1, PPM1D, COQ10B, TRIM7, DUSP1, TRAF6, ARL5B, GPR183, ETF1, RGS2, RIPK2, CD69, RAVER2, PTBP2, TTC29, BACH1, RGS1, ECT2, ITPRIP, DNAJB9, CTNNB1, CDKN1A, SERPINB2, EGR3, RAB1A, RNF138, C5AR1, GNA13, SAMSN1, WAC, PTGER4
261	ENSOCUG00000035504		3.65455	-0.0288249	0.223187	0.418565	NA	NA	1.7403	1.53386	1.7838	1.97697	1.5771	1.96665				GSE16450 CTRL VS IFNA 12H STIM IMMATURE NEURON CELL LINE UP	0.00439	0.0825	0.49	1.51	91	171	SLC16A6, ITGA6, FBXL17, USP7, URB2, SLC7A1, AGPS, PPP2R1B, FOCAD, FARSB, MDN1, UCP2, GMEB1, RNGTT, PPP1R10, BTBD11, POLR3A, THADA, UBL3, BLM, VWA8, TANGO6, ZNF407, PSMD5, UVRAG, OTUD4, CARMIL1, DIAPH2, DHX33, UBASH3B, ADNP2, ADK, POLR3B, GFM1, MBTPS2, WWP2, NDC1, GPD1L, FAM172A
262	ENSOCUG00000013264		43.3891	0.0740512	0.220449	0.378892	0.875526	0.0577312	5.68098	5.41116	5.46745	5.1801	5.5757	5.04132	Amino acid transporter			GSE2770 IL4 ACT VS ACT CD4 TCELL 2H DN	0.00464	0.0841	0.5	1.5	97	169	CD300LF, AHCTF1, SELENOI, ATP11B, SLC25A33, PER1, RAPGEF6, FOXN2, NAT10, SLC16A1, SLC38A2, CBLB, IFRD1, ITPRID2, ITPKC, ZNF131, FARSB, SLC25A51, LARP1, DNAJC21, XPO6, TUT7, TRMT6, SPRTN, LONRF1, PPP1R15A, PA2G4, TREML2, NMD3, EIF3D, WDR77, NAB1, IL6ST, DDX3X, RYBP, RNF149, GPR183, KIAA1109, BTG1, PDZD8, BAZ1A, MID1IP1, TMEM209, RNF111, NOL8, RIOX1, CDV3, SLC1A5, BEND3, ATF6, STK40, SLC23A2, PFKP
263	ENSOCUG00000023004	GLIS3	108.012	-0.00600162	0.20155	0.942381	0.991325	-0.00378415	7.04995	6.49303	6.55926	6.86189	6.78614	6.58331	Uncharacterized protein			GSE20727 CTRL VS H2O2 TREATED DC UP	0.00577	0.0973	0.5	1.5	125	157	DHRS9, LTB, HERC4, SLC6A6, SORL1, TASOR, PTBP3, STXBP5, ITGAM, MOB3B, RAB11FIP1, RCSD1, PTPN12, ARHGAP24, AKAP13, SF1, DENND11, BRAF, CEP135, PTP4A2, FLNB, WDR77, NPC1, RNF43, MNDA, IFNGR1, HOMER1, INTS2, HEATR5B, BTG1, UVRAG, KDM1B
264	ENSOCUG00000023393		2.55704	0.0325141	0.223928	0.367771	NA	NA	1.25497	1.33789	1.46845	1.18489	1.2476	1.20686				GSE39820 CTRL VS TGFBETA3 IL6 CD4 TCELL UP	0.0036	0.0769	0.49	1.5	73	177	AP1S3, LRPPRC, TNFSF4, SELENOI, LARP4, PRMT3, STYX, WDR3, MTRR, SLC16A1, DBR1, RCSD1, GPATCH4, LRIF1, RPF2, PHLDA1, PPP3CA, TLK1, IGFLR1, POP1, EXO1, CTPS1, TRIB1, ZNF280B, TSR1, DR1, HSPD1, RIOK2, NAF1, RUVBL1, MSL2, FAR1, WDR77, DDX3X, ELL2, ACSL1, CARNMT1, NUP107, ISG20L2, BZW2, BCL7A, MTREX, KCNQ5, GPR34, CCNE2, TBRG4, DHX33, BEND3, MCM5, SLC23A2, ADK, EGR3, PTCD3, HNRNPU, NDC1, PUS7L, SAMSN1…
265	ENSOCUG00000014086	RFX3	117.091	0.0575153	0.198696	0.570774	0.931793	0.0306805	6.99913	6.88211	6.89652	6.93335	6.721	6.74891	Regulatory factor X3			GSE27786 BCELL VS NKTCELL UP	0.00503	0.0881	0.5	1.5	106	166	CXCR4, PSME4, SMAP2, MED13, MON2, MYO5A, SKIL, GMCL1, SON, C9orf85, ST3GAL1, ABCA5, BRWD1, AGTPBP1, USF3, APC, RECQL5, NIP7, MSH6, NAA35, TREML2, PES1, SF3B1, RBM34, ADAM10, METTL16, SETDB2, MMS22L, CYTH1, ERCC6L, USO1, PPCDC, RDH11, LRCH1, AKAP7
266	ENSOCUG00000004189	PUM3	519.787	0.105839	0.237709	0.219066	0.774485	0.110987	8.73979	9.34696	9.29439	8.24016	8.69961	9.13719	Uncharacterized protein			GSE6674 ANTI IGM VS CPG STIM BCELL DN	0.0044	0.0825	0.49	1.5	91	172	PGLYRP2, UTP15, RRS1, ABHD17B, LARP4, SLC25A33, TAF4B, WDR3, WDR43, TWNK, ZBTB11, SLC7A1, TXNRD1, MAK16, PPP2R1B, SPATA5, SPATA5L1, RPF2, CMTM6, TUBA4A, SLC25A32, POLR1B, PANK3, PCGF6, LARP1, HSPA4, UTP4, PUS7, SLC9A3R1, BYSL, CTPS1, NOLC1, CCDC86, NIP7, WDR75, TSR1, NOP2, CEBPZ, GNL2, RASA2, SEC24A, LRATD2, UTP18, USPL1, LRP8, NAF1, POLR3E, MPHOSPH10, EXOC5, WDR77, MTAP, NOC4L, NLE1, GRWD1, LIG3…
267	ENSOCUG00000002231	VLDLR	647.481	0.0960124	0.227198	0.291929	0.833279	0.0792096	9.53357	9.63124	9.14169	9.3978	9.23424	8.65308	Very low-density lipoprotein receptor (VLDL receptor) (VLDL-R)			GSE2770 IL12 ACT VS ACT CD4 TCELL 2H UP	0.00879	0.119	0.5	1.5	200	143	PLAUR, LTB4R, LRRC8D, TLR6, SLC11A1, RUNX3, EREG, CXCL8, SLC2A3, SLK, USF3, MCTP1, ACVR1B, CCL20, PDCD6IP, VAV3, ARID2, PPP1R2, MET, NPC1, PRLR, RET, IL16, SH3GLB1, RP1, ARL5B, STX3, DIAPH1
268	ENSOCUG00000006320	SMARCA2	2789.51	-0.0326203	0.204082	0.706621	0.962939	-0.0164012	11.7112	11.1009	11.19	11.7665	11.2365	11.3574	SWI/SNF related, matrix associated, actin dependent regulator of chromatin, subfamily a, member 2			GSE41176 WT VS TAK1 KO ANTI IGM STIM BCELL 3H DN	0.00417	0.081	0.49	1.5	86	173	SLC16A6, MGAM, CPVL, CYP1B1, TDP2, RIPOR2, UTP3, URB2, HSPA9, MAK16, TBC1D9, BYSL, TSR1, GPSM3, PTAFR, DKC1, EIF3B, CCR1, PES1, MET, NPC1, ABCE1, CLUH, SLC38A6, EIF4G1, S100A9, MAT2A, PUM3, HDGF, SQSTM1, GSR, PLEKHB2, IL2RG, TNFSF14, IRAK1, SRSF1, HNRNPU, EIF4E, BHLHE40, NUP188, DPH2, HSP90B1, CCRL2, FUBP1, CTNS
269	ENSOCUG00000030716		11.4131	-0.107614	0.252573	0.0851561	0.571391	-0.243067	3.17564	3.05847	3.34404	3.91831	3.40423	3.4685				GSE14415 FOXP3 KO NATURAL TREG VS TCONV UP	0.00866	0.119	0.5	1.5	196	145	XKRX, PATJ, ARL4C, SSH2, PAG1, MON2, IL7R, CD2AP, IPCEF1, RAPGEF6, POLR1A, PAN3, F2RL1, ABCA1, GPATCH4, N4BP2, LRRC1, BRWD1, PPRC1, NIPBL, SHF, SELL, INPP4B, SLC43A2, TREML2, BTBD11, CRLF3, TOP2B, PNRC1
270	ENSOCUG00000000241		563.726	-0.089787	0.212904	0.371093	0.872476	-0.0592464	8.77438	9.11098	9.11748	8.97791	9.27417	9.39346				GSE16266 CTRL VS HEATSHOCK AND LPS STIM MEF UP	0.00555	0.0955	0.5	1.5	119	160	TP53INP1, LARP4B, TMEM30A, HIF1A, ODC1, MARCHF6, EZH2, MARCHF7, IDE, CEBPG, UGP2, LITAF, CMIP, LIMD2, SASS6, ERO1A, TNKS2, PTP4A2, FEM1B, DDX3X, FBXO45, CSNK1D, GOLGA4, STK26, EIF2S3, DBF4, HACD2, TEX2, NAA30, METAP1, CTNNB1, UBR5, MRRF, HPRT1, SEC23B, ROCK1, KRAS, SLAIN2, CISD1, PDE12, TMEM19, MOB1A, LRRC59, CCT2, EI24, RAB10, HMGB3, ABHD4, EFHD2, PPP1R11
271	ENSOCUG00000023438		15.0855	0.0194504	0.215113	0.754288	0.971653	0.0124889	3.84116	3.6359	4.18882	3.87512	3.98683	3.52346				GSE13484 12H VS 3H YF17D VACCINE STIM PBMC DN	0.00775	0.112	0.5	1.5	173	148	IL1R2, ARL4C, AHCTF1, MAP3K2, BTAF1, SYNCRIP, HP, ZNF200, GSPT1, ITGAM, RLF, MALT1, AFTPH, KDM6B, SLC25A32, RIF1, PSMD12, PICALM, PITPNB, SCAF4, POLR3E, RASGRP1, RUVBL1, KLHDC4, EIF3J, MIA3, STAT3, SEL1L, ERCC6L, MTHFD2L, GPR65, MST1R, AKAP7, TNFSF14, IL1A, KPNA1, TLE3, PGK1
272	ENSOCUG00000003299	DMRT2	4.53411	-0.00723571	0.220549	0.84117	NA	NA	1.9122	2.12305	2.14434	2.4686	1.97717	1.75793				GSE25088 ROSIGLITAZONE VS IL4 AND ROSIGLITAZONE STIM MACROPHAGE DAY10 DN	0.00708	0.108	0.5	1.5	155	153	EVI2B, NOC3L, TMEM154, ATP8A1, WDR4, URB2, TNFRSF21, RAB11FIP1, ST3GAL1, NUP155, BMX, SLC2A3, EAF1, BYSL, PPP2R5A, SELL, FAM72A, BRAF, SUPV3L1, TMA16, ETS2, THBS1, FLNB, TBL2, METTL16, ROCK2, NCBP1, DENND1C, ADORA2B, CDV3, CHCHD4, PFKP, AQP9, POLR3B, NOP56, SRBD1, SECISBP2, DUSP12, SLC5A6, ABCC1, MDM2, AATF, PSPC1, VPS50, COG6, DHODH
273	ENSOCUG00000018988		2.18081	0.0300686	0.225003	0.235034	NA	NA	1.15191	1.04473	1.11481	0.815686	0.828519	1.0541				GSE37532 TREG VS TCONV PPARG KO CD4 TCELL FROM LN UP	0.00428	0.0819	0.49	1.49	87	177	CXCR4, RASSF6, ITGA6, SLC25A33, PYROXD1, ERI2, BAIAP2L1, LATS1, CBLL1, MAN2A1, LBR, ABCD3, RDM1, NADK2, USP47, BRWD1, SLC25A51, PSMD12, SASS6, UBE2H, SLX4, CYSLTR1, SLC30A5, DGKD, KLHDC4, LNX2, BCL2L11, ECPAS, RET, FRMD4B, NUP107, TRIM37, ZNF518B, SEC23IP, BCL7A, DBF4, OGFRL1, NUDT4, GOPC, USO1, SCAF11, SUV39H1, KIF11, MBNL3, VIRMA, SKA3
274	ENSOCUG00000004582	DMRT3	4.3093	-0.0111326	0.222099	0.683604	NA	NA	2.05525	1.56696	1.89978	1.5652	2.15091	2.16081				GSE29164 UNTREATED VS CD8 TCELL TREATED MELANOMA DAY3 DN	0.00616	0.101	0.49	1.49	132	161	MMP9, RAB37, PGLYRP2, SSH2, IL7R, MCEMP1, JMJD1C, FLVCR1, B4GALT6, PGLYRP1, PYGL, E2F2, SLC38A2, SPIRE1, CSGALNACT2, PTPN12, SETD6, DDHD1, SLC9A3R1, AKAP13, THUMPD2, CNOT6L, IL6R, KRT80, ARHGDIB
275	ENSOCUG00000004753	KANK1	1109.82	-0.0822892	0.221959	0.345425	0.863474	-0.0637507	10.2597	9.85356	9.55355	10.4766	10.2858	9.78583	KN motif and ankyrin repeat domains 1			GSE17721 12H VS 24H LPS BMDC DN	0.00697	0.107	0.5	1.49	152	154	SLAMF6, GCLC, TP53INP1, LRPPRC, SLC11A1, TMEM33, PYROXD1, PKP2, PAK1, SLC16A1, SETD6, CINP, GPSM3, SUPV3L1, TEX10, EPHA1, NCF2, ANAPC1, TFB2M, BRIX1, CHST15, PCYT1A, NUP133, CARMIL1, PPCDC, STK24, HDGF, RDH11, NUFIP1, CD72, IVNS1ABP, ARMC1
276	ENSOCUG00000003208	DOCK8	2078.41	0.098695	0.23566	0.229039	0.784689	0.105302	10.6926	11.6905	10.7894	10.3745	10.9951	10.7444	Dedicator of cytokinesis 8			GSE9988 LOW LPS VS ANTI TREM1 AND LPS MONOCYTE DN	0.00738	0.111	0.5	1.49	161	154	MMP1, USP53, GPCPD1, TNFSF15, TBC1D2, ITGAX, SERPINE1, RLF, LGALS3, CRY1, ANKRD28, RABGEF1, ATP6V0D2, KLHL21, TUT7, PPP2R5A, LRRC8B, TRIB1, MAP4K3, ST18, LONRF3, TEX10, CCR1, SLC3A2, NPC1, STX3, SOS1, RMC1, FBXL5, RGS1, TLR5, NUDT4, ZBTB43, UBASH3B, RIOX1, TNFSF14, AKIRIN2, CAMTA2, DDIT3, MOB1B, GNA13, BHLHE40
277	ENSOCUG00000000733		258.362	0.140647	0.248157	0.174178	0.727745	0.138021	8.17897	7.97151	8.28355	7.41615	7.92329	7.96552	Uncharacterized protein			GSE43863 TH1 VS TFH MEMORY CD4 TCELL UP	0.00683	0.106	0.49	1.48	146	162	IL1R2, FOSL1, PPAT, ALCAM, SELENOI, MYO19, MAP2K3, WDR3, ODC1, URB2, MTRR, SLC16A1, UTP6, HSPA9, IDE, SLC7A1, MAK16, SLC25A32, UMPS, UTP4, DUSP4, HSPD1, ERO1A, UTP18, RCC1, CIART, NUS1, WDR77, MIOS, PPP6C, NLE1, RBM34, ZNHIT6, GRHL1, NFX1, SF3B4, HOMER1, CEP83, ETF1, NUP205, MAT2A, POLR3D, FABP5, XPOT, RRP9, FTSJ3, AGFG1, SRFBP1, RDH11, RIOX1, CDV3, MYO1E, FOXK2, DDX18, PFKP, RUVBL2, UBA6, HSPH1,…
278	ENSOCUG00000014125	PGM5	1659.99	-1.55644	0.749003	0.00103418	0.077478	-1.11082	10.1616	9.54724	9.27336	11.4943	10.3564	10.8244	Phosphoglucomutase 5			GSE8921 UNSTIM 0H VS TLR1 2 STIM MONOCYTE 24H DN	0.00632	0.102	0.49	1.48	133	168	IL1R2, CXCR4, PADI3, PGLYRP2, PATJ, EXOC6, STAM, RINL, ARNTL, CCNL1, ERCC4, ETNK1, GPRASP1, PTPN12, PADI2, SPATA1, HERC1, KDSR, CTSE, PPP1R15A, STXBP2, IRAK2, TAPT1, CIART, RICTOR, TNFAIP8, NPC1, SF3B1, NT5C3A, RANBP9, RIPK2, SLC49A4, UVRAG, ARMCX3, LGALSL, LMBRD1, NUFIP1, EPC2, ETV6, AQP9, HPS5, TEC, MSL1
279	ENSOCUG00000036624		9.62258	0.0124865	0.214768	0.840003	0.980397	0.00859788	3.32943	3.28209	3.2453	3.39675	3.21872	3.05464				GSE17721 LPS VS POLYIC 12H BMDC UP	0.00653	0.103	0.49	1.48	138	166	CHCHD2, GCLC, SPTSSB, ST3GAL5, PRMT3, ITGAX, USP34, SERPINE1, G6PD, CAND1, CYFIP2, ST3GAL1, CRY1, HSPA4, NOL11, ARHGAP24, ABT1, EIF4G2, SACM1L, AOAH, PSMD12, TRAF3IP2, RIOK2, SPEN, USP24, PES1, RRN3, NOA1, FOXJ3, GNL3, PILRA, OTUD4, NCBP1, ASRGL1, ADORA2B, NOC2L, UTP25, NAA30
280	ENSOCUG00000002637	FAM122A	195.165	0.0198254	0.191117	0.845304	0.9805	0.00855234	7.62815	7.67711	7.56744	7.44046	7.747	7.54409	Family with sequence similarity 122A			GSE25677 R848 VS MPL AND R848 STIM BCELL DN	0.01	0.126	0.5	1.48	228	144	CXCR4, SSH2, HS3ST1, HERC4, RIPOR2, PAN3, CYFIP2, ST3GAL1, PTPN22, POLR1B, WAS, USP3, AKAP13, EIF3K, SF1, SIRT1, DHX9, BCAP29, PICALM, INPP4B, CRLF3, TMEM243, KLHL28, ANXA1, BTG1, DBF4, OTUD4, CD72, GAREM1, C15orf39, PDCD4, WWP2, SS18, MTMR1, GALNT1, USP15, GMFG, WDR46, ZFAND5, MAPK6, MAP3K5
281	ENSOCUG00000015811	PIP5K1B	726.953	0.071769	0.204948	0.475752	0.910101	0.0409104	9.80993	9.35384	9.51677	9.54937	9.39611	9.25735	Phosphatidylinositol-4-phosphate 5-kinase type 1 beta			GSE27786 CD8 TCELL VS ERYTHROBLAST UP	0.00646	0.103	0.49	1.48	136	168	LRRC8D, ARFGEF1, DDX28, STYX, PGLYRP1, GLS, AGPAT5, CDK13, FBXO11, LRRC1, PPP3CA, LRMP, PCGF6, IGFLR1, XPO6, NIPBL, EIF3K, SRF, OPA1, MPHOSPH10, MBNL1, RALGAPA1, CPNE1, RAD1, PNRC1, RHOG, ESCO1, ZC3H7A, GTF2F2, ITCH, FAM160B1, RPRD2, AP3B1, NOL8, LMBRD1, IARS2, DDX18, BCLAF1, EFL1
282	ENSOCUG00000015076	FXN	487.303	-0.0572358	0.206477	0.535166	0.924303	-0.0341856	8.7252	8.52338	9.14083	8.80187	9.06125	9.08679	Frataxin			GSE32533 MIR17 KO VS MIR17 OVEREXPRESS ACT CD4 TCELL UP	0.00923	0.122	0.49	1.48	204	151	EVI2B, PGLYRP2, ARL4C, TPD52, SPN, KRT16, MYO5A, IPCEF1, SLC7A8, GNPTAB, TBC1D9, CYFIP2, AFTPH, PTPN22, CEBPG, CSF3R, SPAST, C19orf38, IRAK3, DOCK11, RASSF2, TNFRSF1B, PTPRC, NCF2, TMEM243, RNF149, MCM10, CDC42SE2, DIAPH1, GAPVD1, PDZD8, DENND1C, AGFG1, UBASH3B, ITSN2, INTS5, PIGA, CD72, NUP160, INPP5D, BMP2K, NCF1
283	ENSOCUG00000013019	TJP2	1558.63	0.388844	1.18589	0.00916822	0.229206	0.639775	10.2529	11.4294	10.5665	10.2089	9.87274	9.47499	Tight junction protein 2			GSE7764 IL15 TREATED VS CTRL NK CELL 24H UP	0.00495	0.087	0.48	1.48	100	181	PPAT, URB1, PLAA, SYNCRIP, WDR43, WDR4, NAT10, EZH2, ADGRG3, DDX20, ERRFI1, UMPS, PCGF6, CINP, UTP4, POLR3G, THUMPD2, NOP2, TIMM9, DKC1, E2F3, POLR3E, MPHOSPH10, RAD1, IPP, GRWD1, ATAD5, CARNMT1, HAUS6, NFX1, METTL14, WDR74, BZW2, MID1IP1, RPP40, GSTCD, MTHFD2, PATL1, GEMIN4, MBNL3, KPNA1, PRKAR2A, NCAPG, ALG3, STK39, ATAD2, ATIC, RCC2, HSPA14, HELLS, TMEM97, CDC25A, DNA2, NBN, SLC9A2, E2F8, NOP9…
284	ENSOCUG00000013503	FAM189A2	1139.13	0.102823	0.254144	0.0447215	0.458075	0.339064	10.303	8.12581	11.0209	8.62339	9.17074	9.48992	Family with sequence similarity 189 member A2			GSE3982 DC VS BCELL UP	0.00701	0.107	0.49	1.48	149	164	DHRS9, FOSL1, PLAU, NLRP3, FKBP5, ABHD2, IPCEF1, SCEL, MCUR1, CTH, TNFRSF21, DSC2, CHI3L1, AGPS, TBXAS1, CLTC, CXCL8
285	ENSOCUG00000013515	APBA1	118.348	0.0216247	0.213936	0.747318	0.970761	0.0128877	6.84163	7.3493	6.10216	7.04965	6.86972	6.13531	Amyloid beta precursor protein binding family A member 1			GSE22601 DOUBLE NEGATIVE VS DOUBLE POSITIVE THYMOCYTE DN	0.00741	0.111	0.49	1.48	158	163	SLC35G1, EXOC6, PIK3C2A, SLC25A33, AFF4, TRAPPC8, CCNL1, USP12, SON, MBD2, TNS4, IGFLR1, ST6GAL1, MAP11, EIF3K, PPIL4, IRAK3, SELL, CEBPZ, RAB21, SEC24A, ARHGAP30, ASXL2, UBE2H, NMD3, MPHOSPH10, MCTP2, COQ10B, GNL3, ETF1, STAT3, VPS4B, BAZ1A, TBRG4, UGGT1, RNF146, DIAPH2, LPCAT3, UHRF1BP1L, UBASH3B, ATF6, RFK, AZI2, PRKAR2A, FBXO9, HSPH1, ALG3, ANKRD13A, PRR14, PPTC7, YWHAZ, P2RY14, RBM33, RUNDC1…
286	ENSOCUG00000012575	PTAR1	94.8557	0.0428084	0.19866	0.660252	0.952899	0.0209533	6.64079	6.61741	6.56544	6.32424	6.56096	6.63526	Protein prenyltransferase alpha subunit repeat containing 1			GSE16266 CTRL VS LPS STIM MEF UP	0.0087	0.119	0.49	1.48	190	154	SLC16A6, CXCR4, TNFRSF12A, PSME4, SOCS6, MAP3K2, RASSF5, KDM7A, RUNX3, SKIL, APBB1IP, SERPINE1, FURIN, RELT, CDK17, MAP11, SPAST, MYO1F, ZRANB1, SLC43A2, SLX4, THBS1, KLF10, DUSP1, ELL2, PLEKHA7, RYBP, ZSWIM6, SERTAD1, RFFL, BTG1, XPOT, LPIN2, RGS1, ITGAV, PLK3, NRIP1
287	ENSOCUG00000008788	C9orf135	9.44051	-0.0672426	0.23107	0.218986	0.774485	-0.110987	3.25534	2.80306	2.88629	3.48731	3.09321	3.34813	Chromosome 9 open reading frame 135			GSE37534 UNTREATED VS PIOGLITAZONE TREATED CD4 TCELL PPARG1 AND FOXP3 TRASDUCED UP	0.00757	0.111	0.49	1.47	162	162	MMP9, NR2C1, URB1, STK17B, SMOX, SOS2, USP12, YTHDC2, LIN7C, MS4A6A, SLC7A11, VPS13A, PIK3CB, NIP7, WBP11, RASGRP1, RASSF2, MRS2, IPP, MIOS, EDRF1, MCMBP, WDR74, DDX51, SLC38A6, NUP133, CARMIL1, UHRF1BP1L, CNOT4, ZMAT3, ADNP2, MED4, VCPKMT, TAF5, NLK, MAPK13
288	ENSOCUG00000000271	MAMDC2	285.282	-0.026107	0.218126	0.62919	0.944282	-0.0248982	8.65262	6.98803	7.13446	8.72345	7.68154	7.60717	MAM domain containing 2			GSE10239 MEMORY VS DAY4.5 EFF CD8 TCELL DN	0.00577	0.0973	0.48	1.47	118	176	SELENOI, PDLIM5, RRS1, FLVCR1, SLC7A1, CDK17, CAND1, EAF1, SETD6, PAK2, CTPS1, KDSR, DR1, DUSP4, E2F3, OPA1, YTHDF2, KCMF1, TEX10, STRAP, FEM1B, IBTK, EED, BCL2L11, FRMD4B, MCM10, CLCN3, GAPVD1, KDM1B, NAA30, UBP1, GSR, MCM5, SLC33A1, PGK1, TAF5, MBTPS2, GNA13, ACTL6A, ATL2, MCM4, PPM1H, LRBA, PSPC1, ACTR3, ERMARD, IDH3A, NUP54, PLK4, RFC5, RPP30, SLC25A13, CYP20A1, TRA2B, TEX30, DCUN1D5, TSTD2, …
289	ENSOCUG00000013243	SMC5	495.784	0.053926	0.203262	0.574959	0.932596	0.0303063	8.91077	8.89368	9.19533	8.79295	8.6122	9.13189	Structural maintenance of chromosomes 5			GSE37416 12H VS 48H F TULARENSIS LVS NEUTROPHIL DN	0.0153	0.158	0.51	1.47	380	116	DHRS9, SLC28A3, PDK4, GBE1, HECTD1, MARVELD2, CDK13, LRRC1, GAS2L3, KLHL21, PIK3CB
290	ENSOCUG00000006343	KLF9	226.036	0.0596864	0.219664	0.428882	0.891125	0.0500612	8.28388	7.20983	7.94259	7.99206	7.41563	7.29511	Kruppel like factor 9			GSE37416 0H VS 12H F TULARENSIS LVS NEUTROPHIL UP	0.00926	0.122	0.49	1.47	203	153	NLRP12, SMAP2, UBR3, STK17B, MYO5A, IPCEF1, CAMP, APBB1IP, ICAM3, STXBP5, RRP12, MARCHF7, DSC2, RAB11FIP1, CAB39, KIF21B, WDFY4, ADAM19, ATM, RMI1, IQGAP1, TOPORS, TREML2, GLUD1, DUSP1, MNDA, ZMPSTE24, VPS4B, FBXL5, RPGRIP1, LPCAT3, USP32, ATF6, ARHGAP26, NUP214, TOB1
291	ENSOCUG00000014193	TRPM3	17.8741	0.0322401	0.219105	0.567317	0.931259	0.0309295	4.61485	3.52621	4.02915	3.77116	4.12008	3.96815	Transient receptor potential cation channel subfamily M member 3			GSE9601 UNTREATED VS PI3K INHIBITOR TREATED HCMV INF MONOCYTE DN	0.0148	0.154	0.5	1.47	363	120	ITGA2, TRDMT1, FASTKD3, LAMA3, SELENOI, PLAA, AP4E1, PKP2, SLC16A1, ABCD3, NADK2, PABPC1, IRAK3, BRAF, USP33, PTPN13
292	ENSOCUG00000001131	CEMIP2	1516.16	0.0482629	0.21319	0.550126	0.926904	0.0329651	10.4762	10.9935	10.2696	9.87641	10.7891	10.4094	Transmembrane protein 2			GSE46606 UNSTIM VS CD40L IL2 IL5 DAY1 STIMULATED BCELL DN	0.0099	0.125	0.49	1.47	219	151	TNFRSF12A, AHCTF1, PFAS, LARP4, XPO5, TWNK, UTP3, WDR4, IPO7, UMPS, ST6GAL1, NT5DC3, BYSL, KLHL21, PNPT1, TDG, TRIB1, HNRNPDL, MSH6, FAM98A, HSPD1, RUNX1, SPEN, EIF3B, HNRNPF, PALB2, PES1, TNFRSF1B, WDR77, EED, EMC8, SHLD2, MED8, ZMPSTE24, MCM10, ISG20L2, RRP7A, SNX25, EIF3J, LSM12, GINS3, NCBP1, RPP40, ADORA2B, TBRG4, FNDC3B, TNFSF14, IL1A, EGR3, NOP56, SLC5A3
293	ENSOCUG00000030444		15.5363	-0.00750571	0.215422	0.893554	0.986333	-0.00597647	3.81361	3.97561	3.8077	3.39044	3.89962	4.27378				GSE14000 TRANSLATED RNA VS MRNA 4H LPS DC UP	0.00632	0.102	0.48	1.47	131	172	SERPINB5, RIOK1, PRMT3, MMP10, WDR4, FASTKD1, DBR1, HECTD1, AGPS, EEF1AKNMT, HNRNPDL, RIOK2, DPP8, NAA35, SUPT16H, PPM1D, HNRNPD, UEVLD, TCERG1, EXOSC10, FASTKD2, ZNF711, PSMD1, EIF3J, DHX29, GFM2, TTI2, SMC6, KATNA1, TRAPPC11, DDX52, NCBP3, TASOR2, GCLM, CIP2A, INSYN2A, EIF2B5, QTRT2, ELP4, RASA1, SERBP1, INTS8, ZFYVE26, ACAP2, MFN1, SMG8, TRNT1, MPHOSPH6, ZCCHC8, ANAPC4, AFG3L2, MPHOSPH8, NUMB,…
294	ENSOCUG00000000819	ABHD17B	300.369	0.521452	0.679683	0.0149409	0.289174	0.538841	7.97399	8.77655	8.47926	7.78299	7.77857	7.82797	Abhydrolase domain containing 17B			GSE28726 NAIVE CD4 TCELL VS NAIVE NKTCELL UP	0.00632	0.102	0.48	1.47	131	172	EVI2B, RANBP2, LAMA3, PGAP1, PFAS, RRS1, SYNCRIP, MAP2K3, WDR43, IL1RAP, UTP3, GLS, URB2, EZH2, IPO7, CAND1, KDM6B, UMPS, ADAM19, CTPS1, EIF4G2, NOLC1, SPAG1, MKLN1, FAM98A, CCL20, NDEL1, UTP18, LIG4, RAD1, INPP5F, TMEM243, RHOG, HOMER1, ISG20L2, RRP7A, ZFYVE16, SP3, RARA, PPP2CA, CCT4, MTHFD2, PAICS, AMD1, IMPA1, SERPINB2, EGR3, HPS5, NOP56, ZYX, HNRNPAB, EIF4E
295	ENSOCUG00000024578	C9orf85	249.038	0.208488	0.332193	0.0540992	0.490397	0.309452	7.54445	8.30885	8.42557	7.34461	7.64261	7.69302	Chromosome 9 open reading frame 85			GSE1791 CTRL VS NEUROMEDINU IN T CELL LINE 6H DN	0.00602	0.0992	0.48	1.47	123	177	DOCK5, MEGF9, ATP13A3, SLC6A6, CUL3, TASOR, SPOPL, PYGL, SLC19A2, LBR, RAB11FIP1, UBE3A, ZNF131, SPATA5L1, CSGALNACT2, WDR37, PPP3CA, PCGF6, GAS2L3, CDC40, CNOT6L, DENND11, CCDC14, PAXBP1, WBP11, RIOK2, RUNX1, TAPT1, THBS1, STMP1, OSBPL11, NUP107, ZMPSTE24, ATG2B, ZNF518B, NFAT5, PDK1, C1orf162, FBXL5
296	ENSOCUG00000012403	GDA	1.63439	-0.00218103	0.221653	0.937584	NA	NA	0.632154	0.700805	0.694666	0.827165	0.546199	0.659811	Guanine deaminase			GSE16450 IMMATURE VS MATURE NEURON CELL LINE 12H IFNA STIM UP	0.00879	0.119	0.49	1.47	191	157	IL1R2, SLAMF6, RAB37, EVI2B, PGLYRP2, TMEM154, PGAP1, KDM7A, SORL1, RAPGEF6, RIPOR2, IL1RAP, PGLYRP1, ARHGAP9, HCST, GPLD1, WDR26, AKNA, C16orf72, SYTL2, CTSE, PTPN13, MYO1F, RGS14
297	ENSOCUG00000000795	ZFAND5	225.506	0.105226	0.217824	0.315674	0.846799	0.0722195	7.79336	8.10913	7.81471	7.83591	7.6589	7.54159	Zinc finger AN1-type containing 5			GSE39820 TGFBETA3 IL6 VS TGFBETA3 IL6 IL23A TREATED CD4 TCELL UP	0.00638	0.102	0.48	1.47	132	173	TP53INP1, TRAPPC8, SKIL, PYGL, UGCG, CPNE3, EREG, SERINC1, NIN, LYST, FBXO11, PIK3R5, SLK, CUL4B, RNF139, PAK2, AKAP13, TBC1D15, SLC25A46, UBQLN1, IQGAP1, SEC24A, NDEL1, SNX13, UBE2H, RAD18, FNBP1L, ZNF583, TM9SF3, ANXA3, VPS26A, TENT5C, AXIN2, GAPVD1, SRP54, FBXL5, FCHO2, MTHFD2L, CTNNB1, PITPNC1, NCKAP1L, ATE1, DNAH6, SS18, CNTD1, FBXO5, GALNT1, SCAF8, ATL2, KRAS, SLAIN2, ATAD2
298	ENSOCUG00000036963		3.32536	-0.0156213	0.221619	0.650584	NA	NA	1.50125	1.87009	1.4448	1.95843	1.57448	1.63422				GSE22935 UNSTIM VS 24H MBOVIS BCG STIM MYD88 KO MACROPHAGE UP	0.00686	0.106	0.48	1.47	143	170	IL1R2, MPZL3, SOCS6, PIK3C2A, STAM, BTAF1, ABHD2, CRISP3, MAP2K3, IFRD1, FURIN, QSER1, TAB3, CDK17, CASP4, GPAT3, DNAJC21, GMEB1, FAM98A, LRP8, IL18RAP, IL6ST, DUSP1, ELL2, ANXA3, RYBP, ROCK2, ZBTB21, SLC49A4, XPOT, CNOT4, KPNA4, HSPA13, RAB1A, AZI2, EPHA2, TLK2, ZNF655, KRAS, SLAIN2, ABCC1
299	ENSOCUG00000009437	TMC1	5.98333	0.0610813	0.234573	0.0302846	0.394358	0.40411	1.74898	1.78724	2.96077	1.56734	1.52287	1.81827	Transmembrane channel-like protein			GSE32423 IL7 VS IL4 MEMORY CD8 TCELL UP	0.00687	0.106	0.48	1.47	143	171	TNFRSF12A, TP53INP1, RNF39, CDHR1, SPN, EXOC6, IL1RL2, PGAP1, STK17B, RPS6KA3, RINL, SLC25A33, IPCEF1, SLC19A2, MTRR, ITPKC, PABPC1, PTPN12, PTPN22, OVGP1, ADCY7, KIF21B, TPR, MYO1F, MED14, ARHGAP30, UBE2H, BTBD11, MCTP2, SPATA13, GRHL1, ABHD15, CWC22, STK26, DDX51, CHST15
300	ENSOCUG00000009444	ALDH1A1	3211.78	-0.000895273	0.208534	0.984885	0.998297	-0.00074035	11.1557	12.1231	11.2328	11.9813	11.2881	11.4229	Retinal dehydrogenase 1			GSE22886 NAIVE BCELL VS MONOCYTE DN	0.00773	0.112	0.49	1.47	165	163	SLC16A6, GCA, TBC1D2, SLC11A1, G6PD, ITGAM, CLTC, PAK1IP1, LGALS3, CSTA, RBM47, IRAK3, IL6R, MYO1F, PICALM, CSF2RB, STXBP2, ITGAL, RPS6KA1, TNFRSF1B, KLF10, NCF2, S100A12, SLC16A3, RHOG, MNDA, CD14, IFNGR1, THEMIS2, S100A8, CHST15, ANXA1, SEL1L, EIF4G1, S100A9, UBR4
301	ENSOCUG00000015493	ANXA1	31336.5	0.0767592	0.234525	0.195271	0.743987	0.128435	13.5643	15.6949	15.0189	13.7489	14.3059	14.859	Annexin			GSE8685 IL15 ACT IL2 STARVED VS IL21 ACT IL2 STARVED CD4 TCELL DN	0.0126	0.144	0.5	1.47	293	137	XKRX, HEATR1, PDLIM5, RRS1, TTC13, POLR1A, RIPOR2, RND3, UGCG, IL17RA, RRP12, F2RL1, LYST, TC2N, TNS4, DDX21, BYSL, AVL9, DENND11, DKC1, LCMT2, GPD2, MPP6
302	ENSOCUG00000026530		8.32905	-0.0165222	0.220134	0.687803	0.960671	-0.0174255	2.56709	2.45567	3.22824	2.59584	2.8079	3.2751				GSE17721 LPS VS GARDIQUIMOD 2H BMDC DN	0.00743	0.111	0.48	1.47	157	167	CNR2, PDS5A, RIOK3, KRT5, UBR3, TMED7, TRMT10C, PYROXD1, MARCHF6, CLIP1, UBE3A, F5, EDEM3, SACS, NIP7, WDR33, MED1, RAD17, TMA16, POLR3A, MTMR10, PPM1G, NAA30, MTFR1, UBP1, SLC1A5, SARAF, NCKAP1L, SRP9
303	ENSOCUG00000026323		212.224	-0.00887133	0.212712	0.888138	0.985551	-0.00632076	7.41875	7.07747	8.10639	6.99179	7.45977	8.22086				GSE17721 CPG VS GARDIQUIMOD 12H BMDC DN	0.00901	0.12	0.49	1.47	196	156	MMP9, CLEC4A, PIK3C2A, NR2C1, TFRC, INTS6, RIPOR2, IL1RAP, CLIP1, NIN, CLEC4D, TUBA4A, F5, TREM1, NT5DC3, CTPS1, PPIL4, USP33, RIOK2, MYO1B, FGD6
304	ENSOCUG00000003732	RORB	2.65378	-0.0310516	0.224167	0.35208	NA	NA	1.1593	1.35551	1.31287	1.54898	1.31337	1.45473				GSE29618 PRE VS DAY7 FLU VACCINE PDC DN	0.00663	0.104	0.48	1.47	137	174	LRRC8D, TASOR, PLXNC1, GSPT1, LTN1, SLC38A2, UBE4A, MALT1, CYFIP2, API5, PTPN22, SENP6, KLF6, TPR, TIMM9, SELENOT, STRAP, HNRNPD, CRLF3, CNTRL, EIF3A, DDX3X, KLHL28, TBL2, UBE2K, MAT2A, LSM12, ARMCX3, PPP2R5E, SCAF11, LPCAT3, FAF1, ARHGAP26, KPNA1, SYK, YIPF6, BMP2K, HSPH1, GALNT1, RBBP6, SLC5A6, RFWD3, PIP4K2A, SMG7, NCK1, MBNL2, KPNB1, MFN1, UBR7, FAR2, PAFAH1B1, TMCO6, RNF40, COG2, APAF1, NPM1…
305	ENSOCUG00000003734	TRPM6	128.795	-0.00905389	0.214889	0.874661	0.984451	-0.00680608	6.72943	6.76032	7.08329	7.69293	6.27346	6.03145	Uncharacterized protein			GSE37416 0H VS 24H F TULARENSIS LVS NEUTROPHIL UP	0.00952	0.123	0.49	1.47	208	154	GCA, STK17B, RPS6KA3, APBB1IP, TMEM30A, G6PD, SOS2, ZNF200, SNX18, ARHGAP9, DSC2, GNPTAB, CAB39, YTHDC2, MAP7, KIF21B, WAS, ACTR2, CSTA, UCP2, MPPE1, SPAG1, KLF6, IL6R, RMI1, HIPK3, CSF2RB, TOPORS, ANTXR2
306	ENSOCUG00000006076	C9orf40	77.1852	0.0304445	0.205441	0.723694	0.966494	0.0148008	6.12588	6.5296	6.18811	5.88702	6.31127	6.36509	Chromosome 9 open reading frame 40			GSE27786 ERYTHROBLAST VS MONO MAC DN	0.00832	0.116	0.49	1.47	179	160	LTB, EMB, TLR6, ATP11B, RPS6KA3, PRKCI, WDR43, MBP, LNPEP, UTP3, AGPAT5, UBE3A, SON, MDN1, ARID3B, CNOT6L, OSTM1, FAM214A, SEC24B, PES1, KLF10, EIF3A, HEATR5B, SUPT5H, SLC30A6, PDZD8, ITCH, NOB1, OGFRL1, DDX54, SLC25A14, ERP44, PLCB2, CTNS, KMT2D, FAM98B, ZBTB24, PDSS1, ING3, CASP8, OSGIN1, CCT2, N4BP1, EI24, FHOD1, MFSD1, POLR1E, COASY, GIT2, BUD23, PPP1R11, DCLRE1C, SEC63
307	ENSOCUG00000017017	CARNMT1	227.337	0.132397	0.248006	0.174946	0.727745	0.138021	7.62966	8.1445	8.07039	7.21078	7.70567	7.76922	Carnosine N-methyltransferase 1			GSE19401 UNSTIM VS RETINOIC ACID STIM FOLLICULAR DC UP	0.0109	0.131	0.49	1.46	246	146	MMP9, CXCR4, SPN, ST3GAL5, TXNIP, PAK1, IL17RA, SLC20A2, RRP12, FURIN, SLC2A3, PTPN22, CTPS1, NBEAL2, KLHL21, ITGB2, ARHGDIB, P2RY6, RCC1, ITGAL, KDM3A, RAB6A, S100A12, DUSP1, SLC16A3, FGR, S100A8, VWA8, S100A9, RAC2, COL19A1, NUP210, PGD, IL2RG, CORO1A
308	ENSOCUG00000017026	NMRK1	141.878	-0.0273579	0.205935	0.741928	0.970254	-0.0131148	7.32536	6.62711	7.15774	7.09708	6.96106	7.40634	Nicotinamide riboside kinase 1			GSE16450 IMMATURE VS MATURE NEURON CELL LINE DN	0.0104	0.128	0.49	1.46	232	149	FOSL1, MYBBP1A, DDIAS, IMPAD1, POLR1A, URB2, EZH2, SLC16A1, RAB11FIP1, F5, USP14, UTP4, POLR3G, SPAG1, CCDC86, DDX56, NOP2, HPDL, PA2G4, LRP8, SLC3A2, BLM, NOC4L, SDC4, CLUH, FRMD4B, LIG3, HOMER1, DDX51, UBE2T, GINS3, NOL6, RRP9, NUDT4, TTK, SLC1A5, TNFSF14, AMD1, IL10, PFKP, CAMTA2, EGR3, MAPK13, VDR, MRRF, NOP14, EIF2B3, MCM4, DPH2, HELLS, TMEM97
309	ENSOCUG00000017040	OSTF1	1467.48	0.0749252	0.215512	0.413336	0.888908	0.0511432	10.3519	10.8922	10.5017	9.96276	10.4718	10.5852	Osteoclast stimulating factor 1			GSE46606 UNSTIM VS CD40L IL2 IL5 1DAY STIMULATED IRF4HIGH SORTED BCELL DN	0.00818	0.115	0.48	1.46	174	165	CHCHD2, FOSL1, CXCR4, AREG, LTB, MAP10, RASEF, ODC1, PTGS2, FOXN2, IFRD1, ERRFI1, ITPKC, ZNF131, ZNF317, CMTM6, KDM6B, PHLDA1, PPP2R2A, WAPL, TRIB1, TNFAIP3, PPP1R15A, SRF, PAXBP1, HIPK2, MPP6, ETS2, DDX5, HNRNPD, TNFRSF1B, GK5, DUSP1, MEFV, RYBP, LCORL, ISG20L2, SERTAD1, BACH1, ZC3H12A, RGS1, ADORA2B
310	ENSOCUG00000028054		3.64264	-0.0132711	0.220605	0.727391	NA	NA	1.61401	1.86305	1.81256	1.89181	1.60861	1.99258	Serine/threonine-protein phosphatase (EC 3.1.3.16)			GSE17721 LPS VS GARDIQUIMOD 1H BMDC DN	0.00747	0.111	0.48	1.46	156	170	SLC16A6, TP53INP1, RIOK1, RASSF5, SYNCRIP, TXNIP, SNX18, CPNE3, RCSD1, PANK3, USP47, MED17, CD244, PPP4R3A, SLC25A46, LIMD2, LCLAT1, SUPV3L1, KLF10, SF3B1, EXOC8, EXOSC10, NOC4L, TMEM229B, ZC3H7A, VPS26A, FOXJ3, DBF4, ITCH, AMMECR1, FAM169A, RNF111, RIOX1, KATNA1, ATF6, SLC26A6, SS18, OSBP, CCT8, ATL2, SLAIN2, USP15
311	ENSOCUG00000001616	PCSK5	425.077	-0.08777	0.233807	0.231987	0.788418	-0.103243	8.83481	8.17037	8.00535	9.27611	8.92317	8.06648	Proprotein convertase subtilisin/kexin type 5			GSE17721 PAM3CSK4 VS CPG 4H BMDC DN	0.00892	0.12	0.48	1.46	193	159	MMP9, LMO7, LTB4R, PADI3, PSME4, GCA, USP9X, FGD4, SERPINE1, PTGS2, ST3GAL1, MS4A6A, TXLNG, SPPL2A, ZNF281, TUT7, MED14, TLR8, TREX1, MET, MXD1, TMEM229B, GPATCH1, STK26, KIAA1109
312	ENSOCUG00000001622	RFK	260.31	0.109959	0.230719	0.254909	0.811356	0.0907884	7.99354	8.18198	8.24047	7.40338	8.04985	7.9472	Uncharacterized protein			GSE26030 UNSTIM VS RESTIM TH1 DAY15 POST POLARIZATION UP	0.0088	0.119	0.48	1.46	189	161	AZIN1, SPN, CCND2, RASSF5, EZR, SLC11A1, SKIL, ZBTB16, PGLYRP1, DEF6, IFRD1, CYFIP2, PPP2R1B, PTPN12, TREM1, TUFT1, GJB2, HMGA1, BIRC6, TMED5, MAP4K3, LONRF1, DONSON, PPM1B, ITGAL, ETS2, CDIPT, TNFRSF1B, RHOF, SPATA13, BCL6, NUP107, NFAT5, PILRA, STAT3, BAZ1A, CDYL, SRPK1, STK24, KPNA4, IL2RG, MCM5, SMC4, GEMIN4
313	ENSOCUG00000007916	GCNT1	147.19	-0.124862	0.261243	0.0916592	0.582293	-0.234859	6.73666	7.10037	6.08873	7.90025	7.06468	6.9143	Glucosaminyl (N-acetyl) transferase 1, core 2			GSE45739 NRAS KO VS WT UNSTIM CD4 TCELL UP	0.00938	0.122	0.48	1.46	204	157	NOC3L, PPAT, TNFRSF12A, DDX28, PFKFB3, LARP4, SLC2A1, MYO19, USP1, NCEH1, PTGS2, TWNK, CHRNA5, GSPT1, UTP3, NCL, MTRR, IPO4, SLC2A3, GPATCH4, TFAM, UMPS, TXLNG, KLHL21, KLF6, TRIB1, PITPNB, UTP18, EIF3B, LONRF3, LRP8, NMD3, TEX10, HNRNPF, GAR1, RAD1, WDR77, LTV1, IFNGR1, ZMPSTE24, MCM10, ISG20L2, GINS3, PUM3, SRFBP1, PLK3, PAICS, SLC1A5, ELAVL2, AQP9, NUDCD1, GFM1, TASOR2, SAMSN1, ALG3, FAM177A1,…
314	ENSOCUG00000008553	PRUNE2	63.7733	-0.0644305	0.231897	0.179081	0.730222	-0.136545	6.05132	4.31391	4.95761	6.09894	5.24861	6.54493	Prune homolog 2			GSE45365 CD8A DC VS CD11B DC IFNAR KO UP	0.0137	0.149	0.49	1.46	321	133	MMP9, FASTKD3, ALCAM, SUZ12, ATP11B, RAB27B, USP9X, RUNX3, TMEM168, ERCC4, CXCL8, EAF1, SYTL5, POLR3F, XK, GJB2
315	ENSOCUG00000001328	VPS13A	487.129	0.209939	0.303158	0.0838076	0.570506	0.243739	9.01249	8.99783	9.26529	8.31571	8.71256	8.87231	Vacuolar protein sorting 13 homolog A			GSE17721 CPG VS GARDIQUIMOD 1H BMDC DN	0.00732	0.111	0.48	1.46	152	172	SLAMF6, PDS5A, TMEM33, PYROXD1, SHH, GNPTAB, UBE4A, API5, ZFX, LARP1, DHX9, LCLAT1, TOPORS, COX18, EIF3B, SELENOT, RPS6KA1, MBNL1, CCR1, SLC30A5, EXOC8, PPP6C, TRAF6, STX3, STK26, SEL1L, NUDT4, STK10, NUFIP1, MCM5, SMC4, ERAL1, THRAP3, NUP160, TXNL1, MMACHC, GJD2, XRCC6, PRKDC, PHAX, TSNAX, GLMN, SMYD5, CSE1L, FKBP4, HSDL2, TRAM1, PPP5C, PRMT5, SPTLC1, ATP6AP1, HNRNPR, SF3B3, UQCRB
316	ENSOCUG00000005507	GNA14	214.262	0.0202221	0.214176	0.759175	0.97168	0.0124768	6.89449	8.20447	7.70349	8.01614	7.5978	6.8956	G protein subunit alpha 14			GSE37533 UNTREATED VS PIOGLIZATONE TREATED CD4 TCELL PPARG1 AND FOXP3 TRASDUCED UP	0.00874	0.119	0.48	1.46	188	160	IL1R2, PLAUR, ALCAM, FKBP5, ATP13A3, ABHD2, SERPINE1, G6PD, ITGAM, SCYL2, CHI3L1, CXCL8, STAG3, SLC2A3, PTPN12, SLC12A6, ARNTL2, HMGA1, CCDC86, NIP7, PTAFR, GAR1, TNFAIP8, NCF2, SLC16A3, SDC4, FGR, NFAT5, PDK1
317	ENSOCUG00000016559	GNAQ	529.311	0.0253805	0.203313	0.774531	0.972388	0.0121606	9.04681	9.29294	8.81423	9.27125	9.00825	8.56511	G protein subunit alpha q			GSE29164 CD8 TCELL VS CD8 TCELL AND IL12 TREATED MELANOMA DAY7 UP	0.00729	0.111	0.48	1.46	150	175	EVI2B, SOCS6, MON2, SORL1, MCEMP1, PRAM1, MCUR1, BRWD3, ABCD3, UBE3A, CDK17, B3GNT8, EDEM3, BRAF, HIPK3, ZNF426, SLX4, PREX1, AMPD2, LATS2, TRIM33, GPATCH1, STK26, PCYT1A, HEATR5B, PKN2, TTI2, RNF111, AGFG1, MST1R, PGD, VIRMA, SYK, NCF1, KRR1, MRPL3, KCTD3, SNRK, KLHL24, PLEKHG3, ASH1L, RASA1, ZBTB24, INTS6L, ATP10D, TUBGCP5, ACAP2, KBTBD2, ATG13, MSANTD4, TMEM170B, ZCCHC8, G3BP2, RAF1
318	ENSOCUG00000007758	CEP78	224.45	0.160714	0.265542	0.130221	0.666424	0.17625	7.71147	8.32817	7.72863	7.46164	7.56604	7.65149	Centrosomal protein 78			GSE19888 CTRL VS T CELL MEMBRANES ACT MAST CELL DN	0.00979	0.125	0.48	1.46	213	156	AREG, ITGA6, SERPINB5, MPZL3, PKP1, DSC3, STYX, SKIL, USP34, SCEL, ANKRD13C, THEM5, ABCD3, MARVELD2, SLC35A3, ARHGEF26, MCTP1, TRIB1, ESRP2, RHBG, NAA35, FBXO38, NPAT, PPM1D, BTBD11, RALGAPA1, PES1, MAGIX, KLF5, EDRF1, PLXNA2, LRP2BP, GRHL2, SERTAD1, DCAF1, TMEM79, PLEK2, LRCH1, ZMAT3, IL1A, MBNL3, AQP9
319	ENSOCUG00000007765	PSAT1	857.77	0.00199562	0.211969	0.987671	0.998507	0.000648689	9.94051	8.7492	9.96131	8.99211	9.94259	9.85481	Phosphoserine aminotransferase (EC 2.6.1.52)			GSE40274 CTRL VS FOXP3 AND EOS TRANSDUCED ACTIVATED CD4 TCELL DN	0.0169	0.167	0.5	1.46	413	120	ARL14, H1-6, SYNCRIP, MYO19, IPO4, SYTL5, POLR1B, PANK3, HSPA4, KLHL11, UTP4, DDX21, CNOT6L, CEBPZ, HSPD1, ETS2, HOOK1, KLHDC4, EIF3A, HOMER1, TENT5C, NOL9, TBRG4, PLK3, RUFY3, KATNA1, C15orf39, DNAJC2, EGR3, EML5
320	ENSOCUG00000024344		3.44264	-0.0208195	0.22256	0.515332	NA	NA	1.85032	1.44702	1.43789	1.85673	1.48963	1.88076	Uncharacterized protein			GSE10211 UV INACT SENDAI VS LIVE SENDAI VIRUS TRACHEAL EPITHELIAL CELLS UP	0.0144	0.152	0.49	1.46	336	134	XKRX, USP53, GPCPD1, EMB, RNF39, ATP8A1, IL7R, CD2AP, SPOPL, POLR1A, RIPOR2, UGCG, LTN1, IL17RA, TRUB1, SLC38A2, OVGP1, PDE7A, ARID3B
321	ENSOCUG00000011891	TLE4	486.38	0.0326113	0.200543	0.727649	0.967948	0.014148	9.00574	9.16893	8.62619	9.06558	8.85022	8.64376	Transducin like enhancer of split 4			GSE29617 CTRL VS TIV FLU VACCINE PBMC 2008 DN	0.0092	0.122	0.48	1.46	198	160	SLAMF6, DDIAS, TASOR, TRAPPC8, AP4E1, FASTKD1, HCST, ABCD3, LRIF1, AFTPH, MTIF2, GPSM3, PITPNB, ASXL2, RPS6KA1, RETN, EXOC5, PSMD1, UBXN8, HOMER1, MCCC2, EIF3J
322	ENSOCUG00000022657		2.03942	-0.0104761	0.22198	0.703873	NA	NA	0.752024	0.860495	1.03494	0.799222	1.06107	0.974912	Glyceraldehyde-3-phosphate dehydrogenase (EC 1.2.1.12)			GSE10325 CD4 TCELL VS MYELOID DN	0.0098	0.125	0.48	1.45	212	159	DHRS9, PLAUR, ALOX5, MEGF9, TLR6, CYP1B1, UPK3A, SLC11A1, MAP2K3, ITGAX, PLXNC1, ITGAM, ADGRE2, TBC1D9, LYST, PADI2, RBM47, TRIB1, ENC1, CSF2RB, CCR1, IL13RA1, NFE2, OSBPL11, SLC16A3, FGR, BCL6, THEMIS2, ACTG1, CHST15, ATP6V0A1, RGS2
323	ENSOCUG00000030096		2.02253	-0.00835545	0.222171	0.739719	NA	NA	0.733101	0.842108	1.01676	0.988313	0.731675	1.04819				GSE2770 TGFB AND IL4 VS TGFB AND IL12 TREATED ACT CD4 TCELL 6H DN	0.00859	0.119	0.48	1.45	182	166	SLAMF6, H1-6, MEGF9, ARFGEF1, HERC4, GCA, GPR63, RAPGEF6, TXNIP, CEMIP, CBLB, DBR1, IDE, SON, ADGRF1, CBR4, XRN1, NSUN2, ARID3B, SENP6, R3HDM1, ANKRD17, AVL9, TNFAIP3, DCP1A, MAP4K3, SEC24B, PPP1R15A, SNX13, MAIP1, MSL2, RALGAPA1, PREX1, FNBP1L, NT5C3A, ABTB2, XIAP, HAUS6, HOMER1, DIAPH1, STK4, BZW2, CD69, HS2ST1, UVRAG, OTUD4, KCNQ5, RGS1
324	ENSOCUG00000000531	TLE1	139.028	-0.171962	0.302725	0.0526065	0.489297	-0.310428	6.69936	6.27597	6.88323	7.82555	7.05151	6.79448	Transducin like enhancer of split 1			GSE28737 BCL6 HET VS BCL6 KO MARGINAL ZONE BCELL DN	0.00839	0.116	0.48	1.45	176	169	TNFRSF12A, RNF39, MEGF9, CD44, ATP13A3, PRKCI, SMOX, TWNK, ITGAM, ANKRD22, NLN, UTP6, ATG16L2, TREM1, DMXL2, RNASE10, SACS, POP1, TSR1, ENC1, PITPNB, PFKFB4, CEP78, GLUD1, UBE2H, LTV1, NOC4L, CD14, GPR84, FOXJ3, ATP6V0A1, FABP5, ZDHHC20, NOB1, TBRG4, FTSJ3, MTHFD2L, DIAPH2, DDX1, FPR2, GEMIN4, NVL, RFK
325	ENSOCUG00000035151		95.3005	-0.129199	0.261236	0.104549	0.612148	-0.213144	6.51616	5.67046	6.18289	7.17214	6.50257	6.3767				GSE27786 NKTCELL VS NEUTROPHIL UP	0.00804	0.114	0.48	1.45	167	172	ITGA2, PATJ, DDX28, SLC30A1, TAF4B, ARNTL, ODC1, MRE11, UBE3A, NUP155, MDN1, PPP2R2A, SLC35A4, CCDC86, KDSR, TNFAIP3, FAM98A, GNL2, PTPN4, LCMT2, UBR1, ASXL2, TMEM177, HOOK1, THADA, SMARCA5, SETDB2, DDX59, DCAF1, REV3L, RGS1, RRP9, MYO1E, METTL15, BEND3, NUP214, ADSL
326	ENSOCUG00000023951		4.26972	-0.0283048	0.222026	0.493315	NA	NA	2.15048	1.80973	1.88753	2.0384	2.01428	2.25215				GSE29164 CD8 TCELL VS CD8 TCELL AND IL12 TREATED MELANOMA DAY3 UP	0.00657	0.103	0.47	1.45	132	185	USP38, MKNK1, SPN, MED13, PGAP1, YOD1, ARHGEF6, SNX18, AGPAT5, SLC19A2, URB2, API5, TUBA4A, POLR3F, PAK2, GMEB1, MCTP1, NAA15, MFSD8, MPP6, NPAT, CEP78, TAPT1, RUVBL1, BCL2L11, WIPF1, ATP7A, SLC30A6, ZDHHC20, HACD2, EIF3C, DIAPH2, IARS2, CORO1A, ARL6IP6, TLE3, MBTPS2, SYK, ACSL4, CNTD1, ZNF655
327	ENSOCUG00000027755		10.228	0.0322518	0.223153	0.422388	0.890752	0.0502433	3.53362	2.51204	3.54426	3.05282	2.66179	3.19958	Uncharacterized protein			GSE29618 BCELL VS MONOCYTE DN	0.01	0.126	0.48	1.45	217	159	PLAUR, CLEC4A, NLRP3, CD44, KIAA0513, PTGS2, BEST1, PAK1, IL17RA, ADGRE2, TBXAS1, TREM1, USP3, CSF3R, RBM47, MCTP1, ITGB2, TRIB1, AOAH, PTAFR, MYO1F, PICALM, OTULINL, STXBP2, CCR1, AMPD2, RHOG, CD14, ACSL1, IFNGR1, WDFY3, PILRA
328	ENSOCUG00000001548	RASEF	150.225	0.412408	0.448066	0.0246299	0.361956	0.441344	7.39081	7.5023	7.37345	6.99542	7.03423	6.74146	RAS and EF-hand domain containing			GSE17301 CTRL VS 48H ACD3 ACD28 STIM CD8 TCELL DN	0.0105	0.128	0.48	1.45	228	156	CHCHD2, CLEC4A, FGD3, PDLIM5, PFKFB3, TFRC, ITGAM, PAK1, NKRF, EDAR, CA13, PIK3R5, CASP4, TOMM70, AOAH, IRAK3, TNFAIP3, ST18, ARHGDIB, BTBD11, CPD, GPR84, PILRA, CMTM8, ANXA1, ZC3H12A, DIAPH2, IL2RG, FPR2, CD72, SLC11A2
329	ENSOCUG00000005373	MFSD14B	655.986	0.00792577	0.197813	0.935302	0.990571	0.00411418	9.22869	9.66313	9.08654	9.25625	9.51173	9.21309	Major facilitator superfamily domain containing 14B			GSE18791 CTRL VS NEWCASTLE VIRUS DC 6H UP	0.0105	0.128	0.48	1.45	228	156	PPAT, KRT5, TLR6, DDX28, RRS1, DDIAS, IFFO2, GMPS, URB2, TMEM168, CAD, OSGEPL1, MAP7, ZNF317, LRMP, BYSL, CTPS1, NIP7, NOP2, RUNX1, CCNE1, TBL2, NAPEPLD, TFB2M, MBLAC2, BRIX1, IFNGR1, IL16, ABHD15
330	ENSOCUG00000029283	ZNF484	70.2167	0.0637093	0.208382	0.499012	0.9187	0.0368261	6.41485	6.14007	6.00248	6.08058	5.95975	6.08668	Uncharacterized protein			GSE3982 EOSINOPHIL VS NEUTROPHIL UP	0.00929	0.122	0.48	1.45	199	162	FASTKD3, AREG, STAM, ABHD2, DSC3, IPCEF1, WDR3, DMXL1, DBR1, MRPS30, CLTC, ABCA1, API5, NUP155, TMEM131, YTHDC2, TOMM70, DDX21, CD244, TPMT, POLR3E, MAIP1, MTO1, CNTRL, INPP5F, PSMD1, NFX1, RRP7A, NUP205, ANXA1, CCNC, CDYL, NUDT4
331	ENSOCUG00000016888	IARS	3861.07	0.116923	0.249072	0.154992	0.70419	0.15231	12.2869	11.5167	12.274	10.8749	11.8426	11.7262	Isoleucyl-tRNA synthetase			GSE37416 12H VS 48H F TULARENSIS LVS NEUTROPHIL UP	0.00828	0.116	0.48	1.45	172	172	PSME4, AZIN1, ADAM8, RASSF5, MCEMP1, MAP2K3, SKIL, SNX18, CLIP1, SLC19A2, DEF6, HCST, WDR26, RELT, CDK17, CAB39, ZNF131, YTHDC2, CUL4B, PDE7A, KPNA3, PADI2, CNOT6, SERPINB1, SPAG1, RASGRP4, SPAST, CNOT6L, DR1, SRXN1, RAB21, STRN3, TAPT1, PPM1D, VAV3, NHSL2, TBC1D30, TOP2B, NAB1, STK38L, DUSP1, OSBPL11, RHOF, LATS2, LCP1, PILRA, ZSWIM6, C1orf162, CYLD, ZC3H12A
332	ENSOCUG00000008053	NOL8	894.338	0.118441	0.23341	0.231954	0.788418	0.103243	9.87201	9.81038	10.0895	9.34369	9.42043	9.95409	Uncharacterized protein			GSE29618 PDC VS MDC DAY7 FLU VACCINE DN	0.0106	0.129	0.48	1.45	231	157	IL1R2, CLEC4A, DOCK5, MEGF9, NLRP3, ADAM8, ITGAX, PLXNC1, ICAM3, PAK1, LYST, SLC2A3, LGALS3, TUBA4A, AGTPBP1, CSTA, PADI2, PIK3CB, ITGB2, NIBAN1, AOAH, IRAK3, PICALM, ITGB7, PTP4A2, NCF2, RHOG, TMEM123, MNDA, FGR, BCL6, ACTG1, PILRA, ANXA1
333	ENSOCUG00000007236	CENPP	44.3621	0.0303935	0.215762	0.641625	0.947893	0.0232407	5.0478	5.88744	5.31059	4.86916	5.08672	5.76756	Centromere protein P			GSE5542 IFNG VS IFNA TREATED EPITHELIAL CELLS 24H UP	0.00788	0.113	0.47	1.45	161	178	LRRC8D, DDIAS, ERI2, USP1, CTH, MRE11, SLC16A1, UCHL5, IMP4, EAF1, SLC35A3, SEPTIN1, PADI2, CNOT6, STAC2, MAP4K5, PTPN4, HIPK3, MFSD6, KCMF1, SUCO, RCC1, STRAP, LNX2, SMARCA5, UBE2K, RHOG, MCPH1, EIF3J, OSBPL3, ZMYM1, NUP205, LRR1, PPM1G, FABP5, TBC1D31, NCBP1, NUDT4, EIF3C, AGFG1, ARHGAP25, SKA3, GTSE1, UFL1, NT5C2, FAM135A, UBA5, BBS10, POP4, HAUS3, TRIP12, ELOVL6, LGR5
334	ENSOCUG00000009017	OGN	7456.48	-0.22661	0.336862	0.0584556	0.501646	-0.299603	12.7926	12.3479	12.4054	13.3855	12.845	12.8145	Mimecan (Osteoglycin)			GSE22432 CONVENTIONAL CDC VS PLASMACYTOID PDC UP	0.00963	0.123	0.48	1.45	205	165	HEATR1, PPAT, EMB, RRS1, MYO19, TTC13, DIS3, PAK1, PAN3, CAD, PAK1IP1, KIF2A, PHLDA1, USP14, SETD6, POP1, SLC35A4, CTPS1, MAP4K5, NIP7, PITPNB, UTP18, ARHGDIB, NAF1, RUVBL1, TOP2B, MTAP, ATAD5, METTL16, UGGT1, CCT4, MYO1E, FOXK2, ZMAT3, MCM5, TCP1, NARS2, HPRT1, NUP188, MCM4, SLC5A6, ATIC, KNTC1
335	ENSOCUG00000016193	OMD	13.8901	-0.0976264	0.240598	0.178783	0.730079	-0.13663	3.6618	3.66543	3.41914	3.90336	3.82955	4.02237	Osteomodulin			GSE27859 MACROPHAGE VS DC UP	0.0141	0.151	0.49	1.45	327	139	ARRDC4, NLRP3, GCA, TMED7, SERPINE1, CCNL1, GSPT1, TBK1, MALT1, SPATA5L1, CPEB4, PPP2R2A, ATP2A2, KPNA3, CSF3R, PTAFR, DR1, IL36A, GPD2, IRAK2, SUCO, TREX1, CRLF3, TET2, SDC4, RAB5A, MEFV, NFAT5, TMX3, RFFL, CD69, ADORA2B, ITGAV, RDH11, ETV6, HSPA13, NOD2
336	ENSOCUG00000028053	ASPN	2166.99	-1.38421	0.406279	2.88351e-05	0.00674696	-2.17089	10.4552	10.2911	10.4898	11.2746	11.1703	11.6473	Asporin			GSE2770 UNTREATED VS ACT CD4 TCELL 48H UP	0.0109	0.131	0.48	1.45	238	156	DDX28, PLAA, SLC25A33, IMPAD1, ITGAM, PAK1, NAT10, FAM83B, RCSD1, PPP2R1B, MARS2, SLC25A32, POP1, PNPT1, NAA15, TRIP11, HPDL, DKC1, OPA1, SLC43A2, SNX13, CEP135, TAPT1, WDR77, UBE3C, SHLD2, LIG3, PPP6R3, TRIM37, SLC38A6, IPPK, DCAF1, PDZD8, PPP2CA, LSM12, RPP40, TEX2, TMEM126B, METAP1, BCLAF1, RAB11FIP2, POLR3B, THRAP3, DNAJC10, MSL1, NUP188, SLC5A6, MTR, CPSF6, CCT5, THOC5, DDX31, TYW3, SNX14, D…
337	ENSOCUG00000008288	ECM2	569.668	-1.1217	0.534133	0.00127671	0.0827652	-1.08215	8.79947	8.57559	8.15411	9.53939	9.54026	9.18993	Extracellular matrix protein 2			GSE37416 CTRL VS 12H F TULARENSIS LVS NEUTROPHIL DN	0.0122	0.141	0.48	1.45	271	151	TBC1D2, NEPRO, PER1, MAP2K3, USP37, SERPINE1, RLF, RELT, NUP58, UGP2, CNOT1, PIK3CB, TNFAIP3, RAB21, PPP1R15A, ERO1A, SLC3A2, ZNF654, KDM3A, TNFAIP8, TNFRSF1B, ESCO1, ORC1, PDK1, FAM13A, ZC3H12A, LSM12, PATL1, PIGA, NFXL1, NOD2, HPS5, KDM4C, DDIT3, LGALS8, MAP2K1, ZNF12, MAPK1IP1L
338	ENSOCUG00000007241	IPPK	302.795	0.122441	0.242882	0.19515	0.743987	0.128435	8.55633	8.20374	8.35845	7.48766	8.21803	8.15885	Inositol-pentakisphosphate 2-kinase (EC 2.7.1.158)			GSE21360 SECONDARY VS QUATERNARY MEMORY CD8 TCELL UP	0.0127	0.144	0.48	1.45	284	149	DSG3, ITGA2, LCN2, SERPINB5, CPEB2, PTP4A1, ADAM8, RIOK3, RND1, KRT5, PFKFB3, DSC3, IL7R, SLC2A1, SMOX, HIF1A, PTGS2, FURIN, MALT1, PIK3R5, CASP4, CLEC4D, TREM1, SLC7A11, DMXL2, CSF3R, ADORA3, DSP, IRAK3, TNFAIP3, PICALM, TET2, TNFRSF1B, MXD1, DUSP1, ELL2, NOS2
339	ENSOCUG00000025050		4467.17	-0.0378904	0.211083	0.62435	0.943075	-0.0254537	11.7262	11.7067	12.4084	11.7288	12.0102	12.5677				GSE9037 CTRL VS LPS 4H STIM BMDM DN	0.01	0.126	0.48	1.45	213	165	GLIPR1, LRRC8D, ERBIN, UTP15, GCA, LARP4B, SLC30A1, ANKRD42, CAMP, ARNTL, ODC1, MAN2A1, SCYL2, TFAM, AFTPH, C16orf72, PPRC1, WDR66, IGFLR1, DNAJC21, CTPS1, MED17, PNPT1, ANKRD17, RASA2, IL36A, PPM1B, MAIP1, ITGAL, ZNF654, IL6ST, MXD1, TMEM243, GRWD1, GNL3, NOP58, OSBPL3, PILRA, IPPK, SLC30A6, SRP54, SNIP1, NOB1, USO1, CARMIL1, AP3B1
340	ENSOCUG00000010743	BICD2	423.655	-0.0114103	0.203884	0.880373	0.985086	-0.00652571	8.78939	8.94848	8.14632	8.89466	8.77962	8.46244	BICD cargo adaptor 2			GSE15735 CTRL VS HDAC INHIBITOR TREATED CD4 TCELL 12H UP	0.0115	0.137	0.48	1.45	252	154	SLC16A6, GCLC, CNR2, EZR, MYBBP1A, UPK3A, SLC2A1, UGCG, SLC16A1, MARVELD2, B3GNT8, C9orf85, OSGEPL1, TFAM, MDN1, KLHL21, RECQL5, C19orf38, IRAK3, CTSE, CCM2, PABPC4, TREML2, UBE2H, TAPT1, GAR1, LNX2, GPN2, CLUH, WDR74, SNX25, GPAM, TTI2, ANO10, RIOX1, DDX54
341	ENSOCUG00000000822	WNK2	226.214	0.0315764	0.21668	0.62033	0.942556	0.0256929	8.46841	6.65059	7.66328	7.7177	7.71401	7.38688	WNK lysine deficient protein kinase 2			GSE22229 RENAL TRANSPLANT IMMUNOSUPP THERAPY VS HEALTHY PBMC DN	0.0108	0.131	0.48	1.45	234	159	MGAM, LCN2, FKBP5, IL1RL2, SGMS2, MCEMP1, G6PD, RND3, MTUS1, AGPS, NIN, LGALS3, CRY1, KCTD14, DSP, AOAH, LRP8, KLHDC4, MEFV, LCORL, ZNF518B, FAM76B, TENT2, SLC36A4, TEX2, UGGT1
342	ENSOCUG00000024298	NINJ1	739.161	-0.0574536	0.219314	0.435467	0.894039	-0.0486436	9.31662	9.11822	9.48523	8.62261	9.87372	9.905	Ninjurin 1			GSE8835 CD4 VS CD8 TCELL UP	0.0115	0.137	0.48	1.44	250	157	SLC35G1, NOC3L, PDS5A, PDLIM5, PARD6B, NCEH1, UTP3, TAF1, TMEM131, PABPC1, PTPN22, EDEM3, BMS1, CNOT1, ITGB2, SEC24A, ASXL2, FEM1B, PALB2, UBR2, ANAPC1, PLXNA2, LIG3, NUP205, SEL1L, RGS2, DDX59, PRKAB2, HS2ST1, OTUD4, NOL6, ITGAV, UGGT1, NUP210, KCNN3, CENPO, LMNB1, THRAP3, ZNRF3, SENP2, TEC
343	ENSOCUG00000010338	CARD19	381.013	0.0252865	0.202257	0.778842	0.973143	0.0118235	8.45778	8.5967	8.71428	8.04017	8.6622	8.72359	Caspase recruitment domain family member 19			GSE369 IFNG KO VS WT LIVER DN	0.0132	0.146	0.48	1.44	295	148	SLC16A6, TRMT10C, PARD6B, G6PD, ODC1, IPO7, USP14, WDR12, ABT1, COA7, PNPT1, DDX56, LNPK, NOP2, CEBPZ, CSF2RB, NAF1, RUVBL1, ELL2, TMEM123, TMEM229B, TFB2M, CLUH, CARNMT1, NFX1, ATG2B, RANBP9, EIF2S3, EIF4G1, FABP5, GEMIN5, NOL8
344	ENSOCUG00000015829	FGD3	579.775	0.520397	1.88526	0.0104781	0.244906	0.611001	8.79795	10.0268	9.06714	8.42962	8.59189	8.58698	FYVE, RhoGEF and PH domain containing 3			GSE6092 IFNG VS IFNG AND B BURGDORFERI INF ENDOTHELIAL CELL UP	0.00996	0.126	0.48	1.44	211	166	SLC16A6, CNR2, ITGA6, SOCS6, ADAM8, EXOC6, KDM7A, IL7R, KIAA0513, MBP, FRY, TBXAS1, FMNL1, PTPN22, SLC45A4, LRMP, KIF21B, FAM214A, LRATD2, MOSPD1, WWP1, IL6ST, MBLAC2, STX3, MCCC2, SPICE1, ATP6V0A1, RGS2, HS2ST1
345	ENSOCUG00000032156		6.25848	0.0171544	0.220125	0.693291	0.961099	0.0172318	2.20655	2.90696	2.62138	2.72047	2.41813	2.34715				GSE5455 EX VIVO VS POST 24H INCUBATION MONOCYTES FROM TUMOR BEARING MOUSE DN	0.0134	0.147	0.48	1.44	300	148	SLAMF6, EVI2B, PGLYRP2, ITGA6, EMB, USP38, NUPR2, IL7R, MUC1, MOB3B, DEDD2, SLC25A24, F2RL1, NADK2, SLC45A4, EPC1, TLK1, PPIP5K2, USP3, C19orf38, NIBAN1, IRAK3, TPR, CCM2, OTULINL, WIPI1, RGS14, GPR137B, RASGRP1, RPS6KA1, TBC1D30, MSL2, CRLF3
346	ENSOCUG00000010598	FAM120A	1813.36	0.0398175	0.203216	0.665957	0.954613	0.0201728	10.7214	11.1929	10.5808	10.89	10.8281	10.4806	Family with sequence similarity 120A			GSE23984 CTRL VS HYPOCALEMIC VITAMIND ANALOG TCELL DN	0.012	0.139	0.48	1.44	261	157	EVI2B, GPCPD1, ITGA6, ALCAM, ERBIN, TPD52, FGD3, IL7R, ST3GAL5, NCEH1, PLXNC1, TXNIP, CBLB, CHM, MBD2, PADI2, HMGA2, NIBAN1, USP33, ENC1, MAP4K3, IQGAP1, LRATD2, P2RY6, PPP4R3B, LONRF3, WWP1, EP300, WIPF1, CWC22, ANXA1, GPR34, EYA1, DALRD3
347	ENSOCUG00000011530	PHF2	912.099	-0.0305184	0.205261	0.717844	0.965285	-0.0153447	9.84024	9.88336	9.5027	10.212	9.84488	9.36553	PHD finger protein 2			GSE9988 LPS VS CTRL TREATED MONOCYTE UP	0.0137	0.149	0.48	1.44	306	148	PLAUR, FOSL1, AREG, NLRP3, PTP4A1, LAMA3, RND1, TPD52, IL23A, PFKFB3, REL, TFRC, NOCT, PTGS2, USP12, CXCL8, FOXO3, NUP58, TNFAIP3, RAB21, PPP1R15A, DENND4A, NAF1, ETS2, DDX5, DUSP1, ELL2, ACSL1, GPR84, ARL5B, RYBP, STK26, RIPK2, PSMD5, ZC3H12A, RGS1, RAP2C, PLK3, PIGA, CDKN1A, IL10, IL1A, AQP9
348	ENSOCUG00000006551	BARX1	4.77422	0.0713335	0.240167	0.00146073	NA	NA	2.37696	1.53916	2.2803	1.38717	1.41695	1.44283	BARX homeobox 1			GSE13485 PRE VS POST YF17D VACCINATION PBMC UP	0.0196	0.18	0.49	1.44	476	122	MMP9, MPZL3, SYTL3, DAPK2, IL1RAP, ICAM3, HSPA9, ADGRG3, F2RL1, CHI3L1, PAK2, BMS1, KLHL21, LITAF, NIBAN1, FAM214A, ANTXR2
349	ENSOCUG00000000256	PTPDC1	110.035	-0.09495	0.221548	0.321237	0.85036	-0.070397	6.84973	6.40641	6.60247	7.08352	6.76001	6.7694	Protein tyrosine phosphatase domain containing 1			GSE10239 NAIVE VS MEMORY CD8 TCELL UP	0.00887	0.119	0.47	1.44	182	176	CD2AP, CYTIP, TMEM33, TTC13, TDP2, USP1, FLVCR1, EZH2, DBR1, WDR26, ABCD3, CHM, TMEM161B, ZNF131, API5, TMEM131, C16orf72, PDE7A, RC3H1, SETD6, ST6GAL1, TRMT6, SPAST, LIMD2, ACVR1B, HIPK3, OPA1, MPP6, NPAT, RASGRP1, DGKD, HOOK1, UBR2, IBTK, TENT4B, ABTB1, NT5C3A, BCL2L11, MTAP, CLCN3, ZFYVE16, VPS4B, SLC49A4, XPOT, WASL, REV3L, KDM1B
350	ENSOCUG00000018624	MIRLET7F1	1.72879	0.0263121	0.225032	0.164748	NA	NA	0.436059	0.761295	0.8414	0.424055	0.527368	0.444505				GSE34515 CD16 NEG MONOCYTE VS DC UP	0.0118	0.139	0.48	1.44	256	159	EVI2B, TP53INP1, CD300LF, RIOK3, SLC11A1, ST3GAL5, SLC6A6, SPOPL, MAP2K3, ZBTB16, PLXNC1, LNPEP, DEDD2, ZBTB11, ITPRID2, CMTM6, MBD2, TUBA4A, SFTPD, CPEB4, SPAST, OSTM1, GNL3L, WIPI1, GPR137B, VNN2, CRLF3, TNFRSF1B, PTPRC, ELL2, ITGA4, KIAA1109, CHST15, ME2, SP3, ZCCHC7, TWF1, ZDHHC20, BACH1, KDM1B, REEP3, DAPK1, UBASH3B, FAM110A
351	ENSOCUG00000018491	MIRLET7D	4.04281	0.0681911	0.236153	0.0731043	NA	NA	1.89722	2.27671	1.98132	1.77354	1.5704	1.70333				GSE24574 BCL6 HIGH TFH VS NAIVE CD4 TCELL DN	0.0116	0.137	0.48	1.44	248	162	EZR, MAP2K3, IL1RAP, ZNF200, GLS, URB2, EZH2, IPO7, CDK17, CAND1, PTPN22, UMPS, PPRC1, SACS, ADAM19, SENP6, MKLN1, FAM98A, GNL2, NDEL1, UTP18, LIG4, MBNL1, HNRNPF, NAB1, TMEM243, RHOG, PSMD1, ACTG1, HOMER1, ISG20L2, RRP7A, ZFYVE16, SP3, WNK1, CCT4, MTHFD2, PGD, PAICS, SERPINB2, IVNS1ABP, HPS5, NOP56, NUP160, CASP10, SLC5A3, HNRNPAB, TSC22D2, ZPR1, CCT5, ANKLE2, HIVEP2
352	ENSOCUG00000022253		12.0185	-0.128383	0.266917	0.0644224	0.525736	-0.279232	3.30065	3.12889	3.41418	3.89514	3.59217	3.63927	Uncharacterized protein			GSE7219 UNSTIM VS LPS AND ANTI CD40 STIM NIK NFKB2 KO DC UP	0.0148	0.154	0.48	1.44	336	145	SLAMF6, EMB, ARL4C, CD44, CD2AP, PLXNC1, RIPOR2, FRY, WDR4, ITGAM, DEF6, NAT10, COBLL1, RCSD1, GNPTAB, ST3GAL1, PIK3R5, MDN1, ARID3B, C19orf38, CNOT6L, SELL, IL18RAP, VAV3, WWP1
353	ENSOCUG00000001990	NAA35	1093.05	0.193671	0.254128	0.126442	0.659517	0.180774	10.1856	10.1863	10.3093	9.75645	9.9295	10.0434	N(alpha)-acetyltransferase 35, NatC auxiliary subunit			GSE1791 CTRL VS NEUROMEDINU IN T CELL LINE 6H UP	0.0103	0.128	0.47	1.44	219	167	PLAUR, MGAM, LTB4R, LRRC8D, MED13, SLC11A1, USP9X, RUNX3, PTGS2, SLC19A2, SLC38A2, AGO3, EREG, ST3GAL1, SMCHD1, SLC2A3, EAF1, PTPN12, USP3, MCTP1, ACVR1B, CCL20, PDCD6IP, VAV3, MET, NPC1, SWT1, SH3GLB1, PPP6R3, NFAT5, DIAPH1, PDK1, VWA8, FBXL5, WASL, MTHFD2L, STK24, ANKZF1, NRIP1, MFAP3, IRAK1, CHMP2B, YIPF6, ACSL4, METTL9, ASAH1, HSPBAP1, SLAIN2, STAU1, LAMP2
354	ENSOCUG00000001999	GOLM1	3172.28	-0.0700088	0.229626	0.175397	0.728089	-0.137816	11.0052	11.612	10.5446	12.4457	11.483	10.736	Golgi membrane protein 1			GSE22886 NEUTROPHIL VS MONOCYTE DN	0.0103	0.128	0.47	1.44	219	167	LRRC8D, CD44, SYNCRIP, AQR, UTP3, FASTKD1, YTHDC2, IMP4, LGALS3, PPRC1, UCP2, MTIF2, NAA15, IRAK3, GNL2, UTP18, USP24, MTO1, STRAP, HNRNPD, EIF3D, KLF10, EIF3A, SHLD2, EIF4G1, MAT2A, WDR11, CUL5, CCT4, NRIP1, DDX1, RUVBL2, SLC16A7, XPO1, METTL9, CCT8, LGALS8, SFPQ, MRPL3
355	ENSOCUG00000010949	TUT7	3635.56	0.161966	0.285265	0.0865173	0.5745	0.24071	11.4902	12.5445	11.721	11.1881	11.3178	11.7067	Zinc finger CCHC-type containing 6			GSE4748 CTRL VS CYANOBACTERIUM LPSLIKE STIM DC 3H UP	0.0107	0.131	0.47	1.44	229	164	LTB4R, NLRP12, GLIPR1, CNR2, DOCK5, LTB, CD44, MED13, FGD3, RASSF5, JMJD1C, FGD4, ZBTB16, MTUS1, LBR, IL17RA, USP12, AKNA, CYFIP2, BMX, PDE7A, ZFX, ATF7IP, ADAM19, SLC12A6, AKAP13, NIPBL, PUM2, SYCP2, IL6R, PAXBP1, ARHGAP30, CRLF3, TIAM2, KMT2C, NUFIP2, GPR183, SNX25, STK4, BZW2, ITCH, NEDD9
356	ENSOCUG00000003518	DAPK1	1701.06	0.111006	0.235974	0.230624	0.787592	0.103699	10.8102	11.2362	10.3765	10.6988	10.5288	10.2221	Death associated protein kinase 1			GSE21927 SPLEEN C57BL6 VS EL4 TUMOR BALBC MONOCYTES UP	0.0127	0.144	0.48	1.43	277	157	ARL4C, SRSF5, CD44, NR2C1, ATP8A1, LEMD3, APBB1IP, USP34, CBLB, WDR26, SON, CYFIP2, FOXO3, SLC9A3R1, USP3, AKAP13, SETD2, RB1CC1, DPP8, RUNX1, ASXL2, TNKS2, ELF1, UBE2H, MSL2, GCC2, WWP1, CD37, DGKD, PTPRC, CEP350, ITGA4, POU2F1, VPS26A
357	ENSOCUG00000029295	FBP1	898.648	0.0294433	0.214568	0.666872	0.954983	0.0200042	10.2885	8.89155	9.86674	9.06594	10.0278	9.63453	Fructose-1,6-bisphosphatase 1			GSE14000 TRANSLATED RNA VS MRNA DC UP	0.00932	0.122	0.47	1.43	192	175	STK17A, RIOK1, MED26, GBE1, CDC73, TWNK, NAT10, DBR1, UCHL5, LARP1B, FOCAD, CBR4, SMARCAD1, POLR1B, NIP7, NOP2, PSMD12, EPS8, SUPV3L1, NAF1, POLR3E, GAR1, INPP5F, RBM34, ACSL1, TTC4, NUP107, EIF3J, WHAMM, RIOX1, PATL1, ANKZF1, DDX55, PTCD3, EIF4E, PTGER4, ACTL6A, EIF2B3, EIF2B5, ELP4, BBS10, COX11, GART
358	ENSOCUG00000000678	AOPEP	178.921	-0.0454688	0.19806	0.641384	0.947893	-0.0232407	7.2692	7.62424	7.33757	7.61029	7.41306	7.55662	Chromosome 9 open reading frame 3			GSE7768 OVA ALONE VS OVA WITH LPS IMMUNIZED MOUSE WHOLE SPLEEN 6H UP	0.0139	0.151	0.48	1.43	307	152	TMEM154, SOCS6, ARL4C, TBC1D2, RUNX3, IFFO2, CROT, TDP2, PRAM1, DEF6, TBXAS1, VSIR, UMPS, LRMP, NT5DC3, MAP11, CMIP, MYO1F, NPAT, GCC2, GAN, OSBPL11, VPS26A, MIA2, TMEM104, UVRAG, NEDD9, REV3L, TBC1D31, PPCDC, TMEM126B, PLK3, AKAP7, MAP3K9, ARHGAP25, GAB3, TBL1XR1
359	ENSOCUG00000028630		3.57929	-0.0427615	0.227243	0.19143	NA	NA	1.45824	1.64981	1.61506	1.97605	1.53583	1.97				GSE22886 NAIVE TCELL VS NKCELL DN	0.0103	0.128	0.47	1.43	215	172	LCN2, PSME4, LTF, SLCO4C1, ADAM8, MON2, ABHD2, G6PD, INTS6, RAB11FIP1, FURIN, CDK17, CLTC, LYST, ARIH1, STBD1, GMEB1, TUT7, NIPBL, AOAH, SETX, HIPK2, WIPI1, PPM1B, IL18RAP, MCTP2, UEVLD, UBR2, PTPRC, NPC1, S100A12, CSNK1D, SH3GLB1, TMEM87A, NFAT5, TNPO1, RMC1, ZFYVE16, S100A9, UVRAG, ITCH, NEDD9, CDYL, TBC1D31, NUP133, BARD1, RNF146
360	ENSOCUG00000018814		2.04654	0.00313473	0.221841	0.908156	NA	NA	1.04809	1.05992	0.824658	0.790143	0.966366	1.11075				GSE40274 CTRL VS GATA1 TRANSDUCED ACTIVATED CD4 TCELL DN	0.0217	0.19	0.49	1.43	528	121	SLC16A6, PTP4A1, EZR, TOX3, CCNL1, PHLDA1, KLHL11, EGR4, CABYR, KLF6, TRIB1, UBQLN1, CNOT6L, SUCO, DGKD, KLHDC4, EIF3A, STK38L, MXD1, BCL2L11, ELL2, BTG1, BACH1, ZC3H12A, CDV3, DDX54, KPNA4, PLK3
361	ENSOCUG00000010476	FANCC	241.795	-0.0226143	0.199177	0.804171	0.977825	-0.00973868	8.09724	7.74101	7.74539	8.10697	8.01202	7.63582	Fanconi anemia complementation group C			GSE2770 UNTREATED VS TGFB AND IL12 TREATED ACT CD4 TCELL 6H UP	0.0104	0.128	0.47	1.43	217	172	CLEC12B, CPEB2, MYO5A, CD2AP, TASOR, TRAPPC8, TFRC, SOS2, CCNL1, GLS, RLF, C16orf72, TUFT1, SLC35A4, NOL11, SLC12A6, CCDC86, ITGB2, FAM214A, MFSD8, USP24, GLUD1, DENND1B, KDM3A, EXOC5, NAB1, GAN, ZBTB33, LTV1, TMED8, TFB2M, FRMD4B, PDK1, MIA3, PTBP2, TWF1, NAA30, IVNS1ABP, ARL6IP6, DNAJC10, NCBP3, ZNF296, FAM204A, CCNT2, UBA5, BBS10, PDHA1, ZMYM2, POLK, ASH1L, DHX57, BCL2L13, SLMAP, YTHDC1, ARFGA…
362	ENSOCUG00000030587		225.483	-0.0581617	0.20883	0.518813	0.922996	-0.0348003	7.68697	7.45871	7.93125	7.60906	7.80202	8.15111				GSE12366 GC BCELL VS PLASMA CELL UP	0.0132	0.146	0.47	1.43	286	158	MPZL3, LARP4B, PTEN, TDP2, USP34, USP7, URB2, UTP6, TFAM, TBC1D10C, USF3, SETD2, PUM2, NOP2, PRR14L, ARMC8, FBXO38, SUPT16H, RUVBL1, GAR1, TOP2B, PTPRC, EXOSC10, PPP1R18, HAUS6, SF3B4, STAG2, XYLT1, WNK1, FABP5, UVRAG, KDM1B, PUM3, ADSL, FIGNL1, ZYX, DCP2, INPP5D, NCBP3, POT1, ROCK1, GMIP, MCM4, GMFB, LY86, LCOR, BCL2L13, RAD51, GLMN
363	ENSOCUG00000033841		10.3907	-0.0129567	0.220896	0.7219	0.966457	-0.0148173	3.54313	2.67173	2.72009	3.70611	2.8656	2.67081				GSE20366 EX VIVO VS HOMEOSTATIC CONVERSION TREG UP	0.0129	0.145	0.47	1.43	280	159	TMEM154, SMAP2, FGD3, RASSF5, IPCEF1, TDP2, POLR1A, CBLB, ERCC4, MARVELD2, SPATA5L1, ZNF281, SLC35A4, UCP2, HERC1, LCLAT1, WIPF2, MSI2, ASXL2, IRAK2, TCERG1, CEP350, EXOSC10, GRHL1, KIAA1958, HOMER1, NFAT5, PDK1, GPR183, OTUD4, PLIN2, PLK3, AKAP7, OTUD6B, CD72, TOP3B, TEC, TIAL1, NOP14, C5orf51, FSD2
364	ENSOCUG00000002973	PTCH1	481.664	-0.0388434	0.222683	0.445818	0.89722	-0.0471012	9.26394	7.372	7.56728	9.69004	8.19221	7.94471	Patched 1			GSE9006 HEALTHY VS TYPE 2 DIABETES PBMC AT DX DN	0.0142	0.151	0.48	1.43	312	153	MGAM, TLR6, MON2, USP9X, PTGS2, DIS3, MAN2A1, CEMIP, RLF, F2RL1, SON, CLTC, BMX, AFTPH, RBM47, CDC40, KLF6, TRIB1, PUM2, MKLN1, CCNJL, NDEL1, RAD17, WIPF2, USPL1, LIG4, TREML2, ELF1, MTO1, CCR1, TLR8, ZNF654, ACSL1, WDFY3, RGS2, UVRAG, UTP25, PLIN2, AP3B1, LMBRD1, TNFSF14, MFAP3, RAB11FIP2, SERPINB2, EGR3, ST8SIA4, FBXO9, ANKRD12, SEC23B
365	ENSOCUG00000008778		3.49234	-0.00401912	0.220984	0.899888	NA	NA	1.56719	1.69871	1.68703	1.54276	1.38758	2.01344	Uncharacterized protein			GSE22886 NAIVE BCELL VS NEUTROPHIL DN	0.0157	0.16	0.48	1.43	353	147	IL1R2, CLEC4A, MEGF9, ADAM8, GCA, SORL1, CAMP, KIAA0513, PLXNC1, PTGS2, PYGL, ADGRG3, ADGRE2, CXCL8, CASP4, TREM1, WAS, CSTA, SLC9A3R1, MPPE1, CSF3R, PPP2R5A, TRIB1, LITAF, NIBAN1, MYO1F, CSF2RB, NDEL1, VNN2, RASSF2, TNFRSF1B, NCF2, S100A12, AMPD2, NFE2, FAM49B, SLC16A3, ANXA3, MNDA, ACSL1, SH3GLB1, S100A8, STX3
366	ENSOCUG00000000442	ERCC6L2	703.957	-0.0091511	0.199313	0.9197	0.988713	-0.00492971	9.78889	9.25765	9.11991	9.5156	9.49059	9.36363	Uncharacterized protein			GSE25085 FETAL BM VS ADULT BM SP4 THYMIC IMPLANT DN	0.012	0.139	0.47	1.43	255	164	NLRP3, AZIN1, FGD3, PFKFB3, TRMT61A, NAA25, SORL1, TASOR, TFRC, HP, HIF1A, MCUR1, IDE, CASP4, C16orf72, LARP1, DDHD1, ADAM19, CSF3R, KLF6, AOAH, TNFAIP3, CCNYL1, DUSP4, ETS2, HNRNPD, FNBP1L, NAB1, PLXNA2, CWC22, GPR84, ISG20L2, RFFL, FABP5, CIAPIN1, RAP2B, UTP25, USO1, ANO10, DIAPH2, RUFY3, FPR2, STK40, SLC11A2
367	ENSOCUG00000008540	SLC35D2	256.31	0.0256504	0.201079	0.780236	0.973231	0.0117843	7.76792	8.16678	8.09783	8.24181	7.7204	7.80899	Solute carrier family 35 member D2			GSE36888 UNTREATED VS IL2 TREATED TCELL 17H DN	0.0154	0.158	0.48	1.43	342	150	SLC16A6, PLAUR, AZIN1, ATP13A3, PFKFB3, PTGS2, BEST1, ANKRD22, ADGRE2, TREM1, SLC7A11, ARNTL2, TNFAIP3, ACVR1B, CCL20, TRAF3IP2, SLX4, TBC1D30, CPD, MET, S100A12, GK5, ACSL1, BCL6, NFAT5
368	ENSOCUG00000023077	HABP4	349.262	0.00389244	0.205094	0.965596	0.995238	0.00207325	8.62472	7.80672	8.65336	8.20041	8.5964	8.40794	Hyaluronan binding protein 4			GSE12392 IFNAR KO VS IFNB KO CD8 NEG SPLEEN DC DN	0.0164	0.165	0.48	1.43	371	145	IL1R2, PLAUR, AREG, PATJ, EZR, CYP1B1, RRS1, CYTIP, POLR1A, NOCT, ODC1, UGCG, ERRFI1, CMTM6, SMARCAD1, FMNL1, PTPN22, OVGP1, SLC9A3R1, CTPS1, CEBPZ, EPS8, NDEL1, PABPC4, CLU, THBS1, NAB1, BCL2L11, ELL2, DIAPH1, ETF1, CYTH1, ADORA2B, RAP2B, STK10, STK24, RDH11, FAM110A, PAWR, DAGLB, STK40, SRP9, LMNB1, FLII, INPP5D, SYK
369	ENSOCUG00000005332	CDC14B	165.37	0.0582008	0.217635	0.457314	0.902277	0.0446602	7.77641	7.21364	7.2517	7.57201	7.17909	6.61737	Cell division cycle 14B			GSE20727 CTRL VS ROS INH AND DNFB ALLERGEN TREATED DC DN	0.0122	0.141	0.47	1.42	258	167	SLC16A6, ITGA6, USP38, SPN, TMEM33, E2F2, QSER1, UBE4A, VSIR, TUT7, CFAP54, IL6R, YME1L1, BCL2L11, ZMPSTE24, SLC30A6, ITCH, CCNE2, USO1, PAICS, C15orf39, EML5, GALNT1, CLINT1, FAM177A1, RPUSD4, ASNS, EMC7, NCAPH, MGAT4A
370	ENSOCUG00000013208	PRXL2C	101.555	-0.148082	0.260846	0.136036	0.673658	-0.17156	6.68156	6.34413	6.1412	7.06668	6.68823	6.6522	AhpC/TSA antioxidant enzyme domain containing 1			GSE40274 CTRL VS HELIOS TRANSDUCED ACTIVATED CD4 TCELL DN	0.0204	0.182	0.48	1.42	484	130	PADI3, PTP4A1, AHCTF1, PLAA, PRKCI, IFNLR1, IDE, TXNRD1, CAND1, IPO4, RPF2, ABCA5, POLR1B, ATP6V0D2, TUFT1, CINP, PPRC1, UTP4, OSER1, SENP6, CMIP, CNOT6L, SRXN1, LONRF1, CACUL1, TMA16, ETS2, SEL1L2, SLC3A2, SLC25A25, ABTB2, NLE1, PSMD1, CSNK1D, HOMER1, TENT5C
371	ENSOCUG00000029054	ZNF782	77.5164	-0.107044	0.225494	0.279492	0.823247	-0.0844697	6.24497	5.92237	6.19468	6.24296	6.40815	6.47804	Zinc finger protein 510			GSE37416 0H VS 12H F TULARENSIS LVS NEUTROPHIL DN	0.0141	0.151	0.47	1.42	305	159	PLAUR, AZIN1, RASSF5, ATP13A3, RAPGEF6, SKIL, TFRC, USP37, SLC2A3, LGALS3, NUP58, HMGA1, TNFAIP3, BRAF, RAB21, WBP11, ERO1A, SLC3A2, KLF10, NAB1, LATS2, ZC3H7A, ARL5B, PDK1, ZC3H12A, LSM12, PPCDC, PATL1, KCNAB2, IL2RG, HPS5, DDIT3, ZMYND15
372	ENSOCUG00000037641		4.76078	0.0107121	0.219654	0.796643	NA	NA	2.03977	1.94148	2.46506	2.03249	2.09702	2.19329				GSE37416 CTRL VS 24H F TULARENSIS LVS NEUTROPHIL DN	0.0119	0.139	0.47	1.42	248	173	TBC1D2, SERPINE1, DEDD2, SCYL2, IPMK, RELT, MALT1, CRY1, RABGEF1, PCF11, PIK3CB, TBC1D15, WDR33, PPIL4, TRIB1, LNPK, NUP98, IRAK3, TNFAIP3, BRAF, RAB21, WBP11, ERO1A, IRAK2, SLC3A2, ZNF654, KDM3A, PPP1R2, PNRC1, NPC1, ELL2, TM9SF3, ARL5B, RYBP, DIAPH1, ETF1, CD69, DBF4, SLC36A4, CCNK, DNAJB9, AKIRIN2, HSPA13, HPS5, HNRNPU, BZW1, PTGER4, MAP2K1, SF3A1, MAPK1IP1L, ZMYM2, MAPK6, FFAR3, SPAG9, INTS6L
373	ENSOCUG00000008397	CTSV	7990.2	0.058434	0.208012	0.509075	0.920917	0.0357796	12.7355	13.1513	13.1595	12.4818	12.8577	13.1185	Uncharacterized protein			GSE12366 PLASMA CELL VS NAIVE BCELL DN	0.0144	0.153	0.47	1.42	312	159	SLAMF6, RASSF5, PTEN, RPS6KA3, SORL1, MBP, PTBP3, ARHGEF6, LBR, UTP6, CBLB, RAB11FIP1, ST3GAL1, MDN1, THAP12, DDX21, SETD2, HNRNPDL, DR1, MED14, SUPT16H, MBNL1, PTPRC, DNASE1L3, OSBPL11, PPP1R18, FGR, IFNGR1, ZNF518B, STAG2, XYLT1, LARGE2, UVRAG, PUM3, ITSN2, PAWR, UBXN2B, MCM5, MBNL3, FIGNL1, SRSF1, HNRNPU, INPP5D, CEPT1, ZNF655, GMIP, ATAD2, ANKRD13A, GMFG, DHX15, KPNA5
374	ENSOCUG00000008405		1.75017	0.00321081	0.221466	0.915247	NA	NA	0.812364	0.895647	0.66716	0.694868	0.805522	0.85751	Uncharacterized protein			GSE6674 ANTI IGM VS ANTI IGM AND CPG STIM BCELL DN	0.0143	0.152	0.47	1.41	307	163	PGLYRP2, UTP15, MYBBP1A, NOL10, ABHD17B, LARP4, SLC2A1, DIS3, MRE11, HSPA9, TXNRD1, MAK16, CAND1, SPATA5, CHAC1, SPATA5L1, FARSB, PANK3, LARP1, HSPA4, NOL11, BYSL, CTPS1, BMS1, NOLC1, MTHFD1, CCDC86, NIP7, UBQLN1, NOP2, GNL2, RASA2, GPD2, UTP18, EIF3B, LRP8, HOOK1, EXOC5, NOC4L, NLE1, PPP1R3B, HOMER1, WDR74, MAT2A, XPOT, NOL9, NOC2L, PUM3, TEX2, UTP25, TBRG4, MTHFD2, DDX54, CHCHD4, ADSL, CDKN1A, …
375	ENSOCUG00000029501		533.743	0.0348667	0.208877	0.671112	0.955875	0.0195991	9.41064	8.39052	9.23042	8.82208	8.98472	9.05584	Uncharacterized protein			GSE24634 NAIVE CD4 TCELL VS DAY7 IL4 CONV TREG UP	0.018	0.175	0.47	1.41	403	148	SLC16A6, CXCR4, PTP4A1, ARL4C, PER1, GNPTAB, CYFIP2, RNF139, OSER1, KLHL21, XPO6, SF1, TSR1, SIRT1, TNFAIP3, ATM, STRN3, SPEN, SUCO, CDIPT, DDX5, MSL2, COQ10B, FLNB, KLHL28, TENT5C, VWA8, PRKAB2, KRT18, UVRAG, ZC3H12A
376	ENSOCUG00000008078	SPTLC1	1057.12	0.0947351	0.206714	0.380423	0.876666	0.0571657	10.07	10.2274	10.0825	9.73003	9.97612	10.0851	Uncharacterized protein			GSE24671 CTRL VS SENDAI VIRUS INFECTED MOUSE SPLENOCYTES DN	0.0148	0.154	0.47	1.41	319	161	MMP9, HEATR1, RASSF5, MBP, CLIP1, NIN, PIK3CD, SLC7A11, TXLNG, KIF21B, WAS, NSUN2, NOLC1, UBQLN1, CNOT6L, ARHGDIB, ITGAL, SELENOT, TAOK1, PREX1, UBL3, KMT2C, NUFIP2, SEC23IP, KIAA1109, STK4, MIA3
377	ENSOCUG00000016548	ROR2	294.143	-0.199876	0.34721	0.0272301	0.380029	-0.420184	7.8815	7.52581	7.2747	9.02514	8.10746	7.72765	Receptor tyrosine kinase like orphan receptor 2			GSE4748 CYANOBACTERIUM LPSLIKE VS LPS AND CYANOBACTERIUM LPSLIKE STIM DC 3H DN	0.0307	0.23	0.49	1.41	788	108	MMP9, H1-6, LCN2, FKBP5, LTF, NIPAL1, CRISP3, CAMP, PGLYRP1, PYGL, WDR26, FOXO3, TUBA4A, RASGRP4, DOK3, SRXN1
378	ENSOCUG00000035123		34.6935	0.0488634	0.2191	0.472985	0.908166	0.0418349	4.51827	5.09741	5.59872	4.84645	4.93756	4.98526				GSE2706 2H VS 8H R848 STIM DC UP	0.0195	0.18	0.47	1.41	444	144	SLC16A6, PLAU, TMEM154, ERBIN, TJP2, RASSF5, ATP8A1, CYP1B1, SGMS2, TRMT5, KIAA0513, MAP2K3, PRAM1, PYGL, TBXAS1, FOXO3, SLC2A3, KDM6B, MS4A6A, CSF3R
379	ENSOCUG00000000145	NFIL3	1245.95	0.0768158	0.210573	0.432812	0.893045	0.0491267	10.0312	10.4978	10.4984	10.1269	10.3679	9.95386	Nuclear factor, interleukin 3 regulated			GSE14415 ACT TCONV VS ACT NATURAL TREG DN	0.0184	0.176	0.47	1.41	415	147	ITGA2, ALCAM, FKBP5, DDX28, MYO5A, GPR141, ITGAX, HIF1A, ODC1, GMPS, PGLYRP1, SNX18, ITGAM, COBLL1, EZH2, PTPN12, PHLDA1, EXO1, NIBAN1, MYO1F, DUSP4, GPD2, CCR1, FAR1, MXD1, ELL2, ATAD5, HOMER1, CHIT1, ANXA1, BAZ1A, LPIN2, ECT2, OGFRL1, ERCC6L, TTK, ATF6, ARHGAP26, SIRPA, CDKN1A, CDC14A, ACOT7, MELK, SAMSN1, HPRT1, PTGER4
380	ENSOCUG00000007430	AUH	578.236	0.0685884	0.209457	0.4712	0.908166	0.0418349	9.4159	9.10516	9.20491	8.66811	9.20283	9.22513	AU RNA binding methylglutaconyl-CoA hydratase			GSE17974 0H VS 0.5H IN VITRO ACT CD4 TCELL DN	0.0228	0.196	0.48	1.41	540	130	H1-6, AREG, SLCO4C1, PFKFB3, SLC30A1, TRMT10C, CYTIP, LEKR1, YOD1, ZNF200, IFRD1, TXNRD1, SLC2A3, UMPS, PIK3CB, WDR33, FAM98A, ENC1, DUSP4, PPM1D, KLF10, ARL5B, ISG20L2, GPR183, CD69, NAA30, GPR65, DNAJB9, EGR3, SRSF1, SERINC5, FBXO30, LRRC63, CRNKL1
381	ENSOCUG00000017539	SYK	857.57	0.0841514	0.229771	0.275479	0.822004	0.0851258	9.54659	10.3936	9.35679	8.98359	9.78026	9.48194	Tyrosine-protein kinase (EC 2.7.10.2)			GSE41867 DAY15 EFFECTOR VS DAY30 MEMORY CD8 TCELL LCMV ARMSTRONG UP	0.0173	0.17	0.47	1.41	382	152	FEM1C, KDM7A, ATP13A3, TRMT5, JMJD1C, WDR4, MARVELD2, CYFIP2, ZNF131, CPEB4, RABGEF1, GAS2L3, OSER1, NT5DC3, SPATA1, NIP7, SH3RF1, GNL2, DUSP4, SCAF4, LONRF3, NAF1, FGD6, FEM1B, THAP6, THADA, NR2E1, VPS26A, ME3, GNL3, PCYT1A, BACH1, RGS1, TNFSF14, IL10, C15orf39, FIGNL1, HPS5, ANKRD12, ZNF655, MDM2, SPTY2D1, ZFAND5, FBXW7, FNIP2, DTX2, GPRC5A, GZF1, JHY, ABHD1, SAMD8, RARRES1, TRIT1, CSRNP1, PRMT…
382	ENSOCUG00000024724		4.72451	-0.0324435	0.222131	0.4753	NA	NA	2.17137	2.19246	2.03774	2.51444	2.22022	2.08566	Uncharacterized protein			GSE27241 WT CTRL VS DIGOXIN TREATED RORGT KO CD4 TCELL IN TH17 POLARIZING CONDITIONS DN	0.0198	0.18	0.47	1.41	454	142	XKRX, TRDMT1, AZIN1, CCND2, SELENOI, RRS1, RELT, B3GNT8, MBD2, POLR3F, SLC35A4, CDC40, COX18, TREML2, PES1, KLF10, LTV1
383	ENSOCUG00000000252	DIRAS2	2.92675	-0.0210917	0.222253	0.533083	NA	NA	1.45369	1.30701	1.37045	1.30204	1.79431	1.32812	DIRAS family GTPase 2			GSE11924 TFH VS TH17 CD4 TCELL DN	0.0165	0.166	0.47	1.41	360	156	SLC16A6, HEATR1, NCEH1, PKP2, AQR, NAT10, ABCA1, EIF3K, NOP2, KIAA1841, DKC1, YTHDF2, CIART, CYSLTR1, ZMPSTE24, TMEM236, PDK1, ROCK2, WDR74, HS2ST1, RPGRIP1, OGFRL1, PUM3, UTP25, METAP1, E2F5, MED4, DNAJC2, DNAH6, XPO1, FBXO30, NOP56, SCFD1, METTL9, FBXO5, APOA2, ACTL6A, SEPSECS, RTCA, VPS50, DHODH, MTTP, TSNAX, E2F8, GLMN, EPCAM, EXOSC9, MRPL46, MSANTD4, POLR1E, EME1, CUL1
384	ENSOCUG00000013296	GADD45G	632.462	-0.0638522	0.220043	0.405157	0.887417	-0.0518722	9.56706	8.43794	8.99066	9.51419	9.56779	9.02569	Growth arrest and DNA damage inducible gamma			GSE21033 CTRL VS POLYIC STIM DC 3H DN	0.0158	0.16	0.47	1.41	340	160	PLAU, PPAT, TJP2, STAM, NAT10, CAD, CBR4, TUBA4A, LRRC1, ADCY7, CD244, SETD2, LRCH4, MSH6, GGNBP2, RMI1, CSF2RB, RAD17, TMEM177, MPHOSPH10, BICDL1, CEP350, GDE1, NUP107, DIAPH1, RPRD2, DALRD3, ALDH5A1, RNF146, RIOX1
385	ENSOCUG00000012955	SEMA4D	2366.26	0.0523456	0.219874	0.449058	0.898128	0.0466619	10.6733	11.9044	10.796	10.3873	11.3125	10.9954	Semaphorin 4D			GSE9988 ANTI TREM1 VS ANTI TREM1 AND LPS MONOCYTE DN	0.0187	0.177	0.47	1.41	417	149	PLAUR, NLRP3, PTP4A1, TPD52, TJP2, IL23A, PFKFB3, MMP10, NOCT, PTGS2, TEX14, RCSD1, TBC1D9, CXCL8, ZFX, GJB2, KLF6, MSH6, TNFAIP3, PPP1R15A, CCL20, DENND4A, IRAK2, NAF1, ETS2, TNFAIP8, RHOF, SDC4, ACSL1, GPR84, ARL5B, STK26, RIPK2, PSMD5, ZC3H12A, RAP2C, PLK3, IL10, IL1A, SERPINB2, SLC11A2, AQP9
386	ENSOCUG00000012932	SECISBP2	1172.39	0.11642	0.216975	0.288302	0.831055	0.0803704	10.1904	10.4588	10.218	9.87755	10.1429	10.1506	SECIS binding protein 2			GSE6674 PL2 3 VS ANTI IGM AND CPG STIM BCELL DN	0.014	0.151	0.46	1.41	293	170	ITGA6, RIOK3, SSH2, TPD52, CD44, ABHD17B, IL7R, SMOX, FNIP1, COBLL1, EZH2, HECTD1, CA13, CDK17, C9orf85, LYST, MBD2, AGTPBP1, AKAP13, HIPK2, RASGRP1, CYSLTR1, KDM3A, TET2, PRDM2, BICDL1, ANXA3, TRAF6, SH3GLB1, RYBP, BTG1, WNK1, CCNC, REV3L, RGS1, TEX2, AP3B1, FAF1, PEX1
387	ENSOCUG00000030530		41.3207	0.22779	0.399224	0.0173435	0.310454	0.508003	5.13785	5.7916	5.65952	4.4244	4.79306	5.12454				GSE40274 CTRL VS FOXP3 TRANSDUCED ACTIVATED CD4 TCELL DN	0.0156	0.16	0.46	1.41	333	164	EVI2B, PATJ, TMEM154, GPCPD1, CD300LF, RASSF5, KDM7A, ABHD17B, RIPOR2, ST3GAL1, ABCA1, FOXO3, LGALS3, PTPN22, ATF7IP, MYSM1, ARHGAP24, USP3, KCTD14, IRAK3, MFSD8, DOCK11, ITGB7, TET2, TRIM7, NPC1, UBL3, GAN, SDC4, MBLAC2, ITGA4, GPR183, RMC1
388	ENSOCUG00000033803		50.4747	-0.0798426	0.22576	0.317027	0.847008	-0.0721124	5.13349	5.76661	5.37435	5.5059	5.6949	6.01746				GSE33425 CD161 INT VS NEG CD8 TCELL UP	0.0134	0.147	0.46	1.4	274	177	DOCK5, EMB, ALCAM, GBE1, IL7R, CDK8, TMEM30A, YTHDF3, SPATA5, LIN7C, PTPN22, RCOR1, OSER1, CD244, SPAST, PTPN13, OTULINL, ANTXR2, TNKS2, PTP4A2, CPD, CRLF3, EED, UBL3, BCL2L11, BRIX1, ITGA4, IFNGR1, ADAM10, RNF149, TNPO1, VPS4B, RGS2, SNIP1, PLEKHA1, CIAPIN1, NUDT4, ITGAV, DNAJB9, PLEKHB2, SLC1A5, TM7SF3, IVNS1ABP, RAB24, PGK1, ACSL4, ASAH1, ROCK1
389	ENSOCUG00000015412	SHC3	6.29897	-0.0920442	0.244303	0.0987199	0.596582	-0.22433	2.41002	2.40689	2.46829	2.73144	2.7854	2.76967				GSE17974 CTRL VS ACT IL4 AND ANTI IL12 48H CD4 TCELL UP	0.0236	0.201	0.48	1.4	556	132	DHRS9, EVI2B, HKDC1, ITGA6, TP53INP1, EMB, PTP4A1, IL7R, SKIL, ITGAM, GPRASP1, OVGP1, RNF139, ENC1, FAM199X, ZRANB1, VAV3, UBL3, DUSP1, ZNF711, ITGA4, LMTK2
390	ENSOCUG00000015376	S1PR3	93.1912	-0.0509911	0.223172	0.385876	0.878056	-0.0564776	5.6927	5.48781	6.87352	6.99217	6.57491	6.00601	Sphingosine-1-phosphate receptor 3			GSE21360 SECONDARY VS QUATERNARY MEMORY CD8 TCELL DN	0.0229	0.196	0.47	1.4	532	137	SLC16A6, ARRDC4, CCND2, STK17B, SLC2A1, MCEMP1, HIF1A, RIPOR2, PYGL, SNX18, ITGAM, RELT, ABCA1, TREM1, RASA2, ERO1A, THBS1, PLA2G4A, HOOK1, TNFAIP8, FAM49B, NOS2, SLC16A3, FGR, PDK1, STAT3, FBXL5, TWF1, LIPC
391	ENSOCUG00000011880	SPIN1	797.846	-0.0215664	0.187565	0.831441	0.979874	-0.00882974	9.76607	9.62036	9.42999	9.63061	9.64862	9.69712	Uncharacterized protein			GSE17974 IL4 AND ANTI IL12 VS UNTREATED 2H ACT CD4 TCELL UP	0.0241	0.203	0.48	1.4	569	131	DHRS9, CLEC4A, GPCPD1, STK17B, ST3GAL5, MTUS1, RAB11FIP1, SLC7A11, JAML, TRABD2A, LINS1, TREML2, RASGRP1, CYSLTR1, UBL3, BCL2L11, FRMD4B, SOS1, GPR183, ME2, AXIN2, GTF2F2, FAM13A, RIPK2
392	ENSOCUG00000007770	CDK20	270.244	0.0140233	0.192431	0.889	0.985694	0.00625794	8.20953	7.85856	8.16417	7.9515	8.16478	8.04159	Cyclin dependent kinase 20			GSE22886 NAIVE CD4 TCELL VS NKCELL DN	0.0141	0.151	0.46	1.4	294	172	PSME4, ABHD2, INTS6, AQR, ASPM, CBLB, CLTC, SPATA5L1, CDK12, PTPN22, KPNA3, GMEB1, TUT7, AOAH, GGNBP2, HIPK2, IL18RAP, MCTP2, CPD, PTPRC, NPC1, BLM, MED8, RAB5A, WIPF1, NUP107, VPS26A, ZMPSTE24, TMEM87A, TNPO1, ZFYVE16, SEL1L, VPS4B, ITCH, TBC1D31, NUP133, BARD1
393	ENSOCUG00000011172	OPCML	4.9193	-0.0874665	0.245187	0.0476374	0.471494	-0.326524	1.98061	1.90154	1.98768	2.64581	2.17926	2.21258				GSE21927 C26GM VS 4T1 TUMOR MONOCYTE BALBC DN	0.0188	0.177	0.47	1.4	414	152	STK17A, NR2C1, ATP8A1, TASOR, TRAPPC8, APBB1IP, CCNL1, TXNIP, ARHGEF6, TAF1, CBLB, SON, PABPC1, POLR1B, USP47, MPPE1, AKAP13, E2F3, DPP8, USPL1, PPM1B, VNN2, ELF1, UBE2H, MSL2, GCC2, SETD1B, WWP1, CD37
394	ENSOCUG00000033625		3.5203	-0.0160698	0.222303	0.584905	NA	NA	1.69703	1.34446	1.66734	2.09484	1.45467	1.49713				GSE40274 FOXP3 VS FOXP3 AND XBP1 TRANSDUCED ACTIVATED CD4 TCELL DN	0.0258	0.209	0.48	1.4	617	127	SLAMF6, ALCAM, TNFSF4, PTEN, TTC13, ITGAM, RCSD1, LYST, PPRC1, DDHD1, ST6GAL1, JAML, WDR12, AKAP13, PLS1, PNPT1, CNOT6L, DUSP4, NAF1, TAPT1, MCTP2, TFB2M, IFNGR1, THEMIS2, PDK1, GPR183, STK4, IPPK, SLC49A4, UVRAG
395	ENSOCUG00000000213	NTM	41.304	-0.0958054	0.244693	0.11939	0.643578	-0.191399	5.44958	4.22071	4.63775	5.68738	5.35	5.48646	Neurotrimin			GSE12366 PLASMA CELL VS MEMORY BCELL DN	0.0178	0.174	0.47	1.4	389	156	MED13, RASSF5, ATP8A1, TDP2, USP1, PTBP3, UTP3, UTP6, CBLB, QSER1, ST3GAL1, OSGEPL1, PABPC1, SLK, C16orf72, THAP12, USF3, GMEB1, PUM2, MED1, RASGRP1, RPS6KA1, MBNL1, HNRNPD, ANKRD44, EIF3D, URI1, EXOSC10, OSBPL11, NUFIP2, NFX1, STK26, ZMYM1, BTG1, CD69, DENND1C, PUM3, STK10, ITSN2, PAWR
396	ENSOCUG00000032363		18.3791	-0.126167	0.277138	0.00388747	0.147007	-0.832661	3.26097	2.89828	3.14633	4.72311	3.02697	4.40054				GSE34156 UNTREATED VS 24H NOD2 LIGAND TREATED MONOCYTE DN	0.0186	0.177	0.47	1.4	408	153	SLC16A6, PLAU, NLRP12, CD300LF, GCA, SLC11A1, ADGRE2, ABCA1, LGALS3, DMXL2, BYSL, RBM47, AOAH, DOK3, PTAFR, MAP4K3, CSF2RB, IL13RA1, NCF2, MNDA, CD14, VPS26A, WDFY3, CHST15, PILRA, GRTP1, KDM1B, OMG
397	ENSOCUG00000001730	SNX19	1384.73	0.0980023	0.208923	0.357438	0.871723	0.0596216	10.6154	10.545	10.3996	10.4324	10.4058	10.0962	Sorting nexin 19			GSE18791 CTRL VS NEWCASTLE VIRUS DC 14H UP	0.015	0.155	0.46	1.4	315	169	HEATR1, DDX28, DDIAS, MCUR1, SLC19A2, URB2, OSGEPL1, SPIRE1, MAP7, TFAM, POP1, ST6GAL1, SLC12A6, MTX3, DKC1, STRAP, TCERG1, MIOS, NAPEPLD, ZNHIT6, TRIM37, DHX30, CIAPIN1, NUDT4, RIOX1, PEX1, SIK2, CHCHD4, UBXN2B, CORO1A, DNAJC11, POLR3B, PTCD3, PRKAR2A, ACOT7, FAM172A, HSPA14, IPO11, THOC5, COX11, ELP1, PHAX, TUBGCP5, POLR1E, GIT2, SNRNP200, HCFC2, NDUFAF4, PPP4R1, SF3B3, TSFM, CTR9, VRK1, ALG6, …
398	ENSOCUG00000034919		137.366	0.0738887	0.231071	0.249003	0.80801	0.0925833	6.72823	7.85564	6.5571	7.11207	6.70606	6.04697				GSE40274 CTRL VS HELIOS TRANSDUCED ACTIVATED CD4 TCELL UP	0.024	0.203	0.47	1.4	565	132	ITGA2, XKRX, AP1S3, EXOC6, KIF9, HP, RIPOR2, MAN2A1, MOB3B, DEF6, RCSD1, ST3GAL1, SPIRE1, KIF21B, ST6GAL1, CSF3R, PADI2, RGS14, MCTP2, PLA2G4A, TNFAIP8, ANKRD44
399	ENSOCUG00000000374	ADAMTS15	149.477	0.057418	0.2237	0.373992	0.872942	0.0590145	6.95407	7.93133	6.50188	7.21404	7.03806	6.30235	ADAM metallopeptidase with thrombospondin type 1 motif 15			GSE21678 WT VS FOXO1 FOXO3 KO TREG UP	0.019	0.177	0.47	1.4	419	152	SLC16A6, AREG, RIOK3, SSH2, SYTL3, REL, JMJD1C, FNIP1, INTS6, EZH2, SCYL2, USP12, ABCA1, USP14, CPEB4, ARIH1, USP47, AP1G1, OSER1, USP3, PSMD12, SEC24A, SUPV3L1, ERO1A, LONRF3, LRRC66, VAV3, THBS1, CEP120, SDC4, RAB5A, IFNGR1, FRMD4B, ARL5B, TENT5C, GPR183, FAM76B, ZBTB21
400	ENSOCUG00000000370	ADAMTS8	92.3225	-0.0322564	0.21712	0.600605	0.938583	-0.0275272	6.81982	5.89137	5.9742	7.11869	5.82211	6.25286	ADAM metallopeptidase with thrombospondin type 1 motif 8			GSE2706 R848 VS LPS 2H STIM DC UP	0.0373	0.249	0.49	1.4	993	97	SERPINB12, MGAM, AREG, TJP2, STK17B, ITPKC, SLC2A3, GNAT2, NT5DC3
401	ENSOCUG00000032496		4.73936	-0.00175956	0.219813	0.961477	NA	NA	1.95485	2.31604	2.08078	1.87196	2.01982	2.45838				GSE17721 CTRL VS GARDIQUIMOD 1H BMDC DN	0.0193	0.179	0.47	1.4	425	152	SLC16A6, RAB37, MKNK1, SPTSSB, TMEM33, ODC1, CCNL1, RND3, CEMIP, TEX14, RCSD1, ERRFI1, POLR1B, SCGB3A2, ZFX, DDHD1, SENP6, MAP4K5, DSP, CEBPZ, PPP1R15A, UBR1, PPM1B, RASGRP1, SUPT16H, ETS2, TNFRSF1B, UBR2, IPP, BCL6, MEFV, FRMD4B
402	ENSOCUG00000010058	ZBTB44	236.214	0.0798609	0.212409	0.412065	0.888908	0.0511432	8.24452	7.87951	7.70484	7.78934	7.87987	7.59901	Zinc finger and BTB domain containing 44			GSE13522 CTRL VS T CRUZI Y STRAIN INF SKIN IFNG KO UP	0.0278	0.218	0.48	1.4	677	121	MMP9, LTB, AP1S3, UTP15, SLC25A33, NAT10, COBLL1, PPP2R1B, NUP155
403	ENSOCUG00000009365	ST14	3258.28	0.0133693	0.213202	0.842454	0.9805	0.00855234	11.0988	12.2218	11.1826	12.0791	11.3545	10.8365	Suppressor of tumorigenicity 14 protein homolog (EC 3.4.21.109) (Serine protease 14)			GSE21033 1H VS 12H POLYIC STIM DC DN	0.0322	0.234	0.48	1.4	808	113	EMB, PRG4, EXOC6, KCTD4, LEKR1, APBB1IP, YTHDF3, ODC1, RAB11FIP1, LYST, TFAM, ATF7IP, RNASE10, SLC35A3, SETD2, MTX3, MED1, PPP4R3B, ELF1, TAOK1, RAD18, RAB5A, CSNK1G3, UBXN8, WNK1, CYLD, WASL, ANO10, RNF111, DNAJB9, AKAP7, ARHGAP26, EPC2, KDM4C, NR1I2, PUS7L, PHF3, BMP2K, FRS2, RBBP6
404	ENSOCUG00000010051	APLP2	9555.16	-0.0396856	0.210592	0.630604	0.944992	-0.0245721	13.0807	13.3928	12.7385	13.6994	13.1191	12.7577	Amyloid beta precursor like protein 2			GSE21033 3H VS 24H POLYIC STIM DC UP	0.0246	0.205	0.47	1.4	579	133	PATJ, ITGA6, FBXL17, PFKFB3, MBP, USP7, LNPEP, PAN3, RCSD1, PIK3R5, AFTPH, LRRC1, CABYR, SLC12A6, RGS14, USPL1, MBNL1, CYSLTR1, DGKD, PREX1, CEP120, RAB5A, IL16, IL17RE, SUPT5H, CLDN4, UTP25, WDFY2, ARHGAP26, EML5, KDM4C
405	ENSOCUG00000003736	PRDM10	101.209	-0.0108214	0.206577	0.888585	0.985551	-0.00632076	6.62686	6.85751	6.27813	6.96944	6.65217	6.21858	PR/SET domain 10			GSE11057 NAIVE VS MEMORY CD4 TCELL DN	0.0167	0.167	0.46	1.4	356	164	EVI2B, GLIPR1, TP53INP1, EMB, ALCAM, EZR, MYO5A, SLC6A6, PLXNC1, CBLL1, TBK1, RAB11FIP1, SLC2A3, LGALS3, RNF139, SPPL2A, SLC9A3R1, ADAM19, NBEAL2, KLF6, NIBAN1, MYO1F, IQGAP1, TNFRSF1B, PREX1, UBL3, AQP3, GPR183, OSBPL3, MIB1, ANXA1, AMMECR1, REEP3, OGDH, DIAPH2, SMC6, AKIRIN2, ETV6, NOD2, PFKP, ACTB
406	ENSOCUG00000003729	NFRKB	647.999	0.0489909	0.212942	0.541882	0.925802	0.033482	9.41577	9.63021	9.08959	9.64176	9.05166	8.67145	Nuclear factor related to kappaB binding protein			GSE6092 B BURGDOFERI VS B BURGDORFERI AND IFNG STIM ENDOTHELIAL CELL DN	0.0184	0.176	0.46	1.4	402	155	LCN2, TNFSF15, SPN, GCA, SYNCRIP, ITGAX, HIF1A, SERPINE1, SLC7A1, EREG, ST3GAL1, PIK3R5, CLEC4D, PTPN12, CPEB4, DDHD1, PSME3, PIK3CB, TRIB1, TNFAIP3, BRAF, TMED5, TAPT1, ITGAL, TNFRSF1B, EIF3D, KIF5B, ABTB2, LTV1, SPATA13, SLC16A3, TMEM123, CD14, OSBPL3, RIPK2, PPP2CA, RIC1, HDGF, DDX54, AMD1, DNAJC2, SAMSN1, CLINT1, MRPL3, SLC16A10, MIER3, MAP2K1, SLC39A14, NCK1, PDSS1, FAM241A, DDX39A, PIK3CG, …
407	ENSOCUG00000022280	TMEM45B	726.395	-0.0332571	0.219776	0.541822	0.925802	-0.033482	8.43048	9.91693	8.4084	10.1843	9.13397	8.54359	Transmembrane protein 45B			GSE17301 CTRL VS 48H ACD3 ACD28 IFNA5 STIM CD8 TCELL UP	0.0157	0.16	0.46	1.4	331	169	EVI2B, GPCPD1, TP53INP1, ARL4C, FEM1C, EXOC6, KIF9, RASSF5, RAPGEF6, FGD4, FNIP1, CROT, MARCHF7, CDK17, TBXAS1, PDE7A, CEBPG, TUT7, AKAP13, NIPBL
408	ENSOCUG00000021468	BARX2	2.90769	0.029665	0.224009	0.356568	NA	NA	1.72752	1.20539	1.45288	1.20213	1.40402	1.28635				GSE17974 0H VS 2H IN VITRO ACT CD4 TCELL DN	0.0183	0.176	0.46	1.39	394	160	TRDMT1, CPEB2, URB1, WDR3, SLC7A1, LYST, MARS2, PTPN22, PHLDA1, UMPS, EEF1AKNMT, RIF1, TRMT6, SPAG1, PPP1R10, GNL2, CCL20, MTO1, PPM1D, TUBE1, KLF10, NAB1, ZNF583, OSBPL11, TBL2, NAPEPLD, BRIX1, CEP83, OSBPL3, ZSWIM6, SERTAD1, POLR3D, NCBP1, TTI2, MTHFD2, SRFBP1, EGR3, NUDCD1, ST8SIA4
409	ENSOCUG00000037727		56.6504	-0.0674316	0.207783	0.481146	0.911746	-0.040126	5.66723	5.83319	5.70739	5.84389	5.97524	5.86353				GSE22886 DAY0 VS DAY1 MONOCYTE IN CULTURE DN	0.0184	0.176	0.46	1.39	396	160	MMP9, ALCAM, CYP1B1, ATP13A3, PFKFB3, IL7R, PTGS2, UGCG, TXNRD1, ST3GAL1, SLC2A3, SLC7A11, DUSP4, GPR137B, RUNX1, ETS2, TEX10, SLC3A2, TNFRSF1B, NPC1, RHOF, SDC4
410	ENSOCUG00000021615		2.26222	-0.00525611	0.222258	0.817607	NA	NA	0.948292	0.749341	1.06206	0.748338	0.855615	1.26169				GSE34205 HEALTHY VS RSV INF INFANT PBMC DN	0.0229	0.196	0.47	1.39	519	145	MMP9, LCN2, VSTM1, LTF, RIOK3, TRMT5, CAMP, MCEMP1, HP, YOD1, CCNL1, GSPT1, PGLYRP1, E2F2, DSC2, TAB3, STAG3, XK, THUMPD2, TRIB1, RETN, CCNE1, S100A12, ANXA3, ACSL1, BCL6, S100A8, GPR84, RANBP9, NOP58
411	ENSOCUG00000020963		6.08655	-0.0738881	0.237153	0.106612	0.615194	-0.210988	2.31168	2.40049	2.11636	2.67473	2.43193	2.90676	Uncharacterized protein			GSE4984 UNTREATED VS GALECTIN1 TREATED DC UP	0.0245	0.204	0.47	1.39	565	140	SLC16A6, CCNT1, H1-6, GPCPD1, TLR6, CYP1B1, CRISP3, FGD4, SNX18, ATG16L2, IPMK, RELT, ABCA1, ATF7IP, CPEB4, AGTPBP1, SERPINB1, RASGRP4, LITAF, CMIP, AOAH, STXBP2
412	ENSOCUG00000025278	ARHGAP32	700.192	0.0445726	0.209428	0.599997	0.938583	0.0275272	9.55192	9.72296	9.15659	9.71831	9.22699	8.91822	Rho GTPase activating protein 32			GSE17974 CTRL VS ACT IL4 AND ANTI IL12 24H CD4 TCELL UP	0.0223	0.194	0.47	1.39	499	148	EVI2B, ITGA6, TP53INP1, EMB, ATP8A1, PFKFB3, IL7R, ST3GAL5, SORL1, PTGS2, YOD1, TXNIP, ITGAM, GNPTAB, PIK3R5, OVGP1, USF3, OSER1, TNFAIP3, FAM214A, ENC1, PTPN13, MYO1F, VNN2, VAV3, DUSP1, ZNF711, ITGA4, AQP3, XYLT1, FBXL5, PLEKHA1, ITPRIP, DNAJB9, UBASH3B, FNDC3B
413	ENSOCUG00000015565	KCNJ5	3.86564	-0.0320185	0.224425	0.322782	NA	NA	1.77851	1.50356	1.82344	2.20979	1.69345	1.84776				GSE27859 DC VS CD11C INT F480 INT DC DN	0.0172	0.169	0.46	1.39	365	166	SLAMF6, HEATR1, AHCTF1, PTEN, MYO5A, PRMT3, STYX, WDR43, DIS3, GSPT1, CAD, CAND1, CMTM6, ANKRD28, PCGF6, NSUN2, POLR3G, EXO1, BYSL, NOLC1, MKLN1, PABPC4, WDHD1, UTP18, NAF1, UBE2K, BRCA2, GNL3, HEATR5B, MMS22L, MTREX, FABP5, RPP40, ERCC6L, UTP25, TBRG4
414	ENSOCUG00000013415	FLI1	863.28	0.0419065	0.211001	0.606289	0.939066	0.0273041	9.33018	10.3363	9.42077	9.69195	9.59457	9.60136	Fli-1 proto-oncogene, ETS transcription factor			GSE24210 RESTING TREG VS TCONV UP	0.0158	0.16	0.46	1.39	327	174	ARRDC4, EVI2B, SMAP2, JMJD1C, TRAPPC8, RIPOR2, FRY, COBLL1, CBLB, F2RL1, N4BP2, MAP7, CPEB4, USF3, VPS13A, PADI2, SLC12A6, SPATA1, INPP4B, TRAF3IP2, RGS14, PXK, RASGRP1, ITGAL, SETD1B, PTPRC, EP300, CEP350, TMEM123, CDC42SE2, SPICE1, ANXA1, CYTH1, CARMIL1, AP3B1, SGPP1, ARHGAP26, GAB3, AZI2, ACAP1, PDCD4, MTMR1, NCF1, NCAPG, ROCK1, BICRAL, SLC66A3
415	ENSOCUG00000010492	ETS1	519.571	-0.0629833	0.223607	0.362345	0.871967	-0.0595002	9.03068	8.7089	8.38103	9.77579	8.43377	8.58265	ETS proto-oncogene 1, transcription factor			GSE40274 CTRL VS SATB1 TRANSDUCED ACTIVATED CD4 TCELL DN	0.0249	0.206	0.47	1.39	574	141	GCLC, RANBP2, LRRC8D, MYBBP1A, PRMT3, SMOX, USP1, RRP12, IDE, UCHL5, POLR1B, UMPS, LARP1, PSME3, WDR12, KLHL21, TRMT6, TBC1D15, SRXN1, DKC1, ERO1A, NAF1, MPHOSPH10, SLC3A2, BCL2L11, NR2E1, SMARCA5, TBL2, NLE1, GPR84, RYBP, TRIM37, RIPK2, XPOT, NUP133, CCT4, DUS4L, CDV3, PLK3, IL10, IL1A
416	ENSOCUG00000012544	KIRREL3	55.2489	-0.0608276	0.225798	0.326667	0.852907	-0.0690985	5.67075	5.53904	5.13032	6.47269	5.61945	4.98566	Kirre like nephrin family adhesion molecule 3			GSE2770 UNTREATED VS IL12 TREATED ACT CD4 TCELL 2H UP	0.019	0.177	0.46	1.39	409	160	EVI2B, MGAM, MEGF9, FKBP5, SRSF5, DAPK2, ABHD2, MYO5A, ZBTB16, PTGS2, BEST1, FRY, PGLYRP1, PYGL, ARHGEF6, CPNE3, CHI3L1, CUL4B, DMXL2, UCP2, MPPE1, EIF4G2, XPO6, AOAH, SYCP2, ACVR1B, IQGAP1, SRF, VNN2, CDIPT, TREX1, S100A12, GDE1, ST6GALNAC2
417	ENSOCUG00000012528	ST3GAL4	1337.41	-0.146471	0.256057	0.148171	0.694045	-0.158612	10.3274	9.95989	10.0689	10.8927	10.4562	10.1297	ST3 beta-galactoside alpha-2,3-sialyltransferase 4			GSE12507 PDC CELL LINE VS IMMATUE T CELL LINE UP	0.0253	0.207	0.47	1.39	585	139	SERPINB12, PPAT, USP1, SLC19A2, MRE11, TNFRSF21, MALT1, ERRFI1, OSGEPL1, SCNN1G, EXO1, BCAP29, FAM199X, UTP18, USPL1, SLC3A2, ECPAS, HAUS6, LCP1, VWA8, SEL1L, MMS22L, MTREX, DBF4, MCU, MCM5, PLA2G1B, SLC33A1, TCP1, PGK1, NDC1, CIP2A, NCAPG, MCM4, ASNS, MDM2
418	ENSOCUG00000012520		9.36069	-0.0108607	0.223602	NA	NA	NA	2.0481	2.04777	1.78465	3.76986	1.69286	1.73867	Uncharacterized protein			GSE41176 WT VS TAK1 KO ANTI IGM STIM BCELL 24H UP	0.0187	0.177	0.46	1.39	400	163	GCLC, FOSL1, FEM1C, EZR, GBE1, SLC6A6, JMJD1C, TDP2, ODC1, IL1RAP, GMPS, CLIP1, TXNRD1, TBXAS1, ARIH1, TLK1, KLHL21, HMGA1, TRIB1, EPS8, NDEL1, UBE2H, SLC3A2, FLNB, IL6ST, DUSP1, RYBP, PCYT1A, ME2, MTFR1, DNAJB9, PGD, SQSTM1, GSR
419	ENSOCUG00000012519	TIRAP	30.4363	-0.0271115	0.212881	0.698966	0.961788	-0.0169205	5.02901	5.01724	4.29683	4.96336	4.82357	5.07854	TIR domain containing adaptor protein			GSE339 EX VIVO VS IN CULTURE CD4CD8DN DC UP	0.0189	0.177	0.46	1.39	404	163	MMP9, TRDMT1, CLEC4A, LTB, PAG1, SOS2, ARHGAP9, PIK3CD, WAS, DDHD1, UBQLN1, ELF1, PLA2G4A, WDR77, PPP1R18, IL16, MIA2, PDK1
420	ENSOCUG00000026364	FOXRED1	1227.99	0.0153751	0.213555	0.813762	0.978005	0.00965901	10.2162	9.36473	10.7153	9.30871	10.2351	10.5117	FAD dependent oxidoreductase domain containing 1			GSE17974 0.5H VS 72H UNTREATED IN VITRO CD4 TCELL UP	0.0244	0.204	0.47	1.39	556	144	AREG, GPCPD1, ITGA6, PSME4, UTP15, SLC25A33, PIK3R5, SLC25A32, RC3H1, YKT6, RNF139, DDX21, SF1, TPP2, SUCO, KDM6A, LTV1, CLUH, IFNGR1, LMTK2, IKZF5, ANXA1, PDZD8, CYTH1, BACH1, NOL9, NOL6, DNAJB9, NUFIP1, ADNP2, SLC11A2, VCPKMT, EGR3, DDX52, SERINC5, PTGER4, FRS2, SFPQ, CHD1, FAM204A, QTRT2, SPTY2D1, PPM1A, SF3A1, SRSF6, ZXDC
421	ENSOCUG00000017057	SRPRA	11356	0.0479386	0.219332	0.47931	0.911318	0.0403299	13.6841	12.5246	13.9355	12.523	13.4934	13.4217	SRP receptor alpha subunit			GSE40274 XBP1 VS FOXP3 AND XBP1 TRANSDUCED ACTIVATED CD4 TCELL DN	0.0182	0.176	0.46	1.39	387	167	SLC16A6, HEATR1, TNFSF4, RRS1, ODC1, GSPT1, WDR4, URB2, RRP12, HACD1, SLC7A1, ABCD3, GPATCH4, KDM6B, WDR12, BYSL, CTPS1, PROSER1, KIAA1841, DKC1, TMA16, MED23, MED14, CEP78, ETS2, HNRNPD, GAR1
422	ENSOCUG00000017049	FAM118B	908.104	0.0156612	0.197157	0.87057	0.983836	0.00707731	9.59045	9.84632	10.0256	9.58202	9.70055	10.0444	Family with sequence similarity 118 member B			GSE7852 THYMUS VS FAT TREG DN	0.0207	0.184	0.46	1.39	452	156	MMP9, FEM1C, TJP2, PER1, SLC38A2, FAM189A2, CLTC, PHLDA1, ADCY7, KDSR, PTPN4, LCLAT1, NDEL1, DENND4A, ELF1, IL18RAP, NCKAP1, MRS2, FLNB, ELL2, IFNGR1, DIAPH1, PRKAB2, MAT2A, ZC3H12A, CCR2, ITGAV, PLIN2, UHRF1BP1L, SQSTM1, ATF6, CDKN1A, INPP5D, BMP2K, SAMSN1, BHLHE40, ASAH1, FAM177A1
423	ENSOCUG00000017039	RPUSD4	364.139	0.118973	0.210133	0.297323	0.836447	0.0775615	8.5563	8.64912	8.59226	8.33586	8.35354	8.49777	RNA pseudouridylate synthase domain containing 4			GSE20152 SPHK1 KO VS WT HTNFA OVERXPRESS ANKLE DN	0.0189	0.177	0.46	1.39	404	164	ALOX5, MEGF9, SYNCRIP, KIAA0513, ARNTL, ARHGEF6, MTRR, CAND1, YTHDC2, TUFT1, OSER1, MTHFD1, OTULINL, PA2G4, FBXO38, CPNE1, TNFAIP8, EED, RHOG, GNL3, NAT9, SLC30A6, PLEKHA1, NOL6, TBC1D31, AAGAB, NCBP1, NUP133, BARD1, TTK, INTS5, DOP1B, NVL
424	ENSOCUG00000012610	CDON	713.849	-0.331488	0.723069	0.010437	0.244592	-0.611558	8.98995	8.86085	8.4679	10.2184	9.72452	8.87544	Cell adhesion associated, oncogene regulated			GSE5099 MONOCYTE VS ALTERNATIVE M2 MACROPHAGE DN	0.0279	0.219	0.47	1.39	660	131	EVI2B, SMAP2, PER1, MALT1, NIN, TMC7, LRRC1, PAK2, ATP2A2, DNAJC21, EIF4G2, CNOT1, WDR33, PPIL4, YME1L1, ESRP2, SEC24A, UBR1, STRAP, RAB6A, FAR1, TUBE1, POMGNT2, ZDHHC20, GEMIN5, SYNJ1, LRCH1, KPNA4, METTL15, GRK6, SLC26A6, RAB24, DCP2
425	ENSOCUG00000004476	DDX25	13.0447	-0.00740769	0.218859	0.864998	0.983074	-0.00741386	3.91725	2.90731	3.48096	2.99894	3.7959	3.77519	DEAD-box helicase 25			GSE17186 NAIVE VS CD21HIGH TRANSITIONAL BCELL CORD BLOOD UP	0.0194	0.179	0.46	1.39	415	163	SLC16A6, HEATR1, LTB, MON2, SLC2A1, ARNTL, MARVELD2, B3GNT8, C9orf85, TUBA4A, RECQL5, C19orf38, TSR1, IRAK3, PARS2, RASGRP1, SLX4, TAPT1, RUVBL1, FGD6, LNX2, RRN3, GNL3, SPICE1, SERTAD1, ZDHHC20, NOB1, SCAF11, TTI2
426	ENSOCUG00000004468	PUS3	205.342	0.0611622	0.204119	0.531066	0.923646	0.0344946	7.70251	7.89027	7.61619	7.45483	7.44896	7.83649	Pseudouridylate synthase 3			GSE557 WT VS CIITA KO DC DN	0.0191	0.178	0.46	1.38	408	164	RASSF6, CPEB2, PGAP1, STK17B, AFF4, SKIL, FNIP1, SLC38A2, IFNLR1, F2RL1, ABCA1, ARIH1, TUFT1, PPP2R2A, ARID3B, STAC2, KCTD14, PLS1, RASGRP4, TRIB1, PUM2, LITAF, CMIP, SIRT1, MSH6, IL6R, PAXBP1, NDEL1, CACUL1, ITGB7, DGKD, COQ10B, ANKRD44, LNX2, UBE2K, CEP83, SERTAD1, SHB, RGS2, RIPK2, PPM1G, OGDH, MAP3K9, C15orf39, SLC5A3, GNA13, NCOA1, ERP44, EIF2B3, KRAS, RETREG1, MTSS1, ASNS
427	ENSOCUG00000004473	HYLS1	481.005	0.0229196	0.213323	0.739955	0.969764	0.0133337	8.63013	8.62534	9.31466	7.87639	8.71732	9.28078	HYLS1, centriolar and ciliogenesis associated			GSE46606 IRF4HIGH VS IRF4MID CD40L IL2 IL5 DAY3 STIMULATED BCELL DN	0.0201	0.181	0.46	1.38	437	159	ARL14, EVI2B, GLIPR1, AREG, SRSF5, CCND2, SUZ12, MACC1, CLTC, LYST, ETNK1, TMED5, CCNYL1, CCL20, ARID2, CPD, FLNB, NAB1, TOX4, KIAA1958, LCP1, SETDB2, ATP6V0A1, PDZD8, MAT2A, BAZ1A, OGDH, SYNJ1, AGFG1
428	ENSOCUG00000037176	NDUFB1	50.177	3.53776	0.70337	1.47569e-08	1.05231e-05	4.97786	5.97039	5.59733	6.02424	3.85562	4.03006	4.46814				GSE411 WT VS SOCS3 KO MACROPHAGE IL6 STIM 100MIN UP	0.0226	0.196	0.46	1.38	499	152	LTF, ADAM8, RIOK3, SLC11A1, DDIAS, CYTIP, ITGAX, GMPS, FOXN2, EZH2, F2RL1, CHI3L1, CHAC1, ARIH1, DDX56, PPP1R10, PSMD1, LCORL, GNL3, LRR1, SHB, HS2ST1, ASCC3
429	ENSOCUG00000014703	STT3A	2815.88	0.0604908	0.204282	0.533824	0.923914	0.0343682	11.5057	11.3421	11.6912	11.0259	11.5195	11.4839	Checkpoint kinase 1			GSE22033 UNTREATED VS ROSIGLITAZONE TREATED MEF DN	0.0203	0.182	0.46	1.38	437	161	DHRS9, SLC16A6, PTP4A1, ATP13A3, TFRC, GLS, RRP12, MALT1, TBXAS1, SLC25A32, EDEM3, EGR4, SLC12A6, PPP4R3A, TNFAIP3, MAP4K3, MFSD6, SPEN, KDM6A, IL13RA2, SELENOT, ETS2, THADA, IL6ST, STK38L, BCL2L11, SH3GLB1, SOS1, CLCN3, BTG1, MAT2A, TWF1, LPIN2
430	ENSOCUG00000014670	EI24	1537.25	0.0978674	0.207321	0.365846	0.871967	0.0595002	10.7092	10.497	10.7861	10.3472	10.6129	10.458	EI24, autophagy associated transmembrane protein			GSE41867 LCMV ARMSTRONG VS CLONE13 DAY6 EFFECTOR CD8 TCELL DN	0.0203	0.182	0.46	1.38	437	162	PPAT, ACTA1, SYTL3, STYX, TRMT10C, IFRD1, SLC7A1, TXNRD1, YKT6, LARP1, WDR12, ABT1, MTHFD1, SUPV3L1, HSPD1, COX18, AASDHPPT, LRP8, RCC1, PES1, DHX37, WDR74, ETF1, EIF3J, NUP205, MAT2A, FAF1, DNAJC11, EFL1, NDUFAF7, PUS7L, GCLM, ALG3, NUP188, LIAS, TXNRD3, CPSF3, TIGAR, CCT3, GEMIN8, CCT2, CSE1L, FKBP4, NUP85, PEX16, MVP, TTC1, NFKBIA, IFRD2, XRCC5, TPRKB, CTR9
431	ENSOCUG00000014646	FEZ1	75.8331	-0.494386	0.608538	0.0166884	0.306149	-0.514068	5.87833	5.95147	5.82217	6.68161	6.28838	6.34535	Fasciculation and elongation protein zeta 1			GSE32901 TH1 VS TH17 ENRICHED CD4 TCELL UP	0.0237	0.201	0.46	1.38	529	149	ERBIN, SSH2, MED13, IPCEF1, SORL1, CUL3, CYTIP, RIPOR2, TXNIP, ARHGAP9, PAN3, RAB11FIP1, TMEM168, RCSD1, HECTD1, AGPS, VSIR, PTPN22, WDR33, SELL, DDX6, INPP4B, LONRF3, DDX5, TAOK1, TOP2B, PTPRC, PREX1, ATAD2B, PPP6R3, RANBP9, MYBPC3, SPICE1, PTBP2, ITCH, FCHO2, ITSN2, SMC4, CORO1A, SLC27A2
432	ENSOCUG00000014633	PKNOX2	146.786	-0.134761	0.275696	0.0426502	0.449492	-0.347278	7.04567	5.85427	6.21958	7.9975	6.936	6.86052	PBX/knotted 1 homeobox 2			GSE29618 MONOCYTE VS PDC DAY7 FLU VACCINE UP	0.019	0.177	0.46	1.38	401	168	ALOX5, DOCK5, MEGF9, NLRP3, ADAM8, CD44, CYP1B1, KIAA0513, PLXNC1, BEST1, ICAM3, PYGL, ITGAM, TBXAS1, CXCL8, LYST, SLC2A3, TUBA4A, PTPN12, TREM1, USP3, CSF3R, CD244, ITGB2, TRIB1, AOAH, MYO1F, PICALM, VNN2, PTP4A2, TNFRSF1B, NCF2, S100A12, CD14, FGR, ACSL1, BCL6, WDFY3, PILRA, S100A9, FBXL5
433	ENSOCUG00000014753	TMEM218	194.199	0.081417	0.210583	0.414071	0.888908	0.0511432	7.90905	7.59451	7.49611	7.40962	7.38732	7.65204	Transmembrane protein 218			GSE7348 UNSTIM VS TOLERIZED AND LPS STIM MACROPHAGE UP	0.0273	0.216	0.46	1.38	629	141	PDS5A, AHCTF1, MAP3K2, URB1, ARNTL, MTRR, PAN3, IPO7, TBXAS1, B3GNT8, THAP12, TLK1, NT5DC3, NBEAL2, MTIF2, RIF1, THUMPD2, R3HDM1, RMI1, CACUL1, YTHDF2, WWP1, HNRNPF, KLF10, LATS2, GRWD1, SP1, METTL16, TANGO6
434	ENSOCUG00000014409	CCDC15	1321.74	0.0894992	0.227664	0.292301	0.833279	0.0792096	9.91905	10.9629	10.3097	10.3428	10.0734	9.97562	Coiled-coil domain containing 15			GSE13484 UNSTIM VS 3H YF17D VACCINE STIM PBMC DN	0.0228	0.196	0.46	1.38	502	153	MMP9, MMP1, PLAU, TNFRSF12A, AZIN1, CYTIP, SLC38A2, CXCL8, NUP58, PTPN12, TMED5, PITPNB, POLR3E, THBS1, COQ10B, MXD1, ABTB2
435	ENSOCUG00000002655	HEPACAM	8.91548	-0.0507092	0.229043	0.17346	0.727745	-0.138021	2.46645	2.65304	2.53874	3.76438	2.28025	2.55226				GSE43260 BTLA POS VS NEG INTRATUMORAL CD8 TCELL UP	0.0209	0.184	0.46	1.38	449	162	SLC16A6, IL1R2, GCLC, FOSL1, RRP12, TLK1, ITGB2, AOAH, TMED5, PITPNB, UTP18, UBE2H, ITGB7, NPC1, IBTK, IL16, ETF1, EIF4G1, STK10, PLIN2, SQSTM1, GSR, IRAK1, HNRNPU, FNDC3A, FAH, GCLM, OSBP
436	ENSOCUG00000002647	ROBO4	597.872	-0.0623937	0.229801	NA	NA	NA	9.14022	8.21605	8.23018	10.2188	8.05132	8.22404	Roundabout guidance receptor 4			GSE32986 CURDLAN LOWDOSE VS GMCSF AND CURDLAN LOWDOSE STIM DC DN	0.0198	0.18	0.46	1.38	423	165	LTB, UTP15, NEPRO, REL, PRMT3, MAP2K3, WDR43, ODC1, GSPT1, HSPA9, SLC7A1, UBE4A, NUP153, SPATA5L1, NUP58, PHLDA1, POLR1B, NSUN2, LARP1, PAK2, ATP2A2, CTPS1, BMS1, NAA15, PRR14L, GNL2, SYDE2, EIF3B, ETS2, AMPD2, MTAP, DHX37, RRN3, NOA1, NFX1, ETF1, INTS2, BTG1, RARA, RRP9, NOL8, SRFBP1, CDV3
437	ENSOCUG00000002635	ROBO3	2.02157	-0.00166906	0.221902	0.947631	NA	NA	1.13873	0.82589	0.798209	1.05782	0.778238	0.987346				GSE36476 CTRL VS TSST ACT 72H MEMORY CD4 TCELL YOUNG DN	0.0187	0.177	0.45	1.38	389	172	IL1R2, TJP2, PFAS, MCUR1, ASPM, AGO3, SPATA5L1, UMPS, EEF1AKNMT, CTPS1, ARNTL2, MED14, STIL, TBL2, RB1, ACTG1, MCM10, FABP5, RPP40, ERCC6L, PPCDC, TTI2, TTK, PAICS, MCM5, POLQ, KIF11, EGR3, SRSF1, ACOT7, FAH, VDR, GRK3, FBXO5, NCAPG, NCAPH, CISD1, CDC25A, POLA2, FANCL, RAD51, ELOVL6
438	ENSOCUG00000026476		2.50224	0.0451585	0.22823	0.146433	NA	NA	1.27711	1.06908	1.442	1.06451	1.04949	0.977296				GSE1740 MCSF VS MCSF AND IFNG DAY2 DERIVED MACROPHAGE WITH IFNA STIM UP	0.02	0.181	0.45	1.38	424	167	ARRDC4, EMB, FBXL17, SOCS6, PRKCI, SLC6A6, C2orf69, ZNF131, NUP155, SPATA5L1, PIK3CD, UMPS, GAS2L3, CDC40, CNOT6L, RB1CC1, PAXBP1, WBP11, RIOK2, UTP18, TAPT1, STMP1, MS4A4A, ZNF518B, BZW2, DHX29, SYNJ1, PLIN2, HDGF, BMI1, DDX18, ETV6, NFXL1, OTUD6B, GAB3, FBXO9, MRRF, GRK3, CRNKL1, GALNT1, CHD1
439	ENSOCUG00000002631	MSANTD2	266.462	-0.000449379	0.198173	0.993227	0.999202	-0.000346689	8.03104	7.88727	8.19774	8.34731	7.84752	7.86177	Myb/SANT DNA binding domain containing 2			GSE28237 EARLY VS LATE GC BCELL DN	0.0253	0.207	0.46	1.38	566	149	SLC16A6, GLIPR1, RIOK1, TJP2, DAPK2, KCTD4, AQR, VSIR, EPC1, TBC1D10C, SLC9A3R1, SACM1L, DSP, CCM2, SPEN, PREX1, ABTB2, TMEM87A, MIA3, RNF6, RPRD2, PUM3, RAB3GAP2, PSD2, DIAPH2, DDX18, KCNAB2, ADSL, FLII, NLK
440	ENSOCUG00000002623	ESAM	373.742	-0.113924	0.258108	0.0681488	0.535659	-0.271112	8.31353	7.60805	7.39948	9.51014	7.86104	7.97083	Endothelial cell adhesion molecule			GSE8685 IL2 STARVED VS IL21 ACT IL2 STARVED CD4 TCELL UP	0.02	0.181	0.45	1.38	425	166	FASTKD3, CNR2, ALCAM, PSME4, LRPPRC, RIOK3, TPD52, G6PD, PYGL, NKRF, MRE11, NAT10, ZC3H8, ZNF131, PUS7, NOLC1, R3HDM1, IL6R, PAXBP1, YTHDF2, PXK, POLR3E, CLU, CYSLTR1, CPD, DDX3X, KDM8, NLE1, ZC3H7A, ORC1, ABHD15, VPS26A, TNPO1, CMTM8, UTP25, CCNE2, PKN2, IFT88, DHX33, CFAP69, DNAJB9
441	ENSOCUG00000002609	NRGN	4.44232	-0.0372138	0.224505	0.333951	NA	NA	2.03565	1.75587	2.01411	2.20054	1.88176	2.33019	Neurogranin			GSE4142 NAIVE VS GC BCELL DN	0.0222	0.194	0.46	1.38	482	159	SELENOI, RRS1, ST3GAL5, WDR3, URB2, MTRR, CAD, MAK16, NUP155, CASP4, POLR1B, NSUN2, PUS7, ABT1, EXO1, CTPS1, HMGA2, CCNYL1, HSPD1, PARS2, MPHOSPH10, MPV17L, CCR1, STRAP, CCNE1, DNAH2, FASTKD2, DHX37, RRN3, TMEM229B, ZNHIT6, ACTG1, TRIM37, CEP83, GPR183, LRR1, NUP133, PUM3, RIOX1, INTS5, CHCHD4, DDX18, ETV6, MCM5, BCLAF1, FIGNL1, SRSF1, PTCD3, PRKAR2A
442	ENSOCUG00000003044	SPA17	21.6196	-0.00852498	0.214021	0.887328	0.985551	-0.00632076	4.50976	3.86953	4.53592	4.1893	4.18499	4.70646	Sperm surface protein Sp17 (Sperm autoantigenic protein 17)			GSE22432 PDC VS TGFB1 TREATEDCOMMON DC PROGENITOR UP	0.023	0.197	0.46	1.38	501	157	PPAT, BTAF1, TMED7, TRMT10C, SLC16A1, SLC7A1, NUP155, FOCAD, NSUN2, MED17, NAA15, FAM72A, LCMT2, PARS2, KLHDC4, EED, FASTKD2, DHX37, NLE1, MED8, NUP107, LIG3, NUP205, IPPK, GTF2F2, UTP25, SRFBP1, PAICS, MCM5, VCPKMT, EIF4E, ELP3, MCM8, NUP35, DHX15, ARL5A, DDX31, RSL1D1, GLMN, LRRC59, MAP2K4, TAF2, ACBD6, POLR1E, CUL2, MPHOSPH6, HBS1L, TRA2B, COG2, MMGT1, AFG3L2
443	ENSOCUG00000003036	SIAE	343.811	-0.0148748	0.203586	0.85878	0.981922	-0.00792319	8.26638	8.70795	8.0475	8.72123	8.28861	8.20081	Sialic acid acetylesterase			GSE3982 BASOPHIL VS CENT MEMORY CD4 TCELL UP	0.0228	0.196	0.46	1.38	494	159	EVI2B, MGAM, AREG, PTP4A1, RIOK3, PLAA, SOS2, FRY, ITPRID2, ADGRE2, SERINC1, TXNRD1, PTPN12, OSER1, PPP2R5A, SERPINB1, RB1CC1, KDM6A, VAV3, TLR8, FNBP1L, MXD1, SF3B1, SH3GLB1, TRIM37, ZFYVE16, ANXA1, BACH1, GPR65, LMBRD1, SQSTM1, SMC4, AZI2, CRNKL1, SEC23B, CLINT1, HGF, PLCG2, WDR46, DHX15, VCL, YWHAZ, P2RY14, OSGIN2, RNF10, ATP10D, ZDHHC3, KBTBD2
444	ENSOCUG00000003027	TBRG1	408.234	-0.0503481	0.210606	0.55007	0.926904	-0.0329651	8.35023	8.60532	8.6704	8.24148	8.61732	9.14272	Transforming growth factor beta regulator 1			GSE41867 NAIVE VS DAY6 LCMV ARMSTRONG EFFECTOR CD8 TCELL UP	0.0207	0.184	0.45	1.38	439	167	IL1R2, LMO7, ALCAM, MYO5A, TRAPPC8, PTBP3, UGCG, WWC1, CDK17, CDK13, SLC2A3, MBD2, WDR37, KCTD14, KDSR, LIMD2, CCM2, RAB21, INPP4B, SCAF4, DPP8, UBR1, PPP4R3B, PPM1D
445	ENSOCUG00000003024	PANX3	3.15832	-0.0334643	0.225857	0.192587	NA	NA	1.44823	1.16299	1.21572	1.98394	1.27441	1.42207				GSE6259 FLT3L INDUCED 33D1 POS DC VS CD8 TCELL DN	0.0393	0.254	0.48	1.37	987	113	H1-6, DOCK5, TMEM154, ALCAM, CATSPER4, SORL1, ITGAX, PYGL, USP12, AKNA, SPATA5L1, MBD2, TOMM70, THAP12, DMXL2, CSTA, JAML, CTPS1
446	ENSOCUG00000014643		2.03257	0.00396828	0.220656	0.911577	NA	NA	1.03142	1.06844	1.01958	1.06122	1.02438	0.982658	Olfactory receptor			GSE7852 THYMUS VS FAT TCONV DN	0.0197	0.18	0.45	1.37	412	171	MMP9, CXCR4, TJP2, REL, RUNX3, TDP2, MBP, PLXNC1, ODC1, PYGL, SLC38A2, CBLB, AGO3, AKNA, CLTC, SHLD1, PDE7A, PHLDA1, KLHL11, ABT1, AKAP13, LITAF, NIBAN1, MYO1F, PPP1R15A, ANTXR2, DENND4A, NAF1, BTBD11
447	ENSOCUG00000017511		1574.22	-0.0643109	0.218787	0.415445	0.889156	-0.0510219	10.4298	10.0208	10.7173	10.2399	10.4497	11.1874	40S ribosomal protein S8			GSE29618 PDC VS MDC DN	0.0231	0.198	0.45	1.37	502	159	ALOX5, MEGF9, ADAM8, IPCEF1, ITGAX, HIF1A, PLXNC1, PTGS2, ICAM3, ITGAM, PAK1, SLC25A24, SLC2A3, LGALS3, PTPN12, CSTA, PADI2, SERPINB1, ITGB2, TRIB1, AOAH, IRAK3, LIMD2, IL6R, PICALM, IQGAP1, ARHGDIB, PTP4A2, IL13RA1, PTPRC, NCF2, RHOG, MNDA, FGR, BCL6, DIAPH1, PILRA, ANXA1, S100A9, FBXL5
448	ENSOCUG00000014264	ZNF202	337.736	3.32501e-05	0.199491	0.995306	0.999341	0.000286302	8.68168	8.03209	8.34151	8.50495	8.43654	8.19125	Zinc finger protein 202			GSE6681 DELETED FOXP3 VS WT TREG DN	0.0237	0.201	0.45	1.37	514	159	HEATR1, PDS5A, CDK8, MTUS1, IDE, ABCD3, SON, STAG1, CSGALNACT2, WDR37, ATF7IP, GPAT3, RBM27, TUT7, SENP6, STAC2, PUM2, MAP4K3, MFSD8, LRATD2, SCAF4, WIPF2, EIF3A, UBL3, BRIX1, FOXJ3, ROCK2, MCCC2, NOP58, SLC49A4, HACD2, LPIN2, SYNJ1, RAB3GAP2, NRIP1, CDH1, PI4K2B, RFK, TAF5, ACTL6A, SFPQ, MRPL3, DICER1, MGAT4A, FAM98B, ARL5A, BCL2L13, S100A6, PDSS1, OSGIN2, TMCC3, GEMIN8, CCT2
449	ENSOCUG00000010502	SCN3B	32.3519	-0.0395039	0.221696	0.454143	0.900165	-0.045678	5.11112	3.82844	4.84362	5.43736	4.80852	4.75086	Sodium voltage-gated channel beta subunit 3			GSE1460 CD4 THYMOCYTE VS NAIVE CD4 TCELL ADULT BLOOD DN	0.0282	0.22	0.46	1.37	637	147	DHRS9, CXCR4, ALCAM, ZMYM6, ADAM8, DDX28, SORL1, DIS3, TBK1, HRH2, SLC9A3R1, KLF6, EIF3K, IL6R
450	ENSOCUG00000010493	GRAMD1B	432.295	-0.312953	0.523094	0.0226422	0.348475	-0.457828	8.00929	8.69823	7.96859	8.9821	9.19892	8.73872	GRAM domain containing 1B			GSE37301 PRO BCELL VS GRANULOCYTE MONOCYTE PROGENITOR DN	0.0291	0.224	0.46	1.37	658	146	SLC16A6, PTP4A1, FKBP5, CCND2, SELENOI, CD44, EZR, ARNTL, ODC1, WDR26, ADCY7, OSER1, NIBAN1, PTPN13, ESRP2, MFSD6, ANTXR2, IRAK2, KLF10, ARL5B, ACTG1, ZMPSTE24, FBXL5, ITGAV, FAF1, PLK3, AKAP7, PLEKHB2, MCU
451	ENSOCUG00000015533	HSPA8	11220	0.0320213	0.201701	0.743605	0.970609	0.0129559	13.056	13.7853	13.4798	13.2518	13.3621	13.5435	Heat shock protein family A (Hsp70) member 8			GSE15271 CXCR4 POS VS NEG GC BCELL UP	0.0261	0.21	0.46	1.37	573	153	AP1S3, SELENOI, NEPRO, MYO19, WDR43, AGPAT5, CTH, EZH2, THAP12, POLR1B, AP1G1, DDX21, KPNA3, WDR12, NOLC1, HSPD1, PABPC4, MED14, WDR77, AMPD2, GRWD1, GNL3, METAP1, MTHFD2, OLA1, UBE2Q2, CHCHD4, MCU, DDX18, ADK, ALG3, SLC16A10, DPH2, SF3A1, TARBP1, SERBP1, SMYD5, DDX39A, RFC5, STAP1, RAD54B, COASY, ENO2, NDUFAF4, PPP1R11, NPM1, SF3B3, MED24, MTX2, RAD23B, HCFC1
452	ENSOCUG00000015523	JHY	5.95924	0.0390943	0.223981	0.368861	0.871967	0.0595002	2.66222	2.62013	2.46903	2.14402	2.22215	2.6721	Junctional cadherin complex regulator			GSE27786 LIN NEG VS NEUTROPHIL DN	0.0255	0.208	0.45	1.37	558	155	SLC16A6, TRDMT1, EMB, SLC30A1, TMEM30A, SOS2, IL1RAP, ERRFI1, CHAC1, CMTM6, PTPN12, CPEB4, TBC1D10C, AGTPBP1, MED17, SERPINB1, OSTM1, KRT80, CDH16, SPATA13, TIAM2, PRLR, SP1, NFAT5, TMEM104
453	ENSOCUG00000013072	UBASH3B	432.028	0.0931123	0.234567	0.234779	0.793639	0.100377	8.39411	9.49802	8.33253	8.39153	8.61531	8.33238	Ubiquitin associated and SH3 domain containing B			GSE360 L DONOVANI VS B MALAYI HIGH DOSE DC DN	0.0243	0.204	0.45	1.37	523	162	AMHR2, MEGF9, CPVL, F2, SPN, DDX28, ST3GAL5, TASOR, TRAPPC8, SLC7A8, TXNIP, CPNE3, TMEM131, ACTR2, SLC35A3, ADORA3, FAM98A, AASDHPPT, RPS6KA1, TREX1, MRS2, URI1, AMPD2, MNDA, CD14, POU2F1, MIA2, WDFY3, XYLT1, SPICE1, RNF6
454	ENSOCUG00000038862		1.80508	0.00248918	0.221938	0.92518	NA	NA	0.646085	0.947664	0.800961	0.848266	0.644831	0.862707				GSE37563 WT VS CTLA4 KO CD4 TCELL D4 POST IMMUNIZATION DN	0.0303	0.228	0.46	1.37	700	140	IL1R2, ITGA2, LRRC8D, CD44, SYTL3, SLC2A1, COBLL1, HAMP, TNS4, WAS, GAS2L3, BYSL, NBEAL2, WBP11, GPD2, LRP8, TREX1, TCERG1, SF3B4, LRR1, IPPK, WNK1
455	ENSOCUG00000011346	SORL1	4437.94	0.268581	0.47248	0.0190148	0.325453	0.487512	12.0185	12.9301	11.7695	11.794	11.4325	11.2483	Sortilin-related receptor			GSE39820 CTRL VS TGFBETA1 IL6 IL23A CD4 TCELL UP	0.0207	0.184	0.45	1.37	427	176	CCNT1, AHCTF1, USP9X, IPCEF1, PRMT3, JMJD1C, TFRC, LATS1, SLC19A2, DBR1, OVGP1, PHLDA1, SETD6, PUS7, RIF1, WAPL, SACM1L, WDR75, CNOT6L, SELL, ANTXR2, KDM6A, BTBD11, TEX10, FEM1B, DENND1B, PTPRC, TCERG1, SMARCA5, XIAP, SLF1, WIPF1, HAUS6, STK26, EIF2S3, PTBP2, MAT2A, OTUD4, ESYT2, GPR34, PAPOLG, CCT4, FAF1, PEX1, DOP1B, PTCD3, ST8SIA4, MOB1B, SLC5A3, TASOR2, HSPH1, NCF1, WDR44, C5orf51
456	ENSOCUG00000011339	SC5D	692.389	0.0492552	0.204487	0.596569	0.9377	0.0279363	9.36143	9.40246	9.67219	9.02096	9.27086	9.65256	Sterol-C5-desaturase			GSE43955 10H VS 60H ACT CD4 TCELL WITH TGFB IL6 UP	0.0253	0.207	0.45	1.37	553	156	LCN2, CFH, EMB, LARP4B, RRS1, ITGAX, HP, USP1, G6PD, FOXN2, HSPA9, MAK16, CLTC, CINP, ABT1, KLHL21, EIF3K, LITAF, TSR1, HSPD1, ARHGDIB, VNN2, IL13RA2, ETS2, FBXO45, FGR, FAM114A2, WIPF1, ETF1, MAT2A, MID1IP1, DALRD3, HDGF, ARHGEF28
457	ENSOCUG00000001263	TECTA	3.13741	0.00992532	0.22059	0.786308	NA	NA	1.5644	1.47298	1.71225	1.46647	1.40184	1.71313	Tectorin alpha			GSE1460 DP THYMOCYTE VS NAIVE CD4 TCELL ADULT BLOOD DN	0.0312	0.23	0.46	1.36	718	141	DHRS9, ITGA6, CCND2, TLR6, CD44, SORL1, CYTIP, TTC13, WDR4, MDN1, PIK3CD, ITGB2, LITAF, INPP4B, WWP1, IL6ST, HHIPL2, STX3, CHIT1, MRNIP, BTG1, CYLD, CYTH1
458	ENSOCUG00000002876	TBCEL	154.933	-0.171484	0.297056	0.064599	0.526603	-0.278517	6.99571	6.39115	7.07941	7.76713	6.95023	7.53338	Tubulin folding cofactor E like			GSE27786 CD4 TCELL VS NEUTROPHIL UP	0.0246	0.204	0.45	1.36	530	160	FBXL17, RRS1, TTC13, USP34, ODC1, AQR, NKRF, UBE3A, IPO4, BRWD1, POP1, TRMT6, EIF3K, KDSR, PSMD12, GNL2, LCMT2, HSPD1, UBR1, MRS2, KDM3A, FLNB, SMARCA5, SPATA13, GPAM, REV3L, RGS1, RRP9, DHX33, WHAMM, SRRM1, MYO1E, OLA1, METTL15, NUP214, PFKP, NUDCD1, THRAP3
459	ENSOCUG00000002692	GRIK4	18.0748	0.00039496	0.214817	0.99738	0.999456	0.000236228	4.5272	3.57676	4.01174	4.06094	4.13077	4.14714	Glutamate ionotropic receptor kainate type subunit 4			GSE22589 HIV VS HIV AND SIV INFECTED DC DN	0.025	0.207	0.45	1.36	539	161	ITGA6, MEGF9, TRMT10C, MYO19, MTRR, RLF, MAK16, NUP155, MARS2, PDE7A, BRWD1, SLC25A51, DDX21, POLR3G, STAC2, OTULINL, USPL1, RUVBL1, IBTK, EXOC8, PPP1R18, GRWD1, TTC4, GNL3, TANGO6, ZMYM1, GPAM, SLC36A4, CFAP69, DNAJB9, RIOX1, NCBP3, PTGER4, ZNF655, MTSS1, SLC5A6, HELLS, CPSF3, IPO11, GCN1, MLH1, AATF, DHODH, PHAX, KIAA0930, MRTO4, FHOD1, NRBF2
460	ENSOCUG00000005196	ARHGEF12	1583.79	0.0771785	0.215434	0.402962	0.887417	0.0518722	11.0384	10.5373	10.489	10.7497	10.4279	10.1991	Rho guanine nucleotide exchange factor 12			GSE31622 WT VS KLF3 KO BCELL DN	0.0281	0.219	0.45	1.36	623	151	SLC16A6, SPN, NEPRO, PFKFB3, KRT16, MYO19, BRWD3, E2F2, BMX, PIK3R5, CMTM6, FMNL1, UMPS, ATF7IP, SLC7A11, SPPL2A, WDR12, NOLC1, TAC1, SPATA1, TRIB1, TSR1, PRR14L, LCMT2, TPP2, TMA16, LRP8, NHSL2, CRLF3, E2F4, NOS2, FAM47E, MCMBP, MCM10, NOP58, GAPVD1, PDZD8, FAM160B1, DENND1C, UTP25
461	ENSOCUG00000031915		2.78493	-0.0102502	0.221558	0.742145	NA	NA	1.6133	1.2176	1.20022	1.54609	1.25705	1.48425				GSE13522 WT VS IFNAR KO SKIN DN	0.0315	0.232	0.46	1.36	726	141	IL1R2, CD101, CXCR4, TMEM154, CD44, IL7R, SMOX, ODC1, COBLL1, F2RL1, LGALS3, ATP6V0D2, ADAM19, NBEAL2, NIBAN1, SRXN1, MYO1F, HIPK2, TRAF3IP2, GPR137B, CCR1, CPD, FLNB, TNFRSF1B, NPC1, PREX1
462	ENSOCUG00000005192	TLCD5	10.3911	-0.086604	0.243878	0.0647637	0.527371	-0.277883	3.17969	2.59425	2.89671	3.77376	3.37657	3.19553	Transmembrane protein 136			GSE46025 WT VS FOXO1 KO KLRG1 LOW CD8 EFFECTOR TCELL DN	0.0284	0.22	0.45	1.36	629	151	NIPAL1, EZR, MYO5A, TRMT5, YTHDF3, FOXN2, TMEM168, SCYL2, CMTM6, TOMM70, PDE7A, RC3H1, THAP12, ZNF281, PSMD12, FAM199X, SEC24A, PPM1B, ANKRD44, TCERG1, PIGW, MBLAC2, CARNMT1, CSNK1G3, WIPF1, RANBP9, FAM76B, VPS4B, PLEKHA1, NUDT4, AGFG1, GPR65, RIOX1, BMI1, KCNN3, IMPA1, RFK, EXPH5, DDX52, FBXO30, GRK3, HSPH1, ELMOD2, SLAIN2, LAMP2, CCRL2, PDE12
463	ENSOCUG00000002831	POU2F3	2.54664	-0.0548866	0.232348	0.04003	NA	NA	0.993965	1.04264	1.02063	1.42159	1.54412	1.12042	POU domain protein			GSE24634 TREG VS TCONV POST DAY3 IL4 CONVERSION UP	0.0253	0.207	0.45	1.36	544	162	LTB, CCND2, EZR, WDR43, ODC1, TWNK, NCL, MRE11, IMP4, PPP2R2A, POLR3G, EXO1, BYSL, CTPS1, NOLC1, SPAG1, MCAT, HSPD1, SUPT16H, RUVBL1, BLM, NOC4L, MCPH1, MCM10, ISG20L2, BZW2, DBF4, NOL9, GINS3, CIAPIN1, ERCC6L, BARD1, NUP210, TTI2
464	ENSOCUG00000025219	OAF	157.132	-0.122627	0.248766	0.163129	0.713379	-0.14668	6.93165	7.33332	6.63831	7.80995	7.30154	7.10741	Out at first homolog			GSE21033 CTRL VS POLYIC STIM DC 12H UP	0.0343	0.241	0.46	1.36	809	132	SLC16A6, SLC35G1, LTB, NIPAL1, SMAP2, FGD3, STK17B, IL7R, RIPOR2, NIN, PTPN22, C19orf38, SELL, MYO1F, USP24, IL18RAP, RPS6KA1, INPP5F, STK26, LCP1, XPOT, SRPK1, ANO10, AGFG1, GPR65
465	ENSOCUG00000021297	TRIM29	10.9166	-0.0891577	0.248637	0.0135587	0.279103	-0.554235	2.51484	2.50406	2.30405	4.13837	2.72555	2.60778	Tripartite motif containing 29			GSE17721 POLYIC VS CPG 4H BMDC DN	0.0269	0.214	0.45	1.36	588	155	NOC3L, LCN2, NLRP3, AZIN1, TMED7, KCTD4, CBLL1, MAN2A1, IL17RA, ABCD3, CA13, LIN7C, PANK3, CPEB4, USP47, PSME3, MAP4K5, TRIB1, TSR1, AOAH, TNFAIP3, BRAF, IL36A, USP24, SLC25A25, NUS1, TMEM243, RRN3, SDC4, UBXN8, GPR84, EIF3J, PILRA, RFFL, SEL1L, POLR3D, ARMCX3, CAPN8, DDX54, LMBRD1
466	ENSOCUG00000028128		3.01963	0.0187554	0.22288	0.503305	NA	NA	1.71515	1.18416	1.60693	1.40881	1.44698	1.21587	Uncharacterized protein			GSE20366 EX VIVO VS DEC205 CONVERSION DN	0.0258	0.209	0.45	1.36	554	162	AP1S3, SLCO4C1, RIOK1, AHCTF1, ABHD17B, MMP10, WDR43, FLVCR1, CTH, MARCHF7, SLC38A2, DBR1, ST3GAL1, SMCHD1, CASP4, CLEC4D, C16orf72, NOL11, WDR33, IL6R, TIMM9, CCNYL1, TOPORS, INPP4B, LRATD2, MSI2, SUCO, ERCC6, INPP5F, PNRC1, TFB2M, ETF1, RGS2, RIPK2, RARA, REV3L, TTI2, DNAJB9, LRCH1
467	ENSOCUG00000010458	NECTIN1	952.937	0.0683394	0.221357	0.381634	0.877157	0.0569226	9.58958	10.5527	9.48014	9.85973	9.7361	9.39267	Nectin cell adhesion molecule 1			GSE22527 ANTI CD3 INVIVO VS UNTREATED MOUSE TREG UP	0.0335	0.24	0.46	1.36	782	135	IL1R2, CEBPE, TNFRSF12A, FEM1C, SRSF5, CD44, KDM7A, PFKFB3, UPK3A, ST3GAL5, USP34, AGAP2, AGO3, IPO7, CDK13, AFTPH, ARIH1, CUX2, SACS, PFKFB2, ME1, HMGA1, DR1, DCP1A, HIPK2
468	ENSOCUG00000038181		1.26659	-0.0196791	0.224509	0.183909	NA	NA	0.0881286	0.0798712	0.102246	0.480245	0.0871898	0.312243				GSE42021 TCONV PLN VS CD24LO TCONV THYMUS DN	0.0295	0.226	0.45	1.36	661	149	PLAUR, AREG, DOCK5, LCN2, EMB, ALCAM, SLC30A1, USP9X, HIF1A, ITGAM, TXNRD1, CLEC4D, F5, HRH2, UGP2, PAK2, NOLC1, MKLN1, SRXN1, ABCC3
469	ENSOCUG00000005593	FXYD6	613.171	-0.149274	0.282039	0.062905	0.519184	-0.284679	9.15386	8.32814	8.53214	10.0459	9.09297	8.87461	FXYD domain-containing ion transport regulator			GSE29617 CTRL VS DAY3 TIV FLU VACCINE PBMC 2008 UP	0.0282	0.22	0.45	1.36	621	153	MGAM, CXCR4, RANBP2, ARNTL, JMJD1C, PARD6B, HIF1A, CCNL1, MARCHF6, NUP153, SLC2A3, PIK3R5, TUFT1, BRAF, MTX3, DCP1A, CCL20, DUSP4, NDEL1, WBP11, ERO1A, MSI2, POLR3E, RICTOR, SETD1B, KDM3A, COQ10B, HOOK1, PRDM2, EXOC8, GOLGA4, FOXJ3, ZBTB21, PTBP2, RANGAP1, CYLD, RGS1, WHAMM, PLK3, BCLAF1, VCPKMT, SRSF1, DDX52, DNAH6, PTCD3, SERINC5, DDIT3, PHF3, TASOR2, TIAL1
470	ENSOCUG00000010359		61.308	-0.0529239	0.226397	0.297894	0.836447	-0.0775615	5.53317	4.63998	5.84956	4.69539	6.02146	6.51779	FXYD domain-containing ion transport regulator			GSE36888 UNTREATED VS IL2 TREATED TCELL 6H UP	0.0321	0.233	0.46	1.36	742	140	LTB4R, MEGF9, PFKFB3, MCEMP1, CYTIP, PTGS2, BEST1, CLEC4D, ATF7IP, USF3, SERPINB1, TRIB1, CMIP, PTAFR, DUSP4, STXBP2, TRAF3IP2, GPR137B, P2RY6, RUNX1, VNN2, TBC1D30, TAOK1, CPD, TNFRSF1B, S100A12, GK5, MXD1, CD14, S100A8, RYBP, STK26, NFAT5, SOS1, S100A9, SLC49A4, ZC3H12A, CCNE2, FPR2, FIGNL1, RAB24, C5AR1, SYK, VDR, SAMSN1, SLC25A37
471	ENSOCUG00000010335	DSCAML1	2.68411	0.0128098	0.221386	0.704556	NA	NA	1.47036	1.31344	1.43886	1.44587	1.15654	1.37729	DS cell adhesion molecule like 1			GSE3982 EOSINOPHIL VS TH1 UP	0.0331	0.238	0.46	1.36	770	138	MGAM, CEBPE, ERBIN, ADAM8, CD44, NOL10, MON2, MARCHF7, SERINC1, BMX, CMTM6, PTPN12, PTPN22, RABGEF1, NSUN6, EIF4G2, CD244, PIK3CB, SPATA1, PTAFR, IL6R, ESRP2, WIPI1, DPP8, PPM1B, KDM6A, NFE2, FGR, IKZF5, CHST15, ANXA1
472	ENSOCUG00000010318	CEP164	262.1	-0.0200997	0.200745	0.819154	0.978139	-0.00959963	8.01894	8.15452	7.75663	8.34335	7.77446	7.94522	Centrosomal protein 164			GSE17721 LPS VS POLYIC 8H BMDC UP	0.0274	0.216	0.45	1.36	597	157	CPEB2, AZIN1, KRT5, ATP13A3, CDK8, RND3, LTN1, CHI3L1, MAK16, RABGEF1, NOL11, DDX21, KPNA3, WDR75, PSMD12, SUCO, SLC6A17, ITGAL, VAV3, NCKAP1, STMP1, AMPD2, GPN2, MED8, NGEF, NFAT5, GNL3, STK4, ANXA1, RFFL, DCAF1, POLR3D, RAC2, NCBP1, ITGAV, BMI1, DDX54, GSR, STK40
473	ENSOCUG00000022776	BACE1	930.421	0.0237426	0.211692	0.746485	0.970761	0.0128877	10.3843	8.98031	9.80054	9.86015	9.87116	9.45282	Beta-secretase 1			GSE40666 UNTREATED VS IFNA STIM CD8 TCELL 90MIN DN	0.0255	0.208	0.45	1.36	541	166	PIK3C2A, KDM7A, NOL10, RPS6KA3, RRS1, DDIAS, TRMT10C, ATR, SNX18, PAK1, CTH, CAD, N4BP2, MAP7, TFAM, TOMM70, PLEKHH1, UGP2, MAP11, HNRNPDL, PTAFR, WIPF2, TMEM243, BRIX1, FRMD4B, PDK1, CLCN3, SLC38A6, LSM12, GPR34, MTFR1, ALDH5A1, DAGLB, PAICS, MFAP3, NDC1, PSD4, EFTUD2, MRPL3, ELP4, UBA5, GDPD1, SRSF6, WDR46, RLIM, S100A6, RSL1D1, MSH3, CTBP2, ARMCX5, MAPKAPK3, MIPEP, PLCL2
474	ENSOCUG00000011993	RNF214	821.172	0.0159277	0.188743	0.878157	0.984969	0.00657739	9.79388	9.70368	9.57231	9.82373	9.51044	9.62527	Ring finger protein 214			GSE26030 UNSTIM VS RESTIM TH17 DAY15 POST POLARIZATION DN	0.0258	0.209	0.45	1.36	551	165	ARL14, CXCR4, NLRP3, PSME4, REL, SLC7A8, IPO7, LGALS3, TUBA4A, ABCA5, ACTR2, SLC9A3R1, ATP2A2, BMS1, CMIP, CCM2, RAB21, HIPK2, PIK3R6, SLC43A2, BTBD11, CDIPT, TBL2, RYBP, LCORL, CHIT1, DCAF1, SYNJ1, DNAJB9, CTNNB1, MST1R, PGD, INTS5
475	ENSOCUG00000011974	PCSK7	1086.64	0.0469118	0.203126	0.618761	0.942323	0.0258001	9.90788	10.405	10.0258	10.2465	9.93279	9.77823	Proprotein convertase subtilisin/kexin type 7			GSE3720 LPS VS PMA STIM VD1 GAMMADELTA TCELL DN	0.0382	0.25	0.46	1.36	918	126	SLAMF6, LTB, EMB, PRMT3, RAPGEF6, ITGAX, WDR43, PGLYRP1, F2RL1, LYST, PIK3R5, UMPS, ATP6V0D2, SELL, GPSM3, PSMD12, MFSD6, TRAF3IP2, CDIPT, TBC1D30, ZNHIT6, ADAM11, TENT5C, GPR183, VAMP7, MID1IP1, PLEKHA1, NAA30, GPR65, MCM5, POLQ
476	ENSOCUG00000011970	TAGLN	1450.01	-1.59515	0.79807	0.00117897	0.0812419	-1.09022	9.99361	8.94833	9.20771	10.9479	10.0646	11.1133	Transgelin			GSE13485 CTRL VS DAY7 YF17D VACCINE PBMC UP	0.0404	0.257	0.46	1.35	984	122	MMP9, MPZL3, DAPK2, SORL1, ICAM3, ADGRG3, CHI3L1, PPP3CA, PCF11, KLHL21
477	ENSOCUG00000011955	SIDT2	1748.69	0.066895	0.193998	0.532636	0.92377	0.0344361	10.8936	10.7014	10.8839	10.7573	10.7824	10.5535	SID1 transmembrane family member 2			GSE41176 UNSTIM VS ANTI IGM STIM TAK1 KO BCELL 24H UP	0.0334	0.239	0.45	1.35	762	143	DHRS9, GCLC, GLIPR1, ALCAM, TXNIP, SLC38A2, FBXO11, ME1, EIF3K
478	ENSOCUG00000039266	PAFAH1B2	689.867	-0.0488143	0.198392	0.617868	0.942169	-0.0258713	9.38269	9.3823	9.3177	9.16977	9.50954	9.69091				GSE25087 FETAL VS ADULT TREG DN	0.0336	0.24	0.46	1.35	779	139	SLC16A6, PATJ, TMEM154, PIK3C2A, STAM, SORL1, RIPOR2, TXNIP, HACD1, POLR3F, TRABD2A, LITAF, OSTM1, SIRT1, IL6R, LONRF3, POLR3E, DUSP18, PPP1R2, TRIM7
479	ENSOCUG00000011238	SIK3	966.19	0.0779586	0.200104	0.463622	0.905202	0.0432546	10.0688	10.0294	9.84568	9.86861	9.94774	9.65086	SIK family kinase 3			GSE29617 CTRL VS TIV FLU VACCINE PBMC 2008 UP	0.0334	0.239	0.45	1.35	759	145	CXCR4, PTP4A1, FEM1C, MED26, REL, ARNTL, CYTIP, JMJD1C, PARD6B, HIF1A, CCNL1, MARCHF6, RELT, CXCL8, TUFT1, USP3, PSMD12, BRAF, DCP1A, CCL20, NDEL1, RICTOR, COQ10B, TRIM7, EXOC8, ANXA3, GOLGA4, GPR183, ETF1, ZBTB21, RGS2, CD69, PTBP2, RANGAP1, ZC3H12A, RGS1, ITPRIP, DNAJB9, CTNNB1, WHAMM, PLK3, BCLAF1, SERPINB2, IVNS1ABP, TLE3, DNAH6, RAB1A, PHF3, TASOR2, BHLHE40
480	ENSOCUG00000010728	APOA1	4.54254	-0.0560513	0.23322	0.0156571	NA	NA	1.41532	1.27168	1.35068	2.61237	1.4084	1.58046	Apolipoprotein A-I			GSE4984 LPS VS VEHICLE CTRL TREATED DC DN	0.0288	0.223	0.45	1.35	629	157	EMB, NLRP3, SLCO4C1, TPRG1, MYO5A, SLC6A6, ZBTB16, KIAA2026, TBXAS1, PPP2R1B, CPEB4, NBEAL2, AKAP13, CNOT1, NIBAN1, AOAH, TNFAIP3, PTPN13, PICALM, IQGAP1, RUNX1, PTP4A2, NCKAP1, UBR2, ZNF335, ECPAS, RB1, NFAT5, KIAA1109, MIB1, BROX, WNK1
481	ENSOCUG00000004619	ZPR1	1143.03	0.105822	0.220431	0.306446	0.84087	0.0752709	9.94996	10.437	10.3399	9.80679	10.0798	10.1213	ZPR1 zinc finger			GSE37301 MULTIPOTENT PROGENITOR VS LYMPHOID PRIMED MPP DN	0.0294	0.226	0.45	1.35	642	156	SLC16A6, LRRN4, EMB, ALCAM, FEM1C, TJP2, ODC1, SNX18, COBLL1, FURIN, IPMK, MALT1, SYTL2, CABYR, PADI2, CNOT6L, SRXN1, PTPN13, MFSD6, ANTXR2, DENND4A, LONRF3, IL18RAP, COQ10B, DDX3X, ELL2, RNF43, ITGA4, ARL5B, GPR183, VAMP7, ANXA1, RGS2, PRKAB2, KRT18, ZC3H12A, KCNQ5, TEX2, ITGAV, RIC1, PLK3, MYO1E
482	ENSOCUG00000004615	BUD13	365.347	0.0875819	0.209064	0.398154	0.88406	0.0535184	8.46673	8.78428	8.50498	8.5315	8.43582	8.22287	BUD13 homolog			GSE17721 0.5H VS 4H LPS BMDC UP	0.0299	0.227	0.45	1.35	653	156	SLC16A6, CXCR4, PAG1, RASSF5, SLC2A1, TMEM33, SCEL, FASTKD1, AKR1B10, IPO4, PPIL4, CNOT6L, NAF1, SUPT16H, PTP4A2, FAM49B, TBL2, MTAP, PPP1R18, SLC16A3, RHOG
483	ENSOCUG00000031805		3.67629	0.0136974	0.222484	0.606702	NA	NA	1.89689	1.34272	1.88986	1.40673	1.87913	1.38188				GSE2128 C57BL6 VS NOD CD4CD8 DP THYMOCYTE UP	0.028	0.219	0.45	1.35	604	160	PLAUR, MGAM, LRRC8D, LTF, SLC11A1, PTGS2, YOD1, SLC19A2, SLC38A2, AGO3, EREG, ERRFI1, ST3GAL1, ABCA1, SMCHD1, SLC2A3, EAF1, USP3, DENND11, ACVR1B, CCL20, RUNX1, MET, SWT1, RNF149, NFAT5, PDK1, VWA8
484	ENSOCUG00000000864	CADM1	456.667	-0.0285816	0.214498	0.666083	0.954613	-0.0201728	9.18742	8.04967	8.44346	9.396	8.42616	8.39073	Cell adhesion molecule 1			GSE16522 ANTI CD3CD28 STIM VS UNSTIM MEMORY CD8 TCELL UP	0.028	0.219	0.45	1.35	604	161	PLAUR, AREG, CLEC12B, FEM1C, SGMS2, KIAA0513, MBP, GMPS, CTH, FBXO11, RC3H1, LRMP, WAPL, MED17, USP33, ENC1, CCNYL1, MPP6, KCMF1, USP24, SLC25A25, STK38L, UBE3C, ORC1, KIAA1958, PSMD5, ZC3H12A, CDYL, PLEK2, SBDS, PAPOLG, SRPK1, CCT4, EIF3C, MST1R
485	ENSOCUG00000022316	NXPE2	89.4449	-0.0862692	0.247374	NA	NA	NA	5.15762	4.32706	4.1344	7.57039	4.85148	4.28951	Neurexophilin and PC-esterase domain family member 2			GSE22886 DAY0 VS DAY1 MONOCYTE IN CULTURE UP	0.032	0.233	0.45	1.35	713	150	CD101, CPVL, ATP8A1, IPCEF1, SORL1, KIAA0513, APBB1IP, ATR, ICAM3, PYGL, F5, PIK3CD, ADCY7, LRMP, MS4A6A, ST6GAL1, AGTPBP1, CSF3R, PADI2, CD244, LIMD2, SELL, MBNL1, CD37, MNDA, ITGA4, BZW2, FAM13A, RGS2, TLR5, CCR2, NUP210
486	ENSOCUG00000010311	NXPE4	283.067	-0.0975485	0.250942	0.0440376	0.454802	-0.342178	7.42694	7.29277	6.24695	9.22559	7.2805	6.88027	Neurexophilin and PC-esterase domain family member 4			GSE29618 MONOCYTE VS PDC UP	0.0301	0.227	0.45	1.35	656	156	EVI2B, CLEC4A, ALOX5, MEGF9, NLRP3, CD44, KDM7A, CYP1B1, SLC6A6, ITGAX, HIF1A, BEST1, PYGL, TBXAS1, CXCL8, LYST, SLC2A3, LGALS3, MBD2, F5, TREM1, USP3, PADI2, ITGB2, TRIB1, AOAH, IRAK3, MYO1F, ARHGDIB, PTP4A2, TNFRSF1B, PTPRC, NCF2, S100A12, CD14, FGR, ACSL1, BCL6, WDFY3, PILRA, ANXA1, S100A9, FBXL5
487	ENSOCUG00000001714	NXPE1	2.7753	-0.02975	0.225106	0.233048	NA	NA	1.01336	1.12641	1.18922	1.79115	1.19139	1.02656	NXPE family member 1			GSE360 L DONOVANI VS B MALAYI LOW DOSE DC UP	0.0347	0.241	0.45	1.35	795	142	MMP9, CXCR4, ADAM8, ARL4C, GBE1, SLC11A1, MAP2K3, TFRC, RND3, URB2, EZH2, CHI3L1, CXCL8, FOXO3, SLC2A3, KDM6B, KIF2A, YKT6, UGP2, LITAF, SELL, TNFAIP3, CSF2RB
488	ENSOCUG00000004274	REXO2	1737.86	0.0229587	0.213179	0.741507	0.970038	0.0132111	10.5753	9.90355	11.3331	10.126	10.6169	10.9686	RNA exonuclease 2			GSE32986 UNSTIM VS GMCSF AND CURDLAN LOWDOSE STIM DC UP	0.025	0.207	0.44	1.35	521	173	TMEM154, SMAP2, SYTL3, PGAP1, GBE1, CYTIP, IL1RAP, ITPRID2, ABCA1, FARSB, NUP58, SLC7A11, CTPS1, ARID3B, UBQLN1, EPS8, PA2G4, SASS6, WDHD1, WBP11, PFKFB4, LRP8, RAD18, ANXA3, FRMD4B, HNF1B, NUP107, MCM10, SNX25, STAT3, LRR1, ECT2, GEMIN5, SRPK1, CCT4, MTHFD2, SUV39H1, NUDCD1, NDC1, FAH, MRPL17, VLDLR, ATAD2, HSPA14, NUP35, LY86, CDC25A, DNA2, PRPSAP2, PTPN3, RTTN, MIS18A
489	ENSOCUG00000003342	RBM7	1084.73	0.0314177	0.204798	0.712219	0.963957	0.0159424	9.66592	10.3726	10.1836	9.75461	9.90585	10.2854	Uncharacterized protein			GSE19198 CTRL VS IL21 TREATED TCELL 6H UP	0.0297	0.227	0.45	1.35	647	158	DHRS9, EMB, ST3GAL5, HCST, RCSD1, IPO4, IMP4, JAML, XPO6, ATM, CSF2RB, PIK3R6, RUVBL1, CYSLTR1, FRMD4B, CHST15, BZW2, NOB1, OGDH, IL2RG, CORO1A, PFKP, SLC16A7, FIGNL1, PDCD4, INPP5D
490	ENSOCUG00000031697		41.2804	0.124372	0.268692	0.0403248	0.437583	0.35894	5.20737	6.02085	5.15158	5.21165	4.28584	4.22193				GSE26488 CTRL VS PEPTIDE INJECTION OT2 THYMOCYTE DN	0.0345	0.241	0.45	1.35	782	146	CXCR4, ALCAM, SMAP2, MED13, FGD3, PGAP1, KDM7A, CRISP3, SORL1, RAPGEF6, RIPOR2, DMXL1, FRY, AKNA, ABCA1, LGALS3, FMNL1, PPP3CA, BRWD1, KIF21B, ST6GAL1, KLF6, SELL, PICALM, IQGAP1, DOCK11, PXK, ITGB7, RICTOR, DGKD, FLNB, ANKRD44, PRLR, MBLAC2, BCL6, CSNK1G3, LCP1, CHST15, ATP6V0A1, CD69
491	ENSOCUG00000007470	ZBTB16	114.989	0.154188	0.297639	0.024185	0.360369	0.443253	6.83836	7.5938	6.41562	6.62384	5.74536	5.45743	Zinc finger and BTB domain containing 16			GSE9988 ANTI TREM1 VS ANTI TREM1 AND LPS MONOCYTE UP	0.0338	0.24	0.45	1.35	758	148	DHRS9, TBC1D2, CYTIP, TXNIP, USP3, DDX6, ARHGAP30, CCR1, FEM1B, NUS1, FASTKD2, MED8, FBXO45, CSNK1D, SERTAD1, RARA, FABP5, RAP2B, STK24, CDV3, AMD1, ACTB, TLE3, ZYX, PSD4
492	ENSOCUG00000007462	HTR3A	2.39802	0.0334776	0.226606	0.0874409	NA	NA	1.35641	0.726736	1.17443	0.794612	0.741078	0.754869	5-hydroxytryptamine receptor 3A			GSE18791 CTRL VS NEWCASTLE VIRUS DC 8H UP	0.029	0.223	0.44	1.35	619	164	USP38, UTP15, TLR6, DDIAS, SLC19A2, URB2, TMEM168, IDE, OSGEPL1, MAP7, WDR37, UMPS, UTP4, POP1, ST6GAL1, CTPS1, RUNX1, GAR1, CCNE1, TBL2, NAPEPLD, TFB2M, FBXO45, NUFIP2, GRWD1, BRIX1, IL16, HS2ST1, RPP40, CIAPIN1, MTFR1, TTI2, RIOX1, ADSL, DNAJC11, POLR3B, ZNRF3, NOP56, ACTL6A, TMEM87B
493	ENSOCUG00000007441	USP28	332.9	0.0260443	0.202034	0.773441	0.972276	0.0122104	8.44416	8.6902	7.9334	8.39652	8.32854	8.24238	Ubiquitin specific peptidase 28			GSE24634 NAIVE CD4 TCELL VS DAY5 IL4 CONV TREG DN	0.0266	0.213	0.44	1.35	552	174	HEATR1, NOC3L, PPAT, GMPS, NAT10, CAD, ETNK1, CMTM6, SLC25A32, PUS7, WDR12, HMGA1, MCAT, DDX56, FAM98A, DKC1, HSPD1, AASDHPPT, MPP6, RCC1, RAD1, ABTB2, TBL2, ANAPC1, UBE2K, ETF1, RANGAP1, ITCH, NEDD9, CCNE2, UGGT1, DUS4L, HDGF, ACTB, NARS2, MELK, SEC23B, UCHL3, HSPA14, KNTC1, CTNS, CISD1
494	ENSOCUG00000007436	ZW10	659.403	0.0864039	0.205004	0.413553	0.888908	0.0511432	9.41184	9.46061	9.45662	9.02873	9.29077	9.43645	Zw10 kinetochore protein			GSE20727 H2O2 VS ROS INHIBITOR TREATED DC DN	0.0304	0.229	0.45	1.35	659	159	HEATR1, CNR2, ERBIN, SSH2, ATP8A1, PRMT3, JMJD1C, SKIL, NOCT, USP12, ZC3H8, ST3GAL1, FOXO3, SPATA5L1, GPRASP1, RC3H1, ATF7IP, PFKFB2, NIPBL, SENP6, TBC1D15, SELL, BRAF, CEBPZ, RASA2, SETX, RASGRP1, THADA, KMT2C, PPP1R3B, ABHD15, BZW2, BTG1, WASL, RPP40
495	ENSOCUG00000033098		9.12584	-0.0393411	0.224586	0.333133	0.855635	-0.0677115	2.6604	2.5238	3.0479	2.51381	2.7761	3.64182				GSE24634 TEFF VS TCONV DAY5 IN CULTURE UP	0.0254	0.207	0.44	1.35	524	175	LRPPRC, PLAA, PRMT3, GSPT1, GMPS, MCUR1, SLC19A2, EZH2, AGPS, NUP155, PUS7, WDR12, EXO1, MCAT, PSMD12, FAM98A, TAF1A, RCC1, TEX10, RAD1, BRIX1, UBXN8, ZMPSTE24, RANBP9, GNL3, EIF3J, DBF4, GINS3, ECT2, PUM3, UGGT1, TTK, FAF1, OLA1, NUFIP1, SMC4, LMNB1, TAF5, MELK, VDR
496	ENSOCUG00000011657	DRD2	3.26015	0.0151899	0.222018	0.631548	NA	NA	1.96454	1.61547	1.3923	1.69347	1.59778	1.3743	Dopamine receptor D2			GSE8621 LPS STIM VS LPS PRIMED AND LPS STIM MACROPHAGE DN	0.0273	0.216	0.44	1.35	572	171	ARL14, GPCPD1, EMB, CD44, GBE1, ABHD17B, IPCEF1, PYROXD1, TFRC, TTC13, IMPAD1, PGLYRP1, ASPM, RCSD1, WDR26, MAK16, AKNA, PIK3R5, VSIR, PDE7A, ARHGEF26, SLC9A3R1, POC1B, NAA15, LITAF, LIMD2, MYO1F, SLC43A2, TREX1, RAD18, EED, C12orf66, OSBPL11, WIPF1, LCP1, METTL14, MIA2
497	ENSOCUG00000011625	TTC12	284.606	-0.0269764	0.195192	0.779499	0.973231	-0.0117843	8.26265	8.1202	7.93058	8.33618	8.19853	7.96799	Tetratricopeptide repeat domain 12			GSE12001 MIR223 KO VS WT NEUTROPHIL DN	0.0272	0.215	0.44	1.34	564	174	HEATR1, SOCS6, HERC4, USP1, USP7, DDX20, C6orf132, ETNK1, GPRASP1, CUL4B, EPC1, RCOR1, RIF1, SPAST, SLC25A46, GGNBP2, DCP1A, ANTXR2, NAF1, KDM3A, CCNE1, PNRC1, ATAD2B, EDRF1, PLEKHA7, TRIM33, TMEM87A, KIAA1109, FAM76B, MIA3, ATP7A, VPS4B, REV3L, DDX54, IARS2, UBP1, BCLAF1, NCKAP1L, PTCD3, DNAJC10
498	ENSOCUG00000035308		1.61185	-0.0240948	0.22468	0.210572	NA	NA	0.510899	0.40772	0.435672	0.92012	0.587912	0.425855				GSE3994 WT VS PAC1 KO ACTIVATED MAST CELL DN	0.0311	0.23	0.45	1.34	674	159	MMP1, PADI3, EMB, ADAM8, ARL4C, RIOK1, EXOC6, STAM, MON2, ODC1, RND3, ATG16L2, ERCC4, CASP4, DNAJC21, SELL, CTSE, WIPF2, CPNE1, BCL2L11, DNASE1L3, TMEM229B, CSNK1D, TENT5C, RMC1, UVRAG, ESYT2, KDM1B, ARMCX3, ZBTB43, CTNNB1, ITSN2, ZMAT3
499	ENSOCUG00000006190	NCAM1	692.567	-0.126125	0.267299	0.0556526	0.494822	-0.305551	9.12768	8.68257	8.22511	10.3482	9.27792	8.50958	Neural cell adhesion molecule 1			GSE15733 BM VS SPLEEN MEMORY CD4 TCELL UP	0.0417	0.262	0.46	1.34	989	130	MMP9, MMP1, LTB4R, ALOX5, LTF, SLCO4C1, CAMP, HP, ZBTB16, RASEF, SCEL, PYGL, HACD1, LYST, F5, PADI2, PLS1, DSP, TNFAIP3
500	ENSOCUG00000009672	PLET1	15.3116	0.00244298	0.212417	0.972816	0.996786	0.00139824	3.62353	4.15664	3.90258	3.84404	3.99302	3.90542	Uncharacterized protein			GSE32423 MEMORY VS NAIVE CD8 TCELL DN	0.0298	0.227	0.44	1.34	632	168	XKRX, PLAUR, TP53INP1, MEGF9, NIPAL1, STAM, ATP8A1, GBE1, FNIP1, TDP2, BRWD3, HACD1, NUP153, GMCL1, BRWD1, GPAT3, KPNA3, DR1, DDX6, FAM199X, E2F3, LIG4, FAR1, IBTK, ZBTB33, TBL2
501	ENSOCUG00000007360	PTS	91.1709	0.0348681	0.213589	0.631705	0.945377	0.0243952	6.60751	6.31116	6.67284	5.66181	6.78102	6.39017	6-pyruvoyl tetrahydrobiopterin synthase (PTP synthase) (PTPS) (EC 4.2.3.12)			GSE25088 CTRL VS IL4 AND ROSIGLITAZONE STIM STAT6 KO MACROPHAGE UP	0.0309	0.23	0.44	1.34	668	160	ARRDC4, LTB, LRPPRC, LARP4, ITGAM, PAK1, TAF1, SLC38A2, IPO7, NIN, RPF2, NOM1, LYPLA1, PPP3CA, ST6GAL1, SRXN1, TPP2, COX18, DPP8, SLC30A5, RAB6A, TMEM243, ABCE1, FRMD4B, RNF149, HOMER1, SLC30A9, MCCC2, PCYT1A, GAPVD1, MTREX, RAC2
502	ENSOCUG00000009662	BCO2	672.107	-1.09365	0.460319	0.000709106	0.0643567	-1.19141	8.90298	8.85507	8.73011	9.50186	9.42783	9.98588	Beta-carotene oxygenase 2			GSE2770 UNTREATED VS IL12 TREATED ACT CD4 TCELL 48H UP	0.0307	0.23	0.44	1.34	655	165	SLAMF6, RAB37, AZIN1, SPN, CUL3, RUNX3, ERI2, G6PD, RIPOR2, MTRR, SLC38A2, AGPS, SHLD1, TMEM131, STAG1, ETNK1, PTPN12, SLC45A4, SMG1, ENC1, ACVR1B, KRT80, SLC43A2, STIL, TNFRSF1B, PTPRC, EED, RHOG, ECPAS, NGEF, NFAT5, LCP1, MIA2, STAG2, SLC30A6, MYO9B, DENND1C, OGFRL1, RAP2B, UHRF1BP1L, SRRM1, NRIP1
503	ENSOCUG00000005255	IL18	495.418	-0.0618927	0.219587	0.416349	0.889618	-0.0507964	8.04525	9.26116	8.58645	9.17724	9.07135	8.84999	Uncharacterized protein			GSE22886 NAIVE TCELL VS MONOCYTE DN	0.0307	0.23	0.44	1.34	659	163	SLC16A6, CLEC4A, NLRP3, CPVL, GCA, TBC1D2, PDLIM5, SLC11A1, PLXNC1, LGALS3, DMXL2, CSTA, CSF3R, RBM47, MCTP1, IRAK3, PTAFR, PICALM, CSF2RB, VNN2, CCR1, TNFRSF1B, NCF2, S100A12, MNDA, CD14, FGR, ACSL1, BCL6, IFNGR1, STX3, CHST15, PILRA, S100A9, MID1IP1, BACH1, DAPK1, DIAPH2, PGD, ARHGAP26, SIRPA, NOD2
504	ENSOCUG00000017358	TIMM8B	843.89	-0.0851919	0.232907	0.237087	0.796228	-0.0989627	8.97293	9.42483	9.63597	9.02849	9.58374	10.4554	Translocase of inner mitochondrial membrane 8 homolog B			GSE21033 CTRL VS POLYIC STIM DC 24H UP	0.0487	0.283	0.46	1.34	1213	115	SLC16A6, TMEM154, SSH2, SMAP2, FGD3, PGAP1, IPCEF1, RIPOR2, CLIP1, THEM5, PTPN22, POLR1B, ADCY7, SELL, MYO1F, USP24, IL18RAP, RNF149, TENT5C, BZW2, CYLD, XPOT, RPRD2, AGFG1, GPR65, RNF13, ARHGAP25, PITPNC1
505	ENSOCUG00000017354	NKAPD1	1066.49	-0.0123555	0.206205	0.87334	0.984406	-0.00682558	9.99304	9.61889	10.2861	9.64038	9.84779	10.4803	NKAP domain containing 1			GSE2770 UNTREATED VS TGFB AND IL12 TREATED ACT CD4 TCELL 48H DN	0.0305	0.229	0.44	1.34	648	167	MMP9, ARNTL, FGD4, TFRC, AGPAT5, ERRFI1, SLC35A4, DNAJC21, SPATA1, MKLN1, DENND11, NOP2, FAM214A, MYO1F, FAM199X, TAPT1, RICTOR, EXOC5, ZBTB33, FAM49B, GRWD1, SP1, SPICE1, SLC30A6, BAZ1A, RAP2C, WDFY2
506	ENSOCUG00000028144	PIH1D2	24.4051	-0.0317055	0.214708	0.635314	0.947353	-0.023488	4.39211	4.34573	4.69156	4.23471	4.53733	4.96857	PIH1 domain containing 2			GSE11864 UNTREATED VS CSF1 PAM3CYS IN MAC UP	0.0338	0.24	0.45	1.34	740	154	NLRP12, TP53INP1, CPVL, SSH2, MAP3K2, ABHD2, C2orf69, IFFO2, PKP2, CDK13, ST6GAL1, FLT3, POC1B, SETD2, R3HDM1, LIMD2, HNRNPDL, LPCAT4, BRAF, PTPN4, SEC24B, LONRF3, DOP1A, CRLF3, PPP1R2, SPATA13, ZC3H7A, IKZF5, FAM76B, CCNC, RPGRIP1, TEX2, ZBTB43, NUP214, GRK6, BCLAF1, RAB24, ZYX, MTMR1
507	ENSOCUG00000015590	DLAT	999.202	0.0489024	0.202605	0.604717	0.939066	0.0273041	9.67113	10.3336	9.93566	9.91427	9.9196	9.8129	Acetyltransferase component of pyruvate dehydrogenase complex (EC 2.3.1.12)			GSE14415 INDUCED TREG VS FOXP3 KO INDUCED TREG UP	0.036	0.245	0.45	1.34	805	149	XKRX, PATJ, PKP1, IL7R, CD2AP, PRMT3, RAPGEF6, CLIP1, AGPAT5, ABCD3, QSER1, GPATCH4, N4BP2, OVGP1, BRWD1, TXLNG, PPRC1, WDR75, SELL, TIMM9, SETX, DKC1, PA2G4, INPP4B, SLC43A2, DOCK11, USP24, TREML2, CRLF3, TOP2B, IL6ST, BICDL1, LTV1, NLE1, PDK1, NOP58, CHST15
508	ENSOCUG00000012919	DIXDC1	156.766	0.000958905	0.215452	0.991656	0.998772	0.000533439	7.68696	5.86651	7.26794	6.63648	7.06939	7.60318	DIX domain containing 1			GSE32423 CTRL VS IL7 IL4 MEMORY CD8 TCELL UP	0.03	0.227	0.44	1.34	625	172	ARRDC4, RANBP2, EMB, PGAP1, NEPRO, STK17B, PFAS, SORL1, UGCG, TRUB1, CDK17, PDE7A, RBM27, PADI2, RIF1, NIPBL, RBM47, MAP4K5, RNGTT, C19orf38, AVL9, UBQLN1, SRF, TAF1A, RAD17, KCMF1, ITGB7, PTP4A2, HNRNPF, FBXO45, SWT1, POU2F1, RANBP9, STK26, MTMR10, BTG1, PRKAB2, PTBP2, TMEM79, NAA30, STK10, ZBTB43, ABCC4, UBASH3B, UBE2Q2, UBP1, CHCHD4, TOB1, THRAP3, CDC14A, MOB1B
509	ENSOCUG00000012977	C11orf52	84.6962	-0.098108	0.240055	0.182888	0.735235	-0.133574	6.35769	5.35909	6.23486	6.22426	6.51807	6.80953	Chromosome 11 open reading frame 52			GSE43863 NAIVE VS LY6C INT CXCR5POS CD4 EFF TCELL D6 LCMV UP	0.036	0.245	0.45	1.34	801	150	ARRDC4, LMO7, LRRC8D, CDK8, RAPGEF6, YOD1, FRY, STXBP5, QSER1, MALT1, GPRASP1, MARS2, DDHD1, LRRC8B, STXBP2, E2F3, TMA16, WBP11, NAF1
510	ENSOCUG00000012976	HSPB2	6.7648	-0.06739	0.232878	0.169361	0.722561	-0.141126	2.44072	2.52674	2.50167	2.96692	2.4292	2.98151	Uncharacterized protein			GSE3982 EOSINOPHIL VS DC DN	0.0315	0.232	0.44	1.33	668	168	DHRS9, FOSL1, LRRC8D, ALCAM, KDM7A, WDR3, TFRC, UTP3, MCUR1, FASTKD1
511	ENSOCUG00000012972	CRYAB	134.472	-0.206957	0.35125	0.0323493	0.40302	-0.394673	6.84769	6.40658	6.31281	7.78132	6.71675	7.08363	Alpha-crystallin B chain			GSE7460 CTRL VS TGFB TREATED ACT FOXP3 HET TCONV UP	0.033	0.237	0.44	1.33	712	160	CCNT1, LAMA3, ADAM8, MED12L, SYNCRIP, SLC2A1, HIF1A, SOS2, PLXNC1, FLVCR1, SLC19A2, EZH2, PANK3, HSPA4, ATP2A2, DNAJC21, CABYR, XPO6, WAPL, PROSER1, YME1L1, COX18, LRP8, VAV3, PTP4A2, SLC3A2, EED, TCERG1, SMARCA5, ALG11, ORC1, CEP83, MIA2, SNX25, MMS22L, BAZ1A, DBF4, ADORA2B, CCT4, PLIN2, CDV3, FOXK2, HSPA13
512	ENSOCUG00000029240	C11orf1	13.9981	-0.0249614	0.217015	0.664713	0.954297	-0.0203166	4.00485	3.28097	3.64897	3.68302	3.81529	3.92801	Chromosome 11 open reading frame 1			GSE13738 RESTING VS TCR ACTIVATED CD4 TCELL DN	0.0305	0.229	0.44	1.33	634	173	RAB37, SOCS6, TJP2, STAM, GCA, SYTL3, ITGAX, TFRC, IMPAD1, AGPAT5, STAG3, MBD2, F5, LYPLA1, WDR12, BYSL, SLC12A6, PPP2R5A, ARNTL2, WIPI1, ANTXR2, IRAK2, MCTP2, RASSF2, UEVLD, TNFRSF1B, EIF3J, SLIT1, HS2ST1, RAC2, NEDD9, ITGAV, UHRF1BP1L, CD72, NOD2, ST8SIA4, SS18, FAH, BMP2K, CCT8, ERP44
513	ENSOCUG00000034621	FDXACB1	76.0784	0.0774722	0.215618	0.401622	0.887	0.0520762	6.41517	6.08315	6.45968	5.9048	6.2639	6.16428				GSE21927 BALBC VS C57BL6 MONOCYTE SPLEEN UP	0.0433	0.267	0.45	1.33	1021	132	ARRDC4, FUT9, MAP3K2, STAM, GCA, RPS6KA3, SORL1, PARD6B, MRE11, TNFRSF21, ADGRG3, FARSB, TRABD2A, CCDC14, E2F3, CACUL1, VNN2, BTBD11, STMP1, LNX2, FNBP1L, KLHL28, ZFYVE16, SETDB2, ZCCHC7, TWF1, FMO5, OGFRL1
514	ENSOCUG00000012930	PPP2R1B	3159.28	0.292008	0.322425	0.053692	0.489297	0.310428	11.693	11.8544	11.8191	11.2427	11.5431	11.3693	Protein phosphatase 2 scaffold subunit Abeta			GSE20198 IL12 VS IL12 IL18 TREATED ACT CD4 TCELL DN	0.0318	0.232	0.44	1.33	674	168	SLC16A6, CNR2, PATJ, FBXL17, PAG1, CD44, LARP4B, ATP13A3, MBP, WDR37, AKAP13, CTSE, ESRP2, LONRF1, UBR1, USP24, FAR1, IBTK, EED, FRMD4B, TTC4, TNPO1, PPM1G, DCAF1
515	ENSOCUG00000012915	SIK2	618.949	0.127196	0.226508	0.246223	0.806471	0.0934112	9.54499	9.33802	9.25492	9.23554	9.20583	8.88876	Salt inducible kinase 2			GSE45365 WT VS IFNAR KO CD8A DC MCMV INFECTION UP	0.0352	0.242	0.44	1.33	766	158	CHCHD2, CLEC4A, PLAU, SRSF5, ERI2, IDE, LIN7C, CBR4, PTPN22, UMPS, USP47, PSME3, ATP2A2, MYO1F, WIPI1, AMPD2, TCERG1, GAN, SDC4, SF3B4, VWA8, EIF4G1, OTUD4, MYO9B, FTSJ3
516	ENSOCUG00000012904	LAYN	192.096	-0.844739	0.81554	0.00684696	0.19201	-0.716677	7.13761	7.02874	6.75938	8.2468	7.24469	7.80164	Layilin			GSE22601 IMMATURE CD4 SINGLE POSITIVE VS CD8 SINGLE POSITIVE THYMOCYTE UP	0.0318	0.232	0.44	1.33	669	169	EVI2B, CXCR4, TMEM154, LTB, NIPAL1, MBP, INTS6, TXNIP, UGCG, DEDD2, SLC2A3, PTPN22, PHLDA1, KIF21B, TBC1D10C, WDR12, PADI2, TNFAIP3, CCM2, OTULINL, TRAF3IP2, RGS14, SLC43A2, RPS6KA1, ZNF654, RASSF2, CRLF3, PNRC1, RHOF, IL16, STK26, SPICE1, RGS2, UBE2T, MID1IP1
517	ENSOCUG00000012566	POU2AF1	13.4475	-0.0817556	0.237638	0.152113	0.700028	-0.154884	3.55789	3.18444	3.4794	4.21521	3.76613	3.35209	POU class 2 associating factor 1			GSE21063 CTRL VS ANTI IGM STIM BCELL NFATC1 KO 3H DN	0.039	0.253	0.45	1.33	880	147	PSME4, MAP3K2, MED13, ATP8A1, KDM7A, PDLIM5, IL7R, ZNF568, ZBTB11, ITPKC, RC3H1, SETD6, RABGEF1, SYTL2, USF3, SETD2, HERC1, FAM214A, USP33, ZRANB1, LONRF3, IL18RAP, RALGAPA1, HOOK1, PRDM2, GK5, UBL3, BICDL1, TRAF6, WIPF1, HOMER1, NFAT5, MIA3, ZFYVE16, SERTAD1, ZC3H12A, TEX2, FCHO2, RUFY3, TNFSF14
518	ENSOCUG00000022422	COLCA2	20.0923	0.0109606	0.218987	0.811886	0.978005	0.00965901	4.70355	3.24877	4.16444	3.47054	4.28568	4.3218	Colorectal cancer associated 2			GSE19772 CTRL VS HCMV INF MONOCYTES AND PI3K INHIBITION UP	0.0427	0.266	0.45	1.33	998	135	SELENOI, LEMD3, MYBBP1A, SYNCRIP, TMEM33, USP7, IL17RA, ZBTB11, RCSD1, WDR26, PIK3CD, ATP2A2, POLR3G, BMS1, TRIB1, DCP1A, POLR3A, COQ10B, GAN, EMC8, SEC23IP, ZNF407, C1orf162, IPPK, SRP54, PPP2CA, NOL6, MYO9B, RPP40, GOPC
519	ENSOCUG00000039274		30.6737	-0.00393232	0.219287	0.920532	0.988713	-0.00492971	4.95194	5.13602	3.65211	4.81737	3.96885	5.25527				GSE2770 IL12 ACT VS ACT CD4 TCELL 48H DN	0.0355	0.243	0.44	1.33	776	156	FASTKD3, EZR, PTEN, RPS6KA3, URB2, QSER1, STAG1, POLR1B, DMXL2, TBC1D10C, GMEB1, FLT3, LITAF, SETX, FAM160A1, STIL, TOP2B, DHX37, RIPK2, RPGRIP1, ZBTB43, DIAPH2, KPNA4, ADNP2, CORO1A, EGR3, POLR3B, SS18, SRBD1, SLC25A37, KRAS, IGF2BP3, CRYBG2, PPP3CB, AP1B1, OSGIN2, ATP10D, KNL1, CCT2, NUP54, PRMT5, CTSH, ZNF507, RBL1, NPM1
520	ENSOCUG00000034873		2.84238	-0.0170586	0.221323	0.641901	NA	NA	1.50126	1.50929	1.29449	1.45596	1.49164	1.64242				GSE33513 TCF7 KO VS HET EARLY THYMIC PROGENITOR UP	0.0378	0.25	0.44	1.33	845	149	MMP9, SLC28A3, LTB4R, CPEB2, IL7R, RINL, NAA25, IMPAD1, WDR43, PRAM1, NAT10, TNFRSF21, FURIN, CDK17, CMTM6, PHLDA1
521	ENSOCUG00000013948	ARHGAP20	269.136	0.0212365	0.213602	0.754242	0.971653	0.0124889	7.76578	8.62042	7.43354	8.35538	7.90447	7.27833	Rho GTPase activating protein 20			GSE32423 MEMORY VS NAIVE CD8 TCELL IL7 IL4 DN	0.032	0.233	0.44	1.33	675	169	TMEM154, BTAF1, PLAA, RAB27B, SMOX, TRMT10C, MCUR1, TMEM168, IPO7, STAG3, CRY1, VSIR, ZFX, ANKRD28, SLC25A51, USF3, PPIP5K2, AVL9, MAP4K3, SRF, NAA35, TUBE1, ATAD2B, SLF1, FBXO45, HOMER1, SNX25, SLC30A6, SRP54, PITRM1, ASCC3, NAA30, METAP1, AGFG1, GSR, EPC2, BCLAF1, MBNL3, CDC14A, NUP160, RPRD1A, TASOR2, SCAF8, TESK2, RFWD3, IPO11, STRBP, NUP35, HAUS3, VPS50, OSGIN2, PTPN3, NDFIP2, KIAA0930, RTN4…
522	ENSOCUG00000017826	FDX1	67.3149	0.0600319	0.21628	0.462997	0.905202	0.0432546	6.0216	6.52987	5.71796	6.08881	5.82891	5.86568	Ferredoxin 1			GSE3920 IFNA VS IFNB TREATED ENDOTHELIAL CELL UP	0.0429	0.267	0.45	1.33	999	137	MMP9, PLAUR, LTB, EMB, ARNTL, CLEC12A, RND3, NEBL, CPNE3, NIN, LRRC1, ABCA5
523	ENSOCUG00000014267	RDX	2028.57	-0.0333528	0.200641	0.719237	0.965553	-0.0152238	10.901	10.8775	10.989	10.8171	10.7312	11.3825	Radixin			GSE2770 UNTREATED VS IL4 TREATED ACT CD4 TCELL 2H DN	0.0344	0.241	0.44	1.33	741	161	DDX28, ATP8A1, PTEN, DDIAS, TRMT5, ERI2, ODC1, E2F2, SLC45A4, UMPS, DMXL2, NSUN2, PSME3, FANCM, FLT3, DKC1, SUPV3L1, MPP6, NPAT, SLX4, FEM1B, EED, MED8, MYBPC3, TMTC3, UBE2T, LPIN2, GOPC, NDUFAF7, ADK, NUDCD1, FAH, GNAI3, NCBP3, EFTUD2, SF3A1, CISD1, ARL5A, TMEM184C, CCT3, FANCL, NBN, ELOVL6, SSR1, MIS18A, ATF7IP2, FAM76A, FKBP4, IQCB1, SLC25A13, HMGB3, MPHOSPH6
524	ENSOCUG00000005283	ZC3H12C	342.327	0.0178987	0.19946	0.847333	0.9805	0.00855234	8.25626	8.75491	8.1831	8.26481	8.54302	8.31604	Zinc finger CCCH-type containing 12C			GSE360 L DONOVANI VS B MALAYI HIGH DOSE DC UP	0.0379	0.25	0.44	1.33	842	151	MMP9, MMP1, TRDMT1, NLRP3, KRT16, PLXNC1, MUC1, UGCG, EZH2, CHI3L1, CXCL8, SLC2A3, KIF2A, DMXL2, UGP2, ADAM19, KLF6, SELL, TNFAIP3, CSF2RB, GPR39, ETS2
525	ENSOCUG00000006972		6.98167	0.0390801	0.220827	0.480806	0.911746	0.040126	2.78517	2.77543	2.9624	2.65107	2.65642	2.7672	Uncharacterized protein			GSE6259 CD4 TCELL VS CD8 TCELL DN	0.038	0.25	0.44	1.33	847	150	ADAM8, FEM1C, TPD52, IL7R, GPR141, SLC11A1, SOS2, MOB3B, AKR1B10, SCYL2, TMEM131, CASP4, ATP6V0D2, NIBAN1, NUP98, SIRT1, DOK3, P2RY6, KDM6A, PDCD6IP, TLR8, TET2, EP300, MXD1, SDC4, THEMIS2, FRMD4B, RNF149, C1orf162, LPIN2, CCR2, REEP3, SYNJ1, UBXN2B, IL10, PFKP
526	ENSOCUG00000001196	C11orf87	1.7942	0.00238758	0.222037	0.926348	NA	NA	0.990707	0.660733	0.629143	0.905615	0.608929	0.729666				GSE27786 LSK VS NKCELL DN	0.0339	0.24	0.44	1.33	723	165	LRRC8D, TLR6, PGAP1, RINL, CD2AP, TRAPPC8, APBB1IP, G6PD, CEMIP, PAN3, ERRFI1, SON, TMEM161B, MBD2, C16orf72, PTPN12, PDE7A, CPEB4, WAS, RBM47, MKLN1, NDEL1, CDIPT, FAR1, NAB1, UBL3, EGFR, VPS26A, SP1, GPR183, ESYT2, AP3B1, MTHFD2, SBNO1, CARD11
527	ENSOCUG00000003843	DDX10	838.507	0.00685953	0.202805	0.940041	0.990874	0.00398147	9.44195	9.81641	9.80416	9.45303	9.35084	10.0744	RNA helicase (EC 3.6.4.13)			GSE20366 EX VIVO VS HOMEOSTATIC CONVERSION NAIVE CD4 TCELL UP	0.0343	0.241	0.44	1.33	732	165	SLC16A6, XKRX, ITGA6, CYP1B1, RINL, IPCEF1, AP4E1, TDP2, NOCT, LATS1, NKRF, MALT1, NUP155, OVGP1, MTIF2, CCDC62, DOCK11, BTBD11, TEX10, GCC2, POLR3A, BRIX1, HOMER1, IL17RE, PDK1, GPR183, OSBPL3, ME2, SETDB2, MAT2A, ZDHHC20, PAPOLG
528	ENSOCUG00000016757	EXPH5	178.277	0.0833163	0.23121	0.261727	0.811938	0.0904771	7.62353	7.99049	6.93622	7.60036	7.04239	6.69278	Exophilin 5			GSE5542 IFNG VS IFNA AND IFNG TREATED EPITHELIAL CELLS 24H UP	0.0349	0.241	0.44	1.33	747	164	ARRDC4, GLIPR1, SRSF5, ARFGEF1, FGD3, TXNIP, HCST, ADGRG3, IPMK, SON, KIF2A, THAP12, ZFX, HERC1, AVL9, TMA16, GPD2, SUCO, TREML2, ZNF518B, CHIT1, GAPVD1, VPS4B, SRP54, MAT2A, BAZ1A, MID1IP1, SLC16A14, ABCC4, SBNO1, CENPO, AKAP7, DOP1B, ZNF445, SKA3, NOP56, NDC1
529	ENSOCUG00000014539	POGLUT3	380.331	-0.098193	0.23796	0.207356	0.761408	-0.118383	8.4617	8.39831	7.75516	9.17337	8.64546	8.02031	KDEL motif containing 2			GSE21033 CTRL VS POLYIC STIM DC 6H DN	0.0507	0.286	0.45	1.33	1235	122	AMHR2, FBXL17, CD2AP, SKIL, URB2, CDK13, LYST, TMEM131, AFTPH, TBC1D10C, R3HDM1, BRAF, ASXL2, ITGAL, DENND1B, ARID2, RAB5A, RPRD2, WDFY2, FCHO2, NPAS2, SYNJ1, COG1, IL1A, NRIP2, AZI2, OSBP, DICER1, KMT2D, HIVEP2, CAMSAP3, DUSP7, MBNL2, PRKDC, YPEL5, ZFYVE26, H6PD
530	ENSOCUG00000014663	ATM	452.126	0.197075	0.282564	0.102778	0.609064	0.215337	9.0557	8.67459	9.13741	8.49219	8.50758	8.74496	ATM serine/threonine kinase			GSE37301 GRANULOCYTE MONOCYTE PROGENITOR VS RAG2 KO NK CELL UP	0.0372	0.249	0.44	1.33	807	159	CFH, MECOM, TJP2, SYNCRIP, XPO5, GLS, MOB3B, NAT10, SLC16A1, AGO3, UBE3A, ERRFI1, LIN7C, TUBA4A, CTPS1, PTPN4, E2F3, RAD17, ST18, SNX13, RASGRP1, RALGAPA1, SMARCA5, SPATA13, ZNHIT6, CSNK1G3, EIF3J, MIA3, MIB1, TMTC3, SLC38A6
531	ENSOCUG00000026209	NPAT	411.932	0.193818	0.248575	0.131183	0.667488	0.175556	8.78572	8.89744	8.7513	8.4803	8.49134	8.59482	Nuclear protein, coactivator of histone transcription			GSE7831 1H VS 4H CPG STIM PDC DN	0.0377	0.25	0.44	1.32	824	156	IL1R2, GLIPR1, EMB, IPCEF1, IL17RA, PAN3, EZH2, RCSD1, UBE4A, AKNA, CDK13, SHLD1, API5, PIK3R5, PDE7A, UMPS, SERPINB1, POC1B, LIMD2, BIRC6, FAM72A, RASA2, OTULINL, LRP8, ITGAL, TREX1, FLNB
532	ENSOCUG00000002882	ACAT1	2889.03	0.00500255	0.20837	0.94769	0.992006	0.0034859	11.6021	10.7324	11.793	11.0452	11.39	11.7703	Acetyl-CoA acetyltransferase 1			GSE2770 IL4 ACT VS ACT CD4 TCELL 6H UP	0.0434	0.267	0.44	1.32	996	142	SLC16A6, FBXL17, RIOK3, ARL4C, SRSF5, EZR, JMJD1C, PTGS2, RCSD1, SLC2A3, F5, PTPN22, WAS, MPPE1, PADI2, R3HDM1, SF1
533	ENSOCUG00000010907	CUL5	438.817	0.121777	0.238355	0.214454	0.769833	0.113604	8.59748	9.02159	9.0503	8.28473	8.44245	8.8759	Cullin-5			GSE17721 LPS VS GARDIQUIMOD 12H BMDC DN	0.0358	0.244	0.44	1.32	768	163	PLAUR, FUT9, IL1RL2, STK17B, SLC2A1, FGD4, TFRC, HP, CLIP1, IL17RA, SLC16A1, TNFRSF21, MAK16, CLEC4D, CRY1, TREM1, PCGF6, CINP, EEF1AKNMT, NT5DC3, GMEB1, SERPINB1, RASA2, GPR137B, TEX10, SLC30A5, FGD6, NCF2, SLF1, ST6GALNAC2, TFB2M, BCL6, ZMPSTE24
534	ENSOCUG00000021112	RAB39A	37.077	-0.0052021	0.215618	0.923237	0.989535	-0.00456896	4.68994	5.56027	4.785	4.29427	5.36625	5.40511	RAB39A, member RAS oncogene family			GSE22140 HEALTHY VS ARTHRITIC MOUSE CD4 TCELL DN	0.0385	0.251	0.44	1.32	845	154	ALCAM, ADAM8, ARL4C, RRS1, SLC11A1, SERPINE1, CBLB, EREG, FMNL1, PHLDA1, ANKRD28, DNTTIP2, PIK3CB, ADORA3, HMGA1, TPR, ATM, ENC1, MYO1F, HIPK2, SLC3A2, STK38L, TMEM243, SLC16A3, XYLT1, ATP6V0A1, RGS2, EIF2S3, CCR2, STK10, SYNJ1, PLIN2, PEX1, KCNAB2, SMC4, SLC23A2, DNAJC11, SLC25A14, ST8SIA4
535	ENSOCUG00000011878	SLC35F2	53.1927	-0.0165672	0.215539	0.776819	0.972627	-0.0120537	5.97467	4.64086	5.7085	5.24215	5.83382	5.90528	Solute carrier family 35 member F2			GSE3982 NEUTROPHIL VS NKCELL UP	0.0397	0.256	0.44	1.32	875	152	MMP9, FOSL1, ALOX5, NLRP3, ADAM8, PFKFB3, REL, MYO5A, SLC6A6, SORL1, CYTIP, PLXNC1, ICAM3, ADGRG3, WDR26, ADGRE2
536	ENSOCUG00000011869	ELMOD1	12.8762	0.10259	0.252303	0.0590838	0.503997	0.297572	3.81586	3.0508	4.10674	3.12098	3.21383	3.1449	ELMO domain containing 1			GSE18791 CTRL VS NEWCASTLE VIRUS DC 12H UP	0.0343	0.241	0.43	1.32	713	173	PPAT, HS3ST1, DDX28, DDIAS, WDR3, FLVCR1, STXBP5, CAD, TFAM, TUBA4A, UMPS, WDR66, NOL11, BYSL, NAA15, FAM98A, MTX3, METTL25, STRAP, NAPEPLD, TFB2M, MBLAC2, IL16, GPATCH1, DHX30, LRR1, NOL9, CIAPIN1, UTP25, TTI2, DNAJC11, NVL, FIGNL1, POLR3B, CRNKL1, FAM172A, FAM204A, WDR53, NCAPH, NUP35, PHAX, INTS8, TUBGCP5, RTN4IP1, NFATC3, MRTO4, SLC26A2, PRMT5, COG2, GATC
537	ENSOCUG00000025398	CWF19L2	522.833	0.0274739	0.203392	0.75705	0.97168	0.0124768	8.82044	9.09682	9.20682	8.70296	8.71885	9.3423	CWF19 like 2, cell cycle control (S. pombe)			GSE32901 TH1 VS TH17 ENRICHED CD4 TCELL DN	0.0594	0.313	0.46	1.32	1516	109	MMP9, NEPRO, MTRR, PHLDA1, SYTL2
538	ENSOCUG00000004490	GUCY1A2	25.8219	-0.0112584	0.216951	0.82956	0.97961	-0.00894664	5.14512	3.80572	4.12274	4.35444	4.7508	4.70715	Guanylate cyclase 1 soluble subunit alpha 2			GSE26343 UNSTIM VS LPS STIM NFAT5 KO MACROPHAGE UP	0.0344	0.241	0.43	1.32	722	170	GCLC, PLAU, PPAT, RANBP2, UTP15, ATP11B, TAF4B, NKRF, URB2, SLC7A1, HECTD1, IPO7, SPATA5, CASP4, CMTM6, KDM6B, PCGF6, NSUN2, DNAJC21, DENND11, FAM98A, GNL2, PICALM, SUPV3L1, UTP18, EIF3B, MPHOSPH10, RUVBL1, MET, ABCE1, TRAF6, BRIX1, KAZN, GTF2F2, RIPK2, RARA, OTUD4, LSM12, NOL8, TRMT10A, DDX54, PLK3, MYO1E, CDH1, SERPINB2, EGR3, NUDCD1, MRPL17, SLC5A3, HSPH1, ERP44, CHD1, OCSTAMP, TTC27, ATIC
539	ENSOCUG00000023190		4.16076	-0.0140558	0.219544	0.748552	NA	NA	2.09599	2.01353	1.89639	2.00328	2.24428	1.94626	Uncharacterized protein			GSE22103 LPS VS GMCSF AND IFNG STIM NEUTROPHIL UP	0.0314	0.232	0.43	1.32	641	180	TP53INP1, RNF39, FBXL17, LARP4, RIPOR2, PAK1, CPNE3, EZH2, C9orf85, NADK2, ANKRD28, GAS2L3, TSPAN8, FAM126B, WIPI1, LRP8, FGD6, RAD1, TBL2, NOA1, WIPF1, LCORL, FAM76B, SPICE1, CYLD, OGFRL1, UBASH3B, RDH11, SUV39H1, ETV6, SIRPA, SLC25A14, PRKAR2A, MBTPS2, HELB, ANKRD12
540	ENSOCUG00000000231	AASDHPPT	397.393	0.140278	0.263383	0.11807	0.641314	0.192929	8.51179	8.55655	9.20243	7.82777	8.26596	8.62748	Aminoadipate-semialdehyde dehydrogenase-phosphopantetheinyl transferase			GSE2770 UNTREATED VS IL12 TREATED ACT CD4 TCELL 48H DN	0.0337	0.24	0.43	1.32	694	176	CFH, SPINK5, AZIN1, ARL4C, MED13, CDK8, AQR, NKRF, WDR26, ABCD3, UCHL5, SMARCAD1, ZFX, PCGF6, SLC35A3, DNTTIP2, DNAJC21, CNOT6, STAC2, RNGTT, SIRT1, EPS8, RAD17, PPP4R3B, ZNF654, WDR77, NOS2, SDC4, BRIX1, MIA2, ANXA1, ARMCX3, CCNE2, SBNO1, DDX18, DNAJC2, RAB1A, ZYX, SCFD1, OSBP, SCAF8, NCAPG
541	ENSOCUG00000000230	KBTBD3	68.8225	-0.0453173	0.216587	0.521035	0.923503	-0.0345617	5.87897	5.52373	6.25917	5.8199	5.8011	6.60921	Kelch repeat and BTB domain containing 3			GSE20715 0H VS 48H OZONE TLR4 KO LUNG DN	0.0353	0.242	0.43	1.32	737	172	GCLC, HEATR1, AREG, LCN2, STAM, TFRC, FOXN2, EREG, LGALS3, MDN1, PHLDA1, TUFT1, PPRC1, DNAJC21, BYSL, APC, LITAF, ESRP2, HSPD1, CLU, STRAP, SLC3A2, THBS1, EIF3A, SERPINA3, ELL2, LTV1, CD14, STAT3, KRT18, CIAPIN1, TTK, FOXK2, SYVN1, STK40, CDKN1A, PGK1, ACOT7, EPHA2, HNRNPAB, HSPH1, EIF4E, SFPQ, UCHL3, HSP90B1, KRT8, SLC39A14, SRSF6, HOMER2, S100A6, RAD51, SSR1, LRRC59, TRIM3, SLC20A1, DDX39A, EPC…
542	ENSOCUG00000022457	MSANTD4	250.761	0.0872614	0.216481	0.367587	0.871967	0.0595002	8.05701	7.87495	8.22521	7.65162	7.65174	8.11878	Myb/SANT DNA binding domain containing 4 with coiled-coils			GSE22601 CD4 SINGLE POSITIVE VS CD8 SINGLE POSITIVE THYMOCYTE DN	0.038	0.25	0.44	1.32	821	160	SLAMF6, EVI2B, SLC35G1, ITGA6, SLC25A33, TRAPPC8, WDR43, USP12, RC3H1, ATF7IP, TSR1, IRAK3, OSTM1, SELL, PRR14L, UBE2H, IL18RAP, RPS6KA1, MCTP2, TENT4B, BACH1, PAPOLG, UTP25, LMBRD1, LIPA, RFK, PRKAR2A, C5orf51, SEC23B, GMFB, PLCG2, SNRK, PRR14, GMFG, SRSF6, CISD1, SNX14, YWHAZ, RBM33, ABCF2, ZDHHC3, RUNDC1, YTHDC1, EIF2AK1, MTERF3, TAB2, TRAM1, VPS54, NDUFAF4, CLK4, GDI1
543	ENSOCUG00000001089	GRIA4	14.4505	-0.213811	0.400578	0.00352182	0.137885	-0.860483	3.35831	2.92329	3.29805	4.25777	3.93398	3.80764	Glutamate ionotropic receptor AMPA type subunit 4			GSE10273 HIGH VS LOW IL7 TREATED IRF4 8 NULL PRE BCELL DN	0.0412	0.261	0.44	1.32	907	153	IL1R2, SLAMF6, EVI2B, ERBIN, TASOR, YOD1, TBK1, SERINC1, AKNA, PAK1IP1, CMTM6, MTERF1, OSTM1, SRXN1, SETX, TNKS2, USP24
544	ENSOCUG00000029247		19.9087	0.0222978	0.219678	0.641796	0.947893	0.0232407	3.31437	4.01598	4.8407	4.30918	3.80981	3.93607	Uncharacterized protein			GSE36392 TYPE 2 MYELOID VS EOSINOPHIL IL25 TREATED LUNG DN	0.0403	0.257	0.44	1.32	880	156	NLRP12, CNR2, LCN2, GPCPD1, FKBP5, PAG1, TLR6, IL23A, MED12L, KDM7A, PDLIM5, MCEMP1, SKIL, SNX18, MTUS1, RLF, IFNLR1, CDK17, CHAC1, BMX, CMTM6, CLEC4D, GPAT3, PPP2R2A, TUT7, SYCP2, PICALM, OTULINL, NDEL1, MED14, IRAK2, PXK, UBE2H, ITGAL, IL18RAP, ETS2, THAP6, TNFRSF1B, PTPRC, TMEM243, BCL2L11
545	ENSOCUG00000001103	CASP1	657.455	0.0451854	0.221498	0.448049	0.897877	0.0467832	8.20727	10.0781	9.17295	8.22985	9.14806	9.39688	Caspase 1			GSE26351 WNT VS BMP PATHWAY STIM HEMATOPOIETIC PROGENITORS DN	0.0361	0.245	0.43	1.32	751	174	MMP9, LTF, SOCS6, MAP2K3, B4GALT6, NKRF, TRUB1, QSER1, AGPS, EDEM3, AKAP13, SPAST, PUM2, TMED5, GGNBP2, YTHDF2, UBR1, NMD3, IL6ST, EED, TMEM243, GAN, TBL2, TFB2M
546	ENSOCUG00000007503	CASP4	2459.61	0.130454	0.269999	0.0593017	0.504569	0.297079	10.121	11.7162	11.8743	10.193	10.4621	11.0063	Uncharacterized protein			GSE37416 CTRL VS 48H F TULARENSIS LVS NEUTROPHIL DN	0.0381	0.25	0.43	1.32	810	166	BTAF1, ATP11B, TMED7, AGO3, CLTC, ST3GAL1, NUP58, GMEB1, ACVR1B, RASA2, STXBP2, E2F3, WBP11, COQ10B, RAB5A, GPATCH1, VPS26A, SP1, WDFY3, VAMP7, SETDB2, SUPT5H, SRP54, UVRAG, SLC36A4, CCNK, CTNNB1, RNF13, SARAF, AKIRIN2, HSPA13, YIPF6, TESK2, TXNL1, PPP2CB, EMC7, HSPA5, DTX2, MAPK6, LCOR, TRIP12, BCL2L13, WDR20, CCDC126, CSE1L
547	ENSOCUG00000015312	PDGFD	388.806	-0.453105	0.859499	0.0147136	0.287645	-0.541143	8.48957	7.69774	7.93862	8.60424	9.05777	8.82843	Platelet-derived growth factor D			GSE46606 IRF4MID VS WT CD40L IL2 IL5 DAY1 STIMULATED BCELL UP	0.0407	0.258	0.44	1.31	889	157	CNR2, TOX3, MBP, PLXNC1, TXNIP, MTUS1, B3GNT8, FOXO3, VSIR, PTPN22, ATF7IP, LRMP, SLC9A3R1, POLR3G, NBEAL2, GEN1, EPS8, OTULINL, MFSD6, P2RY6, RASSF2, ERCC6, ARRDC1, KMT2C, MBLAC2, TENT5C, GPR183, MIA3, RGS2, LSR, MAP3K9, PDCD4, PHF3, METTL9, INSYN2A, LAMP2, PLEKHM2, PLEKHG3, STRBP, TMEM19, FNIP2, DDX31, BORCS5, E2F8, KIAA0930
548	ENSOCUG00000016257	DYNC2H1	157.225	-0.0893695	0.226036	0.303354	0.83876	-0.0763623	7.43955	6.65529	7.06576	7.63348	7.2961	7.24941	Uncharacterized protein			GSE19888 ADENOSINE A3R INH VS TCELL MEMBRANES ACT MAST CELL DN	0.055	0.3	0.45	1.31	1336	123	MMP9, PKP1, MCEMP1, FAM189A2, KDSR, SF1, DSP, CCNJL, TMA16, ARRDC1, DDX3X, TMEM123, ORC1, POU2F1, BZW2, ECT2, COL19A1
549	ENSOCUG00000006512	DCUN1D5	1034.13	0.0701187	0.221043	0.383422	0.877602	0.0567023	9.57838	10.1849	10.4044	9.35166	9.67889	10.2151	DCN1-like protein (Defective in cullin neddylation protein 1-like protein)			GSE18791 CTRL VS NEWCASTLE VIRUS DC 16H UP	0.038	0.25	0.43	1.31	806	168	HEATR1, DDX28, LARP4, URB2, HECTD1, VPS36, MAP7, TFAM, SMARCAD1, WDR37, UMPS, ATP2A2, SLC12A6, RNGTT, METTL25, MRS2, GAR1, ZBTB33, CARNMT1, IL16, ABHD15, HAUS6, GPATCH1, TRIM37, DHX30, DHX29, CCT4, PEX1, RUVBL2, PRKAR2A, ACTL6A, FAM172A, GMFB, IPO11, DHX15, FAM98B, PHAX, GLMN, INTS8, POLR1E, RFC5, SLC17A9, GATC, NDUFAF4, CFAP298, MSH2, FES, G2E3, LIMA1, TOPBP1, CTR9
550	ENSOCUG00000002481	MMP13	156.132	0.00139236	0.210067	0.988247	0.998507	0.000648689	6.70484	7.51963	7.33579	7.72481	6.83981	6.88376	Matrix metalloproteinase (EC 3.4.24.-)			GSE45365 NK CELL VS BCELL UP	0.039	0.253	0.43	1.31	829	166	FOSL1, RND1, MON2, SLC2A1, WDR3, SERPINE1, TBK1, IFRD1, SLC7A1, CAD, CA13, MDN1, SLC25A32, PHLDA1, NSUN2, PAK2, ATP2A2, WDR75, TSR1, TNFAIP3, ENC1, PICALM, NDEL1, UTP18, POLR3E, THBS1, FEM1B, CRLF3, IL6ST, DUSP1, ALG11, S100A8, TCIM, ARL5B, GNL3, RGS2, MAT2A, MID1IP1, BACH1, ESYT2, NCBP1, AGFG1, RIOX1, HAS3, NUFIP1, ATF6, SLC23A2, EGR3, ST8SIA4, NOP56, RNF138, TASOR2, METTL9, ZNF655, TMEM87B, STX…
551	ENSOCUG00000029729		1.94565	0.0115898	0.22171	0.709874	NA	NA	0.84969	0.968635	1.03556	0.961265	0.922755	0.770696	Uncharacterized protein			GSE11057 NAIVE CD4 VS PBMC CD4 TCELL DN	0.0404	0.257	0.43	1.31	871	161	TMEM154, TP53INP1, ADAM8, TLR6, CYP1B1, REL, DDIAS, SLC6A6, CLTC, LYST, PTPN12, WDFY4, ATP2A2, CD244, MCTP1, RASGRP4, TMED5, SRXN1, CSF2RB, STXBP2, ZMPSTE24, RNF149, RGS2, FABP5, WDR11, AP3B1, MTHFD2, PGD, FNDC3B, GSR, ARHGAP26, AKIRIN2, CATSPER1, CDKN1A, ACTB
552	ENSOCUG00000008303	MMP12	44.3804	0.0752623	0.228116	0.293989	0.834753	0.0784422	5.05603	5.63016	5.85254	5.16677	4.81209	5.54495	Matrix metalloproteinase (EC 3.4.24.-)			GSE22033 UNTREATED VS MRL24 TREATED MEF DN	0.0414	0.261	0.44	1.31	901	158	SRSF5, PFKFB3, PRKCI, USP9X, ST3GAL5, AFF4, TASOR, RAPGEF6, MUC1, NEBL, HSPA9, UBE3A, TBXAS1, ETNK1, AFTPH, SLC25A32, DNTTIP2, SERPINB1, ARNTL2, SF1, LITAF, RB1CC1, PPP1R10, DCP1A, TOPORS, CEP135, IL13RA2, SLC3A2, TNFRSF1B, CNTRL, NPC1, STK38L, BCL2L11, FASTKD2, COBL, LMTK2, TMEM87A
553	ENSOCUG00000029337	MMP3	1149.71	0.0541626	0.229643	0.185867	0.736903	0.13259	8.36318	9.2342	11.156	7.56664	8.68818	10.0178	Matrix metalloproteinase (EC 3.4.24.-)			GSE3039 NKT CELL VS B2 BCELL DN	0.0417	0.262	0.44	1.31	907	158	FOSL1, USP53, TNFRSF12A, ADAM8, IL7R, SLC25A33, SLC2A1, SMOX, CYTIP, MMP10, PTGS2, ABCA1, LGALS3, TREM1, GPAT3, CTPS1, TUT7, HMGA2, SYCP2, TNFAIP3, PAXBP1, DUSP4, GPR137B, ETS2, PNRC1, SLC16A3, SDC4, RNF149, NFAT5, BZW2, SERTAD1, ATP6V0A1, CYTH1
554	ENSOCUG00000017958	MMP1	5622.64	4.05092	1.14884	1.3287e-05	0.00390142	2.40878	10.6412	12.4781	13.3217	8.72328	9.53892	10.3166	Interstitial collagenase (EC 3.4.24.7) (Matrix metalloproteinase-1) (MMP-1)			GSE3039 ALPHABETA CD8 TCELL VS B1 BCELL UP	0.0403	0.257	0.43	1.31	865	163	NLRP12, CNR2, KIAA0513, RAPGEF6, PTBP3, CLIP1, LBR, HCST, IPO7, AKNA, CDK13, CYFIP2, BMX, RBM27, SMG1, HERC1, NIBAN1, MPP6, DOCK11, ARHGAP30, PPM1B, PPP4R3B, TNKS2, TREML2, DOP1A, MSL2, URI1, MXD1, TIAM2, XIAP, NUFIP2, FGR, GPR183, BZW2, RGS2, ITCH, NEDD9, SBDS, ZBTB43, SYNJ1, RNF146, EPC2, ARHGAP25, MBNL3, RESF1, ST8SIA4, ADGRE5, ANKRD12, MIER3, HARS2, CCNT2
555	ENSOCUG00000021775	MMP10	3076.78	0.100219	0.254382	0.0237561	0.358154	0.44593	10.0072	11.7226	12.4308	8.91776	10.0104	10.9826	Matrix metalloproteinase (EC 3.4.24.-)			GSE2770 IL12 VS TGFB AND IL12 TREATED ACT CD4 TCELL 6H DN	0.0418	0.262	0.43	1.31	910	158	MGAM, GLIPR1, ALCAM, MAP2K3, PLXNC1, SLC19A2, ADGRG3, ABCD3, IPO7, CDK13, PIK3R5, PTPN22, ZNF281, PPP2R5A, SETD2, OSTM1, HIPK3, SEC24A, ARMC8, LIG4, PPM1D, DENND1B, TMEM243, IKZF5, WDR11, LGALSL, GPR65, SRRM1, OLA1, NRIP1, ADNP2, PIGA, BCLAF1
556	ENSOCUG00000001092	MMP8	3.30982	0.0105451	0.220697	0.773072	NA	NA	1.55631	1.76913	1.67278	1.48027	1.46915	1.85618				GSE16385 IL4 VS ROSIGLITAZONE STIM MACROPHAGE UP	0.0447	0.269	0.44	1.31	992	151	LTB, HS3ST1, WDR3, HSPA9, SLC38A2, ABCD3, PPP3CA, SETD6, ST6GAL1, PUM2, BIRC6, ENC1, IQGAP1, SRF, RALGAPB, TCERG1, TMEM243, ABCE1, FBXO45, FRMD4B, ISG20L2, ETF1, GAPVD1, MTREX, NOL9, NUDT4, REEP3, IARS2, METTL15, PLEKHB2, BCLAF1, TBL1XR1, ZNF397, GFM1
557	ENSOCUG00000002930	MMP20	3.98732	-0.00756851	0.221044	0.816486	NA	NA	1.55334	1.70953	2.14929	1.97189	1.98866	1.68298	Matrix metalloproteinase (EC 3.4.24.-)			GSE17301 CTRL VS 48H IFNA2 STIM CD8 TCELL UP	0.0398	0.256	0.43	1.31	850	165	AHCTF1, ATP8A1, SLC30A1, JMJD1C, ZNF200, USP12, MALT1, TMEM131, STAG1, LRIF1, AFTPH, KDM6B, PPP3CA, MPPE1, WAPL, PPP2R5A, PIK3CB, KDSR, TRIB1, PUM2, PTPN4, DENND4A, LINS1, GPR137B, PPM1B, ITGAL, DOP1A, VAV3, COQ10B, IL6ST, TM9SF3, RANBP9, CLCN3, ZFYVE16, PDZD8, PSMD5, LPIN2, PAPOLG, PPP2R5E, CARMIL1, ABCC4, RDH11
558	ENSOCUG00000015329	MMP7	45.5199	0.00902405	0.220842	0.804088	0.977825	0.00973868	5.669	3.98221	5.54965	3.52313	4.69354	5.87585	Matrix metalloproteinase (EC 3.4.24.-)			GSE36888 STAT5 AB KNOCKIN VS WT TCELL IL2 TREATED 17H UP	0.0393	0.254	0.43	1.31	832	168	SLAMF6, ITGA6, EMB, AHCTF1, DDX28, PTEN, IL7R, CD2AP, TAF4B, PRMT3, RAPGEF6, CROT, POLR1A, WDR43, ANKRD13C, URB2, CBLB, SLC25A32, SETD6, PPRC1, SERPINB1, TSR1, SELL, BCAP29, USP24, POLR3E, VAV3, HOOK1, DDX3X, AQP3, GPR183, CYLD, NOC2L, CCR2, SRPK1, SYNJ1, NOL8, DNAJB9, SLC1A5, TNFSF14
559	ENSOCUG00000038533		2.3945	0.0137981	0.222673	0.574984	NA	NA	1.21871	0.871609	1.29334	0.870562	1.05976	1.11841				GSE37416 CTRL VS 24H F TULARENSIS LVS NEUTROPHIL UP	0.0427	0.266	0.44	1.31	935	155	LTB, ALCAM, PDK4, IPCEF1, TASOR, RASEF, G6PD, ICAM3, PGLYRP1, ARHGEF6, FOXN2, DEF6, UTP6, IDE, F2RL1, VPS36, PIK3CD, ATF7IP, WAS, MPPE1, ADORA3, DENND11, SELL, HSPD1, RUNX1, TREX1, CRLF3, URI1, TCN1, NOA1, ITGA4, METTL16, XYLT1, TMX3, PRKAB2, DENND1C, CDV3, CORO1A, GAB3, ARMC1, NLK, GTSE1, MTMR1, GCLM
560	ENSOCUG00000006165	TMEM123	1351.18	0.144706	0.24939	0.165167	0.716158	0.144991	10.6306	10.5631	10.4306	9.90524	9.98789	10.5241	Transmembrane protein 123			GSE36476 CTRL VS TSST ACT 40H MEMORY CD4 TCELL YOUNG DN	0.0412	0.261	0.43	1.31	889	161	IL1R2, TJP2, PFAS, MCUR1, ASPM, SPATA5L1, UMPS, EEF1AKNMT, PUS7, BYSL, CTPS1, PALB2, CCNE1, WDR77, BLM, LIG3, ACTG1, MCM10, BRCA2, FABP5, GINS3, SRPK1, CCNE2, PPCDC, TTI2, PAICS, MCM5, KIF11, SRSF1, ACOT7, FAH, VDR, GRK3, HPRT1, NCAPG, MCM4, SLC39A14, NCAPH, CISD1
561	ENSOCUG00000013890	BIRC2	1899.01	0.0554385	0.210445	0.529858	0.923646	0.0344946	11.0496	10.6114	11.1368	10.3351	10.7669	11.0779	Baculoviral IAP repeat containing 2			GSE25677 MPL VS R848 STIM BCELL DN	0.0478	0.28	0.44	1.31	1087	145	ALCAM, SSH2, MED13, PGAP1, RPS6KA3, AFF4, SORL1, CYTIP, RIPOR2, DMXL1, FRY, PTBP3, PAN3, B3GNT8, ABCA1, ATF7IP, PPP3CA, BRWD1, CHST3, KIF21B, STAC2, KLF6, SELL, PICALM, IQGAP1, GPD2, DOCK11, ITGB7, RICTOR, DGKD, ANKRD44, TMEM243, BCL6, CSNK1G3, ROCK2, CHST15, FAM76B, XYLT1, ATP6V0A1
562	ENSOCUG00000010109	BIRC3	9847.66	0.0509861	0.223998	0.377667	0.874543	0.0582187	12.2516	13.5078	13.7402	11.6958	12.6926	13.5024	Baculoviral IAP repeat containing 3			GSE8868 SPLEEN VS INTESTINE CD11B POS CD11C NEG DC UP	0.0417	0.262	0.43	1.31	906	159	NLRP12, LTB, RIOK3, MCEMP1, G6PD, SOS2, YOD1, PGLYRP1, PYGL, AGAP2, SLC2A3, CSGALNACT2, KIF2A, PIK3CD, ATF7IP, UGP2, USF3, USP3, BMS1, WAPL, DENND11, ESRP2, MYO1F, MFSD6, NAA35, PPP4R3B, RALGAPB, ITGB7, MCTP2, TENT4B, NFE2, FBXO45, SWT1, SP3, RGS2, NEDD9, ATXN3, RIOX1, INTS5, MARK2, CORO1A, MED4, RESF1, TOP3B, AQP9, FLII, ZYX, CCDC125
563	ENSOCUG00000025834	YAP1	459.405	0.0809952	0.216583	0.389104	0.87992	0.0555567	9.06513	9.03477	8.6615	9.00082	8.6295	8.36726	Yes associated protein 1			GSE22589 HEALTHY VS HIV AND SIV INFECTED DC DN	0.0397	0.256	0.43	1.31	837	169	TNFRSF12A, MAP2K3, PTGS2, SNX18, RND3, LTN1, SLC19A2, SLC16A1, CBLB, TXNRD1, NADK2, ATF7IP, GPAT3, UTP4, DNTTIP2, EXO1, PPP4R3A, SPAST, SPRTN, MTX3, LCLAT1, WIPI1, TNKS2, FGD6, SETD1B, RAB6A, NUS1, NOA1, LATS2, ALG11, KIAA1958, FOXJ3, TMEM87A, TMTC3, HS2ST1, PITRM1, PLEK2, ZBTB43
564	ENSOCUG00000006104	CFAP300	4.62332	-0.0289281	0.222049	0.488686	NA	NA	2.22748	1.94817	1.9733	1.98844	2.21206	2.38774	Chromosome 11 open reading frame 70			GSE17721 PAM3CSK4 VS CPG 2H BMDC DN	0.0423	0.264	0.43	1.31	918	159	MMP9, PLAU, RUNX3, POLR1A, PAK1, NIN, STAG3, ZC3H8, POLR1B, USP47, TXLNG, ARNTL2, RAB21, PPP1R15A, TRAF3IP2, ALOXE3, SLC25A25, FGD6, POLR3A, CD37, RAB6A, IL6ST
565	ENSOCUG00000000342	CEP126	2.96619	-0.00361174	0.220611	0.916819	NA	NA	1.71026	1.33443	1.44818	1.64583	1.51593	1.4081				GSE360 CTRL VS M TUBERCULOSIS DC UP	0.0433	0.267	0.43	1.31	948	155	EVI2B, MEGF9, MKNK1, CPVL, ATP11B, ATP8A1, KRT16, CD2AP, SLC7A8, WDR43, ICAM3, PYGL, DDX42, FOXO3, THAP12, CEBPG, ADORA3, MYO1F, RGS14, PTP4A2, TOP2B
566	ENSOCUG00000026522		300.526	0.0837663	0.225289	0.319939	0.848881	0.0711532	7.81771	8.7879	8.18084	7.74562	8.10337	8.1672	Uncharacterized protein			GSE22886 DAY1 VS DAY7 MONOCYTE IN CULTURE UP	0.0429	0.267	0.43	1.31	925	161	MMP1, NLRP3, MED13, IL23A, PFKFB3, USP34, PTGS2, ST3GAL1, FOXO3, OSER1, DNTTIP2, KLHL21, ARID3B, TUT7, AKAP13, HMGA2, KLF6, IRAK3, TNFAIP3, IL6R, DCP1A, PPP1R15A, CCL20, DUSP4, CEP135, RUNX1, RASGRP1, ETS2, TNFAIP8, MET, S100A12, KLHL28, ABTB2, RHOG, IL16, PPP6R3, STK26, RIPK2, UBR4, CYTH1, ZC3H12A, RAP2C, ZBTB43, PLK3, IL10, IL1A, SLC16A7, C15orf39
567	ENSOCUG00000017832	TRPC6	70.2515	0.0193436	0.217796	0.721167	0.966457	0.0148173	6.75976	5.25705	5.54565	6.41135	5.01351	5.80221	Transient receptor potential cation channel subfamily C member 6			GSE41867 DAY8 VS DAY15 LCMV CLONE13 EFFECTOR CD8 TCELL UP	0.0396	0.255	0.43	1.31	826	172	MKNK1, IL23A, KDM7A, LEMD3, IL7R, REL, AFF4, SKIL, SLC20A2, ITPKC, ABCA1, CSGALNACT2, MDN1, PHLDA1, RC3H1, ADCY7, EPC1, MYSM1, SMG1, ABT1, TUT7, FLT3, SF1, HNRNPDL, IL6R, GNL3L, RASGRP1, PTP4A2, FGD6, ANKRD44, RAD18, PRDM2, IL6ST, CEP120, SP1, NFAT5, IKZF5
568	ENSOCUG00000014693	PGR	11.5039	0.0468993	0.225877	0.311617	0.843673	0.0738258	3.14894	4.02806	3.17497	3.5692	2.87824	2.88593	Progesterone receptor (PR) (Nuclear receptor subfamily 3 group C member 3)			GSE23925 DARK ZONE VS NAIVE BCELL UP	0.043	0.267	0.43	1.31	924	162	SLAMF6, TP53INP1, UBR3, TMED7, IL7R, TRMT5, TXNIP, PAN3, SLC16A1, ERRFI1, CAB39, LIN7C, ZFX, MS4A6A, KPNA3, NSUN6, YME1L1, OTULINL, TPP2
569	ENSOCUG00000006927	ARHGAP42	169.023	-0.0240131	0.209679	0.749474	0.970761	-0.0128877	7.41679	7.29414	7.20575	7.89853	7.27946	6.75682	Rho GTPase activating protein 42			GSE43260 BTLA POS VS NEG INTRATUMORAL CD8 TCELL DN	0.0441	0.268	0.43	1.31	961	158	EVI2B, ITGA6, ALCAM, NLRP3, LRPPRC, ZNF518A, ZNF200, AKAP11, MTRR, ITPRID2, PABPC1, ST6GAL1, SERPINB1, TNFAIP3, ENC1, TRAF3IP2, AASDHPPT, GPR137B, CDIPT, TREX1, ERCC6, UBE3C, DHX29, WDR7, SRPK1, ATF6, UBXN2B, AMD1, CAMTA2, DDX52, ST8SIA4, ACSL4, ERP44
570	ENSOCUG00000007222		743.537	-0.803373	0.660179	0.00644079	0.186682	-0.728899	8.64813	9.39083	8.80962	9.65185	9.79878	9.92677	Uncharacterized protein			GSE20715 0H VS 48H OZONE LUNG DN	0.0432	0.267	0.43	1.31	929	162	GCLC, AREG, LCN2, FKBP5, STAM, SYNCRIP, PTGS2, GSPT1, DEDD2, ERRFI1, PHLDA1, EDEM3, STBD1, CTPS1, RBM47, UBQLN1, BIRC6, DR1, PPP1R10, ESRP2, PA2G4, HSPD1, MPP6, TNFRSF1B, UBR2, CD14, MMP3, ECT2, ADORA2B, SRPK1, CCNE2, DAPK1, DNAJB9, FOXK2, PIGA, MCM5, SLC23A2, CDKN1A, XPO1, DDIT3, NDC1, GCLM, HSPH1, EIF4E
571	ENSOCUG00000015047	CNTN5	4.4047	-0.0224618	0.222624	0.499773	NA	NA	2.22438	1.69603	1.69869	2.40139	1.82532	1.98248				GSE15324 NAIVE VS ACTIVATED ELF4 KO CD8 TCELL DN	0.044	0.268	0.43	1.3	951	160	ALOX5, SYNCRIP, SLC6A6, PER1, WDR43, SNX18, AGPS, LYPLA1, TUFT1, DDX21, EXO1, WAPL, MCTP1, R3HDM1, LCLAT1, NAA35, MTO1, TEX10, UEVLD, CCNE1, PRDM2, KLF10, NAB1, TCERG1, UBL3, ABTB2, SLC16A3, SLF1, UBE2K, FBXO45, CSNK1G3, GRHL1, ZNF518B, NAT9
572	ENSOCUG00000032903		9.38418	0.026396	0.21839	0.627892	0.943855	0.0250949	3.25478	2.89137	3.4505	2.9945	3.0415	3.23741				GSE37416 CTRL VS 6H F TULARENSIS LVS NEUTROPHIL DN	0.048	0.28	0.44	1.3	1070	150	RANBP2, ADAM8, RIOK3, FEM1C, GBE1, TFRC, SERPINE1, IL1RAP, RLF, PIK3R5, NUP58, SEC24A, ERO1A, ZNF654, KDM3A, TNFRSF1B, ESCO1, ORC1, PDK1, CYLD, ITPRIP, STK10, PLIN2, ANKZF1, SQSTM1, FNDC3B, DDX18, PIGA, NFXL1, NOD2, PGK1, BZW1, BHLHE40, LGALS8
573	ENSOCUG00000026047		69.0371	-0.0108676	0.209181	0.880817	0.985086	-0.00652571	6.06573	5.52326	6.37674	5.79641	6.04004	6.35827	Uncharacterized protein			GSE3982 CTRL VS IGE STIM MAST CELL DN	0.05	0.286	0.44	1.3	1123	148	PDS5A, FKBP5, RIOK3, TPD52, TAF4B, LNPEP, RRP12, USP12, RABGEF1, DDX21, TAC1, AKAP13, MKLN1, FBXO38, DNASE1, UBE2H, DDX5, TCERG1, SDC4, MCMBP, EIF3J, SHB, PDZD8, MAT2A, RUFY3, ARHGAP25, NVL, VCPKMT, KPNA1, TLE3, DDX52, PGK1, PMM2, GRK3, SLC25A37, ERP44
574	ENSOCUG00000024211	JRKL	179.928	0.0972611	0.211189	0.35938	0.871967	0.0595002	7.41526	7.75917	7.5317	7.41151	7.3757	7.35593	JRK like			GSE339 CD8POS VS CD4CD8DN DC IN CULTURE DN	0.0454	0.271	0.43	1.3	990	157	TRDMT1, AREG, SMAP2, IL7R, USP1, PGLYRP1, ARHGAP9, WDR26, C9orf85, AP1G1, CNOT1, SPAST, PUM2, CMIP, CNOT6L, NOP2, BIRC6, PAXBP1, HSPD1, RGS14, ZRANB1, NMD3, RPS6KA1, TCERG1, PBRM1, WNK1, MAT2A, PLEKHA1, STK10, WDFY2, RDH11, SRRM1, DDX1, SIRPA, KPNA1, TIAL1, HSPH1, BHLHE40, KRAS, MMP12
575	ENSOCUG00000007312	CCDC82	444.772	-0.00190503	0.203273	0.97875	0.997213	-0.00121192	8.50209	8.93157	8.83054	8.28608	8.79773	9.09863	Coiled-coil domain containing 82			GSE3982 DC VS CENT MEMORY CD4 TCELL UP	0.0436	0.268	0.43	1.3	935	163	MMP9, FOSL1, TBC1D2, SLC30A1, PYGL, MCUR1, TNFRSF21, UTP6, TXNRD1, MS4A6A, UGP2, WDR12, MKLN1, ENC1, ABCC3, CPD, NPC1, EMC8, SDC4, FGR, ORC1, STX3
576	ENSOCUG00000010820	MAML2	205.354	-0.111793	0.236995	0.22133	0.775666	-0.110325	7.66296	7.37328	7.29104	8.17986	7.73697	7.3662	Mastermind like transcriptional coactivator 2			GSE5503 MLN DC VS SPLEEN DC ACTIVATED ALLOGENIC TCELL DN	0.0441	0.268	0.43	1.3	949	162	MEGF9, IPCEF1, TRAPPC8, YOD1, URB2, EZH2, ZC3H8, N4BP2, YTHDC2, MBD2, MDN1, THAP12, RBM27, GAS2L3, UCP2, BYSL, CTPS1, RIF1, IGFBPL1, KIAA1841, TIMM9, TMEM177, DENND1B, CD37, FASTKD2, MTAP, SDC4, POU2F1, MCPH1, RB1, PPM1G, FBXL5, SNIP1, MTREX, DBF4, TMEM209, CCNE2, MTHFD2, SRFBP1, SUV39H1, SGPP1, BEND3, PLA2G1B, POLR3B, BMP2K, CCT8, HSPH1, ZNF296, ACTL6A, ATL2, KRAS, PCED1B, VPS13D, GCN1, ATG4B, S…
577	ENSOCUG00000014568	MTMR2	398.485	-0.045089	0.200539	0.635723	0.947353	-0.023488	8.72722	8.25139	8.66562	8.75567	8.49956	8.77512	Myotubularin related protein 2			GSE21927 BALBC VS C57BL6 MONOCYTE TUMOR UP	0.0426	0.266	0.43	1.3	904	167	FASTKD3, NOC3L, PPAT, PFAS, PLAA, UTP3, FASTKD1, NAT10, PSME3, NOL11, DNTTIP2, MTIF2, ARNTL2, HMGA1, TSR1, INPP4B, EIF3A, FASTKD2, PPP6C, MED8, SF3B4, MCMBP, GNL3, PPM1G, PSMD5, ERCC6L, OLA1, SUV39H1, ATF6, SMC4, ERAL1, XPO1, RMDN1, PMM2, SRBD1, DYNC1LI1, ALG3, ELP4, RFWD3, GCN1, PDHA1, CISD1, POP4, XRCC6, DHODH, ARL4A, MIS18A, UBR7, MAPKAPK3, RPP30
578	ENSOCUG00000014557	CEP57	662.992	0.0251925	0.209513	0.747187	0.970761	0.0128877	9.27084	9.02314	9.73925	8.74276	9.12758	9.72015	Centrosomal protein 57			GSE20727 CTRL VS ROS INH AND DNFB ALLERGEN TREATED DC UP	0.0454	0.271	0.43	1.3	985	159	SLC16A6, CD101, CLEC12B, TXNIP, HCST, RCSD1, NIN, PABPC1, SETD6, GPAT3, CSTA, OTULINL, SUPV3L1, IL13RA1, CEP120
579	ENSOCUG00000014549	FAM76B	254.541	0.148565	0.239137	0.189481	0.738266	0.131787	7.91994	8.26367	8.12804	7.72088	7.78186	7.95849	Family with sequence similarity 76 member B			GSE2770 TGFB AND IL4 ACT VS ACT CD4 TCELL 6H DN	0.0442	0.268	0.43	1.3	947	163	RANBP2, MPZL3, RIOK3, BTAF1, URB1, USP9X, IMPAD1, FLVCR1, TWNK, API5, TFAM, MARS2, TXLNG, TRIM4, PLS1, TSR1, WBP11, RIOK2, MED23, BTBD11, ZNF654, MRS2, STK38L, TRAF6, POU2F1, HOMER1, INTS2, SRP54, SNIP1, PAPOLG, DALRD3, SYNJ1, RNF146, LSR
580	ENSOCUG00000026640	SESN3	241.473	-0.0396297	0.212403	0.599	0.938238	-0.0276868	7.66304	8.10081	7.47816	8.43866	7.71748	7.48077	Sestrin 3			GSE27786 CD8 TCELL VS NKTCELL UP	0.0495	0.285	0.43	1.3	1098	151	SLAMF6, SLC35G1, EMB, SMAP2, TTC13, IFRD1, DBR1, ZNF131, SMCHD1, TMC7, MBD2, CTPS1, EIF4G2, SETD2, TBC1D15, CCDC86, PNPT1, NIP7, SETX, UTP18, CEP135, PES1, BICDL1, RRN3, PDILT, CEP83, PDK1, RARA, KDM1B, PPCDC, PIGA, SMC4, SLC26A6, ABRAXAS1
581	ENSOCUG00000014040	ENDOD1	106.771	-0.0821061	0.233266	0.229208	0.785083	-0.105084	6.34773	6.85444	5.62256	7.26475	6.54876	6.65374	Endonuclease domain containing 1			GSE39820 CTRL VS IL1B IL6 CD4 TCELL DN	0.0453	0.271	0.43	1.3	976	161	ARRDC4, ITGA2, FOSL1, ALCAM, IL7R, SMOX, SERPINE1, SLC19A2, MARCHF7, MALT1, CHM, ABCA1, ARIH1, SLC25A51, DSP, UBQLN1, DENND11, TNFAIP3, SH3RF1, PPP1R15A, PAXBP1, NDEL1, COX18, TAPT1, CYSLTR1, MCTP2, SF3B1, RAB5A, ESCO1, FRMD4B, RANBP9
582	ENSOCUG00000001631	KDM4D	1.60349	-0.0102982	0.222836	0.628851	NA	NA	0.525109	0.599229	0.45075	0.930194	0.432184	0.441045	Uncharacterized protein			GSE6092 CTRL VS BORRELIA BIRGDOFERI INF ENDOTHELIAL CELL DN	0.0706	0.343	0.45	1.3	1802	109	PLAUR, CXCR4, DDIAS, PER1, TDP2, SCEL, CCNL1, MUC1, TEX14, ATG16L2, CDK12, KDM6B, EGR4, SF1, TNFAIP3, DUSP4, LONRF3, GLUD1, ETS2, SLC3A2, PNRC1, GK5, NLE1, ARL5B, GPR183, SERTAD1, WNK1, OMG, KRT15, MST1R, SQSTM1
583	ENSOCUG00000001629	CWC15	2043.99	-0.010489	0.212317	0.869961	0.983699	-0.00713767	10.5271	10.6072	11.3381	10.2016	10.6159	11.574	CWC15 spliceosome associated protein homolog			GSE22886 NAIVE CD4 TCELL VS MONOCYTE DN	0.0449	0.27	0.43	1.3	963	163	SLC16A6, CLEC4A, ALOX5, MEGF9, GCA, TBC1D2, PDLIM5, SLC11A1, PLXNC1, ITGAM, ADGRE2, LGALS3, DMXL2, CSTA, CSF3R, TUT7, IRAK3, IL6R, CSF2RB, E2F3, VNN2, CCR1, KLF10, NCF2, S100A12, NFE2, MED8, MNDA, CD14, FGR, BCL6, IFNGR1, S100A8, CHST15, PILRA
584	ENSOCUG00000001078	AMOTL1	467.835	-0.0416553	0.216349	0.545979	0.926039	-0.0333709	9.17805	7.95312	8.55162	9.30377	8.89345	8.35222	Angiomotin like 1			GSE41867 DAY6 VS DAY8 LCMV ARMSTRONG EFFECTOR CD8 TCELL DN	0.045	0.27	0.43	1.3	962	164	NOC3L, UTP15, UTP3, CTH, MTRR, IFRD1, CAND1, PAK1IP1, SPATA5L1, MDN1, PPRC1, POP1, COA7, DCP1A, TMEM177, FASTKD2, NLE1, TRAF6, RBM34, ALG11, TTC4, UBXN8, WDR74, BZW2, GTF2F2, SRP54, NOB1, TMEM209, NOC2L, SRPK1, MTFR1, SRRM1, PAICS, VCPKMT, DNAJC2, ACOT7, MRPL17, NUP188, ZPR1, CCT5, HSPA5
585	ENSOCUG00000002860	PIWIL4	26.8196	-0.0244077	0.21976	0.614755	0.941043	-0.0263906	4.19433	4.9027	4.09286	5.35062	4.37309	3.73165	Piwi like RNA-mediated gene silencing 4			GSE29618 BCELL VS MDC DAY7 FLU VACCINE DN	0.045	0.27	0.43	1.3	961	165	IL1R2, CLEC4A, DOCK5, CPVL, ADAM8, PRKCI, SLC30A1, ITGAX, PAK1, TBXAS1, CSGALNACT2, CSTA, RCOR1, PADI2, FLT3, MCTP1, NIBAN1, AOAH, IL6R, OTULINL, ETS2, IL13RA1, KLF10
586	ENSOCUG00000014204	FUT4	54.0701	-0.0480374	0.222615	0.408493	0.887694	-0.0517367	5.321	5.95333	4.73529	6.32616	5.62564	5.1655	Fucosyltransferase 4			GSE11961 FOLLICULAR BCELL VS MARGINAL ZONE BCELL UP	0.0487	0.283	0.43	1.3	1069	154	MMP9, SLAMF6, PGLYRP2, SPINK5, FGD3, RINL, PYROXD1, TRAPPC6B, SOS2, PRAM1, TMEM168, FOXO3, SLC2A3, THUMPD2, SPRTN, LIMD2, MAP4K3, OPA1, KRT80, UBR1, NCF2, NOS2, SLC16A3, ECPAS, SWT1, ADAM10
587	ENSOCUG00000034472	C11orf97	8.56747	-0.0652537	0.231563	0.194672	0.743987	-0.128435	3.03518	2.62188	2.74888	3.5061	2.96481	2.91424				GSE22886 NAIVE CD4 TCELL VS 12H ACT TH1 DN	0.0441	0.268	0.43	1.3	935	168	FASTKD3, PLAA, SLC2A1, TMEM33, TFRC, NUP153, FOCAD, ETNK1, SLC25A32, UMPS, IGFLR1, NT5DC3, ATP2A2, BMS1, NOLC1, MTHFD1, CCDC86, RMI1, PICALM, SUPT16H, STRAP, MCTP2, CCNE1, SDC4, PSMD1, CLUH, RANGAP1, XPOT, CSTF2, TBRG4, UHRF1BP1L, DDX18, ERAL1, ST8SIA4, FAH, SLC5A3, VDR, CCT8, HPRT1, ACTL6A, EIF2B3, CHAF1B, UCHL3, GCN1, FIP1L1, MLH1, DNA2, POLR3K, RAD51, ELOVL6, PLAGL2, CCT2, FAR2
588	ENSOCUG00000033194		5.88731	0.053235	0.228688	0.216891	0.77288	0.111888	2.58064	2.40471	2.77839	2.46874	2.26206	2.04852				GSE3920 UNTREATED VS IFNG TREATED ENDOTHELIAL CELL DN	0.0471	0.277	0.43	1.3	1028	157	PFAS, TMED7, TMEM168, CAD, SLC25A51, SPPL2A, CINP, EEF1AKNMT, HIPK3, MED23, TMEM177, PES1, WDR77, TRIM7, NPC1, ANAPC1, NAPEPLD, PSMD1, ALG11, SEC23IP, PBRM1, LPCAT3, SGPP1, TBL1XR1, AQP9, NUP160, GPD1L, FBXO5, CLINT1, GART, TARBP1, H6PD, ZDHHC3, MFSD1, PIK3R4, PRPF8, TRAM1
589	ENSOCUG00000014912	ANKRD49	258.476	0.0364994	0.208824	0.658828	0.952899	0.0209533	7.74428	8.14458	8.2052	7.47206	7.7676	8.31993	Uncharacterized protein			GSE41176 WT VS TAK1 KO ANTI IGM STIM BCELL 24H DN	0.0479	0.28	0.43	1.3	1049	155	EVI2B, ALOX5, MEGF9, SOCS6, FEM1C, AHCTF1, PTEN, CDK8, CYTIP, JMJD1C, IL1RAP, GLS, SLC16A1, PABPC1, OSER1, SLC9A3R1, UCP2, SERPINB1, ENC1, PPM1D, CDIPT, CPNE1, ERCC6, BCL2L11, GDE1, RHOG
590	ENSOCUG00000014899	MRE11	252.578	0.333044	0.407001	0.0366683	0.422607	0.374063	8.17572	7.9233	8.34923	7.72592	7.76386	7.57334	MRE11 homolog, double strand break repair nuclease			GSE17721 0.5H VS 4H GARDIQUIMOD BMDC DN	0.044	0.268	0.43	1.3	927	169	PLAUR, SYNCRIP, MAN2A1, RND3, LTN1, IL17RA, HECTD1, SERINC1, UBE3A, ADGRF1, CLTC, SLK, USP47, RABGEF1, DDHD1, ME1, STAC2, SACM1L, KCTD14, MAP4K5, KLF6, ANTXR2, DPP8, PPM1B, TNFRSF1B, NUS1, NT5C3A, PPP6C, LATS2, FAM114A2, UBXN8, ZFYVE16, POLR3D, ALKBH3, ARMCX3, ITGAV, CARMIL1, BMI1, RUFY3, PI4K2B, KPNA1, NUDCD1
591	ENSOCUG00000009473	PANX1	446.252	0.0282853	0.208038	0.72929	0.967948	0.014148	8.34988	9.26161	8.64895	8.3702	8.87014	8.83006	Pannexin			GSE17721 POLYIC VS PAM3CSK4 6H BMDC DN	0.046	0.273	0.43	1.3	984	164	PIK3C2A, IL23A, TMED7, USP9X, PRMT3, HP, USP34, HECTD1, CYFIP2, ST3GAL1, HSPA4, PUS7, KLHL21, R3HDM1, TRAF3IP2, ARHGDIB, EIF3B, SUCO, NMD3, TEX10, KLHDC4, NCF2, C12orf66, LTV1, PPP1R18, IFNGR1, ZFYVE16, QPCTL, EIF2S3, NCBP1, ADORA2B, PUM3, CCT4, SRFBP1, NUFIP1, STK40, DNAJC2, SENP2, FAH, LRRC20, MRRF, CCT8, PTGER4, RETREG1, EIF2B5, MAGI1, EMC7, GMFG
592	ENSOCUG00000009466	HEPHL1	5.30691	0.0111581	0.220886	0.762248	0.97168	0.0124768	2.04648	2.78571	1.91824	2.431	2.03747	2.19709	Hephaestin like 1			GSE34006 A2AR KO VS A2AR AGONIST TREATED TREG DN	0.044	0.268	0.43	1.3	922	171	TP53INP1, GBE1, USP9X, TDP2, USP7, RLF, CAB39, PDE7A, RABGEF1, CNOT6, AVL9, TPP2, SASS6, MED23, FBXO38, UBR1, SENP1, SUPT16H, SELENOT, KDM3A, CRLF3, TM9SF3, CSNK1D, IL16, SLC30A9, ETF1, HS2ST1, MTREX, PLEK2, PAPOLG, TEX2, TTI2, RNF111, SRRM1, UBP1, UBXN2B, AKIRIN2, SECISBP2, SYNRG, STK39, PIP4K2A, TRMT1L, HAUS3, SSR1, ING3, KBTBD2, YTHDC1, CPSF7, NRBF2, SECISBP2L, DLG1, TRIT1, EIF2B2, REPS1, ABCB…
593	ENSOCUG00000029520	UBE2I	1911.03	0.0103087	0.19005	0.925909	0.989833	0.00443813	10.6923	11.1122	10.8674	10.8942	10.955	10.7991	Uncharacterized protein			GSE3720 LPS VS PMA STIM VD2 GAMMADELTA TCELL UP	0.0738	0.35	0.45	1.3	1894	108	CDHR1, PSME4, SPN, CUL3, ARNTL, CROT, DMXL1, FASTKD1, NEBL, ADGRG3, RDM1, STAG3, NUP155, FBXO11, OVGP1, XRN1, MYSM1, HERC1, PTPN4, PPP4R3B, LONRF3, IL18RAP, MCTP2, NCKAP1, THADA, SF3B1, ITGA4, ZC3H7A, OSBPL3, CHIT1, ANXA1, BTG1
594	ENSOCUG00000026554	VSTM5	19.519	-0.00117321	0.218078	0.97658	0.997213	-0.00121192	3.68081	4.75193	3.4815	4.60319	3.92444	3.69212	V-set and transmembrane domain containing 5			GSE17721 POLYIC VS GARDIQUIMOD 6H BMDC DN	0.0465	0.275	0.43	1.3	994	165	TMED7, CDK8, PRMT3, STYX, TTC13, USP34, SNX18, MOB3B, IL17RA, CYFIP2, CLEC4D, EDEM3, KIF21B, ZNF281, WDR12, NOLC1, SACM1L, TMED5, RASA2, RIOK2, EIF3B, SUCO, NMD3, TEX10, AMPD2, TM9SF3, MEFV, NCBP1, RPP40, NUDT4, MTFR1, STK40, KATNBL1, SENP2, PDCD4, NUP160, CCT8, POT1, GMFB, DHX15, LCOR, CLOCK, CCT3, DIMT1
595	ENSOCUG00000012818	MED17	363.373	0.192049	0.297058	0.0860801	0.573467	0.241492	8.34186	9.02568	8.55779	8.40469	8.14281	8.03986	Mediator of RNA polymerase II transcription subunit 17 (Mediator complex subunit 17)			GSE17974 0H VS 1H IN VITRO ACT CD4 TCELL DN	0.0481	0.28	0.43	1.29	1045	159	EVI2B, NLRP3, IL23A, PFKFB3, TRMT10C, CYTIP, ZNF200, IFRD1, TXNRD1, SLC25A32, PTPN22, PHLDA1, UMPS, EGR4, SPAG1, FAM98A, PPP1R10, DUSP4, LIG4, TEX10, DUSP18, GAR1, ERCC6, KLF10, NPC1, NAB1, TMEM243, ISG20L2, GPR183, SERTAD1, LRR1, POLR3D, NCBP1, NAA30, SLC35F5, TTI2, GPR65
596	ENSOCUG00000012810	C11orf54	232.394	-0.0229987	0.200431	0.798044	0.976923	-0.0101398	7.8724	7.56584	7.95998	7.55808	7.90561	8.10285	Chromosome 11 open reading frame 54			GSE15624 CTRL VS 6H HALOFUGINONE TREATED CD4 TCELL UP	0.0783	0.356	0.45	1.29	2041	103	MMP9, NR2C1, APBB1IP, C9orf85, TRIM15, SCNN1G, FLT3, POC1B, POLR3A, IL13RA1, NUFIP2, MBLAC2, THEMIS2, ACOX2, C1orf162
597	ENSOCUG00000001096	TAF1D	253.063	0.0183824	0.211521	0.798672	0.976923	0.0101398	7.68829	7.53674	8.45069	7.37325	7.64891	8.35072	Uncharacterized protein			GSE32986 UNSTIM VS CURDLAN HIGHDOSE STIM DC UP	0.0455	0.271	0.42	1.29	949	172	SMAP2, CCND2, GBE1, PRKCI, CYTIP, IL1RAP, ITPRID2, SPATA5, NUP58, ADAM19, DNAJC21, CTPS1, RIF1, ARID3B, ARNTL2, MSH6, EPS8, PA2G4, SASS6, PFKFB4, IRAK2, CCNE1, RAD18, ANXA3, HNF1B, STAT3, LRR1, SRPK1, CCNE2, TBRG4, MTHFD2, SUV39H1, NUDCD1, FAH, MRPL17, CHAF1B, PLCG2, HSPA14, TBC1D22B, RFWD3, METTL22, SINHCAF, CDC25A, POLA2, DNA2, NBN, PTPN3, EME1, RAD54B, DESI2, PPP5C, PRMT5, ENO2
598	ENSOCUG00000019855		5.08288	0.00885617	0.219289	0.84018	0.980397	0.00859788	2.00537	2.53432	2.31668	2.19513	2.21548	2.38567				GSE22589 HEALTHY VS HIV AND SIV INFECTED DC UP	0.048	0.28	0.43	1.29	1027	164	CNR2, SOCS6, ATP13A3, RPS6KA3, TWNK, ADGRG3, IPMK, ZC3H8, BRWD1, NSUN2, UTP4, PSME3, SLC35A4, CEBPZ, FAM199X, LCLAT1, SUPV3L1, METTL25, RAD17, MPHOSPH10, STRAP, FASTKD2, RRN3, TFB2M, PSMD1, TTC4, MCCC2, FKTN, PPM1G, SRP54, NOB1, SLC36A4, ANGEL1, CDV3, PLK3, IARS2, DAGLB, SIRPA, ERAL1
599	ENSOCUG00000019024		8.78485	0.0103245	0.21797	0.834231	0.980389	0.00860174	3.01078	2.82939	3.28627	2.77508	2.76204	3.34854				GSE21670 TGFB VS TGFB AND IL6 TREATED STAT3 KO CD4 TCELL UP	0.0478	0.28	0.43	1.29	1022	165	CHCHD2, NIPAL1, SMAP2, IL1RL2, PDLIM5, RRP12, SLC38A2, USP12, MAK16, FOCAD, PIK3R5, CMTM6, PPP3CA, NSUN2, ZNF281, PADI2, CEBPZ, ACVR1B, CCM2, TIMM9, DNASE1, PRDM2, ABCE1, PDK1, CHST15, FAM174A, CD69, MAT2A, NEDD9, PAPOLG, ITPRIP, UTP25, NOL8, DNAJB9
600	ENSOCUG00000023335		4.16709	0.0136814	0.221828	0.658787	NA	NA	2.07971	1.60021	2.07639	1.53244	1.807	2.0531				GSE17974 CTRL VS ACT IL4 AND ANTI IL12 2H CD4 TCELL DN	0.0469	0.277	0.43	1.29	996	167	TRDMT1, LARP4, RAB27B, TRMT10C, CYTIP, EZH2, SLC7A1, TXNRD1, GPATCH4, SLC25A32, PHLDA1, BYSL, TUT7, FAM98A, GNL2, SEC24A, HSPD1, UTP18, SLC30A5, GAR1, KLF10, EED, TBL2, NLE1, GPR183, EIF3J, SERTAD1, SRP54, POLR3D, NCBP1, NAA30, CCT4, MTHFD2, EPC2, SRSF1, ST8SIA4, FBXO30, MRPL17, CRNKL1, ZPR1, CCT5, CCNH
601	ENSOCUG00000018616		6.26937	0.0469939	0.227413	0.219673	0.775119	0.110631	2.52923	2.31471	2.92458	2.25642	2.00817	2.50694				GSE17721 POLYIC VS GARDIQUIMOD 1H BMDC DN	0.049	0.283	0.43	1.29	1056	161	TFF1, EMB, NLRP3, MKNK1, SOCS6, TPD52, STK17B, TMED7, REL, TMEM33, SNX18, ERRFI1, RPF2, APC, STAC2, SACM1L, AVL9, RASGRP1, ETS2, SLC25A25, PNRC1
602	ENSOCUG00000019520		10.6274	0.040838	0.224561	0.342618	0.861248	0.0648717	3.14659	2.81074	3.82755	2.58897	3.12483	3.22572				GSE5589 IL6 KO VS IL10 KO LPS AND IL10 STIM MACROPHAGE 45MIN UP	0.0506	0.286	0.43	1.29	1105	156	MMP9, PLAUR, ARL4C, PER1, RUNX3, ITGAX, DEF6, MALT1, UCHL5, SLC7A11, PIK3CB, KLF6, CFAP54, DENND11, TPR, TNFAIP3, MFSD6, LONRF3, ETS2, FEM1B
603	ENSOCUG00000018187	SNORD6	4.44401	0.0365121	0.2239	0.369812	NA	NA	2.07917	1.84491	2.36926	1.83791	2.00065	1.92231				GSE9006 1MONTH VS 4MONTH POST TYPE 1 DIABETES DX PBMC UP	0.0609	0.314	0.44	1.29	1424	135	IL1R2, MGAM, ALOX5, DOCK5, NLRP3, PTP4A1, ABCB11, MYBBP1A, TFRC, PLXNC1, PYGL, MCUR1, ASPM, PABPC1, TRIB1, ZNF280B, ENC1, TPMT, GPR137B, VNN2
604	ENSOCUG00000019486		6.35554	0.0443136	0.225619	0.296536	0.836118	0.0777322	2.30862	2.52303	2.96314	2.13955	2.36672	2.54606				GSE5589 WT VS IL6 KO LPS AND IL10 STIM MACROPHAGE 180MIN DN	0.0726	0.349	0.45	1.29	1810	114	AMHR2, TOX3, PYGL, NKRF, TRUB1, WDR26, QSER1, RELT, AGPS, N4BP2, PCF11, BYSL, AVL9, LPIN3, BCAP29, DDX6, GGNBP2, RIOK2, MBNL1, FNBP1L, EIF3A
605	ENSOCUG00000019885		2.38778	-0.0136498	0.222434	0.61194	NA	NA	1.11832	1.15714	0.968235	0.9279	1.18475	1.41939				GSE17721 POLYIC VS PAM3CSK4 12H BMDC DN	0.0503	0.286	0.43	1.29	1095	158	PLAUR, GCLC, CLEC4A, DIS3, IL1RAP, MARCHF6, MTRR, ARHGAP24, AOAH, HNRNPDL, UTP18, MYO1B, ITGAL, EIF3A, NCF2, EXOSC10, RRN3, NOA1, CLUH, ZMYM1, ADORA2B, CARMIL1, NUP210, GRK6, ADSL, NUDCD1, RPRD1A, RETREG1, SLAIN2, EMC7, HSP90B1, MTF2, SRSF6, DHX15
606	ENSOCUG00000029678	CEP295	494.522	-0.0183762	0.199241	0.837471	0.980389	-0.00860174	8.70222	8.9425	9.0517	8.77625	8.74066	9.28084	Centrosomal protein 295			GSE46606 IRF4HIGH VS WT CD40L IL2 IL5 DAY3 STIMULATED BCELL UP	0.0502	0.286	0.43	1.29	1084	160	PDLIM5, STYX, CYTIP, IMPAD1, WDR43, PLXNC1, SERINC1, DCAF10, TFAM, SLK, CEBPG, PANK3, STBD1, ZNF281, SLC35A3, PADI2, HMGA2, MAP4K5, NAA15, RNGTT, UBQLN1, GNL2, STRN3, KDM3A, FAR1, PRDM2, DUSP1, PPP6C, ARFGEF3, ZNHIT6, ACTG1, HACD2, RGS1, ECT2, PUM3, RNF146, LMBRD1, ARHGAP26, KIF11, NDUFAF7, ERAL1, SENP2, CHD8, SS18, GNA13, MTSS1, UCHL3, PPM1A, CCRL2
607	ENSOCUG00000025554		3.1633	0.0259386	0.225407	0.0908122	NA	NA	0.770053	1.98315	0.807078	0.827537	0.76746	0.786879				GSE21927 SPLEEN VS 4T1 TUMOR MONOCYTE BALBC DN	0.0567	0.305	0.43	1.29	1272	148	ARRDC4, PAG1, MYBBP1A, CROT, RASEF, ICAM3, CGN, FARSB, CDK12, CRY1, SETD6, SLC35A3, NOP2, BCAP29, ATM, IQGAP1, TEX10, DENND1B, HNRNPD, NPC1, C12orf66, EMC8, ACSL1, CARNMT1, FRMD4B, MCMBP, TWF1, ANGEL1, GFM2, ARHGEF28, SLC16A7, DNAJC2, GFM1, NDC1, GTSE1, MRRF, EFTUD2, SLC5A6, HELLS, GART, SLC35B3, PRKDC, DHODH, E2F8, SERBP1
608	ENSOCUG00000025409		17.7989	0.0791861	0.240061	0.0817797	0.56802	0.245636	3.0855	4.75171	4.14083	3.22146	3.65884	3.49479				GSE9960 GRAM NEG VS GRAM POS SEPSIS PBMC DN	0.0504	0.286	0.43	1.29	1086	161	GCLC, TP53INP1, MEGF9, FGD4, PAK1, TNFRSF21, QSER1, PDE7A, KPNA3, ADORA3, CDC40, AVL9, CNOT6L, ATM, MAP4K3, ARHGDIB, FAR1, GDE1, NUFIP2, ME3, MTMR10, ATP6V0A1, WNK1, GPAM, HACD2, RAP2B, ALDH5A1, ACBD5, IARS2, TM7SF3
609	ENSOCUG00000018751		3.24002	-0.0371942	0.227522	0.0577054	NA	NA	0.921456	0.97825	0.958083	1.17222	0.918918	1.95773				GSE40274 CTRL VS FOXP3 AND LEF1 TRANSDUCED ACTIVATED CD4 TCELL UP	0.0677	0.336	0.44	1.29	1632	125	MMP9, DHRS9, LMO7, ALOX5, H1-6, ITGAM
610	ENSOCUG00000034784		8.13152	-0.0674807	0.23187	0.192653	0.742257	-0.129446	2.84477	2.54647	2.91745	2.97307	3.30571	2.95313				GSE3920 IFNA VS IFNG TREATED ENDOTHELIAL CELL UP	0.059	0.313	0.43	1.29	1349	143	CPEB2, RND1, GCA, FGD3, REL, SKIL, FNIP1, CCNL1, PRAM1, NKRF, ATG16L2, SLC38A2, AGO3, SON, SPATA5, KDM6B, CRY1, PCF11, CABYR, TUT7, AKAP13, HNRNPDL, TNFAIP3, PPP1R10, SUCO, DDX5, SLC3A2, SLC25A25, MXD1, SF3B1, ELL2, NUFIP2, ARL5B, HOMER1, SERTAD1, PRKAB2, WNK1, ZC3H12A, SBDS
611	ENSOCUG00000000199	DEUP1	5.28232	0.0112922	0.221884	0.700091	0.961788	0.0169205	2.18574	1.66588	2.50958	1.73272	1.79123	2.43324				GSE1460 CORD VS ADULT BLOOD NAIVE CD4 TCELL DN	0.049	0.283	0.42	1.29	1039	168	CXCR4, EZR, USP9X, ST3GAL5, USP1, MARCHF6, SERINC1, UGP2, SLC9A3R1, DNTTIP2, MTIF2, PPP4R3A, SF1, LITAF, PABPC4, DDX5, RASSF2, HNRNPD, HNRNPF, SF3B1, RBM34, LCP1, SQSTM1, ARHGAP25, TM7SF3, SRP9, SCFD1, TIAL1, GPD1L, CRNKL1, NUDT9, GMFB, ASNS, AGL, ZNF12, SF3A1
612	ENSOCUG00000000649	SLC36A4	231.337	0.114118	0.238196	0.21737	0.773186	0.111716	7.48462	8.36951	7.91942	7.58675	7.51746	7.75478	Solute carrier family 36 member 4			GSE10325 BCELL VS MYELOID DN	0.053	0.295	0.43	1.29	1156	157	DHRS9, PLAUR, CLEC4A, MEGF9, NLRP3, CPVL, CYP1B1, SLC11A1, KIAA0513, PAK1, ADGRE2, TBXAS1, LGALS3, MS4A6A, CSTA, CD244, AOAH, MYO1F, CCR1, CPD, TNFRSF1B, NCF2, NFE2, DUSP1
613	ENSOCUG00000039112		9.13439	-0.0724252	0.232595	0.211419	0.766772	-0.115334	2.99152	3.13292	2.76142	3.31044	3.12829	3.43131				GSE14769 40MIN VS 360MIN LPS BMDM UP	0.0522	0.292	0.42	1.28	1124	162	LRRC8D, CPEB2, MKNK1, TBC1D2, PRKCI, MBP, ITGAM, LBR, ATP6V0D2, SACM1L, THUMPD2, LRATD2, ARHGDIB, GLUD1, GK5, ATAD5, IL16, SPICE1, ATP7A, BACH1, FAM160B1, WDR11, UHRF1BP1L, PLEKHB2, KCNAB2, OTUD6B, RAB11FIP2, ATE1, TAF5, TEC, MCM4, MCM8, HSPA14, CTNS, ELP1, POLA2, S100A6, NBN, RAD51, PRPSAP2, PIK3CG, MRPS35, CTSA
614	ENSOCUG00000007427	FAT3	8.94997	-0.0316791	0.221031	0.514254	0.920917	-0.0357796	3.35745	2.64085	2.82043	3.09919	3.25511	3.17602	FAT atypical cadherin 3			GSE36888 UNTREATED VS IL2 TREATED TCELL 2H UP	0.0598	0.314	0.43	1.28	1339	149	PGLYRP2, PAG1, PDK4, FGD3, ST3GAL5, MYO19, TFRC, SNX18, DEDD2, TBK1, ZBTB11, ADGRE2, SFTPD, ST6GAL1, UBQLN1, LONRF1, GPR137B, CEP78, RICTOR, CCNE1, TNFRSF1B, RHOF, SMARCA5, ITGA4, R3HCC1L, RNF149, IKZF5, XYLT1, RNF6, UBE2T, TWF1, WDR11, GOPC, DAPK1, UBASH3B, FAM110A, KPNA4, SMC6, PEX1
615	ENSOCUG00000023399	RPS3A	15.325	-0.0286747	0.218791	0.593267	0.936359	-0.0285576	3.88084	3.39008	3.88968	3.44804	3.78054	4.32696	40S ribosomal protein S3a			GSE7852 TREG VS TCONV FAT UP	0.0499	0.286	0.42	1.28	1037	174	IL1R2, LTB4R, FASTKD3, AREG, ALCAM, FEM1C, TPD52, TJP2, ATP8A1, ATP13A3, COBLL1, GPLD1, ADGRG3, PHLDA1, DMXL2, RABGEF1, SYTL2, MAP4K5, KDSR, LCLAT1, DUSP4, PPM1B, ELF1, NCKAP1, DUSP1, PLEKHA7, IFNGR1, ARL5B, OSBPL3, PCYT1A, MTMR10, ANXA1, PRKAB2, MID1IP1, ZC3H12A
616	ENSOCUG00000014147	CHORDC1	439.808	0.0668047	0.22281	0.370786	0.872476	0.0592464	8.21411	9.31509	8.81944	8.03592	8.48019	8.92304	Cysteine and histidine rich domain containing 1			GSE29618 PRE VS DAY7 POST LAIV FLU VACCINE PDC DN	0.0505	0.286	0.42	1.28	1054	172	LRRC8D, ALCAM, ZMYM6, BTAF1, PTEN, CCNL1, DMXL1, LTN1, IFRD1, MALT1, API5, WDR37, SETD6, ADAM19, ARHGAP24, SENP6, KLF6, ELF1, NMD3, EXOC5, CNTRL, CEP350, ZBTB33, FASTKD2, TBL2, GDE1, RRN3, UBE2K, ITGA4, ADAM10, GPR183, RMC1, MAT2A, OTUD4, LSM12, ARMCX3, ITGAV, RAB3GAP2, KPNA1, SLC33A1, AZI2, NOP56, NUP160, SYK, HSPH1, CCDC15, MRPL3
617	ENSOCUG00000014137	NAALAD2	165.892	-0.00929285	0.2175	0.849471	0.980641	-0.00849013	7.68522	5.45633	7.34954	6.88946	7.56414	7.31082	N-acetylated alpha-linked acidic dipeptidase 2			GSE5503 MLN DC VS PLN DC ACTIVATED ALLOGENIC TCELL DN	0.0534	0.296	0.42	1.28	1151	161	TP53INP1, ABHD2, IL7R, KRT16, TTC13, USP34, USP7, TXNIP, SLC38A2, SLC7A1, ZFX, ATF7IP, AKAP13, BIRC6, MED1, TRAF3IP2, OPA1, WDHD1, CDIPT, RAD18, PRDM2, TENT4B, BCL2L11, SDC4, PLEKHA7, CHST15, DHX30, CLCN3, ATP7A, POMGNT2, WNK1, WASL, COL19A1, SRPK1, STK10, DHX33, UBP1, TBL1XR1, UBA6, ZNF397, BMP2K, EPHA2, CNTD1, HSPH1, NEK5, ZNF296
618	ENSOCUG00000026120	FOLH1	286.634	-0.807283	0.573095	0.00532143	0.172317	-0.763671	7.72253	7.34211	7.89776	8.25687	8.62261	8.3186	Folate hydrolase 1			GSE5542 UNTREATED VS IFNA AND IFNG TREATED EPITHELIAL CELLS 24H UP	0.0522	0.292	0.42	1.28	1116	165	FEM1C, RIOK1, MYO5A, SLC6A6, TRMT10C, ERI2, CCNL1, TXNIP, COG7, MACC1, TBXAS1, TOMM70, PTPN22, PHLDA1, SPATA1, TRIB1, CCNYL1, NDEL1, PPM1B, PFKFB4, SUCO, SMARCA5, ECPAS, CD14, RMC1, DBF4, XPOT, RGS1, SLC36A4, MTFR1, DIAPH2, NDUFAF7, AQP9, MAPK13, ADGRE5, WDR44
619	ENSOCUG00000016685	NOX4	13.1864	0.0396326	0.219971	0.503822	0.920646	0.0359075	4.11228	3.53283	3.50889	3.78881	3.47262	3.38361	NADPH oxidase 4			GSE9988 LOW LPS VS VEHICLE TREATED MONOCYTE DN	0.0612	0.315	0.43	1.28	1381	147	CXCR4, NLRP12, PDK4, RUNX3, CYTIP, APBB1IP, WDR33, DOK3, ENC1, MYO1F, OTULINL, ARHGAP30, PFKFB4, RPS6KA1, CCR1, PTP4A2, SETD1B, PPP1R18, RHOG, POU2F1, RARA, CCR2, RAP2B, STK24, DAGLB, NUP214, WDR44, FAM214B, DUSP7, ARHGAP27, S100A6, CASP8, EVI2A, FRAT1, TMEM170B, GIT2, CHAMP1, NT5DC2, CTSH, RAB11FIP4, RNF220, APOBR, KLHDC10, ORAI2, PCBP1, TNFAIP8L2, PCNX4, PECAM1, GPX1
620	ENSOCUG00000014527	CTSC	3900.87	-0.0217405	0.214279	0.733771	0.968211	-0.0140302	11.1195	12.4013	11.3045	11.1394	12.1657	12.1668	Cathepsin C			GSE22886 NAIVE BCELL VS BM PLASMA CELL UP	0.0523	0.292	0.42	1.28	1108	168	CLEC4A, CXCR4, LTB, GCA, SOS2, AKAP11, MRE11, SLC25A24, GMCL1, LYST, GPRASP1, MDN1, PIK3CD, WDR37, ARIH1, KIF21B, NIPBL, MTHFD1, SELL, STRN3, SUPT16H, VAV3, CRLF3, FASTKD2, STK4, XYLT1, NUP205, BTG1, UTP25, SBNO1, SGPP1, CORO1A, CD72
621	ENSOCUG00000014522	RAB38	30.9327	-0.0500371	0.225481	0.328462	0.853968	-0.0685585	4.38392	5.12811	3.82571	5.36135	5.06498	4.47021	Uncharacterized protein			GSE7460 TREG VS TCONV ACT UP	0.0532	0.296	0.42	1.28	1138	164	LMO7, ITGA6, LRRC8D, ERBIN, ACTA1, NIPAL1, CDC73, SKIL, YOD1, CFTR, ANKRD13C, GMCL1, N4BP2, CSGALNACT2, MTERF1, TNFAIP3, SEC24A, DUSP4, HIPK2, SUCO, DDX5, CPD, PRDM2, FNBP1L, MXD1, SDC4, RB1, ZFYVE16, FAM174A, CD69
622	ENSOCUG00000000713	TMEM135	139.115	0.0884446	0.212643	0.381636	0.877157	0.0569226	7.0797	7.33774	7.19001	7.19386	6.93493	6.85341	Transmembrane protein 135			GSE5542 IFNG VS IFNA TREATED EPITHELIAL CELLS 6H UP	0.0507	0.286	0.42	1.28	1053	174	DDIAS, USP37, ERI2, USP1, PTBP3, AGPAT5, ASPM, MRE11, LBR, CUL4B, SFTPD, UTP4, PUS7, DDX21, HMGA2, ITGB2, SLC25A46, HIPK3, SUPT16H, RCC1, STRAP, MRS2, ELL2, SMARCA5, RHOG, RAB5A, GRHL1, MCPH1, ZNF518B, FAM76B, OSBPL3, NUP205, TWF1, NCBP1, SLC36A4, EYA1, EIF3C, RUVBL2, VCPKMT, DNAJC2, SKA3, MOB1B, NOP14, SRBD1
623	ENSOCUG00000006445	FZD4	481.069	-0.208141	0.353387	0.0307562	0.39462	-0.403821	8.64204	8.16702	8.18515	9.64379	9.04174	8.36211	Frizzled class receptor 4			GSE9650 EXHAUSTED VS MEMORY CD8 TCELL DN	0.0479	0.28	0.42	1.28	984	177	ARL4C, CD44, IL7R, ITGAX, WDR43, MBP, IL17RA, API5, FARSB, PIK3CD, ADCY7, SLC25A51, LARP1, SLC9A3R1, SACM1L, KLF6, ITGB2, SELL, IL6R, USP24, EIF3B, ITGAL, IL18RAP, ITGB7, DUSP1, PDK1, ANXA1, SNIP1, MAT2A, CCR2, SRPK1, CCT4, SLC1A5, SARAF, PITPNC1, PFKP, TOB1, ARMC1, SS18, CCT8
624	ENSOCUG00000004137	PRSS23	2633.89	-0.177369	0.308515	0.0551112	0.493018	-0.307137	11.3519	10.2517	10.7199	11.9075	11.5303	11.178	Protease, serine 23			GSE29618 BCELL VS MONOCYTE DAY7 FLU VACCINE DN	0.0554	0.301	0.42	1.28	1196	160	PLAUR, CLEC4A, DOCK5, NLRP3, SLC30A1, KIAA0513, PYGL, IL17RA, ADGRE2, TBXAS1, TREM1, RCOR1, CSF3R, RBM47, MCTP1, TRIB1, AOAH, IRAK3, MYO1F, OTULINL, CCR1, CPD, TNFRSF1B, KLF10, S100A12, AMPD2, CD14, ACSL1, WDFY3, PILRA, FBXL5, MID1IP1, OGFRL1, DAPK1, HDGF, PGD
625	ENSOCUG00000012005	ME3	75.0878	0.0857674	0.237336	0.182094	0.733618	0.13453	6.87025	5.2698	6.35582	5.89047	5.97884	5.45471	Malic enzyme			GSE22886 NEUTROPHIL VS DC DN	0.0492	0.284	0.42	1.28	1014	176	GCLC, LRRC8D, LRPPRC, SLC7A8, UTP3, GLS, HSPA9, IMP4, CNOT1, ANKRD17, GNL2, UTP18, GPR137B, TMEM243, UBE3C, PSMD1, EIF4G1, PSMD5, MTREX, CUL5, CCT4, MTHFD2, FAF1, RIOX1, IARS2, PFKP, TBL1XR1, ARMC1, CCT8, SFPQ, ATP13A1, MAP2K1, POP4, TIGAR, XRCC6, DOCK10, KIAA0930, MRPS35, TRAM1, CUL1, BUD23, TRA2B
626	ENSOCUG00000013108	HIKESHI	648.797	-0.0500233	0.213317	0.530973	0.923646	-0.0344946	9.07016	9.04294	9.42782	8.77077	9.32847	9.844	Hikeshi, heat shock protein nuclear import factor			GSE45365 HEALTHY VS MCMV INFECTION CD8A DC DN	0.06	0.314	0.43	1.28	1332	151	NLRP3, ATP13A3, MAP2K3, TFRC, PKP2, WDR26, EREG, SMCHD1, FOXO3, NUP58, PPP3CA, SLC7A11, YME1L1, RAB21, PPP1R15A, MED14, IL18RAP, SETD1B, CPD, TNFRSF1B, BCL2L11, ELL2, FAM49B, MED8, TNPO1, ZFYVE16, CD69, S100A9, SNIP1, TWF1, ZC3H12A, OTUD4, BARD1, ZBTB43, RNF13, FPR2, HSPA13, NOD2, GNAI3, YIPF6, NCOA1, MAPK1IP1L, HIVEP2, TIGAR, DHX15, LY86, SPTBN2, SSTR2, DDX39A, PLAGL2, MFN1
627	ENSOCUG00000021263	EED	472.488	0.150587	0.251664	0.154335	0.703333	0.152839	8.63342	9.28743	9.06233	8.57976	8.66182	8.74617	Embryonic ectoderm development			GSE27786 BCELL VS CD4 TCELL UP	0.0557	0.302	0.42	1.28	1202	161	EVI2B, NLRP12, TPD52, MED13, MYO5A, WDR3, SKIL, YOD1, ATG16L2, HACD1, ST3GAL1, PDE7A, BRWD1, PUS7, USF3, STXBP2, YTHDF2, MED23, RALGAPA1, TET2, PES1, EP300, FAM49B, ROCK2, MMS22L, DDX59, FBXL5, DALRD3, USO1, LMBRD1, EPC2, SLC16A7
628	ENSOCUG00000023809	PICALM	3815.87	0.15988	0.274569	0.108008	0.618991	0.208316	11.5834	12.4351	11.999	11.306	11.7959	11.6001	Phosphatidylinositol binding clathrin assembly protein			GSE27291 0H VS 7D STIM GAMMADELTA TCELL UP	0.0696	0.341	0.43	1.28	1642	132	SLC16A6, CXCR4, ALCAM, USP38, PSME4, MON2, ZBTB16, USP7, DHX36, SLC7A11, RAB21, WIPI1, CACUL1, DENND4A, IRAK2, RASGRP1, XIAP, ESCO1, BCL6, WIPF1, UBXN8, GOLGA4, ATG2B, MIA2, ZFYVE16, GAPVD1, DCAF1, RGS1, STK10, SLC35F5, ZBTB43, OCLN, UBA6, DDIT3, SENP2, MAPK13, BMP2K, ZNF148, GNA13
629	ENSOCUG00000009770	CCDC83	1.14908	0.00795325	0.223084	0.635028	NA	NA	0.0134676	0.407927	0.0261515	0.17365	0.0126284	0.0190689	Coiled-coil domain containing 83			GSE3982 EOSINOPHIL VS MAST CELL DN	0.0535	0.297	0.42	1.28	1143	165	CHCHD2, AMHR2, CYP1B1, PFAS, UTP3, AGPAT5, MCUR1, CBLB, CHI3L1, IPO7, CEBPG, UMPS, APC, ANKRD17
630	ENSOCUG00000013753	SYTL2	532.514	0.215885	0.316473	0.0722429	0.545751	0.263005	9.33718	9.14952	9.22134	9.09986	8.46981	8.5942	Synaptotagmin like 2			GSE3039 ALPHABETA CD8 TCELL VS B2 BCELL UP	0.0602	0.314	0.43	1.28	1329	152	LTF, ZNF518A, JMJD1C, RAPGEF6, RIPOR2, LBR, AKNA, CYFIP2, SHLD1, BMX, PIK3CD, LRMP, KIF21B, RBM27, SMG1, PADI2, PPP4R3A, ARMC8, RPS6KA1, DOP1A, PTP4A2, RICTOR, TOP2B, CNTRL, EP300, EIF3A, TMEM123, NUFIP2, BCL6, BZW2, CYLD, OGFRL1, NUP210
631	ENSOCUG00000016547	CCDC89	2.95839	0.0111368	0.220627	0.765704	NA	NA	1.71834	1.43734	1.44712	1.37935	1.58318	1.50312	Coiled-coil domain containing 89			GSE7400 CTRL VS CSF3 IN VIVO TREATED PBMC UP	0.0551	0.301	0.42	1.28	1182	163	LRPPRC, RRS1, RAB27B, TAF4B, ODC1, AKAP11, WDR4, DDX20, IPO7, MALT1, GPATCH4, VPS36, TOMM70, RBM27, SACS, UTP4, BMS1, NOLC1, EIF3K, DKC1, HSPD1, MPHOSPH10, BTBD11, RICTOR, TCERG1, ABCE1, SMARCA5, RRN3, TFB2M, MBLAC2, ZNHIT6, NFX1, GNL3, IKZF5, EIF3J, ZBTB21
632	ENSOCUG00000016544	CREBZF	79.3982	0.0138903	0.202843	0.874461	0.984451	0.00680608	6.62979	6.17221	6.05849	6.41623	6.18944	6.20876	CREB/ATF bZIP transcription factor			GSE16266 LPS VS HEATSHOCK AND LPS STIM MEF DN	0.0522	0.292	0.42	1.28	1095	170	MEGF9, ST3GAL5, FGD4, FOXN2, RAB11FIP1, GMCL1, KIF2A, XPO6, RBM47, SLC25A46, FAM214A, PTPN4, RMI1, RASA2, ANTXR2, STRAP, SLC25A25, WWP1, NT5C3A, MBLAC2, GPR183, MIA3, HEATR5B, SETDB2, FAM13A, PLEKHA1, SRPK1, TBRG4, RIOX1, DDX1, TCP1, PDCD4, GRK3, FBXO5, TXNL1
633	ENSOCUG00000016534	TMEM126A	1104.01	-0.014809	0.208797	0.840641	0.980397	-0.00859788	9.88863	9.80712	10.321	9.40369	10.0147	10.5725	Transmembrane protein 126A			GSE14769 UNSTIM VS 80MIN LPS BMDM DN	0.0525	0.292	0.42	1.28	1101	170	PLAUR, FEM1C, IL23A, REL, JMJD1C, NOCT, SERPINE1, ZNF800, CCNL1, SLC38A2, ZBTB11, MALT1, CDK17, KDM6B, PHLDA1, RABGEF1, KLF6, FAM72A, DUSP4, NDEL1, SUCO, SLC25A25, FGD6, TREX1, COQ10B, STIL, PNRC1, ABTB2, BCL2L11, DUSP1, BCL6, GPR84, ARL5B, NFAT5, ETF1, BTG1, RIPK2, CD69, ZC3H12A, SBDS, RGS1, ITGAV, SRFBP1, SQSTM1, TNFSF14, IL10
634	ENSOCUG00000016529	TMEM126B	133.812	0.093194	0.235271	0.225876	0.781609	0.107011	6.95809	6.99046	7.52747	6.16331	6.66995	7.20441	Uncharacterized protein			GSE24292 WT VS PPARG KO MACROPHAGE UP	0.0553	0.301	0.42	1.27	1166	169	LTB4R, LRRC8D, CAMP, SOS2, PYGL, FOXN2, MOB3B, SLC16A1, RLF, IPMK, MALT1, ABCA1, ARHGAP24, AOAH, DR1, CSF2RB, PIK3R6, GPD2, USPL1, PLA2G4A, KDM3A, TNFAIP8, MET, NFE2, TMEM123, ACSL1, RNF149, HOMER1, RMC1, CDV3, GSR, NUFIP1, PI4K2B, SLC11A2, PGK1, DNAJC10, MSL1, SAMSN1, ERP44, CEPT1
635	ENSOCUG00000010534	DLG2	14.9632	-0.0298302	0.214444	0.658168	0.952737	-0.021027	4.00096	3.62742	3.81702	3.80054	3.97359	4.0196	Discs large MAGUK scaffold protein 2			GSE10240 IL17 VS IL17 AND IL22 STIM PRIMARY BRONCHIAL EPITHELIAL CELLS UP	0.0585	0.311	0.42	1.27	1279	156	MMP9, ARRDC4, MEGF9, KDM7A, SORL1, TXNIP, ERCC4, FMNL1, XRN1, DMXL2, GEN1, DPP8, COQ10B, KLHDC4, PRDM2, PREX1, STK38L
636	ENSOCUG00000035571		14.0096	-0.0420916	0.219186	0.504537	0.920917	-0.0357796	3.71143	3.91322	3.33046	3.82507	3.80189	3.99038				GSE3982 MAST CELL VS CENT MEMORY CD4 TCELL UP	0.0567	0.305	0.42	1.27	1212	164	FOSL1, HS3ST1, DAPK2, SLC30A1, ITGAX, ARHGEF6, TBK1, COBLL1, TXNRD1, LYST, ABCA1, ETNK1, CEBPG, MS4A6A, ATP2A2, PPIP5K2, WDR12, APC, MTHFD1, MKLN1, PTAFR, PICALM, CSF2RB, WIPI1, RASSF2, ACSL1, IFNGR1, CHST15, EOGT, SEL1L
637	ENSOCUG00000004475	ANKRD42	104.445	0.45974	0.513557	0.0196932	0.329136	0.482625	7.06098	6.90135	6.73246	6.45986	6.41473	6.25215	Ankyrin repeat domain 42			GSE30971 WBP7 HET VS KO MACROPHAGE 4H LPS STIM UP	0.0599	0.314	0.42	1.27	1315	154	SLC16A6, PLAUR, AZIN1, PLAA, RRS1, LARP4, SLC25A33, POLR1A, ODC1, WDR4, SLC7A1, CXCL8, PTPN12, TREM1, SLC7A11, POP1, CTPS1, ARNTL2, NIP7, NOP2, TNFAIP3, ACVR1B, SRXN1, TMA16, IRAK2, LRP8
638	ENSOCUG00000026829	CCDC90B	639.052	-0.0261687	0.205225	0.753516	0.971619	-0.012504	8.9654	9.27719	9.44287	9.04758	9.05815	9.75397	Coiled-coil domain containing 90B			GSE27786 CD8 TCELL VS NKCELL UP	0.0665	0.332	0.43	1.27	1517	144	HEATR1, FASTKD3, USP38, TRMT61A, USP7, UTP3, EREG, ETNK1, TFAM, KIF21B, NSUN2, SMG1, MPPE1, NIP7, TPR, PSMD12, ZNF654, FLNB, GPR183, STK4, SLC49A4, CYTH1, NOB1, TBRG4, RNF146, DHX33, CHCHD4, KCNAB2, BCLAF1, NLK, MAB21L3, TMEM87B, PMS1, CCT5, SLC39A14
639	ENSOCUG00000004462	PCF11	1745.34	0.24976	0.305569	0.072183	0.545751	0.263005	10.7626	11.0439	10.9659	10.466	10.4215	10.7084	PCF11 cleavage and polyadenylation factor subunit			GSE41176 UNSTIM VS ANTI IGM STIM TAK1 KO BCELL 1H UP	0.0547	0.3	0.42	1.27	1145	171	SLAMF6, SLC35G1, AREG, ADAM8, IL7R, TASOR, STXBP5, CLIP1, ARHGAP9, CHM, CASP4, TBC1D10C, WDR33, PUM2
640	ENSOCUG00000007580	RAB30	138.981	-0.0316693	0.205302	0.708975	0.963211	-0.0162784	6.6887	6.99249	7.34966	6.94307	7.08998	7.36536	RAB30, member RAS oncogene family			GSE37416 CTRL VS 6H F TULARENSIS LVS NEUTROPHIL UP	0.0558	0.302	0.42	1.27	1188	166	DHRS9, RAB37, NLRP12, TLR6, DDX28, ABHD2, G6PD, ICAM3, SLC38A2, ADGRE2, MAP7, CUL4B, KIF21B, MPPE1, CNOT6, HERC1, LIMD2, LCLAT1, LNX2, EED, TMEM243, SLF1, ZMPSTE24, ATG2B, ZNF518B, STK4, FAM174A, XYLT1, ME2
641	ENSOCUG00000007575	DDIAS	155.861	0.310957	0.567848	0.0179246	0.316533	0.499581	6.93097	7.92101	7.46539	6.59591	6.58063	7.02036	DNA damage induced apoptosis suppressor			GSE22432 MULTIPOTENT PROGENITOR VS PDC DN	0.0563	0.304	0.42	1.27	1187	169	IL1RL2, STK17B, ATP13A3, NKRF, ARHGAP9, CAD, UCHL5, NUP58, UTP4, SLC35A4, CEBPZ, GNL3L, PITPNB, SUPV3L1, RAD17, STRAP, SLF1, PSMD1, NUP107, UBE2T, PPM1G, PRKAB2, SRP54, HS2ST1, DCAF1, PITRM1, RRP9, IARS2, DAGLB, SLC1A5, TRAPPC11, ADSL, ATE1, NOP56, NCF1, EIF2B3, UFL1, RCC2, PLEKHG3, DDX31, CLPTM1L, SNAPC3, TRIM3, SLC20A1, MRPS35, ARFGAP2, FOSL2, NUP85, SLC25A13, BUD23, PPP5C, ABHD4, TTLL4
642	ENSOCUG00000039636		28.3633	0.110975	0.249898	0.129745	0.666424	0.17625	4.63147	4.93999	5.22072	4.70078	4.07445	4.58666				GSE40274 CTRL VS IRF4 TRANSDUCED ACTIVATED CD4 TCELL DN	0.0754	0.35	0.43	1.27	1808	127	REL, TAF4B, SMOX, ODC1, PTGS2, SNX18, AGPAT5, CRY1, UMPS, TUFT1, OSER1, NT5DC3, TBC1D15, KLF6, UBQLN1, PPP1R10, SEC24A, DENND4A, TBC1D30, SLC3A2, DUSP18, SWT1, RYBP, TENT5C, SLC49A4, WNK1, NUDT4, DDX54, PLK3, TCP1, NCF1, BHLHE40, NT5C2, CCT5, BCL2L13, SPAG9, OSGIN2, CCDC9, FAM76A, FKBP4, PRRG4, F3
643	ENSOCUG00000000526	PRCP	1660.25	-0.102164	0.212886	0.333911	0.856552	-0.0672462	10.4421	10.694	10.5701	10.9374	10.5423	10.8515	Prolylcarboxypeptidase			GSE29164 UNTREATED VS CD8 TCELL AND IL12 TREATED MELANOMA DAY3 DN	0.0556	0.302	0.42	1.27	1165	171	ATP13A3, WDR3, NCEH1, GPLD1, WDR26, API5, SMCHD1, TUBA4A, PANK3, ADAM19, GEN1, ITGB2, SIRT1, EPS8, PPP4R3B, RAD18, NPC1, ATAD2B, BCL2L11, NOA1, TRIM33, OSBPL3, PRKAB2, CYLD, WDR11, NCBP1, PUM3, ERCC6L, MTFR1, OGDH, AGFG1, ATP5PB, INTS5, LSR, SGPP1, SLC26A6, ADK, ARL6IP6, KATNBL1, GNAI3, NCOA1, TESK2, MCM4, GMFB, HELLS, SNRK, MOB1A, FANCL, MSH3, CCT2, MIS18A, TAF2, DEPDC1, PLK4, PPFIA1, RFC5, STAP…
644	ENSOCUG00000034638		4.9153	-0.0207368	0.2204	0.63765	0.947379	-0.0234762	2.13788	2.37983	2.07251	2.57909	2.19334	2.12011				GSE27241 CTRL VS DIGOXIN TREATED CD4 TCELL IN TH17 POLARIZING CONDITIONS UP	0.0714	0.344	0.43	1.27	1675	134	CCNT1, HEATR1, REG4, SSH2, REL, PER1, ANKRD13C, ATG16L2, ETNK1, PDE7A, KIF21B, TRIB1, TNFAIP3, PPP1R15A, NAB1, BCL2L11, CSNK1G3, MEFV, ARL5B, GPR183, KIAA1109, CD69, TWF1, BAZ1A, ZC3H12A, WASL, ESYT2, PLIN2, SRFBP1, PLB1, DOP1B, EFL1, RESF1, VIRMA
645	ENSOCUG00000035434		13.6947	0.0126781	0.214602	0.840035	0.980397	0.00859788	3.76965	3.95456	3.57578	4.02409	3.5377	3.51715				GSE17301 IFNA2 VS IFNA2 AND ACD3 ACD28 STIM CD8 TCELL UP	0.0557	0.302	0.42	1.27	1162	172	PIK3C2A, KDM7A, SLC30A1, ST3GAL5, IPCEF1, INTS6, RIPOR2, ZNF200, CLIP1, MTUS1, CASP4, GPRASP1, KIF21B, KLHL21, KDSR, AVL9, LITAF, PTPN4, SRF, DENND4A, NPAT, RPS6KA1, DOP1A, RALGAPA1, COQ10B, CPD, KLHDC4, UBL3, WIPF1, GOLGA4, DIAPH1, VWA8, ZFYVE16, FKTN, GAPVD1, FBXL5, CYTH1, OTUD4, PAPOLG, ABCC4, SYNJ1
646	ENSOCUG00000021220		2169.01	-0.0621937	0.221915	0.377422	0.874543	-0.0582187	10.5733	10.5351	11.2253	10.5672	10.7737	11.7707	60S ribosomal protein L36			GSE3920 IFNB VS IFNG TREATED ENDOTHELIAL CELL DN	0.061	0.314	0.42	1.27	1336	155	PPAT, APBB1IP, COG7, AKR1B10, CPNE3, NUP155, SLC2A3, CMTM6, LRRC1, XRN1, XPO6, POC1B, THUMPD2, OPA1, CYSLTR1, PPP1R18, MBLAC2, SPICE1, EIF4G1, DHX29, NUP133, BARD1, NUP210, RNF13, IMPA1, MSL1, USP45, EPHA8, SYNRG, SLAIN2, MAP2K1, GMFG, THOC5, MLH1, POLR3K, ACAP2, KNL1, JAK1, EME1, CYP20A1, CD48
647	ENSOCUG00000004686	TENM4	210.562	-0.101468	0.249504	0.0891028	0.576876	-0.238917	7.58114	6.66378	6.60246	8.63579	7.27988	6.94297	Teneurin transmembrane protein 4			GSE41867 NAIVE VS DAY6 LCMV EFFECTOR CD8 TCELL DN	0.0571	0.306	0.42	1.27	1214	167	CD300LF, SSH2, HERC4, TLR6, KDM7A, IL7R, RIPOR2, LNPEP, GLS, ADGRG3, ZBTB11, AKNA, CDK13, CSGALNACT2, SLK, RC3H1, ADCY7, KIF21B, MYSM1, TUT7, AKAP13, SF1, SRF, CACUL1, RASGRP1, ITGAL, DENND1B, INPP5F, CEP120, ATAD2B, UBL3, SPATA13, ACSL1, CYTH1, DDX54, ARHGAP25, RFK, TOP3B, HPS5, AZI2, CDC14A, SYK, DYNC1LI1, FAM214B, FAM172A, MTSS1, INO80D, PIAS1, TSC22D2, KCTD3, ZBTB18, KLHL24, KMT2D, ASH1L, ZBT…
648	ENSOCUG00000017469	NARS2	494.29	0.105184	0.229357	0.26839	0.817302	0.0876175	8.87545	8.94762	9.32477	8.33605	8.8912	8.94047	Asparaginyl-tRNA synthetase 2, mitochondrial			GSE41176 UNSTIM VS ANTI IGM STIM BCELL 24H DN	0.0575	0.307	0.42	1.27	1212	169	TNFRSF12A, FEM1C, MED13, SLC2A1, AFF4, RUNX3, IFFO2, FNIP1, SERPINE1, RIPOR2, DEF6, USP12, CAND1, CPEB4, KLHL11, OSER1, SLC9A3R1, FAM214A, GGNBP2, TOPORS, WDHD1, SUCO, UBE2H, KLF10, MCMBP, RYBP, NFAT5, CDC42SE2, IKZF5, SOS1, PPP2CA, BACH1, OGFRL1, TEX2
649	ENSOCUG00000017463	GAB2	525.956	0.0604744	0.210802	0.503478	0.920646	0.0359075	9.08335	9.42689	8.67291	9.00266	9.03341	8.69233	Uncharacterized protein			GSE12845 IGD POS BLOOD VS NAIVE TONSIL BCELL DN	0.0565	0.304	0.42	1.27	1179	172	PGAP1, EZR, INTS6, LNPEP, NCL, MOB3B, NAT10, EZH2, SLC38A2, FOXO3, SPATA5L1, LGALS3, EDEM3, SLC12A6, AKAP13, AVL9, NOP2, TPR, PPP1R10, PA2G4, WBP11, RIOK2, SPEN, MBNL1, ZNF654, RASSF2, DENND1B, EP300, IL6ST, KIF5B, ACSL1, IFNGR1, ACTG1, IKZF5, PDK1, WDR74, SLC38A6, SEL1L, SUPT5H, BTG1, MAT2A, OTUD4, MTHFD2, SBNO1, KCNAB2, SARAF, SLC23A2, KPNA1, LMNB1, ADGRE5, BHLHE40, GALNT1, SFPQ, CHD1
650	ENSOCUG00000021262	USP35	39.1114	-0.0458132	0.221449	0.44117	0.894963	-0.0481947	5.06091	5.32792	4.54929	5.92543	4.9378	4.72508	Ubiquitin specific peptidase 35			GSE46606 UNSTIM VS CD40L IL2 IL5 DAY3 STIMULATED BCELL DN	0.0642	0.325	0.42	1.27	1417	152	CCND2, DDIAS, FLVCR1, ZNF200, WDR4, NCL, SLC2A3, IMP4, RPF2, FARSB, KIF2A, BYSL, TRMT6, KLF6, NIP7, ZNF280B, HNRNPDL, DKC1, CSF2RB, HSPD1, TAF1A, MPP6, SPEN, ETS2, FEM1B, PES1, TNFRSF1B, SHLD2, TTC4, GNL3, PDK1, RRP7A, SNX25, EIF3J, CD69, DCAF1, OTUD4, GINS3, RPP40, ADORA2B, PUM3, DHX33, NOL8, FNDC3B, CHCHD4, IMPA1, IVNS1ABP, FBXO30, PMM2, HNRNPAB, MAP3K21, QTRT2, HSPA5, WDR46, PRKDC, MAPKAPK5, P…
651	ENSOCUG00000005752		22.0384	0.00692042	0.211343	0.922351	0.989535	0.00456896	4.4175	4.50746	4.39078	4.02021	4.44438	4.69197				GSE26343 WT VS NFAT5 KO MACROPHAGE UP	0.0577	0.308	0.42	1.27	1228	166	EMB, AP1S3, ARL4C, SSH2, TRMT61A, C2orf69, MARCHF6, COBLL1, PAN3, C9orf85, SLK, EDEM3, SLC45A4, MTIF2, SPAST, MSH6, PRR14L, ENC1, SETX, TNKS2, FGD6, URI1, EXOC8
652	ENSOCUG00000027266	KCTD21	2.00633	-0.0109973	0.221632	0.725762	NA	NA	0.981609	1.01971	0.835152	0.913609	1.17243	0.931647	Potassium channel tetramerization domain containing 21			GSE17721 POLYIC VS GARDIQUIMOD 4H BMDC DN	0.054	0.297	0.42	1.27	1113	176	STAM, FGD3, TMED7, SLC25A33, SERPINE1, PKP2, MAN2A1, FURIN, CAD, UBE4A, CYFIP2, IPO4, USP47, TUFT1, DNAJC21, SACM1L, EPB41L5, WDR75, TNFAIP3, BRAF, FAM98A, ZNF426, SUPV3L1, TPP2, IL36A, MYO5B, RASGRP1, SLC30A5, SLC3A2, SLC25A25, TLR8, TNFRSF1B, CLCN1, EDRF1, TFB2M, LATS2, UBXN8, CDC42SE2, RRP7A, PILRA, VPS4B, EIF2S3, FAM160B1, KCNQ5, ARMCX3, HDGF, SQSTM1, DNAJC11, NUP160, CCT8, MPP5, EIF2B5, ABCC…
653	ENSOCUG00000011266	ALG8	586.221	0.047581	0.194182	0.642548	0.947893	0.0232407	9.05969	9.21952	9.40832	9.02596	9.24662	9.12972	Alpha-1,3-glucosyltransferase (EC 2.4.1.-)			GSE37301 MULTIPOTENT PROGENITOR VS PRO BCELL DN	0.057	0.306	0.42	1.27	1197	170	ARRDC4, AREG, RASSF6, ATP8A1, AFF4, TFRC, MUC1, AGPS, ABCA5, KDSR, PTAFR, BCAP29, SRXN1, DUSP4, ABCC3, IRAK2, LIG4, GLUD1, RPS6KA1, CYSLTR1, ERCC6, RAB5A, LATS2, VAMP7, CD69, TEX2, ARMCX3, ITGAV, NPAS2, MTHFD2L, PLIN2, RDH11, NRIP1, AKAP7, RESF1, EGR3, RAB1A, SERINC5, FBXO30, MOB1B, TEC, FAH, BMP2K, GALNT1
654	ENSOCUG00000005742	KCTD14	29.9334	0.0951589	0.24672	0.0892724	0.577225	0.238655	4.07509	5.69408	4.56302	4.4204	4.39215	4.05874	Potassium channel tetramerization domain containing 14			GSE37532 TREG VS TCONV PPARG KO CD4 TCELL FROM VISCERAL ADIPOSE TISSUE DN	0.058	0.309	0.42	1.27	1223	169	TP53INP1, TPD52, PGAP1, ATP8A1, STK17B, CYTIP, TMEM30A, BAIAP2L1, FRY, CBLB, ABCA1, ETNK1, MBD2, PDE7A, CEBPG, ADCY7, BRWD1, EPC1, SLC12A6, KLF6, FAM214A, LRATD2, RGS14, UBE2H, SLC30A5, CRLF3, ANKRD44, PNRC1, XIAP, LATS2, ZC3H7A, BCL6, SH3GLB1, BTG1, RGS2, LPIN2
655	ENSOCUG00000010638	INTS4	888.126	-0.00507962	0.189382	0.956806	0.993007	-0.00304759	9.6053	9.91224	9.81198	9.64203	9.92624	9.80093	Integrator complex subunit 4			GSE34515 CD16 POS MONOCYTE VS DC UP	0.054	0.297	0.41	1.27	1103	180	DDX28, KDM7A, STK17B, MYO5A, STYX, PER1, TMEM30A, HIF1A, ZNF800, MARCHF6, PGLYRP1, TMEM161B, PAK1IP1, NUP155, CRY1, PABPC1, ACTR2, KPNA3, EXO1, RIF1, SACM1L, MAP4K5, KLF6, HNRNPDL, YME1L1, LONRF1, NDEL1, TNKS2, ITGAL, ERCC6, FLNB, TNFAIP8, NAB1, EED, ST6GALNAC2, ACTG1, MMS22L, TWF1, CCNC, LPIN2, TEX2, RAB3GAP2, AGFG1, FAM110A, LMBRD1, MYO1E, NRIP1, AKAP7, EPC2
656	ENSOCUG00000025658	AAMDC	685.082	-0.0432213	0.21617	0.538653	0.925588	-0.0335821	9.17122	8.73311	9.60823	8.68692	9.42149	9.94869	Adipogenesis associated Mth938 domain containing			GSE369 SOCS3 KO VS WT LIVER UP	0.0594	0.313	0.42	1.27	1269	165	RRS1, G6PD, FLVCR1, RRP12, IFRD1, SLC7A1, USP14, RBM27, LARP1, POLR3G, CCDC86, NOP2, TMED5, UTP18, NAF1, EED, FASTKD2, TFB2M, RBM34, PDK1, ETF1, XPOT, NOB1, ABCC4, MTHFD2, LPCAT3, DHX33, DDX1, FBXO31, RUVBL2, NARS2, TFAP4, ATP13A1, HELLS, MAPK1IP1L, THOC5, DDX31, AATF, PAPOLA, ELOVL6, NUP85, TRNT1, ZDHHC23, CHAMP1, TTLL4, RSAD1, XRCC5, ORC3, EIF6, FRRS1, KCTD5, PNPO, STIP1
657	ENSOCUG00000011923	RSF1	1114.33	-0.0261907	0.200582	0.771925	0.97168	-0.0124768	10.0525	10.2037	9.92731	10.126	9.74371	10.4502	Remodeling and spacing factor 1			GSE9988 ANTI TREM1 AND LPS VS CTRL TREATED MONOCYTES DN	0.0647	0.326	0.42	1.27	1425	153	EVI2B, CXCR4, CYTIP, PIK3CD, USP3, ENC1, CCM2, MYO1F, DPP8, ARHGAP30, RPS6KA1, SETD1B, OSBPL11, RHOG, ZC3H7A, THEMIS2, GAPVD1, CSTF2, CCR2, STK24, DAGLB, CHCHD4, NUP214, CORO1A, NCKAP1L, VIRMA, ST8SIA4, TAF5, CHD8, ZNF148, ANKRD13A, STAU1, DUSP7, CASP8, CBL, FHOD1, FRAT1, GIT2, CHAMP1, NT5DC2, RAB11FIP4, RNF220, TRIM8, BUD13, APOBR, CFP, RNF38, ORAI2, ZBTB44
658	ENSOCUG00000003238	AQP11	26.7848	-0.0741007	0.220758	0.37301	0.872866	-0.0590524	4.77558	4.49723	4.57321	4.89816	4.87592	4.71043	Aquaporin			GSE38697 LIGHT ZONE VS DARK ZONE BCELL UP	0.0682	0.338	0.42	1.27	1528	149	SLAMF6, TMEM154, AP1S3, SOCS6, RIOK1, ABHD12B, DAPK2, APBB1IP, ZC3H8, FOCAD, RBM27, PPP2R2A, SLC35A3, BYSL, EIF4G2, SLC25A46, PAXBP1, NAA35, NPAT, MAIP1, MPHOSPH10, FAR1, TOX4, SWT1, CEP83, IPPK, CD69, MTFR1, DHX33, DNAJB9, UBASH3B, WHAMM, E2F5, ST8SIA4, MOB1B, TEC, TIAL1, LIAS, STK39, KLHL2, TRMT1L, SRSF6, ARHGAP27, TMEM184C, TSNAX, AGA, OSGIN2, BCL10, RTTN, ARHGEF2, GTF2E2, LIN9, RAB10, TAB2
659	ENSOCUG00000020951		145.914	0.0632606	0.216815	0.443181	0.895631	0.0478706	7.11409	6.84154	7.66596	6.81051	6.90962	7.29378				GSE46606 IRF4HIGH VS IRF4MID CD40L IL2 IL5 DAY3 STIMULATED BCELL UP	0.0618	0.317	0.42	1.27	1347	158	SLC35G1, TXNIP, AGPAT5, IPMK, SLK, PCGF6, POLR3F, ATP2A2, HPDL, CEBPZ, OTULINL, ZRANB1, UTP18, ITGB7, MPHOSPH10, PES1, KLF10, ESCO1, NFX1, GNL3, GPR183, UBE2T, PUM3, SUV39H1, NUFIP1, CHCHD4, ARHGAP25, ADSL, DDX55, GEMIN4, VCPKMT, PDCD4, METTL9, L3MBTL2, MTF2, SLC39A14, DNMT3B
660	ENSOCUG00000024393	CLNS1A	429.443	0.0243662	0.202498	0.782108	0.974382	0.0112707	8.67353	8.65257	8.94662	8.23718	8.73621	8.96709	Methylosome subunit pICln			GSE16755 CTRL VS IFNA TREATED MAC UP	0.0599	0.314	0.42	1.27	1279	165	TRDMT1, PLAU, PDS5A, FGD3, SPOPL, PRAM1, AGPAT5, ARHGAP9, UBE4A, NUP155, PHLDA1, GAS2L3, XPO6, DOK3, ZRANB1, TMEM177, KDM3A, TMEM243, MIOS, ESCO1, IL16, ZNF518B, ZBTB21, ATP6V0A1, FAM13A, REV3L, TLR5, DUS4L, EIF3C, BMI1
661	ENSOCUG00000010538	PAK1	860.817	0.333332	0.426354	0.0353677	0.416203	0.380694	9.67029	10.1933	9.891	9.51951	9.50372	9.26777	Non-specific serine/threonine protein kinase (EC 2.7.11.1)			GSE7460 CD8 TCELL VS TREG ACT DN	0.0538	0.297	0.41	1.27	1091	183	LRRC8D, CD2AP, PRMT3, ERI2, ANKRD13C, GMPS, AKAP11, DDX20, CLTC, FARSB, ANKRD28, ST6GAL1, KPNA3, GEN1, PSMD12, UTP18, UEVLD, CPD, PRDM2, FNBP1L, EXOC8, LTV1, TRAF6, ACSL1, GRHL1, NUP107, RB1, VAMP7, EIF2S3, STK24, BMI1, DDX1, RAB11FIP2, SKA3, MELK, CIP2A, ALG3, MCM4, MIER3, HSPA14, NCAPH, UBA5, KLHL2
662	ENSOCUG00000023355	MYO7A	809.592	-0.00189716	0.214057	0.969249	0.996193	-0.00165669	9.13817	10.0575	9.20122	10.2886	8.92385	8.81643	Myosin VIIA			GSE21927 UNTREATED VS GMCSF GCSF TREATED BONE MARROW UP	0.0698	0.342	0.42	1.26	1567	148	GCLC, PPAT, LRPPRC, ATP13A3, TTC13, TNFRSF21, LARP1B, N4BP2, RPF2, CSGALNACT2, TOMM70, SACS, WDR12, ARID3B, EPB41L5, R3HDM1, PAXBP1, SUPV3L1, RUNX1, VAV3, RALGAPA1, EED, GK5, STK38L, MTAP, CARNMT1, AXIN2, SP3, PTBP2, RAC2, KDM1B, CCT4, LGALSL, OLA1, BEND3, LIPA, EGR3, GFM1
663	ENSOCUG00000025830	CAPN5	436.461	-0.0591473	0.214847	0.472967	0.908166	-0.0418349	8.75992	8.68319	8.36715	9.26736	8.75731	8.28237	Calpain 5			GSE17721 CTRL VS PAM3CSK4 0.5H BMDC UP	0.0633	0.322	0.42	1.26	1368	160	USP38, PSME4, AHCTF1, PIK3C2A, CD44, TMED7, PLAA, USP9X, WDR43, MUC1, CAD, CLTC, ZC3H8, FBXO11, GPRASP1, CMTM6, UMPS, ANKRD28, POLR3F, NSUN2, ME1, SACM1L, EIF3K, CNOT6L, MYO5B, CCNE1, KLHDC4, FAR1, ANAPC1, ITGA4, HNF1B
664	ENSOCUG00000013809	B3GNT6	75.2216	-0.144111	0.289271	0.0190349	0.325453	-0.487512	5.57173	5.46709	4.89987	7.15702	5.95785	5.35572	Hexosyltransferase (EC 2.4.1.-)			GSE17721 LPS VS POLYIC 6H BMDC DN	0.0607	0.314	0.42	1.26	1289	167	DOCK5, TNFRSF12A, ITGA6, RIOK3, ATP11B, UPK3A, INTS6, AQR, FMNL1, THAP12, LRMP, WAS, CINP, ADAM19, NBEAL2, MTIF2, HMGA1, KDM3A, KLHDC4, PNRC1, FGR, ABHD15, S100A8, WIPF1
665	ENSOCUG00000021559	ACER3	75.6645	0.00329092	0.201917	0.972032	0.996521	0.00151369	6.1638	6.51161	5.93493	6.17531	6.33913	6.16445	Alkaline ceramidase 3			GSE28726 NAIVE VS ACTIVATED VA24NEG NKTCELL UP	0.0623	0.318	0.42	1.26	1340	162	RANBP2, LRPPRC, PGAP1, PFAS, RRS1, SYNCRIP, MAP2K3, UTP3, GLS, SLC16A1, F5, EEF1AKNMT, CTPS1, NOLC1, CCDC86, R3HDM1, FAM98A, GNL2, CCL20, UTP18, HNRNPF, RAD1, ABCE1, PSMD1, FRMD4B, RRP7A, SOS1, OSBPL3, PPP2CA, XPOT, RPP40, PUM3, UTP25, CCT4, NUFIP1, ADSL, GEMIN4, RUVBL2, HPS5
666	ENSOCUG00000021411	TSKU	327.535	-0.0345748	0.210593	0.655215	0.951683	-0.0215078	7.93511	8.68248	7.90591	8.74372	8.2761	8.02564	Tsukushi, small leucine rich proteoglycan			GSE25146 UNSTIM VS HELIOBACTER PYLORI LPS STIM AGS CELL UP	0.065	0.327	0.42	1.26	1425	155	PIK3C2A, USP37, PLXNC1, TAF1, GNPTAB, CASP4, PTPN12, PANK3, LRMP, PCGF6, AGTPBP1, TPR, WDHD1, NAA35, ARHGAP30, RASGRP1, MTO1, ATAD5, NOP58, DHX30, FAM76B, BAZ1A, SUV39H1, BCLAF1, RFK, IVNS1ABP, ACAP1, HNRNPU, NDC1, RPRD1A, ELMOD2, USP15, MCM4, ATAD2, HELLS, MDM2, NCAPH, TRMT1L, SRSF6, GTF3C4, MLH1, PAPOLA, POLA2, DNA2, RAD51, E2F8, GZF1, DEPDC1, EME1, CYP20A1, HNRNPH1, GDI1, RAF1, BTK, CKAP5, G2E…
667	ENSOCUG00000015394	LRRC32	171.665	-0.117611	0.255768	0.104268	0.611836	-0.213365	7.34679	6.51851	6.79465	8.20517	7.10153	7.05659	Leucine rich repeat containing 32			GSE39820 TGFBETA1 IL6 VS TGFBETA1 IL6 IL23A TREATED CD4 TCELL UP	0.0582	0.31	0.41	1.26	1205	175	GCLC, AHCTF1, UBR3, HERC4, TMEM30A, PTBP3, CPNE3, MARCHF7, WDR26, NUP153, PAK1IP1, SLK, THAP12, EDEM3, KCTD14, ITGB2, FAM214A, IQGAP1, GPD2, NPAT, UBE2H, CYSLTR1, KLF10, FNBP1L, NAB1, TENT5C, OSBPL3, FKTN, GAPVD1, SNIP1, ECT2, RAB3GAP2, CTNNB1, UBASH3B, SMC6, ARHGAP25, NCKAP1L, SERINC5, MSL1, FNDC3A, BMP2K, GNA13, ZNF655, SEPSECS, ASAH1, KRAS, MTSS1, MGAT4A, ZMYM2, FNIP2, DNAJB5
668	ENSOCUG00000017880	EMSY	329.456	0.00280618	0.198379	0.978354	0.997213	0.00121192	8.58502	8.23668	8.20117	8.57788	8.35223	8.047	EMSY, BRCA2 interacting transcriptional repressor			GSE27786 NEUTROPHIL VS MONO MAC UP	0.0621	0.318	0.42	1.26	1332	163	EVI2B, LTF, PAG1, IPCEF1, SMOX, TRAPPC8, FGD4, MBP, BEST1, PTBP3, MTUS1, HCST, TNFRSF21, RCSD1, AKNA, SON, CDK13, TMEM131, FOXO3, CASP4, VSIR, ATF7IP, SLC16A12, SLC9A3R1, CSF3R, MYO1F, STRN3, CD37, WDR77, UBL3, NFE2, TOX4, SH3GLB1
669	ENSOCUG00000039271		19.4605	-0.00077645	0.210493	0.988964	0.998515	-0.000645424	4.32263	4.04911	4.39274	4.28289	4.42837	4.0215				GSE8515 IL1 VS IL6 4H STIM MAC UP	0.0641	0.325	0.42	1.26	1385	160	SLC16A6, PPAT, FKBP5, F2, PGAP1, LARP4B, ABHD17B, REL, PTGS2, B4GALT6, FRY, EZH2, CXCL8, TMC7, KDM6B, PPRC1, SPAG1, RNGTT, TNFAIP3, PPP1R10, TNK1, CCL20, RASGRP1, MPHOSPH10, NCF2, KLF5, SDC4, ACSL1
670	ENSOCUG00000009178	THAP12	576.593	0.266977	0.302174	0.0650959	0.528016	0.277353	9.38699	9.29124	9.30174	8.80375	9.00645	9.04544	Uncharacterized protein			GSE24210 RESTING TREG VS TCONV DN	0.0608	0.314	0.41	1.26	1274	171	FOSL1, CRISP3, NAT10, CA13, MAK16, API5, CASP4, EEF1AKNMT, PUS7, BYSL, MED17, MTHFD1, NOP2, FAM98A, GNL3L, EIF3B, LRP8, RCC1, RUVBL1, CLUH, EIF3J, BZW2, PPP2CA, RRP9, NCBP1, GEMIN5, PUM3, SLC35F5, ABCC4, LPCAT3, OLA1, GSR, DDX18, IL10, RUVBL2, POLR3B, GFM1, PUS7L, EIF2B3, TXNL1, SLC5A6, QTRT2, CCNH, SF3A1
671	ENSOCUG00000001726	WNT11	144.866	-0.152554	0.257091	0.148341	0.694277	-0.158467	6.74906	7.21449	6.83622	7.34382	7.48098	7.12221	Protein Wnt			GSE1740 MCSF VS MCSF AND IFNG DAY2 DERIVED MACROPHAGE DN	0.0602	0.314	0.41	1.26	1254	173	DOCK5, MEGF9, USP9X, MCEMP1, SPOPL, TRAPPC8, INTS6, AKAP11, SLC19A2, AGO3, ITPRID2, SPATA5L1, WDR37, PPP3CA, GAS2L3, CDC40, CNOT6L, DENND11, CCDC14, RIOK2, RUNX1, TAPT1, MSL2, THBS1, SETD1B, STMP1, ATG2B, PDK1, FAM76B, SLC49A4, WNK1, NUP133, DHX33, RDH11, SRRM1, SARAF, SERINC5, UBR5, FBXO9, ZNF148, GRK3, CEPT1, GALNT1, ASAH1, SLAIN2
672	ENSOCUG00000014223	UVRAG	3639.28	0.0957959	0.237806	0.206937	0.76127	0.118461	11.2225	12.545	11.7335	11.0003	11.6356	11.679	Diacylglycerol O-acyltransferase 2			GSE19888 CTRL VS T CELL MEMBRANES ACT MAST CELL UP	0.0603	0.314	0.41	1.26	1255	173	GCA, PER1, USP1, CCNL1, GLS, YTHDC2, CSGALNACT2, PPP2R2A, ZNF281, MED17, COX18, RAD17, STRN3, NAA35, CPNE1, MRS2, AMPD2, RAB5A, KIAA1958, SP1, RANBP9, ROCK2, FBXL5, NOB1, GEMIN5, SRRM1, KIF24, ADSL, DDX55, PI4K2B, ST8SIA4, ADGRE5, C5orf51, INO80D, STAU1, UBA5, PDHA1, CISD1, ARL5A, HAUS3, BCL2L13, PSPC1, ARL4A, FKBP4, NUP85, PLCL2, SLC25A13, CUL1, CHAMP1, UFM1, COPS7B, ZDHHC5, DCLRE1C, NAE1, CLN3,…
673	ENSOCUG00000014215	MOGAT2	8.95949	0.0400074	0.225485	0.288059	0.830616	0.0805998	3.30016	2.45483	3.3172	2.32539	2.55961	3.0898	Monoacylglycerol O-acyltransferase 2			GSE24634 TREG VS TCONV POST DAY7 IL4 CONVERSION DN	0.0664	0.331	0.42	1.26	1454	155	MMP9, PLAUR, ALOX5, CXCR4, PLAU, NLRP3, CYP1B1, SLC30A1, ST3GAL5, SERPINE1, PYGL, CHI3L1, LGALS3, GPRASP1, CSTA, RBM47, KDSR
674	ENSOCUG00000003302	MAP6	37.5771	-0.135146	0.268752	0.0789642	0.561222	-0.250865	5.10377	4.30045	4.96052	5.22101	5.52527	5.41887	Microtubule associated protein 6			GSE16385 ROSIGLITAZONE IL4 VS ROSIGLITAZONE ALONE STIM MACROPHAGE DN	0.0632	0.321	0.42	1.26	1356	163	SLC35G1, LRRC8D, MEGF9, USP1, HACD1, SLC7A1, NIN, NUP155, EAF1, F5, PCGF6, KDSR, FAM98A, TMED5, PTPN4, RASA2, PITPNB, SUPV3L1, HSPD1, SASS6, NAA35, THADA, BLM, GRHL2, MMS22L, UBE2T, PITRM1, CSTF2, RAB3GAP2, MTHFD2, TTK, BMI1, DDX54, SIK2, MCU, BEND3, SLC26A6, KATNBL1, NUDCD1, DNAJC10, SEPSECS, TXNL1, HGF, CHAF1B
675	ENSOCUG00000026029		2145.73	-0.744631	0.785323	0.00819174	0.21446	-0.668653	10.713	10.2089	10.5154	11.7452	11.2083	10.8249	Uncharacterized protein			GSE18893 CTRL VS TNF TREATED TCONV 2H UP	0.0644	0.325	0.42	1.26	1388	161	ITGA2, RIOK1, RINL, ST3GAL5, PLXNC1, DEF6, ATG16L2, SHLD1, YKT6, KIF21B, NBEAL2, IRAK3, MYO1F, RASA2, KIF5B, ATAD2B, PPP6C, SLC16A3, RAB5A, PAQR5, ADAM10, VPS26A, IGSF11, STAG2, TNPO1, TANGO6, PDZD8, RAP2C, KPNA4, KATNA1, KCNAB2, ADK, MOSPD3, GMIP, STX19, TMEM52, MPDU1, MAPK1IP1L, DDX31, TBC1D8, MAP2K4, APH1B, ACTR3, BRD7, EIF2AK1, PLCL2, SMG8, ACTN1, G3BP2, EFHD2
676	ENSOCUG00000032044		22.0082	-0.182416	0.336823	0.0107114	0.24946	-0.602999	3.95654	3.48337	3.92785	5.08594	4.28035	4.28881				GSE41867 DAY15 EFFECTOR VS DAY30 MEMORY CD8 TCELL LCMV ARMSTRONG DN	0.0877	0.377	0.43	1.26	2178	116	RANBP2, TNFRSF12A, USP38, CDK8, SPOPL, TRAPPC8, AP4E1, PRAM1, LBR, PTPN22, GAS2L3, PPIP5K2, NIPBL, TBC1D15, CCDC14, KRT80, RGS14, RUNX1, NPAT, GCC2, DGKD, DUSP18, FBXO45, CSNK1G3, HAUS6, ATG2B, ZFYVE16, SETDB2, CCR2, UHRF1BP1L, PLB1, USP32, COG1
677	ENSOCUG00000026378	GDPD5	220.105	-0.108116	0.244395	0.172511	0.727146	-0.138378	7.47792	7.62649	7.15404	8.48675	7.68769	7.24271	Glycerophosphodiester phosphodiesterase domain containing 5			GSE14769 UNSTIM VS 80MIN LPS BMDM UP	0.0703	0.343	0.42	1.26	1552	152	CNR2, SLC30A1, MBP, TXNIP, BMS1, MED17, ZNF280B, OSTM1, ACVR1B, LCMT2, LRATD2, RPS6KA1, SLC30A5, NPC1, GAN, EXOC8, MBLAC2, PPP1R3B, VPS26A, AAGAB, OGFRL1, RIOX1, MFAP3, ARHGAP25, DDIT3, METTL9, RPUSD4, PLEKHM2, CYTH4, POLR3K, PRKAB1, OSGIN1, UBR7
678	ENSOCUG00000012395	KLHL35	5.71942	-0.0344985	0.221467	0.48536	0.914818	-0.0386654	2.56736	2.36581	2.2632	2.51063	2.49597	2.67915	Kelch like family member 35			GSE17721 POLYIC VS CPG 6H BMDC DN	0.0711	0.343	0.42	1.26	1579	151	NLRP3, TLR6, STK17B, ATP13A3, TMED7, USP9X, WDR43, EREG, CYFIP2, IPO4, CLEC4D, PHLDA1, UTP4, SLC35A4, HMGA2, AOAH, SPRTN, BRAF, TMED5, PICALM, PABPC4, TRAF3IP2, ERO1A, GPD2, RIOK2, UTP18, SUCO, NMD3, ETS2, THBS1
679	ENSOCUG00000022412	RPS3	39288.4	0.00621368	0.211334	0.936593	0.990607	0.00409845	14.9461	14.5883	15.7571	14.6367	14.9738	15.6667	Ribosomal protein S3			GSE8678 IL7R LOW VS HIGH EFF CD8 TCELL DN	0.0669	0.333	0.42	1.26	1454	159	SLAMF6, EMB, URB1, MYBBP1A, TRMT61A, CD2AP, TAF4B, SKIL, ARHGAP9, CASP4, PCGF6, UTP4, WDR12, VPS13A, THUMPD2, KDSR, TSR1, MAP4K3, DKC1, USP24, POLR3E, THADA, BCL2L11, FASTKD2, NOA1, IL16, PDK1, WDR74, PLEKHA1, WDR11, RIOX1, ETV6, GRK6, GEMIN4, RESF1, SLC11A2
680	ENSOCUG00000024972		3.59897	0.0130929	0.220163	0.747148	NA	NA	1.68384	1.76386	2.00332	1.79875	1.81452	1.63861				GSE17721 CPG VS GARDIQUIMOD 6H BMDC DN	0.0625	0.318	0.41	1.26	1309	171	GCLC, LCN2, NLRP3, MAP2K3, TTC13, USP34, SNX18, HSPA9, CAD, IMP4, CRY1, THAP12, WAS, POLR3F, NSUN2, WDR75, LIMD2, BCAP29, USP33, MYO1F, TPP2, IL36A, PPP4R3B, ETS2, SLC30A5, GAR1, MET, NUP107, GNL3, MIA3, IPPK, MMS22L, PPM1G, SRP54, MAT2A, PLEKHA1, NCBP1, LPCAT3, HDGF
681	ENSOCUG00000027978		3.26415	-0.0190874	0.222359	0.550556	NA	NA	1.79306	1.39064	1.37944	1.93547	1.58644	1.47303				GSE20484 MCSG VS CXCL4 MONOCYTE DERIVED MACROPHAGE DN	0.0652	0.327	0.42	1.26	1394	164	LTB, PDS5A, BTAF1, IPCEF1, PTBP3, AKAP11, NLN, RLF, CDK13, CXCL8, CMTM6, ADCY7, ATF7IP, PAK2, MPPE1, DNAJC21, SACM1L, HERC1, PUM2, IL6R, SETX, P2RY6, GCC2, IL13RA1, LNX2, STK38L, CEP350, ZC3H7A, TMEM87A, RFFL, HACD2, AAGAB, PKN2, DAPK1, ARL6IP6, KDM4C, GRK3, ANKRD12, MPP5, PIP4K2A, NIPAL2, MBD6, DCBLD1, FZD3, FAM241A, JAK1, VPS13B, CHORDC1, ZCCHC8, KCNK6, AFF1, SP2, ATXN7, FGL1, SNRNP200, HCFC2, …
682	ENSOCUG00000026291	ARRB1	1086.38	-0.0730907	0.229115	0.272271	0.82087	-0.0857254	9.73324	9.93811	9.50042	10.8432	9.75858	9.29159	Beta-arrestin-1			GSE360 L DONOVANI VS B MALAYI LOW DOSE DC DN	0.0655	0.328	0.41	1.26	1400	165	LTB, AMHR2, MEGF9, CPVL, DDX28, RPS6KA3, SORL1, TXNIP, FRY, ICAM3, ARHGEF6, ITGAM, LRMP, SLC35A3, PADI2, ADORA3, SF1, P2RY6, ITGAL, CCR1, AMPD2, MNDA, CD14, POU2F1, BRCA2, DIAPH1, SPICE1
683	ENSOCUG00000037539		349.047	-0.0579763	0.223477	0.368922	0.871967	-0.0595002	8.15288	8.26204	7.97812	9.26568	7.9822	7.56933				GSE36476 YOUNG VS OLD DONOR MEMORY CD4 TCELL 72H TSST ACT DN	0.0756	0.35	0.42	1.26	1697	148	PATJ, MEGF9, ATP8A1, DAPK2, AFF4, MARCHF6, AFTPH, ABCA5, ZNF281, RBM47, AOAH, DCP1A, CSF2RB, GPR137B, GPR39, TMEM243, DUSP1, BCL6, TRIM33, VWA8, RMC1, NAT9, FAM13A, PDZD8, PLEKHA1, SYNJ1, CNOT4, SIK2, SARAF, NDUFAF7, SLC11A2
684	ENSOCUG00000014231	TPBGL	2.79602	0.0222801	0.223594	0.401862	NA	NA	1.59982	1.0647	1.48891	1.34084	1.17076	1.09459				GSE5589 WT VS IL6 KO LPS STIM MACROPHAGE 45MIN DN	0.0743	0.35	0.42	1.25	1650	151	MMP9, PLAUR, SOCS6, CYP1B1, RPS6KA3, ST3GAL5, IFFO2, ITGAX, ST3GAL1, MBD2, CFAP54, E2F3, RGS14, USPL1, FBXO38, MYO1B, LONRF3
685	ENSOCUG00000014225	SLCO2B1	145.724	-0.0590682	0.226612	0.302342	0.838598	-0.0764462	7.08416	6.84102	6.18121	8.03647	6.62452	6.27711	Solute carrier organic anion transporter family member			GSE3982 CTRL VS LPS 4H MAC UP	0.0695	0.341	0.42	1.25	1502	160	ITGB6, MEGF9, ARNTL, AQR, E2F2, CAD, DCAF10, THAP12, LARP1, ZNF281, WDR33, R3HDM1, AVL9, EPS8, HSPD1, DPP8
686	ENSOCUG00000012531	NEU3	25.9122	0.0579368	0.218027	0.453153	0.899784	0.0458617	5.04513	4.69018	4.48052	4.59915	4.65831	4.44753	Neuraminidase 3			GSE45365 WT VS IFNAR KO BCELL UP	0.0786	0.357	0.42	1.25	1791	144	AREG, RASSF6, CD300LF, MECOM, EZR, EREG, TBXAS1, CHM, API5, CDC40, ACVR1B, CCL20, HIPK2, MED14, UBR1, RUNX1, NPAT, PLA2G4A, STIL, ZNF75A, GK5, PSMD1, ORC1, S100A8, GTF2F2, RARA, UBR4, FTSJ3, TTI2, ACBD5, CTNNB1, KATNA1, RFK, HPS5, TCP1, FLII
687	ENSOCUG00000038071		3846.98	0.0273848	0.212644	0.687201	0.960671	0.0174255	11.9837	11.1966	12.3197	11.0881	11.9369	12.0525				GSE40273 GATA1 KO VS WT TREG UP	0.0673	0.335	0.41	1.25	1439	165	SLC16A6, CXCR4, PSME4, CD44, NCEH1, AGPAT5, UTP6, ATP2A2, EXO1, STAC2, ZNF280B, OSTM1, MED23, UBE2H, TUBE1, ELL2, PPP6C, TBL2, PRLR, ZMPSTE24, HS2ST1, NUDT4, GPR65, CDV3, ATF6, HSPA13, SRP9, PGK1, SCFD1, CIP2A, SEC23B, EMC7, HSP90B1
688	ENSOCUG00000012514	XRRA1	13.7187	-0.0212444	0.215004	0.733669	0.968211	-0.0140302	4.0083	3.6001	3.40973	3.85245	3.74872	3.79731	X-ray radiation resistance associated 1			GSE40441 NRP1 POS INDUCED TREG VS NRP1 NEG NATURAL TREG UP	0.0698	0.342	0.41	1.25	1506	161	IL1R2, ARRDC4, SLAMF6, PLAUR, PRG4, TJP2, FGD4, WWC1, NLN, LBR, E2F2, IDE, F2RL1, PTPN22, ATP6V0D2, CSF3R, STAC2, IL6R, PTPN13, LCLAT1, FAM160A1, INPP4B, TRAF3IP2, FGD6, THADA, TMEM243, KLF5, RNF43
689	ENSOCUG00000001789	RNF169	177.444	0.0358653	0.205109	0.683766	0.959857	0.0177934	7.71765	7.58158	7.1448	7.66801	7.25897	7.19542	Ring finger protein 169			GSE43863 DAY6 EFF VS DAY150 MEM TH1 CD4 TCELL UP	0.0764	0.352	0.42	1.25	1697	151	IL1R2, LRRC8D, ALCAM, TPD52, IL7R, REL, PER1, MAP2K3, DMXL1, FOXN2, IDE, ITPRID2, MALT1, PTPN22, SACS, LITAF, RASA2, DUSP4, MYO1B, LONRF3, DGKD, KLF10, NAB1, IL6ST, AP1M2, RHOF, WIPF1, GPR183, OSBPL3, PCYT1A, ATP6V0A1, RGS2, FABP5, RGS1, ITGAV, RAB3GAP2, MYO1E, UBP1, IL2RG, CD72, PFKP, EGR3
690	ENSOCUG00000022782	CHRDL2	11.9959	-0.0662786	0.233602	0.137932	0.677222	-0.169269	3.32935	2.93588	2.8171	3.31869	2.91304	4.15103	Chordin like 2			GSE2770 UNTREATED VS TGFB AND IL4 TREATED ACT CD4 TCELL 4H UP	0.0774	0.354	0.42	1.25	1725	150	SLAMF6, CNR2, MED13, KIF9, PDLIM5, IPCEF1, RAPGEF6, IL1RAP, UGCG, USP12, AVL9, IL6R, MAP4K3, PAXBP1, HIPK2, ERO1A, COQ10B, TNFRSF1B, ANKRD44, AP1M2, TMED8
691	ENSOCUG00000002523	POLD3	2387.44	0.0491465	0.218722	0.482802	0.912889	0.0395819	11.4713	10.6547	11.5328	10.1301	11.0097	11.4575	DNA polymerase delta 3, accessory subunit			GSE20715 0H VS 6H OZONE LUNG DN	0.071	0.343	0.41	1.25	1535	160	GCLC, CCNT1, AREG, ITGA6, PDK4, PFKFB3, AFF4, STYX, PER1, HP, MARCHF6, SLC38A2, FURIN, TXNRD1, ERRFI1, TXLNG, STBD1, WDR33, PPIL4, TRIB1, ACVR1B, DPYSL5, RIOK2, SPEN, RICTOR, NUS1, UBR2, IBTK, TCERG1, DDX3X, BCL2L11, CD14, ACER2
692	ENSOCUG00000035070		31.7995	-0.0440092	0.220994	0.455569	0.900375	-0.0455765	5.22657	4.08252	4.628	5.30185	4.6725	5.03252				GSE33162 UNTREATED VS 4H LPS STIM HDAC3 HET MACROPHAGE UP	0.0695	0.341	0.41	1.25	1484	165	HEATR1, PATJ, ITGA6, EMB, CCND2, PIK3C2A, CD2AP, F2RL1, MDN1, ZNF281, SHF, TSR1, SELL, ENC1, RASA2, UBE2H, ETS2, KDM3A, CRLF3, PNRC1, NOC4L, PDK1, WDR74, KIAA1109, PLEKHA1, UTP25, RNF146, SARAF, SMC4, EML5, KPNA1, TEC, RETREG1, PIAS1, STAU1, PPTC7, ELP1, CLOCK, ELOVL6, NEDD4L, ZFYVE26, RPS3A, KDF1, KBTBD2
693	ENSOCUG00000016447	KCNE3	129.207	-0.131714	0.260392	0.116338	0.63764	-0.195425	6.83223	6.6058	6.47792	7.71918	6.81523	6.68934	Potassium voltage-gated channel subfamily E regulatory subunit 3			GSE21360 SECONDARY VS TERTIARY MEMORY CD8 TCELL UP	0.0684	0.338	0.41	1.25	1433	171	TPD52, CYP1B1, MYBBP1A, PLAA, UTP3, UTP6, IDE, AGPS, NUP58, UMPS, PPRC1, PSME3, BMS1, RMI1, TAF1A, TCERG1, MEFV, UBXN8, GNL3, LSM12, ERCC6L, TBRG4, HDGF, ATF6, ACTB, PMM2, NOP14, CCT8, NUP188, SEC23B, RTCA, ASNS, MMACHC, PDHA1, CISD1, POP4, DHODH, GLMN, PLAGL2, MIS18A, ACTR3, EXOSC9, RFC5, RPP30, DESI2
694	ENSOCUG00000005709	PGM2L1	51.4851	0.0469134	0.213758	0.549629	0.92688	0.0329765	5.76417	5.5012	5.92169	5.91977	5.34297	5.28349	Phosphoglucomutase 2 like 1			GSE6259 33D1 POS DC VS BCELL DN	0.094	0.387	0.43	1.25	2313	119	DOCK5, PPAT, AP1S3, TNFSF4, GPR141, SORL1, TRMT5, MBP, AKNA, PPP2R1B, IPO4, SLK, LRRC1, WDFY4, FLT3, PIK3CB, PROSER1, GNL2, EIF3B, NT5C3A, FGR, OSBPL3, ECT2, GSTCD, CARD11, CORO1A, KIF11, FIGNL1, NCF1, NCAPG, EIF2B3, MMP12, MPDU1
695	ENSOCUG00000010111	P4HA3	50.5232	-1.07846	0.689295	0.00347578	0.137698	-0.861073	5.02346	5.28685	4.9433	5.89152	6.15595	5.57105	Prolyl 4-hydroxylase subunit alpha 3			GSE5589 WT VS IL10 KO LPS STIM MACROPHAGE 180MIN UP	0.0824	0.365	0.42	1.25	1900	141	ITGB6, SSH2, HERC4, IL7R, SLC25A33, TRMT5, AP4E1, YTHDF3, FLVCR1, TBK1, HCST, TMEM161B, LYST, LARP1B, TOMM70, PTPN22, WDR37, ATF7IP, TXLNG, WDR12, DKC1, ARHGDIB, UBR1
696	ENSOCUG00000026735	PPME1	318.032	0.015242	0.191159	0.880547	0.985086	0.00652571	8.18468	8.43072	8.34592	8.36782	8.3876	8.09475	Protein phosphatase methylesterase 1 (PME-1) (EC 3.1.1.-)			GSE22886 NAIVE CD8 TCELL VS NKCELL DN	0.0708	0.343	0.41	1.25	1515	164	LCN2, PSME4, LTF, SLCO4C1, ADAM8, MON2, ABHD2, G6PD, RAB11FIP1, FURIN, LYST, ARIH1, STBD1, GMEB1, TUT7, AOAH, MFSD6, SETX, HIPK2, PPM1B, IL18RAP, SELENOT, MCTP2, TAOK1, PTPRC, NPC1, TMEM87A, NFAT5, MIA2, TNPO1, ZFYVE16, S100A9, ITCH, TBC1D31
697	ENSOCUG00000004011	C2CD3	435.258	-0.0205884	0.202941	0.807237	0.978005	-0.00965901	8.93047	8.77943	8.3373	9.00767	8.83836	8.41275	C2 calcium dependent domain containing 3			GSE7568 IL4 TGFB DEXAMETHASONE VS IL4 TGFB TREATED MACROPHAGE UP	0.0805	0.362	0.42	1.25	1807	148	FASTKD3, UTP15, UTP3, NAT10, ZC3H8, NT5DC3, TRMT6, NIP7, WDR75, HNRNPDL, HPDL, NAF1, POLR3E, SLC3A2, KLHDC4, PES1, NOC4L, GRWD1, RBM34, FRMD4B, MCPH1, CEP83, TNPO1, PPM1G, EIF4G1, MTREX, TMEM209, AMD1, PFKP, MRPL17, CCT8, NUP188, EIF2B3, EFTUD2, MTSS1, CCNH, TMEM97, FUBP1, GDPD1, GCN1
698	ENSOCUG00000034991	UCP3	38.0679	2.69071	2.59658	NA	NA	NA	2.6276	5.58481	2.70694	2.75253	2.81269	2.85873				GSE17301 CTRL VS 48H ACD3 ACD28 IFNA2 STIM CD8 TCELL UP	0.0805	0.362	0.42	1.25	1807	148	TRDMT1, CLEC4A, FASTKD3, ODC1, DIS3, HSPA9, CAD, MALT1, TREM1, PHLDA1, PPRC1, SRXN1, CSF2RB, HSPD1, PIK3R6, ARHGDIB, EIF3B, RCC1, CYSLTR1, CPD, IL13RA1, DUSP1, CLUH
699	ENSOCUG00000012591	UCP2	4981.87	0.17972	0.295746	0.0802774	0.56408	0.248659	11.898	12.8942	12.398	11.6965	12.0742	11.9661	Uncoupling protein 2			GSE31082 DN VS DP THYMOCYTE DN	0.0746	0.35	0.41	1.25	1624	158	TP53INP1, APBB1IP, HIF1A, LATS1, TXNIP, LBR, BRWD3, RLF, B3GNT8, N4BP2, KDM6B, SLK, FMNL1, SENP6, TRIP11, TNFAIP3, BRAF, CCM2, ARHGDIB, PTPRC, PREX1, EP300, KIF5B, ATAD2B, SF3B1, TM9SF3, NFAT5, SLC30A9, SNX25, AXIN2, RNF6, BACH1, USP32, EPC2, SMC4, TOB1, PHF3, GNA13, PSD4, CHD1
700	ENSOCUG00000012583	DNAJB13	4.53031	-0.0211858	0.219826	0.647483	NA	NA	2.14216	2.20363	2.00885	2.15214	2.35267	2.14326	DnaJ heat shock protein family (Hsp40) member B13			GSE32128 INOS DEPENDENT VS INOS INDEPENDENT ACTIVATED TCELL UP	0.0746	0.35	0.41	1.25	1624	158	MMP1, CXCR4, DOCK5, GPCPD1, SOCS6, RIOK3, CYTIP, IFFO2, PKP2, RND3, ITPRID2, CAB39, RDM1, GPRASP1, OVGP1, RCOR1, HMGA1, DSP, CCL20
701	ENSOCUG00000012572	PAAF1	261.816	-0.0356296	0.198646	0.704126	0.962753	-0.0164852	7.78574	7.97521	8.13644	7.91278	7.93775	8.30462	Proteasomal ATPase associated factor 1			GSE3720 UNSTIM VS LPS STIM VD2 GAMMADELTA TCELL UP	0.0884	0.378	0.42	1.25	2086	132	SLAMF6, LTB, IL7R, ITGAX, TTC13, PGLYRP1, RCSD1, F2RL1, LYST, TFAM, STBD1, RAB21, DKC1, SRF, CCDC62, RUVBL1, HOOK1, BICDL1, LTV1, PDK1, GPR183, NOP58, ME2
702	ENSOCUG00000012571	COA4	298.586	-0.0572112	0.218013	0.449714	0.89874	-0.0463658	7.60331	7.96928	8.37453	7.91324	7.93913	8.78855	Cytochrome c oxidase assembly factor 4 homolog			GSE30971 CTRL VS LPS STIM MACROPHAGE WBP7 KO 4H UP	0.0758	0.351	0.41	1.25	1660	155	TNFSF15, AZIN1, PTEN, PFKFB3, MCEMP1, PTGS2, CEMIP, EZH2, USP12, TAB3, TBC1D9, CHM, ABCA1, SLC2A3, MAP7, NUP58, ATF7IP, GJB2, ADAM19, ARHGAP24, SERPINB1, IRAK3, ACVR1B, SEC24B, TRAF3IP2, GPR137B, ETS2, TBC1D30, TNFRSF1B, MET, NPC1, GK5, ELL2, PPP1R3B, STK26, NFAT5, STAT3, ZC3H12A, SLC1A2, ZBTB43, AGFG1, FPR2, IL10, IL1A, SLC11A2, AQP9
703	ENSOCUG00000009302		328.578	0.0741031	0.212042	0.434883	0.894039	0.0486436	8.09941	8.40739	8.72249	8.14517	8.11637	8.41686	Uncharacterized protein			GSE9006 TYPE 1 DIABETES AT DX VS 1MONTH POST DX PBMC UP	0.0759	0.351	0.41	1.25	1658	156	CXCR4, FKBP5, PDK4, SLC6A6, PTBP3, ICAM3, NCL, RRP12, HSPA9, EREG, AGPS, ACTR2, PAK2, ATP2A2, PPP4R3A, PABPC4, GLUD1, MSL2, DDX3X, DUSP1, ADAM10, ACTG1, BTG1, LSM12
704	ENSOCUG00000009297	RAB6A	1904.41	0.179869	0.246747	0.147833	0.693652	0.158859	10.8791	11.2153	10.9496	10.7583	10.7198	10.6941	Uncharacterized protein			GSE23695 CD57 POS VS NEG NK CELL UP	0.0735	0.35	0.41	1.25	1581	162	RANBP2, LTB, ADAM8, SPN, HERC4, CYP1B1, PFAS, PFKFB3, AQR, ATG16L2, RPF2, KIF2A, POLR1B, WDR12, ENC1, SRXN1, SEC24B, STRN3, ARHGAP30, GAR1, URI1, THEMIS2, PBRM1, PPP2CA, OTUD4, LSM12, WDR11
705	ENSOCUG00000007621	PLEKHB1	303.7	-0.000287812	0.214606	0.990681	0.998772	-0.000533439	8.24154	6.85834	8.64101	7.54893	8.32675	8.38845	Pleckstrin homology domain containing B1			GSE14308 TH2 VS INDUCED TREG UP	0.076	0.351	0.41	1.25	1666	155	MEGF9, TRAPPC6B, TOX3, NCEH1, YOD1, ASPM, WDR26, TMEM161B, STAG1, FOXO3, LRIF1, SLC12A6, SPATA1, DDX6, SRXN1, YME1L1, EPS8, MFSD8, RAD17, CEP135, MSI2, IRAK2, PXK, DDX5, EXOC5, KLF10, NAB1, PPP6R3, OSBPL3, VPS4B, SRPK1, PPP2R5E, SYNJ1, OLA1, AKAP7
706	ENSOCUG00000024033		13.4704	-0.119712	0.258244	0.093082	0.584054	-0.233547	3.30369	3.61244	3.44986	3.85289	3.74199	4.04687				GSE27786 LSK VS CD4 TCELL DN	0.0779	0.356	0.42	1.25	1715	153	CHCHD2, SLC30A1, PGLYRP1, WDR26, CRY1, OVGP1, AGTPBP1, PPP2R5A, TPR, SETX, ASXL2, SUCO, RALGAPB, RICTOR, PREX1, UBL3, SPATA13, RB1, ACTG1, SP1, MIA2, GPR183, OSBPL3, MIA3, ZDHHC20, KCNQ5, MYO9B, RAP2B, PPP2R5E, PPCDC, AGFG1, MYO1E, KCNAB2, PLA2G1B, ACAP1, CRNKL1, NUDT9, ROCK1, PCED1B, VPS13D
707	ENSOCUG00000000318	FAM168A	164.955	-0.0165576	0.200137	0.853829	0.98113	-0.00827357	7.40329	7.41556	7.15111	7.67655	7.25884	7.11241	Family with sequence similarity 168 member A			GSE32986 UNSTIM VS GMCSF AND CURDLAN HIGHDOSE STIM DC UP	0.0726	0.349	0.41	1.25	1545	166	IL1R2, TJP2, SYTL3, EZR, ATP13A3, TFRC, XPO5, NUP153, SPIRE1, CTPS1, RBM47, KDSR, MSH6, STXBP2, PFKFB4, ELL2, SDC4, PSMD1, FRMD4B, NUP205, LRR1
708	ENSOCUG00000025119	RELT	40.7215	0.177101	0.310966	0.0463097	0.465116	0.332439	5.08773	5.96025	5.33186	5.09833	4.83718	4.77857	RELT, TNF receptor			GSE25088 IL4 VS IL4 AND ROSIGLITAZONE STIM MACROPHAGE DAY10 UP	0.0738	0.35	0.41	1.24	1584	163	SLAMF6, AP1S3, SSH2, YOD1, E2F2, HSPA9, FURIN, PIK3R5, CGN, MBD2, PDE7A, PLEKHH1, NOL11, EIF4G2, ARID3B, RBM47, ITGB2, ENC1, ARHGAP30, ASXL2, PDCD6IP, CPNE1, TOP2B, INPP5F, IL13RA1, ATAD2B, TMED8, TMEM229B, FRMD4B, GPR183, DDX59, TMEM79
709	ENSOCUG00000029716	ARHGEF17	365.202	-0.0999717	0.245391	0.13165	0.667488	-0.175556	8.53534	7.53898	7.62512	9.31716	8.25572	7.94485	Rho guanine nucleotide exchange factor 17			GSE6259 33D1 POS VS DEC205 POS FLT3L INDUCED SPLENIC DC UP	0.085	0.371	0.42	1.24	1961	141	LCN2, MBP, PTGS2, RAB11FIP1, EREG, KDM6B, TREM1, PHLDA1, SLC7A11, RABGEF1, TNFAIP3, PPP1R10, HIPK2, PIK3R6, TRAF3IP2, ETS2, PLA2G4A, TNFRSF1B, ABTB2, NOS2, ACSL1, POU2F1, NFAT5, SNX25, RFFL, ZC3H12A, AGFG1, DDX54, FNDC3B, IL1A, SERPINB2, ST8SIA4, FLII, OSBP, SECISBP2, CLINT1
710	ENSOCUG00000017568	P2RY6	157.147	0.105892	0.248221	0.129139	0.66582	0.176643	6.64434	8.14294	6.94039	6.50831	6.92214	6.98478	Pyrimidinergic receptor P2Y6			GSE360 LOW DOSE B MALAYI VS M TUBERCULOSIS DC DN	0.0807	0.362	0.42	1.24	1792	151	MMP9, PLAUR, AMHR2, PFKFB3, MAP2K3, TFRC, PLXNC1, RND3, IFRD1, YKT6, ATP2A2, LITAF, PPP1R15A, WIPI1, GPD2
711	ENSOCUG00000010457	FCHSD2	624.071	-0.0666559	0.203173	0.50336	0.920646	-0.0359075	9.38656	9.13737	9.02933	9.34528	9.52909	9.14508	FCH and double SH3 domains 2			GSE24142 EARLY THYMIC PROGENITOR VS DN2 THYMOCYTE UP	0.0751	0.35	0.41	1.24	1616	162	IL1R2, ARRDC4, GLIPR1, DOCK5, CD44, SORL1, ITGAX, PAK1, VSIR, ADCY7, PPP3CA, CD244, MAP4K5, ITGB2, LITAF, ACVR1B, OTULINL, MFSD6, ANTXR2, IL18RAP, VAV3, PLA2G4A, UBL3, ANXA3, THEMIS2, RNF149, ANXA1, RGS1, CCR2, OGFRL1, CALHM5, SLC35F5, LGALSL, SCAF11, ATF6, TNFSF14, SIRPA
712	ENSOCUG00000010446	ATG16L2	262.827	0.226088	0.361494	0.0419422	0.445493	0.351159	7.86899	8.74984	7.85905	7.49422	7.684	7.64465	Autophagy related 16 like 2			GSE39110 DAY3 VS DAY6 POST IMMUNIZATION CD8 TCELL WITH IL2 TREATMENT DN	0.0732	0.35	0.41	1.24	1564	165	GLIPR1, ARL4C, PAG1, MYBBP1A, GBE1, IL7R, CD2AP, TRMT10C, JMJD1C, WDR43, MBP, TXNIP, SERINC1, ZC3H8, LYST, FOXO3, PIK3R5, RPF2, CRY1, SETD6, PPRC1, PFKFB2, PADI2, KLF6, ACVR1B, MAP4K3, LRATD2, SUCO, DDX5
713	ENSOCUG00000021327	STARD10	1310.52	-0.0742659	0.20218	0.475687	0.910101	-0.0409104	10.0122	10.2982	10.4421	10.4845	10.3275	10.4576	StAR related lipid transfer domain containing 10			GSE42021 TCONV PLN VS TREG PRECURSORS THYMUS UP	0.0741	0.35	0.41	1.24	1574	167	PLAU, MEGF9, AZIN1, PFKFB3, RRS1, ST3GAL5, SMOX, ODC1, AGPAT5, NKRF, PIK3CD, SLC25A32, ANKRD28, RNF139, SLC7A11, CHST3, KCMF1, SPEN, RASSF2, UBL3, OSBPL11, GDE1, SDC4, HNF1B, CHST15, PDZD8, GCKR, MTFR1, RAP2C, MAP3K9, MFAP3, GRK6, IVNS1ABP
714	ENSOCUG00000021605	ARAP1	1600.16	-0.0100624	0.207818	0.891238	0.986333	-0.00597647	10.3997	11.0124	10.1317	11.0206	10.5051	10.1933	ArfGAP with RhoGAP domain, ankyrin repeat and PH domain 1			GSE5142 HTERT TRANSDUCED VS CTRL CD8 TCELL LATE PASSAGE CLONE DN	0.0742	0.35	0.41	1.24	1587	164	GCLC, PRG4, IL1RL2, LNPEP, UGCG, ADGRG3, CHM, VSIR, PDE7A, SPPL2A, KLHL21, MAP4K5, KLF6, DENND11, IL6R, MFSD6, WIPF2, PDCD6IP, TBC1D30, RICTOR, RASSF2, DGKD, LATS2, ABHD15, RYBP, CDC42SE2, RGS2, BACH1, DAPK1, RNF146, DNAJB9
715	ENSOCUG00000014917	PDE2A	859.257	-0.0971873	0.247348	NA	NA	NA	9.33636	8.89431	8.75575	10.7985	8.74199	8.88906	Phosphodiesterase (EC 3.1.4.-)			GSE14908 RESTING VS HDM STIM CD4 TCELL NONATOPIC PATIENT DN	0.0749	0.35	0.41	1.24	1587	168	PLAUR, ARFGEF1, AHCTF1, ATP11B, USP9X, TDP2, CBLL1, PTBP3, PGLYRP1, PAK1, ITPRID2, HECTD1, WAS, RCOR1, SF1, USP33, ARHGDIB, TNKS2, SUCO, RASGRP1, SELENOT, ZNF654, AP1M2, NT5C3A, TMEM123, DIAPH1, STAG2, RMC1, VPS4B, RGS2, DCAF1, RAP2C, AP3B1, DIAPH2, UHRF1BP1L, CTNNB1, MYO1E, RNF13
716	ENSOCUG00000017356	CLPB	1029.52	0.0304134	0.206043	0.722355	0.966494	0.0148008	10.0719	9.6398	10.2948	9.46219	10.1158	10.0837	ClpB homolog, mitochondrial AAA ATPase chaperonin			GSE37416 0H VS 24H F TULARENSIS LVS NEUTROPHIL DN	0.0748	0.35	0.41	1.24	1577	169	RASSF5, TBC1D2, REL, RUNX3, HCST, MALT1, CYFIP2, SLC2A3, CRY1, NUP58, DDHD1, TNFAIP3, BRAF, TMA16, WBP11, ERO1A, RALGAPA1, TNFAIP8, TNFRSF1B, NPC1, ELL2, TM9SF3, ARL5B, RYBP, PDK1, ZC3H12A, ITCH, LSM12, PLEKHB2, HPS5, PDCD4, FNDC3A, BZW1
717	ENSOCUG00000000167	INPPL1	1850.66	-0.0204713	0.200522	0.816382	0.978139	-0.00959963	11.0435	10.6693	10.6571	11.1963	10.7258	10.5845	Inositol polyphosphate phosphatase like 1			GSE27786 NKCELL VS ERYTHROBLAST UP	0.0713	0.344	0.41	1.24	1467	177	TRDMT1, CPEB2, TLR6, G6PD, PRAM1, ATG16L2, LRIF1, VSIR, PTPN12, WDFY4, KIAA1841, SETX, SRF, MFSD8, OPA1, YTHDF2, UBR1, PPP4R3B, TNKS2, MBNL1, FAR1, EED, ZBTB33, ZC3H7A, GOLGA4, ZMPSTE24, STX3, GPR183, NOB1, MYO9B, PPCDC, SBNO1
718	ENSOCUG00000022850	FOLR2	306.634	-0.307906	0.360976	0.046283	0.465116	-0.332439	7.84445	8.16509	7.97037	8.50647	8.47709	8.31681	Folate receptor beta			GSE22103 UNSTIM VS LPS STIM NEUTROPHIL UP	0.0752	0.35	0.41	1.24	1609	164	ADAM8, NOL10, TRMT61A, ABHD2, IL7R, SKIL, INTS6, AQR, DEF6, SLC7A1, IPO7, ERRFI1, ITPKC, CDK13, PIK3R5, KIF2A, PHLDA1, BRWD1, NIP7, WDR75, TRIB1, DCP1A, TAF1A, PRDM2, RHOG, THEMIS2, FOXJ3, DDX51, ZBTB21, RARA, PPP2CA, OTUD4, LSM12, RGS1
719	ENSOCUG00000025778	ANAPC15	203.584	0.0533246	0.195891	0.60294	0.938763	0.0274441	7.62137	7.7312	7.79523	7.45527	7.61617	7.73545	Uncharacterized protein			GSE42021 TREG PLN VS TREG PRECURSORS THYMUS UP	0.0832	0.367	0.41	1.24	1848	151	PADI3, HEATR1, TNFSF15, SERPINB5, MEGF9, MECOM, ACTA1, CUL3, MYO19, ODC1, NKRF, E2F2, FOXO3, SLC25A32, TOMM70, MS4A6A, TXLNG, EXO1, AOX1, SNX13, LIG4, UBL3, SF3B1, BLM, OSBPL11
720	ENSOCUG00000000164	LAMTOR1	526.323	-0.0268276	0.196889	0.776428	0.972627	-0.0120537	8.69178	9.17666	9.05772	8.88527	9.09576	9.19089	Late endosomal/lysosomal adaptor, MAPK and MTOR activator 1			GSE42021 TCONV PLN VS TREG PRECURSORS THYMUS DN	0.0701	0.342	0.41	1.24	1434	180	PLAUR, LCN2, RIOK3, CCND2, ATP13A3, MMP10, YTHDF3, HIF1A, SERPINE1, PTGS2, UGCG, MARCHF7, IFRD1, TXNRD1, ERRFI1, PAK1IP1, CLEC4D, UTP4, KPNA3, CTPS1, TSR1, KCMF1, ETS2, PLA2G4A, KDM3A, CPD, NAB1, DUSP1, SPATA13, CD14, ACSL1, RNF149, NOP58, PBRM1, SERTAD1, STAT3, PLEKHA1, TBRG4, AGFG1, STK40, CDKN1A, IL10, IL1A, SERPINB2, SLC11A2
721	ENSOCUG00000000162	LRTOMT	44.4655	0.00646398	0.209617	0.931841	0.990514	0.00413948	5.89067	5.00441	5.24617	5.43967	5.41343	5.42572	Uncharacterized protein			GSE9988 ANTI TREM1 AND LPS VS VEHICLE TREATED MONOCYTES DN	0.0844	0.37	0.41	1.24	1882	150	CXCR4, NLRP12, RASSF5, RUNX3, CYTIP, PIK3R5, PIK3CD, DR1, ENC1, CCM2, MYO1F, OTULINL, SLC43A2, ARHGAP30, SLX4, RPS6KA1, PTP4A2, RASSF2, SETD1B, PPP1R18, SLC16A3, RHOG, CD14, POU2F1, CCR2, RAP2B, STK24, DAGLB, CORO1A
722	ENSOCUG00000012335	NUMA1	3021.84	0.000687603	0.207963	0.994362	0.999341	0.000286302	11.8512	11.5115	11.0594	11.9425	11.4528	10.9239	Nuclear mitotic apparatus protein 1			GSE17721 POLYIC VS PAM3CSK4 1H BMDC DN	0.078	0.356	0.41	1.24	1694	159	TFF1, NLRP3, MECOM, RRS1, IL7R, AFF4, ITGAX, PKP2, GSPT1, RND3, EREG, ITPRID2, ERRFI1, ST3GAL1, CLEC4D, TREM1, AP1G1, STAC2, TRIB1, TPR, FAM98A, RASGRP1, ETS2, SLC25A25, PLA2G4A, TNFRSF1B, NUS1, MET, LTV1, SPATA13
723	ENSOCUG00000012326	IL18BP	462.701	-0.0424607	0.220852	0.467997	0.907562	-0.0421236	7.6592	9.15663	8.2472	7.7958	9.28552	9.09196	Interleukin 18 binding protein (Interleukin 18 binding protein isoform 1)			GSE36826 WT VS IL1R KO SKIN DN	0.0761	0.351	0.41	1.24	1628	164	SLC16A6, CD101, GCLC, ALCAM, SPN, REL, CYTIP, FRY, AFTPH, TREM1, SLC7A11, PSME3, DDX21, EIF4G2, PPP1R15A, SRF, SCAF4, SPEN, LRP8, SLC3A2, THBS1, SETD1B, NAB1, S100A12, STK38L, ABCE1, DUSP1, RHOG, LCP1, DIAPH1
724	ENSOCUG00000012317	RNF121	1050.42	-0.0146702	0.185206	0.882834	0.985086	-0.00652571	9.95208	9.94063	10.1525	10.075	10.1208	9.94217	Ring finger protein 121			GSE5542 UNTREATED VS IFNA AND IFNG TREATED EPITHELIAL CELLS 24H DN	0.0854	0.371	0.41	1.24	1912	149	MGAM, GLIPR1, LRRC8D, CRP, ATP13A3, RINL, CSGALNACT2, MDN1, LYPLA1, GPAT3, POLR3F, EEF1AKNMT, EIF4G2, MCTP1, TNFAIP3, ANTXR2, GPR137B, PPP4R3B, SLC6A17, NAB1, SPATA13, KIAA1109, SNX25, SP3, ARMCX3, AGFG1, EPC2, FBXO31, NCKAP1L, PI4K2B, TBL1XR1
725	ENSOCUG00000036297		381.932	-0.0117188	0.196882	0.898324	0.986333	-0.00597647	8.81368	8.33285	8.44259	8.54408	8.75701	8.41759				GSE18791 CTRL VS NEWCASTLE VIRUS DC 10H UP	0.0763	0.351	0.41	1.24	1633	164	USP38, HS3ST1, DDX28, DDIAS, TRMT10C, SLC19A2, URB2, ZFP69, GMCL1, OSGEPL1, IMP4, MAP7, UMPS, LRMP, SETD6, POP1, NOL11, CDC40, FAM98A, RUNX1, NAPEPLD, BRIX1, IFNGR1, GPATCH1, NAT9, LRR1, RPP40, ADORA2B, UTP25, NUDT4, RIOX1, PEX1
726	ENSOCUG00000012313		5.44824	-0.00407221	0.219573	0.917204	0.988686	-0.00494166	2.39515	1.98563	2.54548	2.358	2.18853	2.50032	Uncharacterized protein			GSE19825 CD24LOW VS IL2RA HIGH DAY3 EFF CD8 TCELL DN	0.0746	0.35	0.41	1.24	1550	174	IL1R2, SUZ12, NR2C1, TDP2, PARD6B, DIS3, WDR4, AGPAT5, SLC19A2, RRP12, UTP6, PPP2R1B, NUP155, CDK12, MDN1, PSME3, WDR12, GPD2, UTP18, GPR137B, STRAP, SLC30A5, UBE3C, FBXO45, ORC1, NUP107, LIG3, MCM10, GNL3, SEC23IP, ANXA1, HACD2, RPP40, PATL1, SUV39H1, CENPO, PAICS
727	ENSOCUG00000025690	ART5	12.1497	-0.103665	0.254559	0.0417803	0.444676	-0.351956	3.34065	2.85685	2.88998	4.10799	3.21812	3.5887				GSE18791 UNSTIM VS NEWCATSLE VIRUS DC 18H UP	0.0808	0.362	0.41	1.24	1771	155	HS3ST1, WDR3, ARHGEF6, NAT10, HECTD1, CAB39, CLTC, NUP155, TUBA4A, WDR37, PCGF6, PAK2, BMS1, NIP7, DDX56, FAM98A, LCLAT1, METTL25, RUNX1, SLX4, STRAP, SLC30A5, FBXO45, IL16, ROCK2, GPAM, NCBP1, PPCDC, DNAJC11, NVL, TCP1, ZYX, FAH, ACTL6A, ELMOD2, ZPR1, INPP5K, PRKDC, PHAX, MIPEP, PLK4, PRPF8, RFC5
728	ENSOCUG00000023526		22.6598	-0.111251	0.25895	0.0411547	0.442103	-0.354477	3.7259	3.39722	4.31267	5.05421	4.23052	4.41341	NAD(P)(+)--arginine ADP-ribosyltransferase (EC 2.4.2.31) (Mono(ADP-ribosyl)transferase)			GSE17721 LPS VS POLYIC 24H BMDC DN	0.0791	0.359	0.41	1.24	1706	161	SLC16A6, EVI2B, CLEC4A, CXCR4, CNR2, ARL4C, PAG1, GCA, ATP11B, PFKFB3, PTBP3, PGLYRP1, RND3, TBK1, TEX14, ITPRID2, KIF2A, BRWD1, EPC1, HERC1, AVL9, RB1CC1, SIRT1, GPSM3, DOK3, IQGAP1, SEC24B, SELENOT, CYSLTR1, TREX1, KLHDC4
729	ENSOCUG00000013630		1.74832	-0.0220074	0.222921	0.468437	NA	NA	0.724029	0.685726	0.788949	0.924516	0.796771	0.752806	Uncharacterized protein			GSE23502 BM VS COLON TUMOR MYELOID DERIVED SUPPRESSOR CELL UP	0.0794	0.359	0.41	1.24	1709	162	ITGA6, CD300LF, CPEB2, TPD52, CCND2, PFKFB3, ABHD17B, LARP4, CYTIP, B4GALT6, GLS, CPNE3, SLC38A2, TBC1D9, CASP4, DMXL2, ZNF281, RBM47, MAP4K5, TRIB1, LITAF, SH3RF1, HIPK3, EPS8, FAM160A1, CSF2RB, GPR137B, CCR1, TNFRSF1B, IL6ST, ELL2, TENT5C, SOS1, CD69, CYLD, PLEKHA1, LSM12, SLC35F5, UBASH3B, STK24, RNF13, SIRPA, IL10, LIPA, RESF1
730	ENSOCUG00000007307		2.48769	-0.0415201	0.226882	0.196274	NA	NA	1.03493	1.13936	1.19687	1.23639	1.33925	1.42825	NAD(P)(+)--arginine ADP-ribosyltransferase (EC 2.4.2.31) (Mono(ADP-ribosyl)transferase)			GSE42021 TREG PLN VS CD24INT TREG THYMUS UP	0.0737	0.35	0.4	1.24	1512	179	PLAUR, LCN2, RIOK3, CCND2, PFKFB3, MMP10, YTHDF3, HIF1A, SERPINE1, PTGS2, UGCG, IFRD1, TXNRD1, ERRFI1, PAK1IP1, CLEC4D, SLK, UTP4, KPNA3, CTPS1, NAA15, TSR1, HSPD1, KCMF1, DDX5, PLA2G4A, WDR77, CD14, ACSL1, NOP58, PBRM1, SERTAD1, EIF4G1, PLEKHA1, AGFG1, STK40, CDKN1A, IL10, IL1A, SERPINB2, SLC11A2, TLE3, MOB1B, FNDC3A, ACSL4, BHLHE40
731	ENSOCUG00000007303		9.92483	-0.0437325	0.226165	0.273489	0.820931	-0.0856932	2.86706	2.85456	3.00933	3.80429	3.25788	2.50465	Cholinergic receptor nicotinic alpha 10 subunit			GSE22886 NAIVE TCELL VS DC DN	0.074	0.35	0.4	1.24	1521	178	SLC16A6, GCLC, PLAU, GCA, LARP4, SLC6A6, SLC7A8, TXNRD1, HSPA4, RCOR1, RBM47, PPP1R10, SNX13, GPR137B, PSMD1, IFNGR1, WDFY3, SYNJ1, AP3B1, MTHFD2, DAPK1, PGD, SQSTM1, PLEKHB2, SIRPA, LIPA
732	ENSOCUG00000017583	NUP98	2601.51	0.181907	0.282897	0.0985098	0.596116	0.224669	11.2469	11.8645	11.3253	11.1241	11.2101	10.822	Nucleoporin 98			GSE15139 GMCSF TREATED VS UNTREATED NEUTROPHILS DN	0.077	0.354	0.41	1.24	1608	172	LARP4B, MYO5A, RUNX3, LATS1, MAN2A1, SLC7A1, IPMK, USP14, SLC45A4, NSUN2, SACS, LARP1, ACTR2, POP1, SMG1, DNAJC21, APC, KLF6, NIBAN1, DDX6, PA2G4, RUVBL1, RALGAPA1, PTPRC, KLF10, EED, TMEM87A, BRCA2, CHST15, PPM1G, DHX29, XPOT, GPAM, RPRD2, GEMIN5, TBRG4, FTSJ3, TTI2, PSD2, DHX33, NOL8, OTUD6B, FBXO31, DNAJC2, SRSF1, SRBD1, FAM204A, MAP3K21, SLC66A3, KNTC1, RFWD3, CPSF3
733	ENSOCUG00000017600	PGAP2	444.337	0.0161915	0.195055	0.868808	0.983675	0.00714825	8.79269	8.79694	8.83335	9.03193	8.71063	8.48576	Post-GPI attachment to proteins 2			GSE12366 NAIVE VS MEMORY BCELL DN	0.084	0.369	0.41	1.24	1849	153	SLC16A6, GCLC, RASSF6, PAG1, PRKCI, SLC2A1, ARNTL, CLIP1, ITGAM, TBK1, TBC1D9, CEBPG, RNGTT, PTAFR, LPCAT4, IL6R, PIK3R6, RAD17, ANTXR2, CCR1, FGD6, DENND1B, NAB1, STK38L, ACSL1, CDC42SE2, GPR183, OSBPL3
734	ENSOCUG00000017602	RHOG	1474.42	0.112942	0.245855	0.165157	0.716158	0.144991	9.92878	11.2328	10.49	9.96378	10.3085	10.2479	Ras homolog family member G			GSE22886 DAY0 VS DAY7 MONOCYTE IN CULTURE UP	0.0841	0.369	0.41	1.24	1851	153	NLRP3, CPVL, SRSF5, KDM7A, IPCEF1, SORL1, RIPOR2, ICAM3, LYST, F5, PIK3CD, PCF11, WAS, AGTPBP1, CSTA, SLC9A3R1, NBEAL2, CSF3R, TUT7, CD244, KLF6, IRAK3, LIMD2, SELL, GPSM3, IL6R, MYO1F, SETX, RGS14, SPEN, VNN2, CRLF3, TNFRSF1B, CNTRL, PTPRC, S100A12, AMPD2, NFE2, DUSP1, ITGA4, IL16, KIAA1109, RGS2, S100A9, MID1IP1, NEDD9, STK10, PKN2
735	ENSOCUG00000013363	STIM1	948.475	0.0374184	0.204605	0.670475	0.955854	0.0196083	10.0743	9.9718	9.71012	10.1435	9.7566	9.39052	Stromal interaction molecule 1			GSE22432 MULTIPOTENT VS COMMON DC PROGENITOR UP	0.0813	0.363	0.41	1.24	1758	160	HEATR1, SOCS6, IL1RL2, RPS6KA3, PRKCI, MOB3B, LBR, HACD1, IPMK, DDX20, UCHL5, UTP4, SLC35A4, WDR12, RIF1, NIP7, BCAP29, CEBPZ, LCLAT1, RAD17, RCC1, MPHOSPH10, STRAP, LTV1, RRN3, TFB2M, PSMD1, RBM34, ZMPSTE24, UBE2T, PPM1G, DHX29, SLC36A4, NUP133, PUM3, ATXN3, FOXK2, DAGLB, DDX18, SIRPA, GFM1, GNAI3, INPP5D
736	ENSOCUG00000013372	RRM1	1326.1	0.0708973	0.216554	0.419841	0.890018	0.0506013	10.1068	10.9177	10.1417	10.0696	10.1906	10.3634	Ribonucleoside-diphosphate reductase (EC 1.17.4.1)			GSE32423 IL7 VS IL7 IL4 MEMORY CD8 TCELL UP	0.0793	0.359	0.41	1.24	1681	168	EVI2B, EMB, RNF39, SRSF5, PFAS, IPCEF1, SORL1, MAN2A1, PTBP3, FASTKD1, MALT1, STAG3, VSIR, PTPN12, RBM27, VPS13A, NIPBL, SF1, C19orf38, UBQLN1, RB1CC1, TAF1A, SNX13, CEP78, UBE2H, HNRNPF, RAB6A, SWT1, CARNMT1, STK26, ME3, CDC42SE2, KDM1B, ATXN3, UBASH3B, UBE2Q2, DAGLB, SMC4, GRK6, DDX55
737	ENSOCUG00000022440		2.06299	0.0196176	0.224342	0.189633	NA	NA	0.482802	1.30587	0.506725	0.467245	0.58367	0.493529	Olfactory receptor			GSE25088 CTRL VS ROSIGLITAZONE STIM MACROPHAGE DN	0.114	0.422	0.43	1.24	2975	103	ITGA2, HKDC1, LTF, IMPAD1, GLS, HECTD1, SMG1, GMEB1, SF1, YME1L1, MFSD8, LRP8, CPD, HAUS6, SHB, PRKAB2, DCAF1, FAM160B1, GCKR, SCAF11, HDGF, ATF6
738	ENSOCUG00000023802		215.177	-0.063167	0.222362	0.379035	0.875527	-0.0577302	7.01658	7.95915	7.30872	7.17232	7.92304	8.18585	Uncharacterized protein			GSE16450 CTRL VS IFNA 12H STIM MATURE NEURON CELL LINE DN	0.0801	0.361	0.41	1.24	1719	163	TRDMT1, CLEC4A, DDX28, ATP13A3, TRAPPC8, ARHGAP9, E2F2, GAS2L3, ATP2A2, KPNA3, CNOT1, ITGB2, NIBAN1, ACVR1B, SASS6, UTP18, TAPT1, CPNE1, THADA, URI1, CNTRL, OSBPL11, MED8, CD14, ISG20L2, SP3, ECT2, GSTCD, MYO1E, UBP1
739	ENSOCUG00000000568		35652.4	-0.0334558	0.220542	0.513006	0.920917	-0.0357796	14.4881	13.0557	15.5012	15.2612	14.4986	15.4494	Globin A1 (Hemoglobin subunit beta-1/2)			GSE32255 WT UNSTIM VS JMJD2D KNOCKDOWN 4H LPS STIM DC DN	0.0821	0.364	0.41	1.23	1771	161	IL1R2, ARRDC4, CHCHD2, RASSF6, TPD52, ATP8A1, TFRC, TMEM30A, LGALS3, PHLDA1, HSPA4, PADI2, KDSR, SRXN1, SNX13, IRAK2, GLUD1, RPS6KA1, NCKAP1, CPD, FAR1, RAB5A, PCYT1A, SETDB2, ATP6V0A1, CD69, FBXL5, ARMCX3, STK10, ITGAV, NPAS2, PLIN2, UBASH3B, STK24
740	ENSOCUG00000002114		507.233	-0.0217217	0.211791	0.754921	0.97168	-0.0124768	8.81658	8.80309	8.98463	7.96956	9.13069	9.40075	Uncharacterized protein			GSE40666 UNTREATED VS IFNA STIM STAT4 KO EFFECTOR CD8 TCELL 90MIN UP	0.0864	0.374	0.41	1.23	1902	153	RASSF6, AZIN1, RUNX3, ITGAX, ITGAM, ASPM, EZH2, AGPS, VSIR, YKT6, TUFT1, TRIB1, PTAFR, IL6R, MYO1F, HIPK2, RASGRP1, RASSF2, CCNE1, TET2, NCF2, STK38L, RHOF, TIAM2, RHOG, PLEKHA7, ACTG1, QPCTL, KCNQ5, LGALSL, OGDH, PLIN2, SLC1A5, PITPNC1, ZYX, CASP10, SCFD1, SLC5A3, VDR, BHLHE40, FAM214B, C5AR2, SLC16A10, PLCG2, BICRAL
741	ENSOCUG00000001004		2.82882	0.00602291	0.221235	0.851362	NA	NA	1.38312	1.59533	1.37633	1.19539	1.51455	1.52257				GSE19888 ADENOSINE A3R INH VS ACT IN MAST CELL UP	0.0925	0.385	0.41	1.23	2133	141	NIPAL1, PGAP1, URB1, TFRC, PKP2, WWC1, NLN, CHI3L1, SPATA5L1, ARIH1, RBM27, PCDH1, GMEB1, HMGA1, WDR75, SLC25A46, ESRP2, FAM199X, CEP78, MAIP1, PRDM2, LARGE2, XPOT, PPP2R5E, CDV3, LSR, BEND3
742	ENSOCUG00000007791	FAM160A2	530.966	0.016234	0.201988	0.856401	0.981449	0.00813208	8.9066	9.19236	9.06318	9.32499	9.01609	8.53958	Family with sequence similarity 160 member A2			GSE41176 UNSTIM VS ANTI IGM STIM BCELL 3H DN	0.0806	0.362	0.41	1.23	1716	166	DHRS9, EVI2B, ARL4C, PDK4, IPCEF1, KIAA0513, TTC13, NOCT, DMXL1, NCL, CPNE3, PTPN22, ADCY7, LRMP, ADORA3, PTPN4, EPS8, OTULINL, TIMM9, USPL1, DOP1A, WWP1
743	ENSOCUG00000024068	OR52W1	2.15401	0.0251181	0.223299	0.431725	NA	NA	1.20973	1.15278	1.05679	1.09858	0.899322	1.01878				GSE2770 IL4 ACT VS ACT CD4 TCELL 48H UP	0.0803	0.362	0.41	1.23	1707	167	SLC7A8, STXBP5, AKAP11, AGPAT5, NKRF, SLC25A24, ATG16L2, WDR26, CYFIP2, KIF2A, LRRC1, UMPS, WDFY4, LARP1, PPP2R2A, ATP2A2, DNTTIP2, PIK3CB, KCTD14, TRIB1, CCNYL1, GPD2, GPR137B, PPP4R3B, CCR1, MET, ABCE1, TFB2M, ACTG1, MTMR10, LGALSL, BMI1, DDX18, CCDC158, ERP44, MPP5, C5orf51, TFAP4, SEPSECS, SYNRG, GMFB, HSP90B1, CCNH, FNIP2, ITFG1, SLC1A4, GTF2E2, MRPL46, MTERF3, CUL2, AFF1, HPS3, ACTN1, TEX30
744	ENSOCUG00000017869	C11orf42	13.6504	-0.0372414	0.220113	0.510972	0.920917	-0.0357796	3.87829	3.58935	3.2662	4.11144	3.4526	3.75906	Chromosome 11 open reading frame 42			GSE23502 WT VS HDC KO MYELOID DERIVED SUPPRESSOR CELL BM UP	0.0817	0.364	0.41	1.23	1731	168	CNR2, LTB, ALCAM, PAG1, PGAP1, ATP8A1, DSC3, DDIAS, SORL1, COBLL1, PAN3, TNFRSF21, SMCHD1, FOXO3, MAP7, PDE7A, BRWD1, SLC12A6, LIMD2, FAM214A, GGNBP2, RASA2, LRATD2, DOCK11, PXK, TOP2B, INPP5F, TRIM7, ATAD2B, TMED8, CSNK1G3, IL16, STK26, TNPO1, BACH1, LPIN2, NEDD9, TMEM209, STK10, TTK, SMC6, PI4K2B, VIRMA, XPO1, ACAP1, MSL1, BMP2K, SLC25A37
745	ENSOCUG00000007797	CCKBR	125.984	0.0302338	0.223869	0.384875	0.877901	0.0565547	7.72892	4.39269	6.58101	4.38211	6.62249	6.38066	Gastrin/cholecystokinin type B receptor			GSE25123 IL4 VS IL4 AND ROSIGLITAZONE STIM PPARG KO MACROPHAGE DAY10 DN	0.0917	0.385	0.41	1.23	2085	145	EVI2B, TMEM154, PIK3C2A, PGAP1, PFKFB3, GBE1, CYTIP, MAP2K3, PTGS2, TNFRSF21, EREG, ADGRE2, ERRFI1, NUP153, CXCL8, CSGALNACT2, TUBA4A, TREM1, PHLDA1, TBC1D10C, TAC1, TUT7, SELL, SEC24A, CCL20, ETS2, PLA2G4A, FLNB, PTPRC, NCF2, MS4A4A, TMED8, PAQR5, PPP1R3B, GPR84, SHB, RAC2, ZC3H12A, PLK3, FNDC3B, IL1A, SLC11A2, RAB24, UBA6, PGK1, ACAP1, SLC5A3, SLC25A37
746	ENSOCUG00000039447		12.4702	-0.0661715	0.227528	0.297348	0.836447	-0.0775615	3.45887	3.52744	3.38975	4.01576	3.43806	3.64463				GSE11864 UNTREATED VS CSF1 IN MAC UP	0.0934	0.387	0.42	1.23	2178	137	EVI2B, TP53INP1, CD300LF, MEGF9, SSH2, SRSF5, MALT1, SLC2A3, LRMP, RNF139, FLT3, POC1B, LRCH4, RASGRP4, NOP2, HIPK2, INPP4B, LONRF3, KLHDC4
747	ENSOCUG00000007808	CAVIN3	852.26	-0.194782	0.336379	0.0324283	0.403669	-0.393974	9.63845	8.53054	9.0166	10.1191	9.43713	10.202	Caveolae associated protein 3			GSE20500 RETINOIC ACID VS RARA ANTAGONIST TREATED CD4 TCELL UP	0.085	0.371	0.41	1.23	1857	157	TFF1, FOSL1, USP53, REL, SMOX, TRMT5, KIAA0513, PKP2, DIS3, GLS, CEMIP, CBLB, TXNRD1, SLC25A32, ME1, EXO1, OTULINL, MFSD6, WBP11, POLR3E, DOP1A, ERCC6, TNFRSF1B, PNRC1, UBL3, PPP6C, SDC4, CD14
748	ENSOCUG00000015737	SMPD1	803.054	-0.0213649	0.196814	0.817947	0.978139	-0.00959963	9.29117	9.83052	9.64052	9.80312	9.67904	9.49894				GSE4590 PRE BCELL VS VPREB POS LARGE PRE BCELL DN	0.0939	0.387	0.42	1.23	2188	137	USP53, PDS5A, PTP4A1, ATP13A3, MON2, TRMT5, FNIP1, PAN3, ADGRG3, IPO7, ZC3H8, KIF21B, MAP4K5, NOP2, FAM199X, POLR3E, RALGAPB, MPV17L, HNRNPD, DGKD, UBR2, C12orf66, NLE1, MTMR10, TANGO6, DAPK1, SRFBP1, ACAP1, RMDN1, PHF3, RPRD1A, METTL9, EPHA2, MTSS1, MTF2, FUBP1, FIP1L1
749	ENSOCUG00000016929	APBB1	521.924	-0.574547	0.718848	0.0123983	0.268301	-0.571378	8.66543	8.14679	8.77242	9.51512	9.1795	9.05496	Amyloid beta precursor protein binding family B member 1			GSE22025 UNTREATED VS PROGESTERONE TREATED CD4 TCELL DN	0.0922	0.385	0.41	1.23	2056	150	CD101, RANBP2, PTP4A1, RRS1, IL1RAP, GSPT1, RRP12, FURIN, ABCD3, TFAM, TUBA4A, F5, LYPLA1, ADAM19, SELL, DR1, ELL2, RAB5A, ACSL1, GPR183, PCYT1A, ANXA1, SRP54, PITRM1, SOSTDC1
750	ENSOCUG00000016940	TRIM3	1542.2	0.0626467	0.224953	0.346544	0.863628	0.0636731	10.9518	9.36492	11.0648	10.0282	10.1986	10.5327	Tripartite motif containing 3			GSE17721 POLYIC VS CPG 2H BMDC UP	0.0821	0.364	0.41	1.23	1748	166	CXCR4, CNR2, MYO5A, TDP2, DBR1, ETNK1, CBR4, BRWD1, POLR3F, KLHL21, USP33, PAXBP1, PA2G4, SCAF4, KDM3A, ATAD2B, ECPAS, WIPF1, G6PC2, PCYT1A, MIA3, CYTH1, NUP133, PAPOLG, UHRF1BP1L, SMC6, UBP1, MED4, IVNS1ABP, SLAIN2, ATP13A1, HARS2, ANKRD13A, MMACHC, METTL22, FBXW7, DHX57, FZD3, PHAX, BORCS5, TUBGCP5, CASP8
751	ENSOCUG00000016950	ARFIP2	2675.11	0.0344665	0.216918	0.595836	0.93735	0.028098	11.4549	10.3099	11.9106	10.4628	11.4515	11.3499	ADP ribosylation factor interacting protein 2			GSE41867 NAIVE VS DAY15 LCMV ARMSTRONG EFFECTOR CD8 TCELL DN	0.09	0.381	0.41	1.23	1987	152	HERC4, MED13, JMJD1C, SLC20A2, RCSD1, ITPRID2, ERRFI1, TBC1D9, ITPKC, AFTPH, CSGALNACT2, ADCY7, SMG1, MPPE1, SETD2, HERC1, HNRNPDL, SETX, SLC3A2, TNFRSF1B, ARRDC1, ATAD2B, DDX3X, FAM76B, MIA3, ITCH, LIPC, ZBTB43, AKAP7, MAP3K9, SARAF, C15orf39, KDM4C, THRAP3, GPD1L, FRS2, KRAS, MTSS1, FAM204A, PIP4K2A, INPP5K, ZBTB2, EDC4, TMCC3, PHRF1, ARMCX5, SLC26A2, TGFBRAP1, PUM1
752	ENSOCUG00000016956	TIMM10B	378.667	-0.0296099	0.211257	0.687821	0.960671	-0.0174255	8.32017	8.03838	8.82113	8.01632	8.4651	9.03339	Uncharacterized protein			GSE14308 TH2 VS NAIVE CD4 TCELL DN	0.0836	0.368	0.41	1.23	1798	162	ARL14, MKNK1, MAP3K2, FGD3, REL, XPO5, MBP, MAK16, LYST, VSIR, WDR37, DDHD1, APC, MTERF1, DDX6, CEBPZ, CCM2, HSPD1, ANTXR2, GPD2, FBXO38, DDX5, CNTRL, PPP6C
753	ENSOCUG00000016970	DNHD1	7.97747	-0.0768191	0.240507	0.0462048	0.465116	-0.332439	2.59097	2.33097	2.24642	3.36517	2.35475	3.12899	Dynein heavy chain domain 1			GSE21927 SPLEEN VS TUMOR MONOCYTE BALBC DN	0.0951	0.389	0.41	1.23	2193	141	ARRDC4, RASSF6, TPD52, SYNCRIP, KCTD4, SLC1A1, BAIAP2L1, LNPEP, URB2, USP47, DMXL2, TRIB1, DHX9, HSPD1, SUPT16H, HNRNPF, PPP1R2, ABCE1, LMTK2, RB1, ACTG1, LCP1, TMX3, PPM1G, KDM1B, NOC2L, REEP3
754	ENSOCUG00000027619	RRP8	382.375	0.011041	0.192541	0.913107	0.98788	0.0052957	8.39393	8.56743	8.76083	8.4754	8.45784	8.72391	Ribosomal RNA processing 8			GSE34392 ST2 KO VS WT DAY8 LCMV EFFECTOR CD8 TCELL UP	0.084	0.369	0.41	1.23	1798	164	CXCR4, TMEM154, TP53INP1, SOCS6, SSH2, RIPOR2, PRAM1, TXNIP, ARHGAP9, FOXO3, LRRC1, MS4A6A, KIF21B, TBC1D10C, MPPE1, IL6R, ENC1, OTULINL, DOCK11, RALGAPB, RPS6KA1, ANKRD44, OSBPL11, MBLAC2, ABHD15, UBE2T, AAGAB, SMC6, NRIP1, CARD11, GRK6, PDCD4, INPP5D, GPD1L, NCOA1, FBXO5
755	ENSOCUG00000006593	ILK	2940.58	-0.381825	0.395854	0.0287085	0.386958	-0.412337	11.1514	11.1176	11.4144	11.6833	11.5849	11.8496	Integrin linked kinase			GSE14415 ACT VS CTRL NATURAL TREG DN	0.0925	0.385	0.41	1.23	2055	151	CD101, CXCR4, HEATR1, SOCS6, SSH2, CCND2, IL7R, TAF4B, F2RL1, FOCAD, GPATCH4, MDN1, MAP4K5, WDR75, MFSD6, DUSP1, EXOSC10, MTAP, NOA1, ZNHIT6, WDR74, GPR183, TANGO6, SLC49A4, PLEKHA1, RPP40, UTP25
756	ENSOCUG00000006599	TAF10	312.781	-0.034801	0.192156	0.729361	0.967948	-0.014148	8.24507	8.28001	8.21224	8.10009	8.39045	8.44363	Transcription initiation factor TFIID subunit 10			GSE21063 WT VS NFATC1 KO BCELL DN	0.0795	0.359	0.4	1.23	1631	179	PRKCI, ARNTL, ERI2, UTP3, FOXN2, ASPM, E2F2, SLC38A2, IFRD1, SPATA5L1, KIF2A, DDHD1, DNTTIP2, NSUN6, DNAJC21, MED17, SENP6, SIRT1, HIPK3, SNX13, KDM6A, TEX10, SLC3A2, CPD, PALB2, FLNB, EIF3A, TCERG1, FBXO45, ABHD15, SP1, OSBPL3, MMS22L, CYTH1, ERCC6L, HDGF, FAM110A, OLA1, EPC2, SMC4, PI4K2B, GFM1, DNER, KNTC1, TBC1D12, SMNDC1, CCT5, DNMT3B, HIVEP2, XRCC6, MFN1, ARHGAP11A, GOLGA3, NRBF2, PRPF8, RA…
757	ENSOCUG00000006604	TPP1	1351.61	0.0644612	0.215658	0.454371	0.900165	0.045678	10.2545	10.9393	10.0204	10.2583	10.4188	10.019	Tripeptidyl peptidase 1			GSE37533 PPARG2 FOXP3 VS FOXP3 TRANSDUCED CD4 TCELL UP	0.0846	0.371	0.41	1.23	1816	163	LRRC8D, TJP2, DDX28, RRS1, CUL3, CROT, B4GALT6, FASTKD1, AKR1B10, USP12, WDR12, PIK3CB, FAM98A, DKC1, SUPV3L1, PABPC4, SNX13, ARHGDIB, MOSPD1, URI1, AMPD2, TIAM2, TRIM37, CEP83, RGS2, RPP40, SRPK1, UTP25, CCT4, PLIN2, GSR, SIK2, ZMAT3, POLQ, TCP1, METTL9, SAMSN1, FAM172A
758	ENSOCUG00000006606	DCHS1	1232.82	-0.105801	0.251808	0.0865735	0.5745	-0.24071	10.106	9.30452	9.13725	11.1884	10.0147	9.2974	Dachsous cadherin-related 1			GSE11961 FOLLICULAR BCELL VS GERMINAL CENTER BCELL DAY7 UP	0.0819	0.364	0.4	1.23	1703	174	LMO7, DDX28, CD44, TMED7, PRKCI, NOCT, TWNK, BEST1, MTUS1, ARHGAP9, ERCC4, CHM, TMEM161B, FOXO3, TFAM, PABPC1, SLC25A32, POLR3G, BMS1, PADI2, MCTP1, SPRTN, GNL2, PLA2G4A, TNFAIP8, ADAM10, PDK1, HS2ST1, ZDHHC20, WDR11, TBC1D31, PPP2R5E, PPCDC, TM7SF3, GEMIN4, NCKAP1L, TOP3B, MPP5, RPS6KA2, WDR44, NCAPG
759	ENSOCUG00000022999		12.1184	0.063742	0.228327	0.279328	0.823247	0.0844697	4.02274	3.60471	3.23588	3.4512	3.42522	3.21439				GSE11961 GERMINAL CENTER BCELL DAY7 VS GERMINAL CENTER BCELL DAY40 UP	0.0913	0.384	0.41	1.23	2016	152	PGLYRP2, TPRG1, SPN, TJP2, ATP11B, KIAA0513, SLC7A8, ARHGAP9, HACD1, CAD, ERRFI1, PTPN12, YKT6, SLC7A11, SLC35A4, AGTPBP1, TNFAIP3, PSMD12, WDHD1, LONRF3, LRP8, ITGAL, MCTP2, MXD1, PSMD1, IFNGR1
760	ENSOCUG00000005726	MRPL17	1317.56	0.0984742	0.228866	0.274474	0.821455	0.0854162	10.1437	10.5901	10.653	9.67547	10.1943	10.4514	Mitochondrial ribosomal protein L17			GSE36476 CTRL VS TSST ACT 40H MEMORY CD4 TCELL OLD DN	0.0852	0.371	0.4	1.23	1796	169	IL1R2, MCUR1, ASPM, ETNK1, PHLDA1, CSTA, CTPS1, MTHFD1, RMI1, IL13RA1, BLM, BCL2L11, ACTG1, MCM10, ME2, PPM1G, GINS3, NCBP1, NUP133, CSTF2, SRPK1, DAPK1, PAICS, ADSL, KIF11, ACOT7, FAH, MELK, VDR, GCLM, NCAPG, TXNL1, MCM4, SLC39A14, NCAPH, CDC25A, GART, CCT3, POLR3K, RAD51, TBC1D8
761	ENSOCUG00000027246	GVIN1	4075.21	-3.26311	0.811543	1.93691e-06	0.000783924	-3.10573	9.86301	10.0316	10.1075	10.3866	12.4337	12.7549	Uncharacterized protein			GSE31082 DN VS CD8 SP THYMOCYTE UP	0.0839	0.369	0.4	1.23	1786	166	AHCTF1, PFAS, IDE, SLC7A1, IPMK, DDX20, IPO4, NADK2, NUP155, ANKRD28, SLC25A51, CINP, DDX21, KPNA3, EXO1, MSH6, PSMD12, E2F3, MED23, RUVBL1, FASTKD2, SLF1, PSMD1, FBXO45, ETF1, BCL7A, PTBP2, FABP5, ASRGL1, DDX54, UBE2Q2, CENPO, HSPA13, MCM5, ADK, UBA6, RAB1A, PREPL, GNAI3, RPRD1A, TXNL1, UCHL3, CPSF6, RCC2
762	ENSOCUG00000037993		2.30299	0.0415185	0.227626	0.134463	NA	NA	1.16794	1.30969	1.20227	0.904263	1.08483	0.92976				GSE11864 CSF1 IFNG VS CSF1 PAM3CYS IN MAC DN	0.0972	0.392	0.41	1.23	2242	141	FOSL1, STK17A, URB1, ATP13A3, PFKFB3, RRS1, SLC6A6, TFRC, PTGS2, IL1RAP, UGCG, TXNRD1, DHX36, PAK1IP1, IPO4, CASP4, CMTM6, HAMP, NUP58, USP47, RABGEF1, DCP1A, PA2G4, TMA16, TBC1D30, SLC3A2, PPP1R2, RHOG, GRHL1, GNL3, SRP54, SOSTDC1, NEDD9, NOL9, ITPRIP, SLC35F5
763	ENSOCUG00000016801		64.9808	-0.123112	0.25867	0.103899	0.611234	-0.213792	5.75479	5.83705	5.09849	6.64697	5.81773	5.89398	Uncharacterized protein			GSE28737 WT VS BCL6 HET FOLLICULAR BCELL DN	0.0862	0.374	0.41	1.23	1849	163	CD300LF, ARL4C, PAG1, EXOC6, PGAP1, SORL1, PTGS2, RIPOR2, PRAM1, UTP3, ITGAM, MTUS1, MRE11, ARHGAP9, UTP6, TXNRD1, UCHL5, ZNF131, PAK1IP1, TFAM, AKAP13, MTERF1, MKLN1, DENND11, COX18, LRP8, TNFRSF1B, EED, UBL3, NT5C3A, SHB, DBF4, RAC2, ZC3H12A, ASRGL1, RPP40, OGFRL1, RAP2B, CARMIL1
764	ENSOCUG00000029676	ZNF214	72.936	-0.0220088	0.206282	0.785571	0.974447	-0.0112419	6.36517	5.85275	6.10372	6.32284	5.83581	6.37318	Zinc finger protein 214			GSE3982 MEMORY CD4 TCELL VS TH2 DN	0.0821	0.364	0.4	1.23	1699	175	LARP4, TRMT5, PTGS2, MCUR1, PMCH, SLC16A1, RAB11FIP1, CAB39, ETNK1, SLC25A32, PHLDA1, DSG2, MTHFD1, PSMD12, PA2G4, PLA2G4A, BLM, ABCE1, EMC8, SLC16A3, SDC4, TFB2M, RRP7A, NCBP1, PUM3, PPCDC, UHRF1BP1L, TTK, KIF11, ACOT7, RMDN1, BZW1, VDR, SEC23B, MCM4, CPSF6, HELLS, SLC39A14, NCAPH, XRCC6, ACAT2, PHKA1, CCT2, CSE1L, STAP1, PRMT5, PPIF, MSH2, FES, PDIA4, XRCC5, NOP16, RRM1, KCTD5, STIP1, IMPDH2, G…
765	ENSOCUG00000017504	SYT9	262.995	-1.202	0.781174	0.00301986	0.12712	-0.895786	7.64027	6.88479	7.12825	8.69822	8.32737	7.68621	Synaptotagmin 9			GSE7768 OVA WITH LPS VS OVA WITH MPL IMMUNIZED MOUSE WHOLE SPLEEN 6H UP	0.0901	0.381	0.41	1.23	1968	157	FBXL17, SOCS6, FGD3, PFAS, RUNX3, YTHDF3, CROT, STXBP5, MRE11, EZH2, IPMK, QSER1, ERCC4, TBC1D9, UMPS, MAP11, OSTM1, RMI1, CACUL1, SLC30A5, GAN, MBLAC2, ADAM10
766	ENSOCUG00000014983	PPFIBP2	497.968	0.0411807	0.203327	0.655293	0.951703	0.0214985	9.32741	8.87856	8.69768	8.77694	9.07589	8.76656	PPFIA binding protein 2			GSE22886 NAIVE CD4 TCELL VS 48H ACT TH1 DN	0.0814	0.363	0.4	1.23	1671	179	CHCHD2, FASTKD3, CYP1B1, ERI2, USP1, HSPA9, FOCAD, ATP2A2, EXO1, CTPS1, CNOT6, ARNTL2, MCAT, PPP1R10, DONSON, PITPNB, ELL2, SDC4, PSMD1, NUP107, EIF4G1, CSTF2, MTHFD2, ATP5PB, MCM5, SMC4, PFKP, RUVBL2, ERAL1, ACOT7, FAH, MRPL17, VDR
767	ENSOCUG00000015001	CYB5R2	14.6166	-0.0216937	0.214464	0.735279	0.968532	-0.0138861	3.71387	3.99751	3.64393	3.99362	3.60347	4.03416	NADH-cytochrome b5 reductase (EC 1.6.2.2)			GSE26343 WT VS NFAT5 KO MACROPHAGE LPS STIM DN	0.0874	0.376	0.41	1.22	1881	162	DOCK5, ITGA6, CDHR1, MEGF9, PFKFB3, IL7R, SLC30A1, SORL1, PAK1, CYFIP2, LYST, EDEM3, ATP6V0D2, SLC12A6, RB1CC1, CACUL1, SNX13, RASSF2, PLXNA2, OSBPL3, MTMR10, NAT9, WDR7, FMO5, RAP2B, GPR65
768	ENSOCUG00000004225	EIF3F	4844.21	-0.0123655	0.196161	0.888196	0.985551	-0.00632076	12.2959	11.8147	12.435	12.1913	12.2642	12.2898	Eukaryotic translation initiation factor 3 subunit F (eIF3f) (Eukaryotic translation initiation factor 3 subunit 5) (eIF-3-epsilon) (eIF3 p47)			GSE3920 UNTREATED VS IFNG TREATED FIBROBLAST DN	0.0923	0.385	0.41	1.22	2025	154	XKRX, LTB, EMB, IL1RL2, TAF4B, SMOX, ARNTL, SLC7A8, CLEC12A, NEBL, PAN3, ADGRG3, RAB11FIP1, MALT1, CMTM6, TXLNG, TUFT1, IGFLR1, JAML, R3HDM1, TREML2, DDX5, TBC1D30, WWP1, ARID2, ABHD15, LCORL, IL17RE, GPR183
769	ENSOCUG00000017198	TUB	58.0591	-0.0580053	0.223575	0.369616	0.872202	-0.059383	5.94948	4.84331	5.70047	6.28138	5.88759	5.49956	Tubby-like protein			GSE36009 UNSTIM VS LPS STIM NLRP10 KO DC DN	0.0983	0.395	0.41	1.22	2241	144	CD44, STK17B, RRS1, RINL, CD2AP, RUNX3, TRAPPC8, FASTKD1, SLC16A1, HSPA9, MAK16, GPATCH4, ETNK1, NOL11, PPP2R5A, YME1L1, PPP4R3B, DNASE1, CPNE1, ARID2, PES1, ECPAS, GRWD1, BAZ1A, REV3L, NOB1, ZBTB43, SYNJ1, MTHFD2, NUFIP1, BCLAF1
770	ENSOCUG00000017214	RIC3	52.8387	-0.00420315	0.214964	0.93923	0.990874	-0.00398147	6.20615	4.65301	5.41248	5.45832	5.84733	5.59552	RIC3 acetylcholine receptor chaperone			GSE43956 WT VS SGK1 KO TH17 DIFFERENTIATED CD4 TCELL DN	0.0882	0.378	0.4	1.22	1898	162	PAG1, ATP13A3, SYNCRIP, APBB1IP, ZBTB16, SOS2, PTBP3, MUC1, FOXN2, UGCG, SLC38A2, IFRD1, CAB39, UCHL5, CLEC4D, PHLDA1, WAS, OSER1, NIPBL, TBC1D15, KLF6, OTULINL, STRN3, FEM1B, EIF3D, ATAD2B, CEP350, BCL2L11, DUSP1, PLIN2, AGFG1, LPCAT3, GPR65, CTNNB1, CDV3, BMI1, KPNA4, DDX18, FPR2, IL10, IL1A, RAB24, XPO1, RNF138, PMM2, BMP2K, ACSL4, ERP44, PTGER4
771	ENSOCUG00000002626	LMO1	235.294	-0.00301678	0.219627	0.929392	0.990322	-0.00422349	7.851	5.46739	8.02427	5.66739	7.90579	8.09519	LIM domain only 1			GSE46606 UNSTIM VS CD40L IL2 IL5 3DAY STIMULATED IRF4MID SORTED BCELL UP	0.0874	0.376	0.4	1.22	1843	169	TP53INP1, SSH2, SMAP2, PFAS, GBE1, PRMT3, STYX, TTC13, AKAP11, ATG16L2, SLC25A51, NBEAL2, RIF1, P2RY6, ASXL2, MBNL1, WDR77, GDE1, ADAM11, SP1, CDC42SE2, DDX51, ME2, SP3, GPAM, WDR7, FMO5, ACBD5, SLC1A5, NCKAP1L, ACAP1, GPD1L, GALNT1, SYNRG, SLAIN2, ZPR1, AGL, CPSF3, CISD1
772	ENSOCUG00000003826	STK33	53.8008	-0.0565072	0.221733	0.402878	0.887417	-0.0518722	5.98069	4.86917	5.42405	5.74333	5.61128	6.06225	Serine/threonine kinase 33			GSE41867 NAIVE VS DAY15 LCMV EFFECTOR CD8 TCELL UP	0.087	0.376	0.4	1.22	1859	165	PSME4, LRPPRC, ACTA1, WDR3, TWNK, FOCAD, BMS1, NIP7, KIAA1841, COX18, SASS6, NPAT, EIF3B, EIF3D, FASTKD2, MED8, MCMBP, SNIP1, FABP5, MID1IP1, CUL5, NCBP1, NUP133, UTP25, FAF1, PGD, UBXN2B, HSPA13, EFL1, VIRMA, DDX52, GCLM, ERP44, APOA2, NUP188, ZPR1, CCT5, TMEM19, AATF, THAP2, ACTR3B, DET1, CSE1L
773	ENSOCUG00000020948		8.394	-0.0108646	0.218609	0.810626	0.978005	-0.00965901	2.63648	2.67492	3.28522	2.74815	2.87118	3.23432				GSE17721 LPS VS GARDIQUIMOD 8H BMDC DN	0.0888	0.379	0.4	1.22	1910	162	DOCK5, STK17B, PRMT3, XPO5, PKP2, PGLYRP1, EREG, MAK16, NOL11, DDX21, ATP2A2, DDX56, UBQLN1, ACVR1B, CYSLTR1, SLC30A5, NCF2, EXOSC10, GPR84, LIG3, ZMPSTE24, MIA2, STAG2, CARMIL1, GFM2, PPCDC, DAPK1, PAICS, OTUD6B, NUDCD1, NOP56, ATL2, MRPL3, GMFG, CPSF3, GJD2, NFAM1, DIMT1, ZNF146, H6PD, CCT2, F3, DESI2, AKAP9, ATP6AP1, ABR, ORC2, UQCRB, ADAM9, LIMA1
774	ENSOCUG00000035999		2.51222	-0.0122594	0.222537	0.609469	NA	NA	0.938595	0.922772	1.34744	1.20155	1.02876	1.35186				GSE34156 UNTREATED VS 6H TLR1 TLR2 LIGAND TREATED MONOCYTE UP	0.0979	0.394	0.41	1.22	2182	150	SLC16A6, PLAU, CD300LF, GCA, SLC11A1, ADGRE2, ABCA1, LGALS3, DMXL2, GPAT3, FLT3, RBM47, AOAH, DOK3, PTAFR, MAP4K3, CSF2RB, SLC43A2, IL13RA1, NCF2, STK38L, MNDA, CD14, WDFY3, CHST15, PILRA, GRTP1
775	ENSOCUG00000005433	TRIM66	17.7906	-0.0476428	0.220606	0.452548	0.899338	-0.046077	4.33128	3.80806	3.72086	4.32069	4.35151	3.91104	Tripartite motif containing 66			GSE3982 DC VS NKCELL UP	0.0875	0.376	0.4	1.22	1861	166	MMP9, DHRS9, FOSL1, UTP3, PGLYRP1, MCUR1, CHI3L1, CLTC, LGALS3, TUBA4A, RBM47, MKLN1, PSMD12, ENC1, PABPC4, SNX13, TREML2, CLU, RAD1, IL13RA1
776	ENSOCUG00000005442	RPL27A	16619.6	-0.0528791	0.216201	0.487899	0.915851	-0.0381754	13.7363	13.4829	14.1937	13.5427	13.8765	14.5594	Uncharacterized protein			GSE20198 UNTREATED VS IL12 TREATED ACT CD4 TCELL UP	0.0873	0.376	0.4	1.22	1829	171	EMB, MED13, PDLIM5, TRAPPC8, WDR3, MARVELD2, CSGALNACT2, LRMP, FLT3, DHX9, FAM98A, GGNBP2, GNL2, CEP135, LONRF3, SUCO, EXOC5, ROCK2, SNX25, FAM174A, NUP133, DALRD3, GEMIN5, FTSJ3, RAB3GAP2, CFAP69, SUV39H1, FPR2, EGR3, PRKAR2A, GFM1, MOB1B, ADGRE5, ZNF655, EFTUD2, FAM204A, QTRT2, MAPK1IP1L, XRCC6, VPS50, GPR89B, CUL2, PTGES2, TRIT1, HOOK3, CSNK1A1, SEC63, ZNF644
777	ENSOCUG00000018960		1.41947	-0.00993628	0.222154	0.707643	NA	NA	0.445284	0.409616	0.50617	0.599918	0.516714	0.366284				GSE22611 NOD2 VS CTRL TRANSDUCED HEK293T CELL DN	0.0939	0.387	0.41	1.22	2057	155	ALOX5, STK17A, GLIPR1, PTP4A1, DAPK2, SORL1, G6PD, SOS2, ICAM3, LBR, RAB11FIP1, IFRD1, FURIN, F2RL1, ADGRE2, BMX, SMCHD1, FOXO3, TUBA4A, ADCY7, LRMP, MPPE1, USP3, ARID3B, AOAH, SELL, TOPORS, RGS14, ARHGDIB, UBR2, AMPD2, MNDA, GRWD1, KIAA1109, MIA3, ZNF407, RGS2
778	ENSOCUG00000019761	SNORA3B	3.54337	0.0413613	0.225003	0.326943	NA	NA	1.93653	1.75478	1.89489	1.74586	1.669	1.63276				GSE13946 CTRL VS DSS COLITIS GD TCELL FROM COLON DN	0.0991	0.397	0.41	1.22	2220	149	XKRX, USP53, PATJ, ITGA6, NIPAL1, CD2AP, IPCEF1, PRMT3, QSER1, SON, PPP2R1B, ABCA1, N4BP2, ST6GAL1, SELL, LCLAT1, DKC1, TAF1A, INPP4B, TREML2, HOOK1, CRLF3, TOP2B, IL6ST, MCMBP, BRCA2, PDK1, CHST15, INTS2, SLC49A4, PLEKHA1
779	ENSOCUG00000005447	ST5	1239.73	-0.0117753	0.209581	0.874827	0.984451	-0.00680608	10.6226	9.33164	10.2688	10.4101	10.3344	9.98856	Suppression of tumorigenicity 5			GSE11864 UNTREATED VS CSF1 IFNG IN MAC UP	0.1	0.399	0.41	1.22	2298	143	EVI2B, SSH2, KIF9, RUNX3, MRPS30, LYPLA1, RNF139, ZNF281, SLC9A3R1, DNTTIP2, VPS13A, FLT3, LRCH4, AOAH, HNRNPDL, TIMM9, PFKFB4, PDCD6IP, UBL3, FGR, ZC3H7A, TENT5C, IKZF5, RIPK2, RARA, FMO5, ZBTB43, PLB1
780	ENSOCUG00000027825	AKIP1	263.187	-0.0579929	0.200091	0.559201	0.92964	-0.0316853	7.82231	8.13816	7.90363	7.95583	8.05531	8.25847	A-kinase interacting protein 1			GSE22611 UNSTIM VS 2H MDP STIM MUTANT NOD2 TRANSDUCED HEK293T CELL DN	0.0849	0.371	0.4	1.22	1746	177	PTP4A1, LARP4B, CDC73, ARNTL, TTC13, HIF1A, RIPOR2, PAN3, AGPS, STAG1, DDHD1, ST6GAL1, ADAM19, WDR12, BYSL, RASGRP4, TPP2, SLX4, RUVBL1, MBNL1, NOC4L, CSNK1D, VPS26A, SEC23IP, SYNJ1, ACBD5, PLEKHB2, LIPA, TCP1, CHD8, SAMSN1, MPP5, ACTL6A, SEC23B, MRPL3
781	ENSOCUG00000003156	C11orf16	65.2653	0.0386414	0.217661	0.553122	0.927643	0.0326189	5.46864	6.60981	5.72514	5.29793	5.92602	6.10319	Chromosome 11 open reading frame 16			GSE8515 CTRL VS IL6 4H STIM MAC UP	0.0963	0.391	0.41	1.22	2125	152	SLC16A6, MEGF9, STAM, PLAA, CROT, DCAF10, TMEM131, PUS7, EIF4G2, PPP2R5A, PIK3CB, PLS1, RNGTT, MKLN1, DR1, SEC24B, E2F3, MYO1B, KDM6A, MCTP2, MRS2, IBTK, STK38L, PPP6C, TFB2M, PSMD1, FOXJ3, RANBP9, CD69, VEZT, MTFR1, PPP2R5E, METAP1, LRCH1, SARAF, KIF11, TOB1, HPRT1, SCAF8, MOGAT2, MRPL3, TTC27, STK39, PLCG2
782	ENSOCUG00000003150	TMEM9B	661.672	0.00695831	0.202095	0.939609	0.990874	0.00398147	9.08954	9.43464	9.51207	8.92226	9.28398	9.67647	TMEM9 domain family member B			GSE22229 RENAL TRANSPLANT IMMUNOSUPP THERAPY VS HEALTHY PBMC UP	0.0895	0.38	0.4	1.22	1915	164	CXCR4, SGMS2, IL7R, NAA25, DIS3, GSPT1, SLC16A1, AGPS, GMCL1, CRY1, USP14, DDX21, RASGRP4, DDX56, AOAH, YME1L1, TMA16, MPP6, ITGB7, LNX2, LTV1, NR2E1, TMEM229B, MEFV, SLIT1, FABP5, TENT2, DOCK8, KATNBL1, GFM1, RPS6KA2, SLAIN2, UFL1, MCM8, STAU1, GMFG, TMEM184C, FANCL, RSL1D1, PDSS1, CD68, KIAA0930, ABCF2, CCT2
783	ENSOCUG00000003161	NRIP3	20.9623	0.0284467	0.215091	0.665044	0.954297	0.0203166	4.59325	4.17677	4.38051	4.0852	3.98448	4.63424	Nuclear receptor interacting protein 3			GSE3920 UNTREATED VS IFNA TREATED ENDOTHELIAL CELL DN	0.103	0.403	0.41	1.22	2386	138	PATJ, TMEM154, PPAT, EMB, EZH2, SLC38A2, DBR1, GMCL1, TFAM, TUFT1, MPPE1, PNPT1, NIBAN1, ATM, USP24, RASGRP1, TAPT1, BTBD11, FLNB, ZBTB33, IFNGR1, SOS1, BZW2, SETDB2, CD69, ZDHHC20, ASRGL1
784	ENSOCUG00000003165	SCUBE2	156.29	-0.223733	0.375121	0.0293636	0.393045	-0.405558	7.21431	6.44613	6.4726	7.85704	7.21166	7.35614	Signal peptide, CUB domain and EGF like domain containing 2			GSE36527 CD69 NEG VS POS TREG CD62L LOS KLRG1 NEG DN	0.0971	0.392	0.41	1.22	2142	152	PLAUR, CNR2, SPN, RASSF5, WDR4, AKNA, VSIR, THAP12, DDX21, PPP4R3A, OTULINL, SRF, LCMT2, PABPC4, TNFRSF1B, EIF3D, PPP6C, RHOG, FBXO45, IL16, FOXJ3, RNF6, PPM1G
[truncated: 16,222 more rows]
